# Supplementary material for: A novel method of transcriptome interpretation reveals a quantitative suppressive effect on tomato immune signaling by two domains in a single pathogen effector protein
Source: BMC Genomics. 2016 Mar 14;17:229. doi: 10.1186/s12864-016-2534-4 (PMC4790048; doi:10.1186/s12864-016-2534-4)
Supplement: Additional file 2: Table S1. — Read quality of the RNA-Seq reactions used in this study. (XLSX 12 kb) [file 12864_2016_2534_MOESM2_ESM.xlsx]

## Sheet: Sheet1
Table S1. Read quality of the RNA-Seq reactions used in this study.
Lane	Sample	Replicate	Time point	Total reads	rRNA reads	% rRNA	Cleaned reads	Mapped reads	%mapped
1	WT	1	6 hrs	18397873	751599	0.041	17646274	16150303	0.915
1	WT	2	6 hrs	14097126	301492	0.021	13795634	12951464	0.939
2	WT	3	6 hrs	17194663	1039793	0.06	16154870	14963230	0.926
2	WT	4	6 hrs	20336490	1002360	0.049	19334130	18269984	0.945
-	WT	Average	6 hrs	17506538	773811	0.043	16732727	15583745	0.931
Lane	Sample	Replicate	Time point	Total reads	rRNA reads	% rRNA	Cleaned reads	Mapped reads	%mapped
1	I96A	1	6 hrs	16684784	552293	0.033	16132491	15144053	0.939
1	I96A	2	6 hrs	19600216	2217228	0.113	17382988	15959389	0.918
2	I96A	3	6 hrs	18914330	558767	0.03	18355563	17423096	0.949
2	I96A	4	6 hrs	18164049	479087	0.026	17684962	16622087	0.94
-	I96A	Average	6 hrs	18340845	951844	0.051	17389001	16287156	0.936
Lane	Sample	Replicate	Time point	Total reads	rRNA reads	% rRNA	Cleaned reads	Mapped reads	%mapped
1	2xA	1	6 hrs	17318069	580666	0.034	16737403	15643403	0.935
1	2xA	2	6 hrs	21741436	1963508	0.09	19777928	18527732	0.937
2	2xA	3	6 hrs	16605931	218941	0.013	16386990	15480654	0.945
2	2xA	4	6 hrs	18307931	545896	0.03	17762035	16829016	0.948
-	2xA	Average	6 hrs	18493342	827253	0.042	17666089	16620201	0.941
Lane	Sample	Replicate	Time point	Total reads	rRNA reads	% rRNA	Cleaned reads	Mapped reads	%mapped
1	I96A + 2xA	1	6 hrs	18096335	1138805	0.063	16957530	15978161	0.942
1	I96A + 2xA	2	6 hrs	15063671	1616162	0.107	13447509	12597981	0.937
2	I96A + 2xA	3	6 hrs	16172993	265669	0.016	15907324	15052665	0.946
2	I96A + 2xA	4	6 hrs	17693592	600013	0.034	17093579	16148441	0.945
-	I96A + 2xA	Average	6 hrs	16756648	905162	0.055	15851486	14944312	0.943
Lane	Sample	Replicate	Time point	Total reads	rRNA reads	% rRNA	Cleaned reads	Mapped reads	%mapped
1	Mock	1	6 hrs	17341069	2906649	0.168	14434420	13533425	0.938
1	Mock	2	6 hrs	19076591	1723982	0.09	17352609	16137975	0.93
2	Mock	3	6 hrs	15994183	931288	0.058	15062895	14181874	0.942
2	Mock	4	6 hrs	19178002	1208408	0.063	17969594	16927318	0.942
-	Mock	Average	6 hrs	17897461	1692582	0.095	16204880	15195148	0.938
RNA-Seq quality scores show no major differences between samples. There is a higher proportion of rRNA transcripts in the mock-infiltrated samples, but this does not affect the population of reads after cleaning the sample of rRNA reads. Half of each sample was run in one of two lanes used to sequence the libraries, and we observe no differences between the lanes.
