# Supplementary material for: A novel method of transcriptome interpretation reveals a quantitative suppressive effect on tomato immune signaling by two domains in a single pathogen effector protein
Source: BMC Genomics. 2016 Mar 14;17:229. doi: 10.1186/s12864-016-2534-4 (PMC4790048; doi:10.1186/s12864-016-2534-4)
Supplement: Additional file 3: — Excel workbook. Lists of genes showing significant regulation in Figs. 2 and 3, including the criterion data. (XLS 1602 kb) [file 12864_2016_2534_MOESM3_ESM.xls]

## Sheet: I96A+2xA_Up-regulated_vs_Mock
GeneID	Description	Ratio	Adjust p
BTI9_1a		15.0084	2.9154e-17
BTI9_1b		4.12181	2.54754e-06
Solyc12g100360	Calpain-like protein (AHRD V1 ***- Q8RVL2_ARATH); contains Interpro domain(s) IPR001300 Peptidase C2, calpain	2.06911	0.0472782
Solyc12g100270	CER1 (AHRD V1 **-- B6TFH3_MAIZE); contains Interpro domain(s) IPR006694 Fatty acid hydroxylase	186.25	4.19797e-47
Solyc12g100260	Fatty acid desaturase (AHRD V1 ***- B3SP99_CAPAN)	921.264	8.21209e-44
Solyc12g100250	Fatty acid desaturase (AHRD V1 ***- B3SP99_CAPAN); contains Interpro domain(s) IPR005804 Fatty acid desaturase, type 1	813	1.41459e-78
Solyc12g100240	Fatty acid desaturase (AHRD V1 ***- B3SP99_CAPAN)	1224.71	1.32128e-54
Solyc12g100130	Vesicular glutamate transporter (AHRD V1 **-- A8J6T9_CIOIN); contains Interpro domain(s) IPR016196 Major facilitator superfamily, general substrate transporter	2.95438	1.69115e-08
Solyc12g100010	LRR receptor-like serine/threonine-protein kinase, RLP	7.72917	5.34129e-20
Solyc12g100000	U-box domain-containing protein 4 (AHRD V1 **-- PUB4_ARATH); contains Interpro domain(s) IPR011989 Armadillo-like helical	4.29436	3.69904e-16
Solyc12g099990	Calmodulin 2 (AHRD V1 ***- Q710C9_BRAOL); contains Interpro domain(s) IPR011992 EF-Hand type	2.33867	9.40831e-06
Solyc12g099980	LRR receptor-like serine/threonine-protein kinase, RLP	62.1111	3.85542e-26
Solyc12g099900	GRAS family transcription factor (Fragment) (AHRD V1 **-- B9NHP2_POPTR); contains Interpro domain(s) IPR005202 GRAS transcription factor	2.29913	7.21472e-05
Solyc12g099890	SDA1 family protein (AHRD V1 ***- D7KQC5_ARALY); contains Interpro domain(s) IPR007949 SDA1	2.24775	3.78524e-05
Solyc12g099820	Signal recognition particle protein (AHRD V1 ***- A9P8V6_POPTR); contains Interpro domain(s) IPR008832 Signal recognition particle, SRP9 subunit	3.17855	8.75699e-09
Solyc12g099810	Crt homolog 1 (AHRD V1 **-- CRTP1_DICDI)	10.2207	7.48026e-36
Solyc12g099550	F-box family protein (AHRD V1 ***- B9HCS6_POPTR); contains Interpro domain(s) IPR006527 F-box associated	8.28922	1.53479e-24
Solyc12g099510	Chaperone protein dnaJ 49 (AHRD V1 *-*- B6TUY9_MAIZE); contains Interpro domain(s) IPR003095 Heat shock protein DnaJ	2.03226	0.000639035
Solyc12g099500	Unknown Protein (AHRD V1)	7.17644	1.21795e-27
Solyc12g099490	FAM32A protein (AHRD V1 *-*- A6QR31_BOVIN); contains Interpro domain(s) IPR013865 Protein of unknown function DUF1754, eukaryotic	2.03949	0.00615676
Solyc12g099470	Translation initiation factor 2 gamma subunit (AHRD V1 ***- Q684L1_9INSE); contains Interpro domain(s) IPR015256 Initiation factor eIF2 gamma, C-terminal	2.3261	1.09179e-05
Solyc12g099390	Protein DEHYDRATION-INDUCED 19 homolog 4 (AHRD V1 ***- DI194_ARATH); contains Interpro domain(s) IPR008598 Drought induced 19	3.59671	1.15498e-11
Solyc12g099340	Calmodulin-binding transcription activator 5 (AHRD V1 **** D7MA72_ARALY); contains Interpro domain(s) IPR005559 CG-1	3.72449	2.91142e-06
Solyc12g099310	Ubiquitin-conjugating enzyme 31 (AHRD V1 ***- D7L699_ARALY); contains Interpro domain(s) IPR000608 Ubiquitin-conjugating enzyme, E2	2.9033	8.87805e-10
Solyc12g099280	Pre-mRNA polyadenylation factor fip1 (AHRD V1 *-*- B6JX34_SCHJY); contains Interpro domain(s) IPR007854 Fip1	2.88095	4.06906e-05
Solyc12g099160	Serine carboxypeptidase K10B2.2 (AHRD V1 ***- B6TSK4_MAIZE); contains Interpro domain(s) IPR001563 Peptidase S10, serine carboxypeptidase	2.90416	6.51135e-08
Solyc12g099100	Dihydrolipoyl dehydrogenase (AHRD V1 ***- Q9FEN7_SOLTU); contains Interpro domain(s) IPR006258 Dihydrolipoamide dehydrogenase	5.55256	3.35765e-24
Solyc12g099080	ADP ribosylation factor (AHRD V1 *-*- Q08IJ1_TOBAC); contains Interpro domain(s) IPR006688 ADP-ribosylation factor	3.87773	1.91186e-13
Solyc12g098740	Epsin-1 (AHRD V1 *-*- C0HAA4_SALSA); contains Interpro domain(s) IPR001026 Epsin, N-terminal	2.74432	1.91845e-08
Solyc12g098570	Receptor like kinase, RLK	3.28463	3.30572e-11
Solyc12g098520	Heat stress transcription factor A3 (AHRD V1 *-*- D1M7W9_SOLLC); contains Interpro domain(s) IPR000232 Heat shock factor (HSF)-type, DNA-binding	5.63429	1.16264e-21
Solyc12g098330	60S ribosomal protein L13a-like protein (AHRD V1 ***- Q3HRW1_SOLTU); contains Interpro domain(s) IPR005755 Ribosomal protein L13, eukaryotic/archaeal	2.27127	6.06686e-05
Solyc12g098190	F-box protein PP2-B1 (AHRD V1 ***- PP2B1_ARATH); contains Interpro domain(s) IPR001810 Cyclin-like F-box	2.19807	0.0133036
Solyc12g097000	Tir, resistance protein fragment	15.4231	2.15955e-33
Solyc12g096960	Major allergen Mal d 1.0502 (AHRD V1 ***- Q4VPK6_MALDO); contains Interpro domain(s) IPR000916 Bet v I allergen	588	5.92638e-136
Solyc12g096950	Oxidation resistance 1-like protein (AHRD V1 *--- Q6Z157_ORYSJ); contains Interpro domain(s) IPR006571 TLDc	43.5	1.07727e-18
Solyc12g096920	Cc-nbs-lrr, resistance protein	49.1667	9.17508e-28
Solyc12g096900	Tir, resistance protein fragment	2.79847	4.81364e-07
Solyc12g096890	F-box protein PP2-B1 (AHRD V1 **-- PP2B1_ARATH)	22.3556	1.93761e-08
Solyc12g096880	Tir, resistance protein fragment	116.75	4.48787e-06
Solyc12g096830	UDP-glucosyltransferase family 1 protein (AHRD V1 ***- C6KI44_CITSI); contains Interpro domain(s) IPR002213 UDP-glucuronosyl/UDP-glucosyltransferase	2.5321	1.49249e-05
Solyc12g096810	LETM1 and EF-hand domain-containing protein 1, mitochondrial (AHRD V1 *--- LETM1_CHICK); contains Interpro domain(s) IPR011685 LETM1-like	3.71429	0.00691088
Solyc12g096720	Receptor-like kinase (AHRD V1 ***- D4QD70_DIACA); contains Interpro domain(s) IPR000719 Protein kinase, core	15	3.10754e-09
Solyc12g096710	Receptor like kinase, RLK	29.1918	6.63975e-66
Solyc12g096690	Cytosolic Fe-S cluster assembly factor nbp35 (AHRD V1 ***- NBP35_EMENI); contains Interpro domain(s) IPR019591 ATPase-like, ParA/MinD	3.01264	1.73779e-09
Solyc12g096610	Poly(ADP-ribose) glycohydrolase (AHRD V1 ***- Q0ZCE0_POPTR); contains Interpro domain(s) IPR007724 Poly(ADP-ribose) glycohydrolase	7.00889	3.55984e-24
Solyc12g096600	Poly(ADP-ribose) glycohydrolase (AHRD V1 *-*- Q0ZCE0_POPTR); contains Interpro domain(s) IPR007724 Poly(ADP-ribose) glycohydrolase	7.66929	6.82594e-06
Solyc12g096570	ARGOS (AHRD V1 ***- C7SFP7_SOLLC)	6.87037	0.00489033
Solyc12g096560	Ectonucleoside triphosphate diphosphohydrolase 6 (AHRD V1 **-- Q6YHK4_CAVPO); contains Interpro domain(s) IPR000407 Nucleoside phosphatase GDA1/CD39	2.96931	8.29458e-10
Solyc12g096520	Protein phosphatase 2C (AHRD V1 ***- Q8S8Z0_MESCR); contains Interpro domain(s) IPR015655 Protein phosphatase 2C	2.18593	8.14629e-05
Solyc12g096460	Os07g0419800 protein (Fragment) (AHRD V1 *--- Q0D6Y1_ORYSJ); contains Interpro domain(s) IPR012866 Protein of unknown function DUF1644	3.34735	1.56862e-09
Solyc12g096420	RING-finger protein like (AHRD V1 *-*- B6SVN2_MAIZE); contains Interpro domain(s) IPR018957 Zinc finger, C3HC4 RING-type	2.91531	9.401e-09
Solyc12g096350	WRKY transcription factor 11 (AHRD V1 ***- D7MB53_ARALY); contains Interpro domain(s) IPR003657 DNA-binding WRKY	10.5306	4.05082e-10
Solyc12g096340	UDP-sugar transporter-like protein (AHRD V1 ***- A8PFD6_BRUMA); contains Interpro domain(s) IPR004853 Protein of unknown function DUF250	2.11427	0.000315063
Solyc12g096270	G protein gamma subunit 2 (AHRD V1 ***- D0VE83_ORYSI)	4.41849	5.92241e-15
Solyc12g096230	Alkylated DNA repair protein alkB homolog 6 (AHRD V1 *--- D3PI67_9MAXI); contains Interpro domain(s) IPR000504 RNA recognition motif, RNP-1	2.17347	0.0202243
Solyc12g096050	Kinase-START 1 (Fragment) (AHRD V1 *--- B9UY89_LOPEL); contains Interpro domain(s) IPR009769 Protein of unknown function DUF1336	3.42895	6.08898e-11
Solyc12g095990	ATP-dependent RNA helicase eIF4A (AHRD V1 ***- A8PG49_COPC7); contains Interpro domain(s) IPR011545 DNA/RNA helicase, DEAD/DEAH box type, N-terminal	2.25633	1.60581e-05
Solyc12g095820	Thioredoxin-related transmembrane protein 2 (AHRD V1 ***- TMX2_XENTR); contains Interpro domain(s) IPR012336 Thioredoxin-like fold	2.54079	1.3152e-05
Solyc12g095800	Chaperone protein dnaJ 10 (AHRD V1 ***- B6TAW2_MAIZE); contains Interpro domain(s) IPR003095 Heat shock protein DnaJ	3.60201	1.09656e-11
Solyc12g094660	Cc-nbs-lrr, resistance protein	12.5328	7.6764e-36
Solyc12g094650	Genomic DNA chromosome 5 P1 clone MFC19 (AHRD V1 ***- Q9FHI2_ARATH); contains Interpro domain(s) IPR007658 Protein of unknown function DUF594	28.8923	4.54449e-80
Solyc12g094570	Os03g0133300 protein (Fragment) (AHRD V1 ***- Q0DVF0_ORYSJ)	2.59341	0.00289285
Solyc12g094550	AT1G76250-like protein (Fragment) (AHRD V1 *-*- D6PP03_9BRAS)	4.01439	2.72043e-14
Solyc12g094540	3&apos-5&apos exonuclease (AHRD V1 ***- Q0HXZ2_SHESR); contains Interpro domain(s) IPR002562 3'-5' exonuclease	3.72585	4.55869e-12
Solyc12g094520	4-coumarate-coa ligase (AHRD V1 ***- B9MY03_POPTR); contains Interpro domain(s) IPR000873 AMP-dependent synthetase and ligase	3.10895	5.92738e-10
Solyc12g094510	Unknown Protein (AHRD V1)	2.65145	0.000242946
Solyc12g094450	Peroxisomal multifunctional enzyme type 2 (AHRD V1 **-- B4FP93_MAIZE); contains Interpro domain(s) IPR002539 MaoC-like dehydratase	3.41545	7.51584e-12
Solyc12g094390	Syringolide-induced protein 14-1-1 (Fragment) (AHRD V1 *-*- Q06H38_ARAHY)	5.92265	1.81985e-06
Solyc12g089320	Bromo-adjacent homology (BAH) domain-containing protein-like (AHRD V1 *-*- Q6Z809_ORYSJ)	2.12558	0.000345203
Solyc12g089260	Zinc finger CCCH domain-containing protein 6 (AHRD V1 ***- C3H6_ARATH); contains Interpro domain(s) IPR000571 Zinc finger, CCCH-type	2.17725	0.000936072
Solyc12g089150	Syntaxin-like protein (AHRD V1 *-*- B0E004_LACBS); contains Interpro domain(s) IPR000727 Target SNARE coiled-coil region	3.07561	6.7012e-09
Solyc12g089090	Phosphatase PTC7 homolog (AHRD V1 *-*- C1BT38_9MAXI); contains Interpro domain(s) IPR001932 Protein phosphatase 2C-related	2.40598	9.56453e-06
Solyc12g088990	Exocyst complex component 1 (AHRD V1 ***- Q5PPR2_MOUSE); contains Interpro domain(s) IPR019160 Exocyst complex, component Exoc1	2.61447	2.09933e-07
Solyc12g088940	Protein serine/threonine kinase (AHRD V1 *-*- D3BP85_POLPA); contains Interpro domain(s) IPR002290 Serine/threonine protein kinase	37.6173	9.37053e-58
Solyc12g088920	Calcineurin-like phosphoesterase family protein (AHRD V1 *-*- A9G786_SORC5); contains Interpro domain(s) IPR004843 Metallophosphoesterase	3.40227	3.60934e-11
Solyc12g088660	Mannose-P-dolichol utilization defect 1 protein (AHRD V1 ***- B6TBT4_MAIZE); contains Interpro domain(s) IPR016817 Mannose-P-dolichol utilization defect 1 protein	2.58692	2.80678e-06
Solyc12g088440	Clathrin-coat assembly protein-like (AHRD V1 **-- Q6Z9Z3_ORYSJ); contains Interpro domain(s) IPR015260 Syntaxin 6, N-terminal	2.21559	0.000446654
Solyc12g088400	Zinc-finger protein (AHRD V1 ***- Q40899_PETHY)	3.21175	0.0100753
Solyc12g088390	Zinc-finger protein (AHRD V1 ***- Q40899_PETHY); contains Interpro domain(s) IPR007087 Zinc finger, C2H2-type	50.4366	8.40131e-29
Solyc12g088370	Interferon-related developmental regulator family protein (AHRD V1 ***- B4FQN7_MAIZE); contains Interpro domain(s) IPR007701 Interferon-related developmental regulator, N-terminal	8.37234	6.12231e-31
Solyc12g088360	U-box domain-containing protein 4 (AHRD V1 **-- PUB4_ARATH); contains Interpro domain(s) IPR011989 Armadillo-like helical	5.16162	3.78726e-08
Solyc12g088330	Unknown Protein (AHRD V1)	3.46939	0.00118156
Solyc12g088230	Early-responsive to dehydration protein-like (AHRD V1 **-- Q5JKX1_ORYSJ); contains Interpro domain(s) IPR003864 Protein of unknown function DUF221	2.65228	1.01071e-05
Solyc12g088040	Receptor-like protein kinase At3g21340 (AHRD V1 *-** RLK6_ARATH); contains Interpro domain(s) IPR002290 Serine/threonine protein kinase	92.8462	6.41372e-92
Solyc12g087990	Hydroxyproline-rich glycoprotein family protein (AHRD V1 *-*- D7M8T6_ARALY)	2.1997	0.000762273
Solyc12g087960	Unknown Protein (AHRD V1)	2.32609	0.00466431
Solyc12g087950	AT-hook motif nuclear localized protein 17 (AHRD V1 **-- Q9LTA2_ARATH); contains Interpro domain(s) IPR014476 Predicted AT-hook DNA-binding	4.54336	4.04125e-17
Solyc12g087940	Aspartic proteinase nepenthesin-1 (AHRD V1 **-- B6TE66_MAIZE); contains Interpro domain(s) IPR001461 Peptidase A1	2.19862	0.000904873
Solyc12g087920	RLK, Receptor like protein, putative resistance protein with an antifungal domain	10.069	4.88373e-17
Solyc12g087910	Receptor-like protein kinase (AHRD V1 ***- C6F1T6_SOYBN); contains Interpro domain(s) IPR002290 Serine/threonine protein kinase	13.7308	1.4654e-08
Solyc12g087870	Purine permease family protein (AHRD V1 **-- D7MCV2_ARALY); contains Interpro domain(s) IPR004853 Protein of unknown function DUF250	3.52402	1.14701e-07
Solyc12g087860	Ring H2 finger protein (AHRD V1 *-*- D9ZHD8_HYPPE); contains Interpro domain(s) IPR018957 Zinc finger, C3HC4 RING-type	19.7676	1.79938e-33
Solyc12g087790	Unknown Protein (AHRD V1)	7.47727	0.0131758
Solyc12g076340	Thyroid receptor-interacting protein 13 (AHRD V1 **-- B6U6B8_MAIZE); contains Interpro domain(s) IPR003959 ATPase, AAA-type, core	3.25366	0.0058952
Solyc12g076320	Thyroid receptor-interacting protein 13 (AHRD V1 **-- B6U6B8_MAIZE)	2.25176	0.00397431
Solyc12g070100	Mediator of RNA polymerase II transcription subunit 25 (AHRD V1 *-** MED25_XENTR)	2.8292	1.01094e-08
Solyc12g062870	Kinase family protein (AHRD V1 ***- D7M6L5_ARALY); contains Interpro domain(s) IPR002290 Serine/threonine protein kinase	2.17331	4.94896e-05
Solyc12g062790	Histidine decarboxylase (AHRD V1 *-*- Q9MA74_ARATH); contains Interpro domain(s) IPR002129 Pyridoxal phosphate-dependent decarboxylase	7	4.06457e-26
Solyc12g062520	AP-2 complex subunit (AHRD V1 ***- C0L7D9_ANNCH); contains Interpro domain(s) IPR015629 Clathrin coat associated protein AP-50	2.36653	0.00224147
Solyc12g062280	Protein kinase (AHRD V1 ***- Q9FGB1_ARATH); contains Interpro domain(s) IPR015783 ATMRK serine/threonine protein kinase-like	2.31434	1.54331e-05
Solyc12g057160	Unknown Protein (AHRD V1)	6.98851	1.5326e-05
Solyc12g057140	Unknown Protein (AHRD V1)	21.0518	1.97295e-33
Solyc12g057030	Unknown Protein (AHRD V1)	2.37636	0.000241156
Solyc12g056960	Glucan 1 3-beta-glucosidase (AHRD V1 ***- C1H4T0_PARBA); contains Interpro domain(s) IPR001547 Glycoside hydrolase, family 5	7.37774	4.89869e-30
Solyc12g056930	Sulfate transporter 2 (AHRD V1 ***- Q9AT47_SOLLC); contains Interpro domain(s) IPR001902 Sulphate anion transporter	10.7295	7.0844e-38
Solyc12g056790	NAC domain protein IPR003441 (AHRD V1 ***- B9GT49_POPTR); contains Interpro domain(s) IPR003441 No apical meristem (NAM) protein	4.2444	1.09245e-16
Solyc12g056640	Integral membrane protein like (AHRD V1 ***- B6TS40_MAIZE); contains Interpro domain(s) IPR004853 Protein of unknown function DUF250	2.14955	0.000390994
Solyc12g056600	Short chain alcohol dehydrogenase (AHRD V1 **** O50038_TOBAC); contains Interpro domain(s) IPR002347 Glucose/ribitol dehydrogenase	2.50476	0.0166231
Solyc12g056590	Ethylene responsive transcription factor 2a (AHRD V1 *-*- C0J9I7_9ROSA); contains Interpro domain(s) IPR001471 Pathogenesis-related transcriptional factor and ERF, DNA-binding	31.4737	5.49994e-09
Solyc12g056550	Exocyst subunit Exo70-interacting protein Roh1 (Fragment) (AHRD V1 *-*- C1IJU1_TOBAC); contains Interpro domain(s) IPR008511 Protein of unknown function DUF793	2.16458	0.00061105
Solyc12g056460	MADS box transcription factor (AHRD V1 **** C3PTE7_POPTO); contains Interpro domain(s) IPR002100 Transcription factor, MADS-box	3.08785	4.03975e-08
Solyc12g056360	Thaumatin-like protein (AHRD V1 **-- Q93XD4_SAMNI); contains Interpro domain(s) IPR001938 Thaumatin, pathogenesis-related	136.714	4.928e-76
Solyc12g056340	ATP-dependent RNA helicase (AHRD V1 *-*- A3RR99_RALSO); contains Interpro domain(s) IPR011545 DNA/RNA helicase, DEAD/DEAH box type, N-terminal	2.32197	0.000164714
Solyc12g056210	MRNA clone RAFL21-79-C21 (AHRD V1 **-- Q8W458_ARATH); contains Interpro domain(s) IPR006461 Protein of unknown function Cys-rich	5.19794	6.17015e-14
Solyc12g055950	Unknown Protein (AHRD V1); contains Interpro domain(s) IPR011993 Pleckstrin homology-type	2.25	0.0129066
Solyc12g055930	UDP-glucose 4-epimerase (AHRD V1 ***- Q6XZA0_SOLTU); contains Interpro domain(s) IPR005886 UDP-glucose 4-epimerase	2.6971	6.18551e-06
Solyc12g055830	Inorganic pyrophosphatase (AHRD V1 ***- D1MVT0_BRARC); contains Interpro domain(s) IPR008162 Inorganic pyrophosphatase	3.07416	3.01523e-10
Solyc12g055750	Vacuolar cation/proton exchanger 2 (AHRD V1 ***- B6UEI1_MAIZE); contains Interpro domain(s) IPR004713 Calcium/proton exchanger	4.3595	1.22348e-14
Solyc12g055740	Serine/threonine phosphatase-like protein (Fragment) (AHRD V1 *--- B2ZLM8_HELPE); contains Interpro domain(s) IPR004843 Metallophosphoesterase	2.26022	6.44242e-05
Solyc12g055710	RING finger protein 38 (AHRD V1 *-*- RNF38_HUMAN); contains Interpro domain(s) IPR018957 Zinc finger, C3HC4 RING-type	17.6957	3.24019e-10
Solyc12g049420	Protein transport protein Sec22 (AHRD V1 **-- B0CRV5_LACBS); contains Interpro domain(s) IPR010908 Longin	3.33489	1.21249e-10
Solyc12g049400	Protein TIFY 3B (AHRD V1 *--- TIF3B_ARATH); contains Interpro domain(s) IPR010399 Tify	4.64286	0.00356457
Solyc12g049290	ELF4-like protein (AHRD V1 ***- C6ZKI0_SOLLC); contains Interpro domain(s) IPR009741 Protein of unknown function DUF1313	6.03767	1.03524e-21
Solyc12g049220	Mitochondrial import inner membrane translocase subunit tim23 (AHRD V1 ***- B6T238_MAIZE); contains Interpro domain(s) IPR003397 Mitochondrial inner membrane translocase complex, subunit Tim17/22	2.66129	1.0476e-06
Solyc12g049030	Fatty acid desaturase (AHRD V1 ***- B3SP99_CAPAN); contains Interpro domain(s) IPR005804 Fatty acid desaturase, type 1	672.088	9.34048e-172
Solyc12g045030	Short-chain dehydrogenase/reductase family protein (AHRD V1 **-- D7LV30_ARALY); contains Interpro domain(s) IPR002347 Glucose/ribitol dehydrogenase	75.4454	4.70504e-97
Solyc12g045020	Cytochrome P450	486.333	4.24735e-17
Solyc12g044950	Omega-6 fatty acid desaturase (AHRD V1 **** Q461Q1_HEVBR); contains Interpro domain(s) IPR005804 Fatty acid desaturase, type 1	4.11215	0.00157116
Solyc12g044940	Short-chain dehydrogenase/reductase SDR (AHRD V1 ***- B8I6V4_CLOCE); contains Interpro domain(s) IPR002347 Glucose/ribitol dehydrogenase	26.8304	8.70079e-79
Solyc12g044930	F-box protein PP2-B1 (AHRD V1 ***- PP2B1_ARATH); contains Interpro domain(s) IPR001810 Cyclin-like F-box	7.8932	1.69666e-26
Solyc12g044910	Coatomer subunit zeta-1 (AHRD V1 ***- B6UH71_MAIZE); contains Interpro domain(s) IPR011012 Longin-like	2.18622	0.000388104
Solyc12g044850	Unknown Protein (AHRD V1)	2.06736	0.000546889
Solyc12g044800	Serine/threonine protein phosphatase 2A 55 kDa regulatory subunit B beta isoform (AHRD V1 ***- 2ABB_ARATH); contains Interpro domain(s) IPR000009 Protein phosphatase 2A, regulatory subunit PR55	2.18169	0.000167591
Solyc12g043120	Heat shock protein 4 (AHRD V1 ***- B6U237_MAIZE); contains Interpro domain(s) IPR013126 Heat shock protein 70	5.16261	4.92589e-23
Solyc12g043110	Heat shock protein 4 (AHRD V1 ***- B6U237_MAIZE); contains Interpro domain(s) IPR013126 Heat shock protein 70	3.21059	1.44136e-11
Solyc12g042900	Cytochrome c oxidase subunit Vb (AHRD V1 ***- Q0KKQ8_PEA); contains Interpro domain(s) IPR002124 Cytochrome c oxidase, subunit Vb	3.2262	1.61745e-11
Solyc12g042600	UDP-glucosyltransferase family 1 protein (AHRD V1 ***- C6KI43_CITSI); contains Interpro domain(s) IPR002213 UDP-glucuronosyl/UDP-glucosyltransferase	3.17094	0.00949957
Solyc12g042570	Serine/threonine protein phosphatase (AHRD V1 **** C1MNQ4_MICPS); contains Interpro domain(s) IPR015655 Protein phosphatase 2C	3.02151	0.00154648
Solyc12g042480	Cytochrome P450	63.8333	2.09861e-47
Solyc12g042360	Exostosin-like glycosyltransferase (AHRD V1 **-- A8I7L6_CHLRE); contains Interpro domain(s) IPR004263 Exostosin-like	2.1698	0.0001556
Solyc12g042080	40S ribosomal protein S11 (AHRD V1 ***- Q1H8R1_CHERU); contains Interpro domain(s) IPR000266 Ribosomal protein S17	2.06417	0.000297773
Solyc12g040800	C2 domain-containing protein (AHRD V1 **-- D7KD31_ARALY); contains Interpro domain(s) IPR018029 C2 membrane targeting protein	2.00617	0.0166401
Solyc12g040680	Mitogen-activated protein kinase 9 (AHRD V1 **** Q5XU40_BRANA); contains Interpro domain(s) IPR002290 Serine/threonine protein kinase	2.33424	1.17453e-05
Solyc12g040580	6-phosphogluconate dehydrogenase decarboxylating (AHRD V1 ***- B9HIW3_POPTR); contains Interpro domain(s) IPR006114 6-phosphogluconate dehydrogenase, C-terminal	50.5142	4.26297e-94
Solyc12g040570	6-phosphogluconate dehydrogenase decarboxylating (AHRD V1 ***- B9H3V6_POPTR); contains Interpro domain(s) IPR006115 6-phosphogluconate dehydrogenase, NAD-binding	58.2213	2.19104e-92
Solyc12g040510	Guanine nucleotide-binding protein beta subunit-like protein (AHRD V1 **-- B6SJ21_MAIZE); contains Interpro domain(s) IPR020472 G-protein beta WD-40 repeat, region	2.02371	0.000765303
Solyc12g038650	Unknown Protein (AHRD V1)	9.07097	4.2188e-06
Solyc12g038630	BSD domain containing protein (AHRD V1 **-- B4FWY5_MAIZE); contains Interpro domain(s) IPR005607 BSD	3.82945	1.17993e-13
Solyc12g038550	Cleavage stimulation factor subunit 1-like protein (AHRD V1 *-*- Q9FME6_ARATH); contains Interpro domain(s) IPR017986 WD40 repeat, region	3.54217	3.57967e-10
Solyc12g036800	Ve resistance gene-like protein (Fragment) (AHRD V1 **-- Q84X60_SOLTU)	7	1.224e-06
Solyc12g036560	Glutathione S-transferase-like protein (AHRD V1 ***- A8DUB0_SOLLC); contains Interpro domain(s) IPR004045 Glutathione S-transferase, N-terminal	152.126	1.87758e-108
Solyc12g036390	Calmodulin-binding protein-like (AHRD V1 ***- Q943R3_ORYSJ); contains Interpro domain(s) IPR012416 Calmodulin binding protein-like	71.1875	8.55663e-106
Solyc12g036330	Receptor-like protein kinase At3g21340 (AHRD V1 *-*- RLK6_ARATH); contains Interpro domain(s) IPR002290 Serine/threonine protein kinase	37.589	3.76939e-42
Solyc12g036320	Serine/threonine protein kinase B (Fragment) (AHRD V1 *-*- B1AEX8_POPTN)	17.2593	3.09834e-15
Solyc12g036300	Genomic DNA chromosome 5 P1 clone MXM12 (AHRD V1 ***- Q9SD95_ARATH)	2.19588	0.00677685
Solyc12g035250	Zinc finger CCCH domain-containing protein 41 (AHRD V1 **-- C3H41_ARATH); contains Interpro domain(s) IPR000504 RNA recognition motif, RNP-1	2.12739	0.000287036
Solyc12g027760	Unknown Protein (AHRD V1)	4.70026	1.83621e-05
Solyc12g027630	Unknown Protein (AHRD V1)	5.39062	0.0455377
Solyc12g026420	Unknown Protein (AHRD V1)	5.08651	4.49549e-14
Solyc12g020050	Pentatricopeptide repeat-containing protein (AHRD V1 ***- D7KWQ2_ARALY); contains Interpro domain(s) IPR002885 Pentatricopeptide repeat	2.7426	5.6539e-08
Solyc12g019980	Cig3 (AHRD V1 ***- Q8W417_TOBAC)	2.31642	0.000314162
Solyc12g019320	Multidrug resistance protein mdtK (AHRD V1 **-- MDTK_ENTS8); contains Interpro domain(s) IPR002528 Multi antimicrobial extrusion protein MatE	3.3284	1.68559e-11
Solyc12g019000	La-related protein 6 (AHRD V1 *--- LARP6_MOUSE); contains Interpro domain(s) IPR006630 RNA-binding protein Lupus La	2.14717	0.000103089
Solyc12g017960	Unknown Protein (AHRD V1)	6.59414	3.36094e-17
Solyc12g017830	Sec7 guanine nucleotide exchange factor (AHRD V1 **-* B0CY77_LACBS); contains Interpro domain(s) IPR000904 SEC7-like	2.0491	0.0207562
Solyc12g017690	Queuine tRNA-ribosyltransferase (AHRD V1 **** C1EBM6_9CHLO); contains Interpro domain(s) IPR002616 Queuine/other tRNA-ribosyltransferase	2.40575	5.60543e-05
Solyc12g017630	Nucleolar essential protein 1 (AHRD V1 **-- B0WB67_CULQU); contains Interpro domain(s) IPR005304 Ribosomal biogenesis, methyltransferase, EMG1/NEP1	2.04139	0.000806397
Solyc12g017530	Unknown Protein (AHRD V1)	5.34768	0.00784487
Solyc12g017480	Lrr, resistance protein fragment	364.667	2.17676e-56
Solyc12g017460	GDSL esterase/lipase At1g28590 (AHRD V1 ***- GDL8_ARATH); contains Interpro domain(s) IPR001087 Lipase, GDSL	4.45243	3.0772e-18
Solyc12g016070	Kinase family protein (AHRD V1 ***- D7MB90_ARALY); contains Interpro domain(s) IPR015783 ATMRK serine/threonine protein kinase-like	2.61692	0.000669613
Solyc12g015880	Heat shock protein 90 (AHRD V1 ***- Q14TB1_TOBAC); contains Interpro domain(s) IPR019805 Heat shock protein Hsp90, conserved site IPR018249 EF-HAND 2 IPR001404 Heat shock protein Hsp90	4.76913	9.60679e-21
Solyc12g015700	Nudix hydrolase 2 (AHRD V1 **-- B6U183_MAIZE); contains Interpro domain(s) IPR000086 NUDIX hydrolase domain	7	3.67505e-12
Solyc12g014470	Protein grpE (AHRD V1 *-*- Q1QRU3_NITHX); contains Interpro domain(s) IPR000740 GrpE nucleotide exchange factor	2.5829	0.00234597
Solyc12g014360	Os06g0207500 protein (Fragment) (AHRD V1 **-- Q0DDQ9_ORYSJ); contains Interpro domain(s) IPR004253 Protein of unknown function DUF231, plant	2.69886	0.00254492
Solyc12g014350	Receptor like kinase, RLK	6.27654	7.09914e-23
Solyc12g014230	DAG protein (AHRD V1 *--- B6TDH1_MAIZE)	2.75471	6.31095e-08
Solyc12g014210	RNA binding protein (AHRD V1 **-* B6TJJ4_MAIZE); contains Interpro domain(s) IPR000504 RNA recognition motif, RNP-1	2.06356	0.000267057
Solyc12g014100	Homogentisate 1 2-dioxygenase (AHRD V1 ***- D7MTP0_ARALY); contains Interpro domain(s) IPR005708 Homogentisate 1,2-dioxygenase	3.50132	1.02154e-06
Solyc12g014080	Ras-related protein Rab-25 (AHRD V1 ***- RAB25_BOVIN); contains Interpro domain(s) IPR015595 Rab11-related	2.2599	9.4859e-05
Solyc12g014010	Glucosyltransferase (AHRD V1 ***- Q8RU72_TOBAC); contains Interpro domain(s) IPR002213 UDP-glucuronosyl/UDP-glucosyltransferase	35.2343	8.91982e-57
Solyc12g013960	Unknown Protein (AHRD V1); contains Interpro domain(s) IPR007789 Protein of unknown function DUF688	10.3675	3.8481e-34
Solyc12g013830	Unknown Protein (AHRD V1)	3.44854	0.000611793
Solyc12g013750	Mannan endo-1,4-beta-mannosidase 3 (AHRD V1 ***- MAN3_SOLLC); contains Interpro domain(s) IPR013781 Glycoside hydrolase, subgroup, catalytic core	3.33038	6.30239e-06
Solyc12g013690	Monooxygenase FAD-binding protein (AHRD V1 **-- Q1B616_MYCSS); contains Interpro domain(s) IPR003042 Aromatic-ring hydroxylase-like	20.705	3.72091e-57
Solyc12g013670	Mannan endo-1 4-beta-mannosidase (AHRD V1 ***- D2S259_HALTV); contains Interpro domain(s) IPR013781 Glycoside hydrolase, subgroup, catalytic core	3.24739	0.0011325
Solyc12g013620	NAC domain protein IPR003441 (AHRD V1 ***- B9N1K9_POPTR); contains Interpro domain(s) IPR003441 No apical meristem (NAM) protein	13.6623	1.68721e-16
Solyc12g013500	Unknown Protein (AHRD V1)	2.39834	0.000947517
Solyc12g011380	Unknown Protein (AHRD V1)	26.1667	0.000275312
Solyc12g011330	Ethylene receptor (Fragment) (AHRD V1 **** C0KTA0_9ROSA); contains Interpro domain(s) IPR014525 Signal transduction histidine kinase, hybrid-type, ethylene sensor	4.1984	2.31106e-16
Solyc12g011160	Enoyl-CoA-hydratase (AHRD V1 ***- Q9SE41_AVIMR); contains Interpro domain(s) IPR001753 Crotonase, core	7.13623	4.93262e-31
Solyc12g011150	Unknown Protein (AHRD V1)	35.7083	3.77025e-11
Solyc12g011140	Subtilisin-like protease (AHRD V1 ***- Q6WNU4_SOYBN); contains Interpro domain(s) IPR015500 Peptidase S8, subtilisin-related	4.70541	2.58991e-13
Solyc12g011100	Unknown Protein (AHRD V1)	44.3559	3.58812e-22
Solyc12g011090	Unknown Protein (AHRD V1)	254.182	3.87182e-42
Solyc12g011000	Citrate synthase (AHRD V1 ***- B9IFM7_POPTR); contains Interpro domain(s) IPR010953 Citrate synthase, type II	4.1396	5.8151e-17
Solyc12g010940	Unknown Protein (AHRD V1)	7	3.0026e-17
Solyc12g010930	50S ribosomal protein L5 (AHRD V1 ***- RL5_XANP2); contains Interpro domain(s) IPR002132 Ribosomal protein L5	2.53089	7.77915e-07
Solyc12g010900	MAX2-like protein (Fragment) (AHRD V1 *-*- B6VC85_PONTR); contains Interpro domain(s) IPR006553 Leucine-rich repeat, cysteine-containing subtype	3.76504	4.20917e-06
Solyc12g010890	Transcription factor (AHRD V1 **-- D7LW59_ARALY)	2.75413	1.895e-06
Solyc12g010790	Ras-related protein Rab-25 (AHRD V1 ***- RAB25_BOVIN); contains Interpro domain(s) IPR015595 Rab11-related	2.49275	2.98048e-06
Solyc12g010710	Unknown Protein (AHRD V1)	160.506	4.16387e-29
Solyc12g010690	Solute carrier family 2, facilitated glucose transporter member 1 (AHRD V1 ***- GTR1_RABIT); contains Interpro domain(s) IPR003663 Sugar/inositol transporter	6.42174	1.61105e-21
Solyc12g010570	Senescence-associated protein (AHRD V1 ***- B3TLS7_ELAGV); contains Interpro domain(s) IPR000301 Tetraspanin, subgroup	2.43562	3.01981e-05
Solyc12g010520	Eukaryotic peptide chain release factor subunit 1-1 (AHRD V1 **** B6U1I9_MAIZE); contains Interpro domain(s) IPR004403 Peptide chain release factor eRF/aRF subunit 1	2.67456	1.69623e-07
Solyc12g010440	Glycerol-3-phosphate transporter (AHRD V1 ***- C4YY87_9RICK); contains Interpro domain(s) IPR016196 Major facilitator superfamily, general substrate transporter	12.2895	3.15493e-39
Solyc12g010430	Unknown Protein (AHRD V1)	2.5465	3.67517e-06
Solyc12g010420	Unknown Protein (AHRD V1)	8.26946	2.2679e-09
Solyc12g010410	Homeobox protein knotted-1-like 3 (AHRD V1 ***- B6T3D1_MAIZE); contains Interpro domain(s) IPR005541 KNOX2	108	2.78992e-41
Solyc12g010390	Transmembrane 9 superfamily protein member 2 (AHRD V1 **** B6ST61_MAIZE); contains Interpro domain(s) IPR004240 Nonaspanin (TM9SF)	2.51466	3.44215e-07
Solyc12g010220	Cytochrome c biogenesis ATP-binding export protein ccmA-like (AHRD V1 ***- B6U3M9_MAIZE); contains Interpro domain(s) IPR005895 ABC transporter, haem export, CcmA	2.32227	0.00798198
Solyc12g010030	Leucyl aminopeptidase (AHRD V1 ***- Q064Z0_9SYNE); contains Interpro domain(s) IPR000819 Peptidase M17, leucyl aminopeptidase, C-terminal	2.53217	0.0469523
Solyc12g010020	Leucyl aminopeptidase (AHRD V1 ***- D7DWG6_NOSA0); contains Interpro domain(s) IPR011356 Peptidase M17, leucyl aminopeptidase	2.64534	0.00634466
Solyc12g009990	Signal recognition particle protein (AHRD V1 *-*- C1GCL3_PARBD); contains Interpro domain(s) IPR007222 Signal recognition particle receptor, alpha subunit, N-terminal	5.38103	7.18067e-24
Solyc12g009970	Unknown Protein (AHRD V1)	2.45732	0.00108489
Solyc12g009790	Synaptotagmin-7 (AHRD V1 *--- SYT7_HUMAN); contains Interpro domain(s) IPR018029 C2 membrane targeting protein	4.64559	5.58572e-19
Solyc12g009780	LRR receptor-like serine/threonine-protein kinase, RLP	19.5714	4.5486e-24
Solyc12g009770	LRR receptor-like serine/threonine-protein kinase, RLP	59.9048	2.79954e-45
Solyc12g009760	Plant synaptotagmin (AHRD V1 ***- D7KF47_ARALY)	7	9.64521e-09
Solyc12g009710	Unknown Protein (AHRD V1)	23.5556	4.58402e-05
Solyc12g009700	Plant synaptotagmin (AHRD V1 ***- B9IMS6_POPTR)	29	3.10552e-30
Solyc12g009620	CUE domain containing protein (AHRD V1 ***- B6TIC6_MAIZE)	3.11538	1.43631e-08
Solyc12g009560	F-box/LRR-repeat protein (AHRD V1 *-*- C0S347_PARBP); contains Interpro domain(s) IPR001810 Cyclin-like F-box	2.20475	0.0214017
Solyc12g009550	LRR receptor-like serine/threonine-protein kinase, RLP	35.775	1.14172e-15
Solyc12g009520	LRR receptor-like serine/threonine-protein kinase, RLP	64.8	3.84568e-34
Solyc12g009390	Zinc finger CCCH domain-containing protein 16 (AHRD V1 *-*- C3H16_ARATH); contains Interpro domain(s) IPR000571 Zinc finger, CCCH-type	4.95172	1.36762e-15
Solyc12g009340	Kinase family protein (AHRD V1 ***- D7MB90_ARALY); contains Interpro domain(s) IPR015783 ATMRK serine/threonine protein kinase-like	2.62003	1.81374e-06
Solyc12g009220	Jasmonate ZIM-domain protein 1 (AHRD V1 **-- A7XXZ0_SOLLC); contains Interpro domain(s) IPR010399 Tify	97.8932	5.97993e-91
Solyc12g009210	Polygalacturonase (AHRD V1 **-- B6SZN5_MAIZE); contains Interpro domain(s) IPR012334 Pectin lyase fold	2.46814	8.19558e-06
Solyc12g009180	Cupin superfamily (DUF985) (AHRD V1 ***- D9YHB2_9DELT); contains Interpro domain(s) IPR009327 Protein of unknown function DUF985	2.10546	0.000646965
Solyc12g009060	Charged multivesicular body protein 2a (AHRD V1 ***- B6T4F7_MAIZE); contains Interpro domain(s) IPR005024 Snf7	3.84656	7.42051e-15
Solyc12g009020	Protein kinase (AHRD V1 **** C4Q4E0_SCHMA); contains Interpro domain(s) IPR002290 Serine/threonine protein kinase	6.8358	2.96587e-30
Solyc12g008970	Diacylglycerol acyltransferase (AHRD V1 ***- Q5GKZ7_SOYBN); contains Interpro domain(s) IPR004299 Membrane bound O-acyl transferase, MBOAT	2.79046	2.60837e-08
Solyc12g008960	Calmodulin-binding protein (AHRD V1 ***- A2I5F3_BETVU)	63.5604	2.37556e-93
Solyc12g008950	At1g17490/F1L3_4 (AHRD V1 *-*- Q9LNQ6_ARATH)	3.1451	0.000103826
Solyc12g008940	Nucleosome assembly protein 1-like protein 2 (AHRD V1 ***- Q70Z18_TOBAC); contains Interpro domain(s) IPR002164 Nucleosome assembly protein (NAP)	2.72158	3.36414e-08
Solyc12g008910	Density-regulated protein (AHRD V1 ***- B6SQI8_MAIZE); contains Interpro domain(s) IPR005873 Density-regulated protein DRP1	2.03623	0.00323826
Solyc12g008860	Unknown Protein (AHRD V1); contains Interpro domain(s) IPR007915 Uncharacterised protein family UPF0197	2.20219	0.000174001
Solyc12g008770	Mitochondrial carrier protein-like (AHRD V1 ***- Q8S1A3_ORYSJ); contains Interpro domain(s) IPR002113 Adenine nucleotide translocator 1	4.27513	2.08318e-14
Solyc12g008760	Protein arginine N-methyltransferase 1 (AHRD V1 ***- B6TIG8_MAIZE)	2.34009	3.71042e-05
Solyc12g008500	Receptor like kinase, RLK	25.2887	1.56922e-69
Solyc12g008360	Oligosaccharyl transferase STT3 subunit family protein (AHRD V1 ***- Q23H40_TETTH); contains Interpro domain(s) IPR003674 Oligosaccharyl transferase, STT3 subunit	4.45184	5.10154e-19
Solyc12g007300	B3 domain-containing protein At1g20600 (AHRD V1 *-*- Y1060_ARATH); contains Interpro domain(s) IPR003340 Transcriptional factor B3	5.83553	1.07658e-11
Solyc12g007200	Cell division protein kinase 20 (AHRD V1 *-*- CDK20_DANRE); contains Interpro domain(s) IPR002290 Serine/threonine protein kinase	2.1124	0.000292555
Solyc12g007170	Fatty acid oxidation complex subunit alpha (AHRD V1 ***- FADJ_ECOHS); contains Interpro domain(s) IPR006176 3-hydroxyacyl-CoA dehydrogenase, NAD binding	4.5222	2.239e-19
Solyc12g007050	Unknown Protein (AHRD V1); contains Interpro domain(s) IPR009424 Protein of unknown function DUF1070	120.635	8.22446e-76
Solyc12g007030	Aldehyde dehydrogenase 1 (AHRD V1 ***- C5I9X1_ARTAN); contains Interpro domain(s) IPR015590 Aldehyde dehydrogenase	2.96976	4.69881e-07
Solyc12g006990	Arf GTPase activating protein (AHRD V1 *--* D3B391_POLPA); contains Interpro domain(s) IPR001164 Arf GTPase activating protein	3.46109	1.2034e-12
Solyc12g006840	Serine/threonine kinase receptor (AHRD V1 **** Q7DMS5_BRANA); contains Interpro domain(s) IPR002290 Serine/threonine protein kinase	182.167	3.74174e-102
Solyc12g006830	Histone H2A (AHRD V1 ***- C6T0M0_SOYBN); contains Interpro domain(s) IPR002119 Histone H2A	2.368	2.94395e-05
Solyc12g006760	Unknown Protein (AHRD V1)	4.9949	0.0257782
Solyc12g006700	Os07g0419800 protein (Fragment) (AHRD V1 *--- Q0D6Y1_ORYSJ); contains Interpro domain(s) IPR012866 Protein of unknown function DUF1644	3.21813	9.44521e-11
Solyc12g006550	Ribosome biogenesis regulatory protein homolog (AHRD V1 ***- B5XEG4_SALSA); contains Interpro domain(s) IPR007023 Ribosomal biogenesis regulatory protein	2.37911	0.000533596
Solyc12g006540	Signal peptidase complex catalytic subunit SEC11A (AHRD V1 ***- C1BS39_9MAXI); contains Interpro domain(s) IPR001733 Peptidase S26B, eukaryotic signal peptidase	2.8437	2.99665e-05
Solyc12g006420	Genomic DNA chromosome 3 P1 clone MMP21 (AHRD V1 **-- Q9LHJ0_ARATH)	2.13692	0.000261961
Solyc12g006380	1-aminocyclopropane-1-carboxylate oxidase-like protein (AHRD V1 **-* Q9LTH7_ARATH); contains Interpro domain(s) IPR005123 Oxoglutarate and iron-dependent oxygenase	8.35461	1.70704e-08
Solyc12g006230	RING-H2 finger protein (AHRD V1 ***- Q30D22_PONTR); contains Interpro domain(s) IPR018957 Zinc finger, C3HC4 RING-type	2.35707	0.000898319
Solyc12g006170	WRKY transcription factor 2 (AHRD V1 ***- C9DHZ1_9ROSI); contains Interpro domain(s) IPR003657 DNA-binding WRKY	2.3545	2.94328e-05
Solyc12g005980	Zinc ion binding protein (AHRD V1 *--- C6HA87_AJECH); contains Interpro domain(s) IPR013536 WLM	3.17992	5.38742e-11
Solyc12g005940	1-aminocyclopropane-1-carboxylate oxidase (AHRD V1 ***- Q94F66_SOLTU); contains Interpro domain(s) IPR005123 Oxoglutarate and iron-dependent oxygenase	9.21875	4.63412e-10
Solyc12g005910	B-cell receptor-associated protein 31-like containing protein (AHRD V1 ***- B6TG43_MAIZE); contains Interpro domain(s) IPR008417 B-cell receptor-associated 31-like	3.87059	9.83346e-14
Solyc12g005880	Beta-1 3-galactosyltransferase 6 (AHRD V1 ***- B6UBH3_MAIZE); contains Interpro domain(s) IPR002659 Glycosyl transferase, family 31	2.14815	0.00264298
Solyc12g005860	3-isopropylmalate dehydratase large subunit (AHRD V1 *--- LEUC_BACWK); contains Interpro domain(s) IPR006249 Aconitase/iron regulatory protein 2	2.52621	2.03555e-07
Solyc12g005760	Genomic DNA chromosome 3 P1 clone MSD21 (AHRD V1 **-- Q9LSX7_ARATH)	2.83223	6.72471e-08
Solyc12g005720	Cysteine-rich receptor-like protein kinase (AHRD V1 ***- C6ZRS1_SOYBN); contains Interpro domain(s) IPR002902 Protein of unknown function DUF26	388.575	1.52343e-157
Solyc12g005640	Myb-related transcription factor (AHRD V1 *--- B5RHV2_MUSBA); contains Interpro domain(s) IPR015495 Myb transcription factor	202.429	2.39587e-31
Solyc12g005620	LRR receptor-like serine/threonine-protein kinase, RLP	33.2727	1.14813e-13
Solyc12g005610	LRR receptor-like serine/threonine-protein kinase, RLP	20.8	1.42998e-09
Solyc12g005590	Transmembrane protein 34 (AHRD V1 *-*- A5D9H3_BOVIN); contains Interpro domain(s) IPR005178 Protein of unknown function DUF300	2.8866	1.3523e-05
Solyc12g005530	Nbs, resistance protein fragment	27.1667	3.63132e-06
Solyc12g005450	Receptor-like protein kinase At3g21340 (AHRD V1 ***- RLK6_ARATH); contains Interpro domain(s) IPR002290 Serine/threonine protein kinase	18.8421	7.9629e-14
Solyc12g005390	Vesicle-associated membrane family protein (AHRD V1 ***- D7MET3_ARALY); contains Interpro domain(s) IPR008962 PapD-like	3.41373	6.98862e-12
Solyc12g005340	GRAS family transcription factor (AHRD V1 **-- B9I7E1_POPTR); contains Interpro domain(s) IPR005202 GRAS transcription factor	9.15324	8.98447e-37
Solyc12g005230	Breast carcinoma amplified sequence 3 (Fragment) (AHRD V1 *--- B1AR77_MOUSE); contains Interpro domain(s) IPR010847 Harpin-induced 1	2.16062	0.00107829
Solyc12g005190	Phosphatase PTC7 homolog (AHRD V1 ***- C1BT38_9MAXI); contains Interpro domain(s) IPR010822 Sporulation stage II, protein E C-terminal	2.33505	4.05442e-05
Solyc12g005140	Folate/biopterin transporter family protein (AHRD V1 **** B6TYM7_MAIZE); contains Interpro domain(s) IPR004324 Biopterin transport-related protein BT1	6.43333	8.77462e-22
Solyc12g005080	Dihydrolipoyllysine-residue succinyltransferase component of 2-oxoglutarate dehydrogenase complex (AHRD V1 **** B6TFG5_MAIZE); contains Interpro domain(s) IPR006255 Dihydrolipoamide succinyltransferase	3.78961	8.85422e-15
Solyc11g073110	Auxin-regulated protein (AHRD V1 ***- Q945F5_SOLLC); contains Interpro domain(s) IPR010369 Protein of unknown function DUF966	56.35	9.08045e-49
Solyc11g073080	Methyl binding domain protein (AHRD V1 *-*- B9HPK6_POPTR); contains Interpro domain(s) IPR001739 Methyl-CpG DNA binding	21.5556	1.67415e-06
Solyc11g073060	Zinc finger family protein (AHRD V1 ***- D7LJS8_ARALY); contains Interpro domain(s) IPR007087 Zinc finger, C2H2-type	25.1509	1.73061e-11
Solyc11g072990	Fatty acid elongase 3-ketoacyl-CoA synthase (AHRD V1 **** Q6DUV5_BRANA); contains Interpro domain(s) IPR012392 Very-long-chain 3-ketoacyl-CoA synthase	2.44705	4.17763e-06
Solyc11g072930	LRR receptor-like serine/threonine-protein kinase, RLP	342	4.32525e-36
Solyc11g072890	Unknown Protein (AHRD V1)	2.31132	0.0371073
Solyc11g072880	Calcium-transporting ATPase (AHRD V1 ***- A8NHF4_COPC7); contains Interpro domain(s) IPR005782 ATPase, P-type, calcium-transporting	2.06072	0.00020462
Solyc11g072740	Unknown Protein (AHRD V1)	2.85593	1.10833e-06
Solyc11g072660	Receptor protein kinase-like protein (AHRD V1 ***- Q9LJU5_ARATH); contains Interpro domain(s) IPR002290 Serine/threonine protein kinase	4.552	9.65686e-14
Solyc11g072630	Mitogen-activated protein kinase (AHRD V1 ***- Q8LT15_SOLTU); contains Interpro domain(s) IPR008351 JNK MAP kinase	2.31959	0.0028411
Solyc11g072620	Unknown Protein (AHRD V1)	2.71398	0.00186192
Solyc11g072550	Extradiol ring-cleavage dioxygenase class III protein subunit B (AHRD V1 ***- B8GF38_METPE); contains Interpro domain(s) IPR014436 Extradiol aromatic ring-opening dioxygenase, DODA type	2.81545	3.98282e-05
Solyc11g072530	V-type proton ATPase subunit a (AHRD V1 ***- VPH1_NEUCR); contains Interpro domain(s) IPR002490 ATPase, V0/A0 complex, 116-kDa subunit	3.56703	1.81819e-12
Solyc11g072470	LOB domain protein 1 (AHRD V1 ***- D7KHW8_ARALY); contains Interpro domain(s) IPR004883 Lateral organ boundaries, LOB	7.63376	4.79575e-26
Solyc11g072290	Cysteine and histidine-rich domain-containing protein 1 (AHRD V1 **-- C1BZK4_ESOLU); contains Interpro domain(s) IPR007051 CHORD	2.11436	0.000541368
Solyc11g072150	Nuclear transcription factor Y subunit C-1 (AHRD V1 *--- B6SWV5_MAIZE); contains Interpro domain(s) IPR003958 Transcription factor CBF/NF-Y/archaeal histone	2.34501	0.000860362
Solyc11g072140	Receptor-like protein kinase At3g21340 (AHRD V1 *-*- RLK6_ARATH); contains Interpro domain(s) IPR002290 Serine/threonine protein kinase	129	1.05476e-63
Solyc11g072070	BTB/POZ domain containing protein expressed (AHRD V1 ***- Q10C73_ORYSJ); contains Interpro domain(s) IPR013089 Kelch related	2.0874	0.000520716
Solyc11g071990	Nitric oxide reductase FlRd-NAD(+) reductase (AHRD V1 **-- NORW_VIBFM); contains Interpro domain(s) IPR013027 FAD-dependent pyridine nucleotide-disulphide oxidoreductase	113.778	8.56824e-50
Solyc11g071920	Serine/threonine-protein phosphatase (AHRD V1 ***- D7LGU6_ARALY); contains Interpro domain(s) IPR012391 Serine/threonine protein phosphatase, BSU1	2.34901	9.45409e-06
Solyc11g071910	GTP-binding family protein (AHRD V1 **** D7KI21_ARALY); contains Interpro domain(s) IPR006073 GTP1/OBG	2.27001	2.1274e-05
Solyc11g071830	Chaperone protein dnaj (AHRD V1 ***- Q17AX7_AEDAE); contains Interpro domain(s) IPR003095 Heat shock protein DnaJ	4.71141	5.06179e-09
Solyc11g071790	Unknown Protein (AHRD V1)	2.55278	1.27776e-06
Solyc11g071770	Elongation factor Tu family protein (AHRD V1 **** D7L2H7_ARALY); contains Interpro domain(s) IPR000795 Protein synthesis factor, GTP-binding	2.70297	5.69493e-07
Solyc11g071740	Calmodulin-like protein (AHRD V1 ***- Q0VJ70_DATME); contains Interpro domain(s) IPR011992 EF-Hand type	22.9714	2.13004e-22
Solyc11g071330	Mpv17 protein (AHRD V1 **-- B6SUV8_MAIZE); contains Interpro domain(s) IPR007248 Mpv17/PMP22	2.65466	1.59308e-06
Solyc11g071270	Class E vacuolar protein-sorting machinery protein HSE1 (AHRD V1 *--- HSE1_USTMA); contains Interpro domain(s) IPR018205 VHS subgroup	2.31154	0.000251542
Solyc11g070150	Histidine phosphotransfer protein (AHRD V1 ***- B9GGM6_POPTR); contains Interpro domain(s) IPR008207 Signal transduction histidine kinase, phosphotransfer (Hpt) region	14.0469	5.18875e-06
Solyc11g070110	Epsin (AHRD V1 *-*- D3BQV6_POLPA); contains Interpro domain(s) IPR001026 Epsin, N-terminal	2.76773	9.45231e-07
Solyc11g069940	Glutaredoxin (AHRD V1 ***- B9H2P7_POPTR); contains Interpro domain(s) IPR011905 Glutaredoxin-like, plant II	6.49344	2.276e-16
Solyc11g069800	cytochrome P450	6.58503	4.33702e-19
Solyc11g069700	Elongation factor 1-alpha (AHRD V1 ***- P93769_TOBAC); contains Interpro domain(s) IPR004539 Translation elongation factor EF1A, eukaryotic and archaeal	3.39621	1.33459e-06
Solyc11g069690	Protein disulfide isomerase (AHRD V1 ***- Q5EUD4_MAIZE); contains Interpro domain(s) IPR013766 Thioredoxin domain	2.39735	0.000174512
Solyc11g069530	Kinase-START 1 (Fragment) (AHRD V1 *--- B9UY89_LOPEL); contains Interpro domain(s) IPR009769 Protein of unknown function DUF1336	2.80339	4.93552e-07
Solyc11g069480	UPF0497 membrane protein At2g28370 (AHRD V1 ***- U4977_ARATH); contains Interpro domain(s) IPR006702 Uncharacterised protein family UPF0497, trans-membrane plant	2.24606	0.000112311
Solyc11g069400	Protein disulfide isomerase L-2 (AHRD V1 ***- B1Q2X5_SOYBN); contains Interpro domain(s) IPR005792 Protein disulphide isomerase	2.03165	0.000321979
Solyc11g069360	Sua5/YciO/YrdC/YwlC family protein (AHRD V1 ***- B1L6Z2_KORCO); contains Interpro domain(s) IPR004388 Sua5/YciO/YrdC/YwlC	2.0738	0.0014024
Solyc11g069220	MLO-like protein 3 (AHRD V1 ***- C6EWE6_VITVI); contains Interpro domain(s) IPR004326 Mlo-related protein	89.5714	2.70962e-30
Solyc11g069070	Metal ion binding protein (AHRD V1 *-*- B6U064_MAIZE); contains Interpro domain(s) IPR006121 Heavy metal transport/detoxification protein	4.03368	5.8091e-14
Solyc11g069010	Alpha-L-fucosidase 1 (AHRD V1 ***- D7LIF4_ARALY); contains Interpro domain(s) IPR000933 Glycoside hydrolase, family 29	3.32465	1.00063e-11
Solyc11g068980	Mitochondrial import inner membrane translocase subunit tim22 (AHRD V1 ***- B6U2A3_MAIZE); contains Interpro domain(s) IPR003397 Mitochondrial inner membrane translocase complex, subunit Tim17/22	2.54845	6.43908e-06
Solyc11g068960	Uncharacterized basic helix-loop-helix protein At1g64625 (AHRD V1 *--- Y1462_ARATH); contains Interpro domain(s) IPR001092 Basic helix-loop-helix dimerisation region bHLH	2.01493	0.00155186
Solyc11g068940	U-box domain-containing protein 24 (AHRD V1 ***- D7LAS1_ARALY); contains Interpro domain(s) IPR003613 U box domain	666.286	6.03138e-102
Solyc11g068780	Plant-specific domain TIGR01568 family protein (AHRD V1 *--- B6SZV1_MAIZE); contains Interpro domain(s) IPR006458 Protein of unknown function DUF623, plant	5.7563	3.49132e-07
Solyc11g068770	CCR4-NOT transcription complex subunit 7 (AHRD V1 ***- B4FG48_MAIZE); contains Interpro domain(s) IPR006941 Ribonuclease CAF1	9.48318	2.44654e-23
Solyc11g068710	F-box family protein (AHRD V1 ***- B9MYU0_POPTR)	12.82	1.38174e-07
Solyc11g068670	Nicalin (AHRD V1 ***- B4FZF8_MAIZE); contains Interpro domain(s) IPR008710 Nicastrin	2.17268	5.7879e-05
Solyc11g068650	Predicted nucleoside-diphosphate-sugar epimerase (AHRD V1 *--- B4RH55_PHEZH); contains Interpro domain(s) IPR009367 Protein of unknown function DUF1022	2.70167	1.48796e-07
Solyc11g068620	NAC-domain protein (AHRD V1 ***- Q9SXQ0_TOBAC); contains Interpro domain(s) IPR003441 No apical meristem (NAM) protein	15.1677	1.11188e-29
Solyc11g068610	Actin related protein 2/3 complex subunit 2 (AHRD V1 ***- D8RD91_SELML); contains Interpro domain(s) IPR007188 Arp2/3 complex, 34kDa subunit p34-Arc	3.26389	7.4326e-10
Solyc11g068430	Ferredoxin (AHRD V1 ***- Q9AUE1_IMPBA); contains Interpro domain(s) IPR010241 Ferredoxin [2Fe-2S], plant	3.76233	5.70952e-06
Solyc11g068400	Ubiquinol-cytochrome C reductase (AHRD V1 ***- D6BQN0_9ROSI); contains Interpro domain(s) IPR008027 Ubiquinol-cytochrome C reductase, UQCRX/QCR9-like	2.32682	0.000352984
Solyc11g067230	Vacuolar sorting protein 4b (AHRD V1 **-- B6T3Y2_MAIZE); contains Interpro domain(s) IPR003959 ATPase, AAA-type, core	2.03329	0.000395322
Solyc11g067090	Peptidyl-prolyl cis-trans isomerase (AHRD V1 ***- A8NQ29_COPC7); contains Interpro domain(s) IPR002130 Peptidyl-prolyl cis-trans isomerase, cyclophilin-type	2.50388	1.34456e-05
Solyc11g067080	Protein kinase like protein (AHRD V1 ***- Q0WN21_ARATH); contains Interpro domain(s) IPR002290 Serine/threonine protein kinase	2.74587	5.47387e-06
Solyc11g066910	Syntaxin-like protein (AHRD V1 ***- Q3HRZ4_SOLTU); contains Interpro domain(s) IPR010989 t-SNARE	2.2376	0.00128871
Solyc11g066840	Histone deacetylase-like protein (AHRD V1 *-*- Q3HVL4_SOLTU)	3.18666	6.18168e-08
Solyc11g066800	Lysine/histidine transporter (AHRD V1 ***- B9HLA1_POPTR); contains Interpro domain(s) IPR013057 Amino acid transporter, transmembrane	28.7778	3.76176e-36
Solyc11g066770	AP-2 complex subunit alpha (AHRD V1 *-*- A8N1G9_COPC7); contains Interpro domain(s) IPR003164 Clathrin adaptor, alpha-adaptin, appendage, C-terminal subdomain	3.23361	4.37015e-10
Solyc11g066760	AP-2 complex subunit alpha (AHRD V1 ***- C9SAL1_VERA1); contains Interpro domain(s) IPR011989 Armadillo-like helical	3.19156	0.024129
Solyc11g066620	Aspartyl protease family protein (AHRD V1 **-- D7M1J9_ARALY); contains Interpro domain(s) IPR001461 Peptidase A1	5.38281	1.09582e-22
Solyc11g066600	Serine carboxypeptidase S28 family protein (AHRD V1 **-* D7M1K0_ARALY); contains Interpro domain(s) IPR008758 Peptidase S28	4.60981	8.43446e-17
Solyc11g066590	Lysosomal Pro-X carboxypeptidase (AHRD V1 **-- Q9FLH1_ARATH); contains Interpro domain(s) IPR008758 Peptidase S28	4.00316	3.38281e-16
Solyc11g066550	Coiled-coil domain-containing protein 132 (AHRD V1 **-- CC132_HUMAN); contains Interpro domain(s) IPR019515 Protein of unknown function DUF2450, N-terminal	2.44423	0.00265756
Solyc11g066540	Coiled-coil domain-containing protein 132 (AHRD V1 **-- CC132_HUMAN); contains Interpro domain(s) IPR019514 Protein of unknown function DUF2451, C-terminal	2.34818	4.26879e-05
Solyc11g066360	Unknown Protein (AHRD V1); contains Interpro domain(s) IPR012862 Protein of unknown function DUF1635	2.23432	0.00475303
Solyc11g066320	Exostosin-like glycosyltransferase (AHRD V1 **-- A8I7L6_CHLRE); contains Interpro domain(s) IPR004263 Exostosin-like	2.968	9.63306e-05
Solyc11g066280	U3 small nucleolar ribonucleoprotein protein imp4 (AHRD V1 **-- Q17BF6_AEDAE); contains Interpro domain(s) IPR007109 Brix domain	2.41721	5.90452e-06
Solyc11g066100	heat shock protein (AHRD V1 ***- B2D2G5_CAPSN); contains Interpro domain(s) IPR013126 Heat shock protein 70	4.03509	6.21124e-10
Solyc11g066060	heat shock protein (AHRD V1 ***- B2D2G5_CAPSN); contains Interpro domain(s) IPR013126 Heat shock protein 70	4.56543	1.38311e-13
Solyc11g066040	U-box domain-containing protein 13 (AHRD V1 **-- PUB13_ARATH); contains Interpro domain(s) IPR011989 Armadillo-like helical	3.15926	6.2969e-10
Solyc11g066000	Unknown Protein (AHRD V1)	2.78462	0.000991837
Solyc11g065940	Epsin 2-like protein (Fragment) (AHRD V1 *-*- D9HX40_LAGLG); contains Interpro domain(s) IPR001026 Epsin, N-terminal	5.1	2.67501e-15
Solyc11g065910	Unknown Protein (AHRD V1); contains Interpro domain(s) IPR006706 Extensin-like region	97.75	2.35438e-24
Solyc11g065670	Ribosomal protein L12 (AHRD V1 ***- A8J597_CHLRE); contains Interpro domain(s) IPR000911 Ribosomal protein L11	2.26167	4.51759e-05
Solyc11g065660	Calcium-dependent protein kinase 8 (AHRD V1 ***- Q6KC54_NICPL); contains Interpro domain(s) IPR002290 Serine/threonine protein kinase	4.36704	1.12931e-17
Solyc11g065260	Chaperone protein dnaJ (AHRD V1 *-*- DNAJ_FUSNN); contains Interpro domain(s) IPR001623 Heat shock protein DnaJ, N-terminal	2.5	0.000319681
Solyc11g064950	BZIP transcription factor (AHRD V1 **** Q9SQK1_TOBAC); contains Interpro domain(s) IPR011616 bZIP transcription factor, bZIP-1	3.00139	2.92366e-09
Solyc11g064790	Signal peptide peptidase family protein (AHRD V1 ***- D7LQE4_ARALY); contains Interpro domain(s) IPR007369 Peptidase A22B, signal peptide peptidase	3.06499	1.73171e-10
Solyc11g062400	ATP binding / serine-threonine kinase (AHRD V1 **** C5DB71_VITVI); contains Interpro domain(s) IPR002290 Serine/threonine protein kinase	35.1739	2.87249e-34
Solyc11g062370	Plectin-related protein-like (AHRD V1 ***- Q5VQW9_ORYSJ)	2.01462	0.00466042
Solyc11g062310	Proteasome component ECM29 (AHRD V1 *--- C1GQT7_PARBA); contains Interpro domain(s) IPR016024 Armadillo-type fold	2.04202	0.00949857
Solyc11g062300	HEAT repeat family protein expressed (AHRD V1 ***- Q2QY31_ORYSJ)	2.29486	0.00139814
Solyc11g062190	Mitochondrial ADP/ATP carrier proteins (AHRD V1 ***- Q2UU95_ASPOR); contains Interpro domain(s) IPR002113 Adenine nucleotide translocator 1	2.41589	1.23189e-06
Solyc11g062130	Mitochondrial ADP/ATP carrier proteins (AHRD V1 ***- Q2UU95_ASPOR); contains Interpro domain(s) IPR002113 Adenine nucleotide translocator 1	2.18542	3.18458e-05
Solyc11g062020	Zinc transporter ZupT (AHRD V1 ***- B8L9G2_9GAMM); contains Interpro domain(s) IPR003689 Zinc/iron permease	2.69565	3.60195e-07
Solyc11g061760	Slowmo homolog 2 (AHRD V1 **-- B5XGX8_SALSA); contains Interpro domain(s) IPR006797 PRELI/MSF1	3.32668	1.00256e-07
Solyc11g056620	NB-ARC domain containing protein expressed (AHRD V1 *-*- Q109S4_ORYSJ)	30.25	2.29949e-66
Solyc11g045460	CXE carboxylesterase (AHRD V1 **-- Q0ZPW1_9ROSA); contains Interpro domain(s) IPR013094 Alpha/beta hydrolase fold-3	7.5274	1.071e-16
Solyc11g045210	Unknown Protein (AHRD V1)	2.8626	1.12494e-06
Solyc11g045130	CCR4-NOT transcription complex subunit 7 (AHRD V1 ***- B4FG48_MAIZE); contains Interpro domain(s) IPR006941 Ribonuclease CAF1	2.64322	1.47704e-07
Solyc11g045120	Translation machinery associated protein (AHRD V1 **-- A6ZY78_YEAS7); contains Interpro domain(s) IPR001950 Translation initiation factor SUI1	2.69048	4.17619e-07
Solyc11g044840	LL-diaminopimelate aminotransferase (AHRD V1 **** A8IW39_CHLRE); contains Interpro domain(s) IPR019942 LL-diaminopimelate aminotransferase, plant-related	398	1.47264e-17
Solyc11g044800	PHP domain-containing protein (AHRD V1 ***- D7L064_ARALY); contains Interpro domain(s) IPR003141 Polymerase and histidinol phosphatase, N-terminal	2.87258	7.22586e-08
Solyc11g044400	Osmotin 81 (Fragment) (AHRD V1 **-- Q84ML6_SOLTU); contains Interpro domain(s) IPR001938 Thaumatin, pathogenesis-related	120.667	7.90234e-24
Solyc11g044390	Osmotin-like protein (Fragment) (AHRD V1 **-- Q8S4L1_SOLNI); contains Interpro domain(s) IPR001938 Thaumatin, pathogenesis-related	332	2.2659e-29
Solyc11g042990	Kinase family protein (AHRD V1 ***- D7KYV4_ARALY); contains Interpro domain(s) IPR002290 Serine/threonine protein kinase	2.75099	5.85748e-08
Solyc11g042870	Unknown Protein (AHRD V1)	2.12148	0.00114892
Solyc11g040110	SnRK1-interacting protein 1 (AHRD V1 ***- B6ST86_MAIZE)	3.54391	1.00546e-12
Solyc11g039960	LysM domain containing protein expressed (AHRD V1 ***- Q7XD97_ORYSJ); contains Interpro domain(s) IPR002482 Peptidoglycan-binding Lysin subgroup	3.53229	1.91143e-10
Solyc11g039910	Mitochondrial import inner membrane translocase subunit Tim17 (AHRD V1 ***- B6TP97_MAIZE); contains Interpro domain(s) IPR003397 Mitochondrial inner membrane translocase complex, subunit Tim17/22	2.78096	5.17276e-08
Solyc11g039740	Unknown Protein (AHRD V1); contains Interpro domain(s) IPR007749 Protein of unknown function DUF677	3.79758	4.93241e-13
Solyc11g039650	Dynamin-2A (AHRD V1 ***- B6UEQ3_MAIZE); contains Interpro domain(s) IPR001401 Dynamin, GTPase region	2.87152	1.9229e-09
Solyc11g030730	Cytochrome P450	55.4359	1.21996e-48
Solyc11g028080	Unknown Protein (AHRD V1)	2.28332	0.000716834
Solyc11g022540	Transmembrane 9 superfamily protein member 3 (AHRD V1 ***- B6SY54_MAIZE); contains Interpro domain(s) IPR004240 Nonaspanin (TM9SF)	2.52149	6.73609e-07
Solyc11g022470	MYB-CC type transfactor (AHRD V1 **-- Q3LHL3_SOLTU); contains Interpro domain(s) IPR006447 Myb-like DNA-binding region, SHAQKYF class	2.8638	4.8152e-08
Solyc11g020920	Unknown Protein (AHRD V1)	3.7589	0.000122391
Solyc11g020810	Ribosomal RNA large subunit methyltransferase J family protein (AHRD V1 *-*- A7APJ4_BABBO); contains Interpro domain(s) IPR015507 Ribosomal RNA methyltransferase J	2.3936	4.75674e-06
Solyc11g020670	TCP family transcription factor (AHRD V1 *-** A6MCZ2_9ORYZ); contains Interpro domain(s) IPR005333 Transcription factor, TCP	4.6414	1.01599e-07
Solyc11g020610	Neutral invertase like protein (AHRD V1 ***- Q67XD9_ARATH); contains Interpro domain(s) IPR006937 Plant neutral invertase	2.87019	3.46246e-08
Solyc11g020230	Pto-like, Serine/threonine kinase protein, resistance protein	9.0122	2.58959e-16
Solyc11g020100	Cc-nbs-lrr, resistance protein	2.91327	0.00959323
Solyc11g019950	8-amino-7-oxononanoate synthase (AHRD V1 **-- D3L310_9BACT); contains Interpro domain(s) IPR004839 Aminotransferase, class I and II	3.27032	4.88332e-10
Solyc11g018800	Peroxidase 2 (AHRD V1 ***- Q9SSZ8_SCUBA); contains Interpro domain(s) IPR002016 Haem peroxidase, plant/fungal/bacterial	60.1562	9.39896e-82
Solyc11g018750	Unknown Protein (AHRD V1)	5.1	0.00198255
Solyc11g018610	Calcium-dependent protein kinase 4 (AHRD V1 ***- D7LXA9_ARALY); contains Interpro domain(s) IPR002290 Serine/threonine protein kinase	5.28356	4.34618e-21
Solyc11g018560	50S ribosomal protein L25 (AHRD V1 ***- D2LIE4_RHOVA); contains Interpro domain(s) IPR011035 Ribosomal protein L25/Gln-tRNA synthetase, anti-codon-binding domain	2.00145	0.00195972
Solyc11g017470	NAC domain protein IPR003441 (AHRD V1 ***- B9GU14_POPTR); contains Interpro domain(s) IPR003441 No apical meristem (NAM) protein	7.18962	1.39436e-31
Solyc11g017380	DUF803 domain membrane protein (AHRD V1 **-- C1GHB7_PARBD); contains Interpro domain(s) IPR008521 Protein of unknown function DUF803	2.98529	0.000168824
Solyc11g017300	COP9 signalosome complex subunit 5b (AHRD V1 ***- B4FUK9_MAIZE); contains Interpro domain(s) IPR000555 Mov34/MPN/PAD-1	2.19212	0.000142899
Solyc11g017280	Receptor like kinase, RLK	43.9394	1.02961e-71
Solyc11g017270	Receptor like kinase, RLK	16.855	7.90308e-59
Solyc11g017190	ATPase (AHRD V1 ***- Q0WQF8_ARATH); contains Interpro domain(s) IPR001757 ATPase, P-type, K/Mg/Cd/Cu/Zn/Na/Ca/Na/H-transporter	2.15806	0.00281266
Solyc11g017140	C2-H2 zinc finger protein (AHRD V1 ***- B0YR09_SOYBN); contains Interpro domain(s) IPR007087 Zinc finger, C2H2-type	2.07992	0.000277133
Solyc11g017000	Os01g0873900 protein (Fragment) (AHRD V1 *-*- Q0JHA9_ORYSJ); contains Interpro domain(s) IPR007700 Protein of unknown function DUF668	6.1447	4.46779e-24
Solyc11g016930	LRR receptor-like serine/threonine-protein kinase, RLP	9.34659	2.61274e-16
Solyc11g015900	F-box family protein (AHRD V1 ***- B9GTQ9_POPTR); contains Interpro domain(s) IPR017451 F-box associated type 1	58.8667	2.99339e-31
Solyc11g015890	F-box family protein (AHRD V1 **-- B9GTQ9_POPTR); contains Interpro domain(s) IPR001810 Cyclin-like F-box	10.7714	7.11985e-09
Solyc11g013880	Receptor-like protein kinase (AHRD V1 ***- Q9FLV4_ARATH); contains Interpro domain(s) IPR002290 Serine/threonine protein kinase	5.24739	1.90814e-22
Solyc11g013500	Unknown Protein (AHRD V1)	10.0414	1.05205e-26
Solyc11g013490	Beta-1 3-galactosyltransferase 6 (AHRD V1 ***- B6UBH3_MAIZE); contains Interpro domain(s) IPR002659 Glycosyl transferase, family 31	3.68797	7.34616e-13
Solyc11g013260	Prohibitin (AHRD V1 ***- O04361_TOBAC); contains Interpro domain(s) IPR000163 Prohibitin	2.71319	4.88745e-08
Solyc11g013250	SRC2-like protein (AHRD V1 ***- A4K8J5_CAPAN); contains Interpro domain(s) IPR000008 C2 calcium-dependent membrane targeting	216.667	2.72914e-07
Solyc11g013240	Serine/threonine-protein kinase 36 (AHRD V1 *-*- STK36_PONAB); contains Interpro domain(s) IPR002290 Serine/threonine protein kinase	5.18367	3.40546e-16
Solyc11g013190	Oxysterol-binding protein (AHRD V1 ***- A9ZM29_SOYBN); contains Interpro domain(s) IPR000648 Oxysterol-binding protein	5.09154	3.13905e-21
Solyc11g013100	Unknown Protein (AHRD V1)	2.08194	0.000439943
Solyc11g013000	Transmembrane emp24 domain-containing protein 10 (AHRD V1 ***- B6SSF8_MAIZE); contains Interpro domain(s) IPR000348 emp24/gp25L/p24	6.95069	4.528e-29
Solyc11g012900	Small glutamine-rich tetratricopeptide repeat-containing protein A (AHRD V1 *--- C1BM93_OSMMO); contains Interpro domain(s) IPR011990 Tetratricopeptide-like helical	3.41596	4.89743e-12
Solyc11g012840	BTB/POZ domain-containing protein (AHRD V1 **-- D7KKU4_ARALY); contains Interpro domain(s) IPR013089 Kelch related	4.84759	6.08403e-18
Solyc11g012790	SEC14-like protein 1 (AHRD V1 **-- B6TAH4_MAIZE); contains Interpro domain(s) IPR001251 Cellular retinaldehyde-binding/triple function, C-terminal	3.23763	6.52701e-11
Solyc11g012780	C2 domain containing protein (AHRD V1 ***- Q2A9R2_BRAOL)	6.3399	9.04811e-18
Solyc11g012680	Proline-rich protein (AHRD V1 *-*- O81922_CAPAN); contains Interpro domain(s) IPR006121 Heavy metal transport/detoxification protein	2.20668	4.58901e-05
Solyc11g012110	60S ribosomal protein L6 (AHRD V1 ***- B9RHH3_RICCO); contains Interpro domain(s) IPR000915 Ribosomal protein L6E	2.07246	0.000261124
Solyc11g012090	Unknown Protein (AHRD V1)	2.21713	0.00226674
Solyc11g011930	Isocitrate dehydrogenase (AHRD V1 ***- D2D324_GOSHI); contains Interpro domain(s) IPR004790 Isocitrate dehydrogenase NADP-dependent, eukaryotic	2.37716	1.00228e-05
Solyc11g011920	Glutamate decarboxylase (AHRD V1 ***- Q8LKR4_TOBAC); contains Interpro domain(s) IPR010107 Glutamate decarboxylase	4.32641	2.03246e-18
Solyc11g011910	Transmembrane 9 superfamily protein member 1 (AHRD V1 ***- B6T9C2_MAIZE); contains Interpro domain(s) IPR004240 Nonaspanin (TM9SF)	2.37709	4.80921e-06
Solyc11g011780	Nonsense-mediated mRNA decay NMD3 family protein (AHRD V1 **-- D7LQL6_ARALY); contains Interpro domain(s) IPR007064 NMD3	2.57647	2.81981e-06
Solyc11g011760	Genomic DNA chromosome 5 P1 clone MQK4 (AHRD V1 ***- Q9FFC9_ARATH)	2.41212	2.84644e-05
Solyc11g011620	Fatty acid-binding protein-like protein (AHRD V1 ***- D6FMZ4_MYCTU); contains Interpro domain(s) IPR014878 Region of unknown function DUF1794	6.76907	1.33225e-08
Solyc11g011610	Fatty acid-binding protein-like protein (AHRD V1 ***- D6FMZ4_MYCTU); contains Interpro domain(s) IPR014878 Region of unknown function DUF1794	7.48135	6.07998e-15
Solyc11g011380	Glutamine synthetase (AHRD V1 ***- Q42950_TOBAC); contains Interpro domain(s) IPR008146 Glutamine synthetase, catalytic region	3.53657	4.48816e-13
Solyc11g011360	Nudix hydrolase 4 (AHRD V1 **-- B6T5N7_MAIZE); contains Interpro domain(s) IPR000086 NUDIX hydrolase domain	28.6957	1.5291e-44
Solyc11g011340	Alcohol dehydrogenase (AHRD V1 ***- Q8KRC3_MYXXA); contains Interpro domain(s) IPR002085 Alcohol dehydrogenase superfamily, zinc-containing	47.9695	9.65924e-20
Solyc11g011240	Geranylgeranyl pyrophosphate synthase 1 (AHRD V1 ***- Q1A7T0_SOLLC); contains Interpro domain(s) IPR000092 Polyprenyl synthetase	101.526	4.43844e-94
Solyc11g011220	Unknown Protein (AHRD V1)	7.38514	7.72081e-32
Solyc11g011200	Post-GPI attachment to proteins factor 3 (AHRD V1 **-- PGAP3_DROME); contains Interpro domain(s) IPR007217 Per1-like	2.6072	1.74647e-06
Solyc11g011190	Exostosin family protein (AHRD V1 **-- D7M9K9_ARALY); contains Interpro domain(s) IPR004263 Exostosin-like	11.5352	4.30403e-43
Solyc11g011180	LRR receptor-like serine/threonine-protein kinase, RLP	103.909	7.74188e-44
Solyc11g011130	THO complex subunit 4 (AHRD V1 *--- B6TD71_MAIZE); contains Interpro domain(s) IPR012677 Nucleotide-binding, alpha-beta plait	4.04425	2.43163e-16
Solyc11g011120	Calmodulin-binding heat-shock protein (AHRD V1 **-- Q41251_TOBAC); contains Interpro domain(s) IPR002921 Lipase, class 3	2.55181	1.62367e-05
Solyc11g011090	Tir-nbs-lrr, resistance protein	2.96094	5.07059e-05
Solyc11g011080	Tir-nbs-lrr, resistance protein	5.92593	4.48331e-20
Solyc11g011050	MYB transcription factor (AHRD V1 **** Q9SPG7_ARATH); contains Interpro domain(s) IPR015495 Myb transcription factor	5.80541	0.000205804
Solyc11g011030	Pto-responsive gene 1 protein (AHRD V1 ***- Q9M723_SOLLC); contains Interpro domain(s) IPR010399 Tify	4.00248	9.05951e-10
Solyc11g010840	Poly(RC) binding protein 3 (AHRD V1 *--- Q5MJP6_HUMAN); contains Interpro domain(s) IPR018111 K Homology, type 1, subgroup	2.07817	0.00149722
Solyc11g010780	Glucosyltransferase (AHRD V1 ***- A5I865_BRANA); contains Interpro domain(s) IPR002213 UDP-glucuronosyl/UDP-glucosyltransferase	11.1058	4.22778e-18
Solyc11g010730	Receptor-like kinase (AHRD V1 ***- A7VM42_MARPO); contains Interpro domain(s) IPR002290 Serine/threonine protein kinase	2.85606	5.30618e-05
Solyc11g010720	Genomic DNA chromosome 5 TAC clone K21L13 (AHRD V1 **-- Q9LSM3_ARATH); contains Interpro domain(s) IPR011990 Tetratricopeptide-like helical	2.66395	1.24244e-05
Solyc11g010680	Unknown Protein (AHRD V1)	2.61554	0.000146036
Solyc11g010500	Mitochondrial carrier family (AHRD V1 ***- C1MMX1_MICPS); contains Interpro domain(s) IPR001993 Mitochondrial substrate carrier	10.1786	6.8866e-28
Solyc11g010450	Phosphofructokinase family protein (AHRD V1 ***- D7LE10_ARALY); contains Interpro domain(s) IPR012004 Pyrophosphate-dependent phosphofructokinase TP0108	2.27649	0.00149823
Solyc11g010430	Ovarian cancer-associated gene 2 protein homolog (AHRD V1 **-- C1BZZ2_9MAXI); contains Interpro domain(s) IPR005645 Protein of unknown function DUF341	2.74904	1.45882e-05
Solyc11g010390	Unknown Protein (AHRD V1)	6.23462	4.21e-08
Solyc11g010380	Mate efflux family protein (AHRD V1 **-- D7MN36_ARALY); contains Interpro domain(s) IPR002528 Multi antimicrobial extrusion protein MatE	5.30977	2.71111e-07
Solyc11g010330	RING finger protein (AHRD V1 *-*- C6EUD3_SOYBN); contains Interpro domain(s) IPR018957 Zinc finger, C3HC4 RING-type	14.0967	6.47429e-32
Solyc11g010320	AT2G46550 protein (Fragment) (AHRD V1 ***- B9DHY8_ARATH)	5.11207	0.000192454
Solyc11g010250	Avr9/Cf-9 rapidly elicited protein 75 (AHRD V1 ***- Q9FQY9_TOBAC)	5.93023	7.58057e-10
Solyc11g010240	Protein SCAI (AHRD V1 ***- SCAI_HUMAN)	2.04167	0.00102058
Solyc11g010200	14-3-3 protein beta/alpha-1 (AHRD V1 **-- 143B1_ONCMY); contains Interpro domain(s) IPR000308 14-3-3 protein	5.03296	1.3283e-21
Solyc11g010190	Prohibitin (AHRD V1 ***- O04361_TOBAC); contains Interpro domain(s) IPR000163 Prohibitin	2.08109	0.00032321
Solyc11g010170	LanC-like protein 2 (AHRD V1 ***- B6TCV9_MAIZE); contains Interpro domain(s) IPR020464 LanC-like protein, eukaryotic	3.87273	4.55349e-10
Solyc11g010100	Ras-related protein Rab-25 (AHRD V1 ***- RAB25_BOVIN); contains Interpro domain(s) IPR015595 Rab11-related	2.98922	1.20494e-08
Solyc11g009040	EPIDERMAL PATTERNING FACTOR-like protein 1 (AHRD V1 *-*- EPFL1_ARATH)	54.1667	1.41522e-06
Solyc11g008960	Receptor like kinase, RLK	2.5963	3.12857e-07
Solyc11g008820	Endoglucanase (AHRD V1 ***- Q0KIX2_CUCME); contains Interpro domain(s) IPR001701 Glycoside hydrolase, family 9	46.5714	2.53012e-39
Solyc11g008770	LETM1 and EF-hand domain-containing protein 1, mitochondrial (AHRD V1 *--- LETM1_CHICK); contains Interpro domain(s) IPR011685 LETM1-like	2.12761	0.000145573
Solyc11g008750	Unknown Protein (AHRD V1)	78.75	3.64639e-14
Solyc11g008550	Lecithin cholesterol acyltransferase family protein (AHRD V1 **-- D7L0F6_ARALY); contains Interpro domain(s) IPR003386 Lecithin:cholesterol acyltransferase	2.24096	0.00028715
Solyc11g008540	Ribonuclease 3-like protein 3 (AHRD V1 *-*- RTL3_ORYSJ); contains Interpro domain(s) IPR000999 Ribonuclease III	7.56125	3.57261e-33
Solyc11g008530	Ribonuclease 3-like protein 3 (AHRD V1 *-*- RTL3_ORYSJ); contains Interpro domain(s) IPR000999 Ribonuclease III	5.37209	1.78125e-06
Solyc11g008430	Ras-related protein Rab-5C (AHRD V1 ***- C1BU54_9MAXI); contains Interpro domain(s) IPR015599 Rab5-related	2.25685	2.61865e-05
Solyc11g008420	SKP1-like protein (AHRD V1 ***- C3V9V9_CITMA); contains Interpro domain(s) IPR016897 E3 ubiquitin ligase, SCF complex, Skp subunit	3.84031	4.92644e-11
Solyc11g008390	U-box domain-containing protein 14 (AHRD V1 **-- PUB14_ARATH); contains Interpro domain(s) IPR011989 Armadillo-like helical	7.80488	2.23299e-32
Solyc11g008380	Glycerol-3-phosphate dehydrogenase (AHRD V1 **** B0EVL7_BOMMO); contains Interpro domain(s) IPR000447 FAD-dependent glycerol-3-phosphate dehydrogenase	2.76374	7.28718e-05
Solyc11g008370	Mitochondrial glycerol-3-phosphate dehydrogenase (AHRD V1 ***- Q06B39_DUNSA)	2.95227	1.83841e-05
Solyc11g008340	Exocyst complex component 4 (AHRD V1 *-*- B0W348_CULQU); contains Interpro domain(s) IPR007191 Sec8 exocyst complex component specific domain	2.21348	0.000605357
Solyc11g008250	Single-stranded nucleic acid binding R3H domain protein (AHRD V1 **-- B4B323_9CHRO); contains Interpro domain(s) IPR003959 ATPase, AAA-type, core	2.04852	0.000329827
Solyc11g008200	Nodulin-like protein (Fragment) (AHRD V1 ***- O81121_ARATH); contains Interpro domain(s) IPR010658 Nodulin-like	10.3593	1.11293e-14
Solyc11g008010	NAC domain protein IPR003441 (AHRD V1 ***- A9PB02_POPTR); contains Interpro domain(s) IPR003441 No apical meristem (NAM) protein	2.51532	1.89165e-06
Solyc11g008000	NAC domain protein IPR003441 (AHRD V1 *-*- A9PB02_POPTR); contains Interpro domain(s) IPR003441 No apical meristem (NAM) protein	3.34073	5.34691e-12
Solyc11g007980	Cytochrome P450	353.2	1.05576e-85
Solyc11g007960	Kelch domain-containing protein 3 (AHRD V1 **-- D3PFJ0_9MAXI); contains Interpro domain(s) IPR015915 Kelch-type beta propeller	2.07485	0.000321794
Solyc11g007950	Unknown Protein (AHRD V1)	2.61686	0.0417716
Solyc11g007890	1-aminocyclopropane-1-carboxylate oxidase 4 (AHRD V1 **-- ACCO4_SOLLC); contains Interpro domain(s) IPR005123 Oxoglutarate and iron-dependent oxygenase	128.077	7.16214e-66
Solyc11g007780	Guanine nucleotide-binding protein subunit beta-like protein (AHRD V1 *--* GBLP_TRYBR); contains Interpro domain(s) IPR017986 WD40 repeat, region	4.9511	4.64636e-19
Solyc11g007770	Exostosin-2 (AHRD V1 *-*- Q0IFF4_AEDAE); contains Interpro domain(s) IPR015338 EXTL2, alpha-1,4-N-acetylhexosaminyltransferase	13.9331	7.71155e-25
Solyc11g007720	Dihydrolipoyllysine-residue acetyltransferase component of pyruvate dehydrogenase complex (AHRD V1 ***- A4TXZ0_9PROT); contains Interpro domain(s) IPR006257 Dihydrolipoamide acetyltransferase, long form	2.04397	0.000455595
Solyc11g007660	At5g51670-like protein (Fragment) (AHRD V1 *-*- C0JEV7_9BRAS); contains Interpro domain(s) IPR007700 Protein of unknown function DUF668	2.94545	5.71196e-09
Solyc11g007580	HhH-GPD family protein (AHRD V1 *--- D1CFH3_THET1); contains Interpro domain(s) IPR003265 HhH-GPD domain	4.03935	1.99859e-07
Solyc11g007570	Transcriptional activator (AHRD V1 ***- C3FFU8_BACTB); contains Interpro domain(s) IPR004305 TENA/THI-4 protein/Coenzyme PQQ biosynthesis protein C	5.40133	1.62156e-16
Solyc11g007510	Unknown Protein (AHRD V1)	6.93199	5.51883e-29
Solyc11g007500	UDP-glucosyltransferase (AHRD V1 ***- Q8LKG3_STERE); contains Interpro domain(s) IPR002213 UDP-glucuronosyl/UDP-glucosyltransferase	668.143	4.83481e-24
Solyc11g007490	UDP-glucosyltransferase (AHRD V1 **-* B3VI56_STERE); contains Interpro domain(s) IPR002213 UDP-glucuronosyl/UDP-glucosyltransferase	1525	1.40564e-70
Solyc11g007460	UDP-glucosyltransferase (AHRD V1 ***- Q8LKG3_STERE); contains Interpro domain(s) IPR002213 UDP-glucuronosyl/UDP-glucosyltransferase	31.4118	7.3312e-30
Solyc11g007430	Stress-induced receptor-like kinase (AHRD V1 *-*- C6FF75_SOYBN)	47.9512	3.79701e-19
Solyc11g007420	Receptor-like protein kinase (Fragment) (AHRD V1 ***- O49206_ORYSA)	20.2556	7.24959e-44
Solyc11g007410	Receptor-like protein kinase (AHRD V1 *-*- Q9M575_ORYSA)	15.1061	5.02334e-19
Solyc11g007400	Receptor-like protein kinase (Fragment) (AHRD V1 ***- O49206_ORYSA)	13.2777	4.992e-37
Solyc11g007390	UDP-glucosyltransferase (AHRD V1 *-*- Q8LKG3_STERE); contains Interpro domain(s) IPR002213 UDP-glucuronosyl/UDP-glucosyltransferase	70.2727	1.95818e-10
Solyc11g007170	Vacuolar sorting protein 4b (AHRD V1 **-- B6TLN7_MAIZE); contains Interpro domain(s) IPR003959 ATPase, AAA-type, core	2.83298	7.91209e-09
Solyc11g007080	YIPF5 (AHRD V1 **-- C0H9W5_SALSA); contains Interpro domain(s) IPR006977 Yip1 domain	3.95074	2.4333e-10
Solyc11g007030	Hydrolase alpha/beta fold family protein (AHRD V1 ***- D7LIQ3_ARALY); contains Interpro domain(s) IPR000073 Alpha/beta hydrolase fold-1	9.4698	6.94391e-26
Solyc11g006910	Ferredoxin (AHRD V1 ***- Q9AUE1_IMPBA); contains Interpro domain(s) IPR010241 Ferredoxin [2Fe-2S], plant	88.619	1.53613e-35
Solyc11g006900	Calcium/calmodulin protein kinase (AHRD V1 ***- Q84ZT8_TOBAC)	6.00676	5.34462e-11
Solyc11g006770	AMMECR1 family (AHRD V1 **-- D7LBR0_ARALY); contains Interpro domain(s) IPR002733 AMMECR1	2.66622	2.64992e-07
Solyc11g006720	MYB transcription factor (AHRD V1 ***- Q9FNN6_ARATH); contains Interpro domain(s) IPR006447 Myb-like DNA-binding region, SHAQKYF class	5.56294	4.39329e-14
Solyc11g006690	40S ribosomal protein S17-like protein (AHRD V1 ***- Q3HRX4_SOLTU); contains Interpro domain(s) IPR001210 Ribosomal protein S17e	2.01298	0.00495575
Solyc11g006540	FAD-dependent pyridine nucleotide-disulphide oxidoreductase (AHRD V1 **-- D3M425_9ACTO); contains Interpro domain(s) IPR001327 Pyridine nucleotide-disulphide oxidoreductase, NAD-binding region	7.71429	3.57367e-29
Solyc11g006500	Charged multivesicular body protein 5 (AHRD V1 **-- B6TYU1_MAIZE); contains Interpro domain(s) IPR005024 Snf7	7.91346	3.73299e-33
Solyc11g006470	AT5G22070 protein (Fragment) (AHRD V1 ***- B9DHZ2_ARATH); contains Interpro domain(s) IPR004949 Protein of unknown function DUF266, plant	2.27013	6.09728e-05
Solyc11g006460	DNAJ chaperone (AHRD V1 ***- B0W7V8_CULQU); contains Interpro domain(s) IPR003095 Heat shock protein DnaJ	3.34418	7.30992e-13
Solyc11g006410	Genomic DNA chromosome 5 P1 clone MUK11 (AHRD V1 ***- Q9FMC4_ARATH)	4.21034	2.75024e-14
Solyc11g006370	Calcium-dependent protein kinase 3 (AHRD V1 **** Q93YF3_TOBAC); contains Interpro domain(s) IPR002290 Serine/threonine protein kinase	2.87118	5.84892e-09
Solyc11g006320	Ubiquitin carboxyl-terminal hydrolase family protein expressed (AHRD V1 ***- Q2R2A3_ORYSJ); contains Interpro domain(s) IPR001394 Peptidase C19, ubiquitin carboxyl-terminal hydrolase 2	2.95213	2.19966e-06
Solyc11g006070	Peptidyl-prolyl cis-trans isomerase (AHRD V1 ***- B5LWR0_ZIZJJ); contains Interpro domain(s) IPR002130 Peptidyl-prolyl cis-trans isomerase, cyclophilin-type	2.22104	0.0108616
Solyc11g006030	U-box domain-containing protein (AHRD V1 ***- D7MID4_ARALY); contains Interpro domain(s) IPR003613 U box domain	164.841	3.25397e-117
Solyc11g006000	Protein serine/threonine kinase (AHRD V1 *-*- D3BP85_POLPA); contains Interpro domain(s) IPR015748 Mitogen activated protein kinase kinase kinase 3	2.63428	1.90004e-07
Solyc11g005940	Pentatricopeptide repeat protein (AHRD V1 ***- A7BJL1_RAPSA); contains Interpro domain(s) IPR002885 Pentatricopeptide repeat	2.06897	0.00967844
Solyc11g005920	NAC domain protein IPR003441 (AHRD V1 *-*- B9HEK0_POPTR); contains Interpro domain(s) IPR003441 No apical meristem (NAM) protein	2.70717	6.63136e-08
Solyc11g005910	Phosphatidylinositol kinase (AHRD V1 **** B9V0T3_ORYRU); contains Interpro domain(s) IPR015433 Phosphatidylinositol Kinase	2.25271	0.00247401
Solyc11g005860	Cysteine desulfurase (AHRD V1 **-- A4A4I5_9GAMM); contains Interpro domain(s) IPR000192 Aminotransferase, class V/Cysteine desulfurase	314	2.76911e-15
Solyc11g005840	Cysteine desulfurase (AHRD V1 **-- A4A4I5_9GAMM); contains Interpro domain(s) IPR000192 Aminotransferase, class V/Cysteine desulfurase	412.714	3.13458e-58
Solyc11g005830	NifS-like protein Aminotransferase class V family (AHRD V1 **-- Q30U90_SULDN); contains Interpro domain(s) IPR000192 Aminotransferase, class V/Cysteine desulfurase	94.1875	9.84913e-16
Solyc11g005720	VQ motif family protein (AHRD V1 ***- B6SZE5_MAIZE); contains Interpro domain(s) IPR008889 VQ	4.96371	3.78954e-13
Solyc11g005700	U-box domain-containing protein (AHRD V1 ***- D7MRW3_ARALY); contains Interpro domain(s) IPR003613 U box domain	3.47771	6.47603e-07
Solyc11g005670	Ubiquitin (AHRD V1 ***- Q2UZT4_MUSAC); contains Interpro domain(s) IPR019956 Ubiquitin subgroup	3.18514	4.78154e-11
Solyc11g005630	Receptor-like protein kinase (AHRD V1 ***- Q39202_ARATH); contains Interpro domain(s) IPR002290 Serine/threonine protein kinase	58.2739	1.48019e-110
Solyc11g005480	Citrate binding protein (AHRD V1 ***- Q8H9C1_SOLTU); contains Interpro domain(s) IPR014895 Alginate lyase 2	59.0556	2.15187e-09
Solyc11g005400	DnaJ domain containing protein (AHRD V1 ***- B6U3I3_MAIZE); contains Interpro domain(s) IPR001623 Heat shock protein DnaJ, N-terminal	3.78781	2.88243e-10
Solyc11g005380	GT-2 factor (Fragment) (AHRD V1 *--- Q8W240_SOYBN); contains Interpro domain(s) IPR017877 MYB-like	2.53322	9.35547e-07
Solyc11g005350	MtN21 nodulin protein-like (AHRD V1 ***- B6TBZ6_MAIZE); contains Interpro domain(s) IPR000620 Protein of unknown function DUF6, transmembrane	3.3883	4.43062e-07
Solyc11g005270	Glutaredoxin family protein (AHRD V1 **-- D7M5W6_ARALY); contains Interpro domain(s) IPR012335 Thioredoxin fold	4.45263	0.00178674
Solyc11g005200	Prolyl 4-hydroxylase alpha-2 subunit (AHRD V1 ***- B6TD48_MAIZE); contains Interpro domain(s) IPR006620 Prolyl 4-hydroxylase, alpha subunit	2.59181	4.04107e-06
Solyc11g005140	Pentatricopeptide repeat protein (AHRD V1 ***- A0JBX0_ORYSJ); contains Interpro domain(s) IPR002885 Pentatricopeptide repeat	2.2326	8.61125e-05
Solyc11g005030	WD-40 repeat protein (AHRD V1 **-- B4AUL0_9CHRO); contains Interpro domain(s) IPR020472 G-protein beta WD-40 repeat, region	2.01649	0.00306923
Solyc11g005000	Keratinocytes-associated protein 2 (AHRD V1 ***- B6SJ34_MAIZE); contains Interpro domain(s) IPR018614 Protein of unknown function KRTCAP2	2.06367	0.0025886
Solyc10g086780	1-aminocyclopropane-1-carboxylate oxidase 1 (AHRD V1 **-- ACCO1_MALDO); contains Interpro domain(s) IPR005123 Oxoglutarate and iron-dependent oxygenase	7.13362	1.05279e-28
Solyc10g086710	PAR-1b protein (AHRD V1 ***- Q43588_TOBAC); contains Interpro domain(s) IPR009489 PAR1	85.581	4.15775e-73
Solyc10g086680	class I heat shock protein (AHRD V1 *-*- Q69BI7_CARPA); contains Interpro domain(s) IPR008978 HSP20-like chaperone	94.75	3.07085e-17
Solyc10g086550	Cell division protease ftsH homolog 3 (AHRD V1 *--- FTSH3_SYNY3); contains Interpro domain(s) IPR005936 Peptidase M41, FtsH	2.22574	3.88236e-05
Solyc10g086540	Cell division protease ftsH homolog (AHRD V1 **-- FTSH_BACSU); contains Interpro domain(s) IPR005936 Peptidase M41, FtsH	2.82353	1.87981e-07
Solyc10g086510	Mitochondrial import inner membrane translocase subunit tim9 (AHRD V1 ***- A6MZE3_ORYSI); contains Interpro domain(s) IPR004217 Mitochondrial inner membrane translocase complex, Tim8/9/10/13-zinc finger-like	2.1748	0.000192793
Solyc10g086410	Heat shock protein 70-3 (AHRD V1 ***- Q67BD0_TOBAC); contains Interpro domain(s) IPR013126 Heat shock protein 70	30.1691	9.67023e-29
Solyc10g086350	Ras-related protein Rab-8A (AHRD V1 ***- C1C362_9MAXI); contains Interpro domain(s) IPR003579 Ras small GTPase, Rab type	3.84184	2.19542e-14
Solyc10g086280	Heavy metal-associated domain containing protein expressed (AHRD V1 *-*- Q10RN8_ORYSJ); contains Interpro domain(s) IPR006121 Heavy metal transport/detoxification protein	39.3004	1.67931e-91
Solyc10g086070	Wd-repeat protein (AHRD V1 **-- Q179V3_AEDAE); contains Interpro domain(s) IPR017986 WD40 repeat, region	2.26367	6.04439e-05
Solyc10g086040	Mitochondrial import inner membrane translocase subunit TIM14 (AHRD V1 ***- B4FMD9_MAIZE); contains Interpro domain(s) IPR001623 Heat shock protein DnaJ, N-terminal	2.64796	2.06237e-06
Solyc10g085860	UDP-glucosyltransferase family 1 protein (AHRD V1 ***- C6KI43_CITSI); contains Interpro domain(s) IPR002213 UDP-glucuronosyl/UDP-glucosyltransferase	332.65	2.15488e-131
Solyc10g085810	Vacuolar protein-sorting-associated protein 37 homolog 1 (AHRD V1 **-- VP371_ARATH); contains Interpro domain(s) IPR009851 Modifier of rudimentary, Modr	6.17458	2.08012e-19
Solyc10g085790	Atp-dependent RNA helicase (AHRD V1 ***- B8BXP3_THAPS); contains Interpro domain(s) IPR011545 DNA/RNA helicase, DEAD/DEAH box type, N-terminal	2.15862	9.0333e-05
Solyc10g085720	Kinase family protein (AHRD V1 ***- D7M1J8_ARALY); contains Interpro domain(s) IPR002290 Serine/threonine protein kinase	2.87923	4.86457e-08
Solyc10g085710	Necrotic spotted lesions 1 (Fragment) (AHRD V1 *-*- B6ZA18_HELAN); contains Interpro domain(s) IPR001862 Membrane attack complex component/perforin/complement C9	2.70898	6.40482e-08
Solyc10g085590	Tumor susceptibility protein 101 (Fragment) (AHRD V1 *-*- Q09H81_MACMU); contains Interpro domain(s) IPR008883 Tumour susceptibility gene 101	2.12749	0.000320078
Solyc10g085420	Os03g0816700 protein (Fragment) (AHRD V1 ***- Q0DMC9_ORYSJ); contains Interpro domain(s) IPR007612 Protein of unknown function DUF567	11.5124	4.78399e-45
Solyc10g085320	Os03g0291800 protein (Fragment) (AHRD V1 **-- Q0DSS4_ORYSJ); contains Interpro domain(s) IPR004253 Protein of unknown function DUF231, plant	2.4524	2.76912e-06
Solyc10g085310	Abscisic acid receptor PYL4 (AHRD V1 **-- PYL4_ARATH); contains Interpro domain(s) IPR019587 Polyketide cyclase/dehydrase	2.39979	0.00564771
Solyc10g085300	Os03g0210500 protein (Fragment) (AHRD V1 *-*- Q0DU33_ORYSJ); contains Interpro domain(s) IPR007493 Protein of unknown function DUF538	9.28231	8.72612e-36
Solyc10g085030	Soul heme-binding family protein (AHRD V1 **** D7LKR5_ARALY); contains Interpro domain(s) IPR006917 SOUL haem-binding protein	62.3961	3.06712e-40
Solyc10g085020	Tubulin beta chain (AHRD V1 ***- B9HP96_POPTR); contains Interpro domain(s) IPR002453 Beta tubulin	4.38303	1.77755e-18
Solyc10g085010	PAR-1c protein (AHRD V1 ***- Q43589_TOBAC); contains Interpro domain(s) IPR009489 PAR1	129.598	7.36588e-105
Solyc10g085000	Receptor-like kinase (AHRD V1 ***- C0SW32_SOYBN); contains Interpro domain(s) IPR002290 Serine/threonine protein kinase	2.55046	1.93182e-06
Solyc10g084960	Glutathione S-transferase-like protein (AHRD V1 ***- A8DUB0_SOLLC); contains Interpro domain(s) IPR004046 Glutathione S-transferase, C-terminal	2202.5	6.19847e-94
Solyc10g084940	Solute carrier family 15 member 4 (AHRD V1 **-- S15A4_XENLA); contains Interpro domain(s) IPR000109 TGF-beta receptor, type I/II extracellular region	2.59294	2.80631e-06
Solyc10g084930	Serine/threonine-protein kinase-like protein (AHRD V1 *-*- Q9M269_ARATH); contains Interpro domain(s) IPR002290 Serine/threonine protein kinase	3.34098	4.80672e-10
Solyc10g084880	Avr9/Cf-9 rapidly elicited protein 137 (AHRD V1 ***- Q9FQZ2_TOBAC); contains Interpro domain(s) IPR007700 Protein of unknown function DUF668	4.33663	0.0241238
Solyc10g084860	Receptor like protein kinase (AHRD V1 **** Q39139_ARATH); contains Interpro domain(s) IPR001220 Legume lectin, beta chain	21.0625	2.97731e-14
Solyc10g084850	Vacuolar import and degradation protein 24 (AHRD V1 **-- C5FHJ7_NANOT); contains Interpro domain(s) IPR018618 Vacuolar import and degradation protein Vid24	2.70384	1.966e-07
Solyc10g084800	Oxysterol-binding protein (AHRD V1 ***- Q6ST25_SOLTU); contains Interpro domain(s) IPR000648 Oxysterol-binding protein	3.69972	2.38811e-14
Solyc10g084770	Receptor-like protein kinase At3g21340 (AHRD V1 ***- RLK6_ARATH); contains Interpro domain(s) IPR002290 Serine/threonine protein kinase	2.70638	6.7383e-08
Solyc10g084610	60S ribosomal protein L23A (AHRD V1 ***- D7LV29_ARALY); contains Interpro domain(s) IPR012678 Ribosomal protein L23/L15e, core	2.13909	0.00499323
Solyc10g084400	Glutathione S-transferase (AHRD V1 ***- Q76KW1_PEA); contains Interpro domain(s) IPR017933 Glutathione S-transferase/chloride channel, C-terminal	8.84976	1.74414e-17
Solyc10g084300	Chaperone protein dnaJ 3 (AHRD V1 ***- DNAJ3_ARATH); contains Interpro domain(s) IPR015609 Molecular chaperone, heat shock protein, Hsp40, DnaJ	3.11864	7.38502e-09
Solyc10g084170	Bcl-2-associated athanogene-like protein (AHRD V1 ***- D1MIX4_VITVI); contains Interpro domain(s) IPR000048 IQ calmodulin-binding region	48.4861	5.2705e-22
Solyc10g084140	Ferrochelatase (AHRD V1 ***- B9RRU8_RICCO); contains Interpro domain(s) IPR001015 Ferrochelatase	3.99527	1.22173e-15
Solyc10g084050	26S protease regulatory subunit 6B homolog (AHRD V1 *--- PRS6B_ARATH); contains Interpro domain(s) IPR005938 ATPase, AAA-type, CDC48	3.62578	4.85682e-14
Solyc10g083970	S-adenosylmethionine synthase (AHRD V1 ***- B5LAW6_CAPAN); contains Interpro domain(s) IPR002133 S-adenosylmethionine synthetase	2.81105	7.26523e-09
Solyc10g083780	Vacuolar protein-sorting-associated protein 37 homolog 1 (AHRD V1 **-- VP371_ARATH); contains Interpro domain(s) IPR009851 Modifier of rudimentary, Modr	2.77996	1.95198e-07
Solyc10g083720	Pyruvate kinase (AHRD V1 ***- Q94KE3_ARATH); contains Interpro domain(s) IPR001697 Pyruvate kinase	4.94524	4.14167e-21
Solyc10g083700	Cytochrome P450	408.8	1.05126e-47
Solyc10g083690	Cytochrome P450	572.222	5.27337e-73
Solyc10g083640	Splicing factor U2af subunit (AHRD V1 *-*- B6T3Q5_MAIZE); contains Interpro domain(s) IPR009145 U2 auxiliary factor small subunit	2.1029	0.000147492
Solyc10g083610	Protein kinase (AHRD V1 *-*- Q1SMZ9_MEDTR); contains Interpro domain(s) IPR002290 Serine/threonine protein kinase	6.22099	2.33357e-18
Solyc10g083600	Ribosome production factor 2 homolog (AHRD V1 **-- RPF2_ORYSJ); contains Interpro domain(s) IPR007109 Brix domain	2.27263	6.01026e-05
Solyc10g083570	Fructose-bisphosphate aldolase (AHRD V1 ***- Q308A5_SOLTU); contains Interpro domain(s) IPR000741 Fructose-bisphosphate aldolase, class-I	2.59286	2.43366e-07
Solyc10g083360	Calmodulin binding protein (AHRD V1 ***- B6SL12_MAIZE)	3.96716	9.54703e-16
Solyc10g083330	Calcium/calmodulin protein kinase (AHRD V1 *-*- Q84ZT8_TOBAC)	5.31628	9.78944e-13
Solyc10g083290	Beta-fructofuranosidase insoluble isoenzyme 2 (AHRD V1 **-- B6U1H5_MAIZE); contains Interpro domain(s) IPR018053 Glycoside hydrolase, family 32, active site IPR013148 Glycosyl hydrolases family 32, N-terminal IPR001362 Glycoside hydrolase, family 32	164.114	1.73983e-137
Solyc10g083270	Hydrolase alpha/beta fold family protein (AHRD V1 ***- D7LY00_ARALY); contains Interpro domain(s) IPR000073 Alpha/beta hydrolase fold-1	2.03979	0.00803918
Solyc10g083120	Ubiquitin-conjugating enzyme family protein-like (AHRD V1 ***- Q3HVN0_SOLTU); contains Interpro domain(s) IPR000608 Ubiquitin-conjugating enzyme, E2	3.09693	1.25781e-09
Solyc10g081980	Harpin-induced protein-like (Fragment) (AHRD V1 **-- D2CFH8_COFAR); contains Interpro domain(s) IPR010847 Harpin-induced 1	32.7869	9.62589e-40
Solyc10g081970	HIN1-like protein (Fragment) (AHRD V1 **-- Q32ZJ1_SOLTU); contains Interpro domain(s) IPR010847 Harpin-induced 1	41.5656	7.68419e-35
Solyc10g081920	Coatomer subunit beta-1 (AHRD V1 ***- D7MB61_ARALY); contains Interpro domain(s) IPR016460 Coatomer, beta subunit	2.36202	3.79339e-06
Solyc10g081850	Syntaxin (AHRD V1 ***- Q6X9V9_HORVD); contains Interpro domain(s) IPR010989 t-SNARE	12.8084	4.82153e-47
Solyc10g081840	Nuclear transcription factor Y subunit A-1 (AHRD V1 ***- B6TAR1_MAIZE); contains Interpro domain(s) IPR001289 CCAAT-binding transcription factor, subunit B	3.82716	0.00475977
Solyc10g081580	Syntaxin (AHRD V1 ***- Q6X9V9_HORVD); contains Interpro domain(s) IPR010989 t-SNARE	2.28802	1.77352e-05
Solyc10g081330	Heterogeneous nuclear ribonucleoprotein A3-like protein 2 (AHRD V1 *--- B6TV58_MAIZE); contains Interpro domain(s) IPR000504 RNA recognition motif, RNP-1	2.09234	0.000213007
Solyc10g081230	Presenilin (AHRD V1 ***- B6TCG9_MAIZE); contains Interpro domain(s) IPR001108 Peptidase A22A, presenilin	2.5614	3.36768e-05
Solyc10g081190	Lrr, resistance protein fragment	2.34318	2.34655e-06
Solyc10g081170	Calmodulin-2 (AHRD V1 ***- D7LFI7_ARALY); contains Interpro domain(s) IPR011992 EF-Hand type	2.43172	1.16372e-06
Solyc10g081150	COP9 signalosome complex subunit 2 (AHRD V1 ***- B6TIW9_MAIZE); contains Interpro domain(s) IPR013143 PCI/PINT associated module	2.30042	8.88813e-05
Solyc10g081030	Nascent polypeptide-associated complex alpha subunit-like protein (AHRD V1 ***- B6T903_MAIZE); contains Interpro domain(s) IPR016641 Nascent polypeptide-associated complex, alpha subunit	2.06863	0.000210998
Solyc10g081000	Unknown Protein (AHRD V1)	3.4831	3.52061e-09
Solyc10g080960	Transcription factor (Fragment) (AHRD V1 **-* D6MKQ8_9ASPA); contains Interpro domain(s) IPR006447 Myb-like DNA-binding region, SHAQKYF class	2.87534	6.39678e-06
Solyc10g080930	Transcription elongation factor A protein 2 (AHRD V1 *--- TCEA2_HUMAN); contains Interpro domain(s) IPR010990 Transcription elongation factor, TFIIS/elongin A/CRSP70, N-terminal	3	2.86181e-08
Solyc10g080900	3-oxoacyl-reductase (AHRD V1 **-- B6UEX0_MAIZE); contains Interpro domain(s) IPR002347 Glucose/ribitol dehydrogenase	3.91119	5.79253e-05
Solyc10g080810	Ubiquitin-associated /TS-N domain-containing protein (AHRD V1 ***- D7LVJ2_ARALY); contains Interpro domain(s) IPR015940 Ubiquitin-associated/translation elongation factor EF1B, N-terminal, eukaryote	2.6502	3.45318e-07
Solyc10g080770	BZIP transcription factor (AHRD V1 ***- Q6IVC2_ORYSJ); contains Interpro domain(s) IPR011616 bZIP transcription factor, bZIP-1	6.9629	1.61511e-29
Solyc10g080740	Smg-7 homolog nonsense mediated mRNA decay factor (C. elegans) (Fragment) (AHRD V1 *--- B1ALB4_HUMAN); contains Interpro domain(s) IPR019458 Telomerase activating protein Est1	2.34196	1.33198e-05
Solyc10g080710	Asparaginyl-tRNA synthetase 2 (AHRD V1 **** D7L6K3_ARALY); contains Interpro domain(s) IPR004522 Asparaginyl-tRNA synthetase, class IIb	2.34313	5.94591e-06
Solyc10g080670	Unknown Protein (AHRD V1)	3.45515	8.42126e-08
Solyc10g080570	E3 ubiquitin-protein ligase sina (AHRD V1 **-- B0WR23_CULQU); contains Interpro domain(s) IPR004162 Seven in absentia protein	5.4058	1.29902e-07
Solyc10g080260	Zinc finger CCCH domain-containing protein 30 (AHRD V1 ***- C3H30_ARATH); contains Interpro domain(s) IPR002110 Ankyrin	3.44681	3.39955e-08
Solyc10g080010	Glycosyltransferase (AHRD V1 ***- Q5QPZ6_MEDTR); contains Interpro domain(s) IPR007657 Glycosyltransferase AER61, uncharacterised	231.941	1.5642e-110
Solyc10g079970	Transmembrane protein 19 (AHRD V1 **-- A7E3R1_BOVIN); contains Interpro domain(s) IPR002794 Protein of unknown function DUF92, transmembrane	2.09661	0.000493506
Solyc10g079950	UDP-glucosyltransferase HvUGT5876 (AHRD V1 ***- D3WYW1_HORVD); contains Interpro domain(s) IPR002213 UDP-glucuronosyl/UDP-glucosyltransferase	2.23397	0.000196332
Solyc10g079940	Unknown Protein (AHRD V1)	7	8.94191e-18
Solyc10g079930	UDP-glucosyltransferase HvUGT5876 (AHRD V1 ***- D3WYW1_HORVD); contains Interpro domain(s) IPR002213 UDP-glucuronosyl/UDP-glucosyltransferase	148.58	3.34175e-148
Solyc10g079920	Transmembrane protein (AHRD V1 ***- D3BNN2_POLPA)	5.33669	3.46778e-13
Solyc10g079890	Calpain-2 catalytic subunit (AHRD V1 *--- CAN2_CHICK); contains Interpro domain(s) IPR011992 EF-Hand type	2.40268	3.22007e-06
Solyc10g079860	Beta-1 3-glucanase (AHRD V1 ***- Q68V46_OLEEU); contains Interpro domain(s) IPR000490 Glycoside hydrolase, family 17	49.4226	4.94949e-100
Solyc10g079850	Genomic DNA chromosome 3 P1 clone MPN9 (AHRD V1 ***- Q9LT22_ARATH)	2.52608	9.00007e-07
Solyc10g079820	Early response to dehydration 15-like protein (Fragment) (AHRD V1 **-- Q5MED0_PSEMZ); contains Interpro domain(s) IPR009818 Ataxin-2, C-terminal	2.40894	1.44587e-06
Solyc10g079810	Unknown Protein (AHRD V1)	133.19	4.85071e-83
Solyc10g079710	Uncharacterized plant-specific domain 01589 (AHRD V1 ***- A2Q300_MEDTR); contains Interpro domain(s) IPR006476 Conserved hypothetical protein CHP01589, plant	2.25434	0.0101311
Solyc10g079430	U3 small nucleolar RNA-associated protein 11 (AHRD V1 ***- B6TNQ8_MAIZE); contains Interpro domain(s) IPR007144 Small-subunit processome, Utp11	3.72073	5.24162e-13
Solyc10g079420	Calmodulin (AHRD V1 ***- B6TKX0_MAIZE); contains Interpro domain(s) IPR011992 EF-Hand type	19.8592	1.79597e-45
Solyc10g079370	Transcription initiation factor IIB-2 (AHRD V1 ***- D7L8X6_ARALY); contains Interpro domain(s) IPR000812 Transcription factor TFIIB related	3.00935	1.66328e-09
Solyc10g079260	Os06g0301100 protein (Fragment) (AHRD V1 *-*- Q0DCQ4_ORYSJ); contains Interpro domain(s) IPR005349 Uncharacterised protein family UPF0136, Transmembrane	2.99754	2.28774e-09
Solyc10g079140	Guanylate kinase (AHRD V1 ***- Q9FVC6_TOBAC); contains Interpro domain(s) IPR017665 Guanylate kinase, sub-group	4.07285	1.35813e-11
Solyc10g079130	Calcium-dependent protein kinase 4 (AHRD V1 ***- Q5EDD1_CAPAN); contains Interpro domain(s) IPR002290 Serine/threonine protein kinase	8.34434	1.48911e-36
Solyc10g079080	Zinc finger A20 and AN1 domain-containing stress-associated protein 6 (AHRD V1 *-*- C1BNQ4_9MAXI); contains Interpro domain(s) IPR002653 Zinc finger, A20-type IPR000058 Zinc finger, AN1-type	2.8182	1.79932e-08
Solyc10g079000	Transmembrane and coiled-coil domain-containing protein 1 (AHRD V1 ***- B0WCQ4_CULQU); contains Interpro domain(s) IPR008559 Protein of unknown function DUF841, eukaryotic	3.50438	2.84515e-12
Solyc10g078950	Glucose-repressible alcohol dehydrogenase transcriptional effector CCR4 (AHRD V1 **-- D3TNH5_GLOMM); contains Interpro domain(s) IPR005135 Endonuclease/exonuclease/phosphatase	2.61923	1.02195e-07
Solyc10g078930	Activator of heat shock protein ATPase homolog 1 (AHRD V1 **-* D3PJW3_9MAXI); contains Interpro domain(s) IPR015310 Activator of Hsp90 ATPase, N-terminal	4.59653	1.93172e-19
Solyc10g078830	Phosducin-like protein 3 (AHRD V1 ***- B4FF90_MAIZE); contains Interpro domain(s) IPR012335 Thioredoxin fold	2.30902	1.58876e-05
Solyc10g078790	AT5G57460 protein (Fragment) (AHRD V1 *-*- B9DH18_ARATH)	2.36802	7.1742e-06
Solyc10g078770	Seed maturation protein LEA 4 (AHRD V1 ***- Q9FE69_GLYTO); contains Interpro domain(s) IPR005513 Late embryogenesis abundant (LEA) group 1	31	2.10539e-06
Solyc10g078760	Seed maturation protein LEA 4 (AHRD V1 ***- Q941M2_9FABA); contains Interpro domain(s) IPR005513 Late embryogenesis abundant (LEA) group 1	7	8.21961e-09
Solyc10g078660	60S ribosomal protein L24 (AHRD V1 ***- Q16LE3_AEDAE); contains Interpro domain(s) IPR000988 Ribosomal protein L24e	2.45607	3.18521e-06
Solyc10g078600	Myrosinase-binding protein (Fragment) (AHRD V1 *--- Q96342_BRANA); contains Interpro domain(s) IPR001229 Mannose-binding lectin	2.06989	0.0218052
Solyc10g078590	Unknown Protein (AHRD V1)	3.16756	2.81024e-10
Solyc10g078550	Glutamate dehydrogenase (AHRD V1 **** Q8L6A0_TOBAC); contains Interpro domain(s) IPR014362 Glutamate dehydrogenase	3.00996	2.13135e-09
Solyc10g078500	Small basic intrinsic protein 1-2 (AHRD V1 *-*- B5KGP0_OLEEU); contains Interpro domain(s) IPR000425 Major intrinsic protein	2.55541	0.00178759
Solyc10g078490	Aquaporin (AHRD V1 ***- B0X7V5_CULQU); contains Interpro domain(s) IPR000425 Major intrinsic protein	3.30886	9.74576e-10
Solyc10g078480	Chitobiosyldiphosphodolichol beta-mannosyltransferase (AHRD V1 ***- B0WIW8_CULQU); contains Interpro domain(s) IPR001296 Glycosyl transferase, group 1	2.20644	0.000278244
Solyc10g078440	Unknown Protein (AHRD V1); contains Interpro domain(s) IPR008889 VQ	2.48765	0.000192099
Solyc10g078430	Transcription factor Dp-1 (AHRD V1 **** B6UDG0_MAIZE); contains Interpro domain(s) IPR016556 Transcription factor DP, subgroup	4.56483	9.13241e-16
Solyc10g078290	BZIP family transcription factor (Fragment) (AHRD V1 *-*- Q677A7_HYAOR); contains Interpro domain(s) IPR011616 bZIP transcription factor, bZIP-1	4.10451	4.93289e-16
Solyc10g078230	Cytochrome P450	1733	5.3802e-63
Solyc10g078220	Cytochrome P450	746	3.02007e-70
Solyc10g077130	Atcambp25-binding protein OF (AHRD V1 ***- D7LGI4_ARALY); contains Interpro domain(s) IPR008889 VQ	2.93572	1.30218e-06
Solyc10g077020	AT2G40980-like protein (Fragment) (AHRD V1 *-*- D6PPH2_9BRAS); contains Interpro domain(s) IPR011009 Protein kinase-like	2.50165	1.1117e-06
Solyc10g077010	Calmodulin 2 (AHRD V1 ***- Q710C9_BRAOL); contains Interpro domain(s) IPR011992 EF-Hand type	2.66562	5.53613e-08
Solyc10g076780	Alpha-1 4-galactosyltransferase (AHRD V1 *-*- Q0R0H6_MOUSE); contains Interpro domain(s) IPR007652 Alpha 1,4-glycosyltransferase conserved region	32.3115	1.05434e-32
Solyc10g076660	Anthocyanidin synthase (AHRD V1 **-- Q2QCX4_GOSHI); contains Interpro domain(s) IPR005123 Oxoglutarate and iron-dependent oxygenase	9.17241	2.25545e-15
Solyc10g076600	Acyl-CoA dehydrogenase (AHRD V1 ***- A3XH21_LEEBM); contains Interpro domain(s) IPR009100 Acyl-CoA dehydrogenase/oxidase, middle and N-terminal	4.91461	1.53707e-18
Solyc10g076550	Receptor-like protein kinase At3g21340 (AHRD V1 *-*- RLK6_ARATH); contains Interpro domain(s) IPR002290 Serine/threonine protein kinase	13.4506	9.66963e-43
Solyc10g076540	Wall-associated receptor kinase 2 (AHRD V1 ***- WAK2_ARATH)	13.5817	2.11818e-11
Solyc10g076510	Pyruvate decarboxylase (AHRD V1 **** B0ZS79_PRUAR); contains Interpro domain(s) IPR012110 Pyruvate decarboxylase/indolepyruvate decarboxylase	44.0201	2.60439e-33
Solyc10g076480	Ammonium transporter (AHRD V1 ***- B9HCZ0_POPTR); contains Interpro domain(s) IPR001905 Ammonium transporter	166.086	2.89424e-127
Solyc10g076410	Abscisic acid receptor PYL4 (AHRD V1 **-- PYL4_ARATH); contains Interpro domain(s) IPR019587 Polyketide cyclase/dehydrase	4.66667	9.91291e-07
Solyc10g076360	Prenylated rab acceptor PRA1 (AHRD V1 ***- A2Q469_MEDTR); contains Interpro domain(s) IPR004895 Prenylated rab acceptor PRA1	3.93052	1.67579e-09
Solyc10g076290	F-box/LRR-repeat protein 3 (AHRD V1 ***- FBL3_ARATH); contains Interpro domain(s) IPR006553 Leucine-rich repeat, cysteine-containing subtype	2.05281	0.00230939
Solyc10g076240	Peroxidase 1 (AHRD V1 ***- A0SWU6_SESRO); contains Interpro domain(s) IPR002016 Haem peroxidase, plant/fungal/bacterial	432.571	1.53016e-19
Solyc10g075150	Non-specific lipid-transfer protein (AHRD V1 **** Q9ZPI9_CAPAN); contains Interpro domain(s) IPR013770 Plant lipid transfer protein and hydrophobic protein, helical	21.652	3.94808e-13
Solyc10g075040	Receptor-like protein kinase At3g21340 (AHRD V1 *-** RLK6_ARATH); contains Interpro domain(s) IPR002290 Serine/threonine protein kinase	4.57698	1.45638e-17
Solyc10g074940	Phospholipid-transporting ATPase (AHRD V1 **** B6JZB6_SCHJY); contains Interpro domain(s) IPR006539 ATPase, P-type, phospholipid-translocating, flippase	2.10138	0.00874554
Solyc10g074880	Homology to unknown gene (Fragment) (AHRD V1 *-*- Q015C3_OSTTA)	3.80377	2.31428e-05
Solyc10g074870	KH domain containing RNA binding signal transduction associated 1 (AHRD V1 *--- Q29RQ2_BOVIN); contains Interpro domain(s) IPR004087 K Homology	2.14071	0.000337694
Solyc10g074740	Calmodulin-like protein (AHRD V1 ***- Q9ATP2_CENCI); contains Interpro domain(s) IPR011992 EF-Hand type	13.2437	1.25117e-39
Solyc10g074730	Harpin-induced 1 (AHRD V1 ***- Q1STP6_MEDTR); contains Interpro domain(s) IPR010847 Harpin-induced 1	35.6667	3.88389e-16
Solyc10g074690	MRNA complete cds clone RAFL23-01-J08 (AHRD V1 **-- Q67ZF4_ARATH); contains Interpro domain(s) IPR009038 GOLD	2.59818	2.07645e-07
Solyc10g074630	ADP-ribosylation factor (AHRD V1 ***- B0WVM5_CULQU); contains Interpro domain(s) IPR006688 ADP-ribosylation factor	2.21163	0.000346165
Solyc10g074570	Calcium dependent protein kinase 6 (AHRD V1 **** B9MZ11_POPTR); contains Interpro domain(s) IPR002290 Serine/threonine protein kinase	10.684	9.97217e-43
Solyc10g074560	Nucleolar complex protein 4 homolog (AHRD V1 *--- D3PJK6_9MAXI); contains Interpro domain(s) IPR005612 CCAAT-binding factor	2.35335	0.000346899
Solyc10g074500	Isocitrate dehydrogenase (AHRD V1 ***- A3LYS8_PICST); contains Interpro domain(s) IPR004434 Isocitrate dehydrogenase NAD-dependent, mitochondrial	3.38843	1.67726e-12
Solyc10g074460	Endochitinase (Chitinase) (AHRD V1 *-** Q43184_SOLTU); contains Interpro domain(s) IPR000726 Glycoside hydrolase, family 19, catalytic	7.15506	9.71059e-10
Solyc10g074440	Endochitinase (Chitinase) (AHRD V1 **** Q43184_SOLTU); contains Interpro domain(s) IPR016283 Glycoside hydrolase, family 19	4.0479	4.71717e-08
Solyc10g074400	Chitinase (AHRD V1 ***- B9VRK7_CAPAN); contains Interpro domain(s) IPR000726 Glycoside hydrolase, family 19, catalytic	6.51261	4.09699e-10
Solyc10g062160	Dynamin like protein (AHRD V1 ***- D3BTL7_POLPA); contains Interpro domain(s) IPR001401 Dynamin, GTPase region	43.6	2.75046e-54
Solyc10g061960	MORN repeat-containing protein (AHRD V1 *--- A4WSX3_RHOS5); contains Interpro domain(s) IPR003409 MORN motif	3.40903	2.8048e-11
Solyc10g055820	Chitinase (AHRD V1 ***- B9VRK7_CAPAN); contains Interpro domain(s) IPR000726 Glycoside hydrolase, family 19, catalytic	23.4488	5.17823e-22
Solyc10g055810	Endochitinase (Chitinase) (AHRD V1 **** Q43184_SOLTU); contains Interpro domain(s) IPR016283 Glycoside hydrolase, family 19 IPR018371 Chitin-binding, type 1, conserved site IPR000726 Glycoside hydrolase, family 19, catalytic IPR001002 Chitin-binding, type 1	15.7114	4.14178e-11
Solyc10g055800	Chitinase (AHRD V1 ***- B9VRK7_CAPAN); contains Interpro domain(s) IPR016283 Glycoside hydrolase, family 19	22.0697	4.62357e-19
Solyc10g055780	Chitinase (AHRD V1 ***- B9VRK7_CAPAN); contains Interpro domain(s) IPR000726 Glycoside hydrolase, family 19, catalytic	11.774	4.21262e-16
Solyc10g055760	NAC domain protein IPR003441 (AHRD V1 ***- B9H1P6_POPTR); contains Interpro domain(s) IPR003441 No apical meristem (NAM) protein	10.8195	2.00609e-16
Solyc10g055740	Lysine/histidine transporter (AHRD V1 ***- B9GQ40_POPTR); contains Interpro domain(s) IPR013057 Amino acid transporter, transmembrane	28.2903	2.61706e-15
Solyc10g055680	Ubiquinone/menaquinone biosynthesis methyltransferase ubiE (AHRD V1 *-*- UBIE_BRUME); contains Interpro domain(s) IPR013705 Sterol methyltransferase C-terminal	2.93332	1.47322e-09
Solyc10g055420	Unknown Protein (AHRD V1)	7.2	0.000116489
Solyc10g055200	Disease resistance response (AHRD V1 ***- D7KM73_ARALY); contains Interpro domain(s) IPR004265 Plant disease resistance response protein	97.3348	1.02318e-57
Solyc10g054930	DUF803 domain membrane protein (AHRD V1 **-- C5FBJ1_NANOT); contains Interpro domain(s) IPR008521 Protein of unknown function DUF803	3.71971	1.65503e-10
Solyc10g054860	Chromosome 13 contig 1 DNA sequence (AHRD V1 *-*- Q00WQ5_OSTTA); contains Interpro domain(s) IPR018849 Nucleolar 27S pre-rRNA processing, Urb2/Npa2	2.3369	0.0315474
Solyc10g054440	Arginine decarboxylase (AHRD V1 **** Q5F307_SOLLC); contains Interpro domain(s) IPR002985 Arginine decarboxylase	6.89914	4.25966e-31
Solyc10g054320	Coiled-coil domain-containing protein 90B mitochondrial (AHRD V1 **-- C1C3U9_RANCA); contains Interpro domain(s) IPR012439 Protein of unknown function DUF1640	4.18776	1.28224e-13
Solyc10g054030	AT2G21500 protein (Fragment) (AHRD V1 **-- B9DHX0_ARATH); contains Interpro domain(s) IPR018957 Zinc finger, C3HC4 RING-type	4.86098	8.72611e-19
Solyc10g052880	LRR receptor-like serine/threonine-protein kinase, RLP	5.23256	6.59028e-23
Solyc10g051240	LRR receptor-like serine/threonine-protein kinase, RLP	46.0667	6.67754e-09
Solyc10g051230	Unknown Protein (AHRD V1)	7.80303	0.00192348
Solyc10g051020	Cytochrome P450	12.2974	1.21287e-24
Solyc10g050890	Nitrite reductase (AHRD V1 ***- Q76G13_TOBAC); contains Interpro domain(s) IPR006067 Nitrite and sulphite reductase 4Fe-4S region	10.9354	3.54042e-40
Solyc10g050880	Gibberellin receptor GID1L2 (AHRD V1 **-- B6TIA5_MAIZE); contains Interpro domain(s) IPR013094 Alpha/beta hydrolase fold-3	206.75	5.38906e-26
Solyc10g050860	Polyadenylate-binding protein 4 (AHRD V1 **-* PABP4_HUMAN); contains Interpro domain(s) IPR012677 Nucleotide-binding, alpha-beta plait	2.50994	5.77843e-07
Solyc10g050510	Unknown Protein (AHRD V1)	3.2969	0.000119043
Solyc10g050230	Alpha 1 3 fucosyltransferase (AHRD V1 **** Q5DTC8_MEDSA); contains Interpro domain(s) IPR001503 Glycosyl transferase, family 10	4.51867	6.63838e-17
Solyc10g050220	Unknown Protein (AHRD V1)	7.8764	6.66956e-13
Solyc10g050060	Elicitor-responsive protein 3 (AHRD V1 *--- B6U4Y1_MAIZE); contains Interpro domain(s) IPR018029 C2 membrane targeting protein	9.13532	1.98732e-38
Solyc10g049970	Kynurenine formamidase (AHRD V1 **-- D7BCL0_MEISD); contains Interpro domain(s) IPR007325 Putative cyclase	4.53042	1.72743e-11
Solyc10g049630	Serine/threonine protein phosphatase 2C (AHRD V1 **** D7LV04_ARALY); contains Interpro domain(s) IPR015655 Protein phosphatase 2C	11.8198	7.24826e-39
Solyc10g049600	Progesterone 5-beta-reductase (AHRD V1 ***- D6NIX2_ATRBE); contains Interpro domain(s) IPR016040 NAD(P)-binding domain	3.03343	1.42975e-09
Solyc10g047630	Nitrilase/cyanide hydratase and apolipoprotein N-acyltransferase (AHRD V1 **-- C7PTC3_CHIPD); contains Interpro domain(s) IPR003010 Nitrilase/cyanide hydratase and apolipoprotein N-acyltransferase	2.3573	1.06934e-05
Solyc10g047370	Pentatricopeptide repeat-containing protein (AHRD V1 ***- D7M3C7_ARALY); contains Interpro domain(s) IPR002885 Pentatricopeptide repeat	2.01792	0.00217537
Solyc10g047320	Cc-nbs-lrr, resistance protein	7.03486	1.84784e-24
Solyc10g047300	Glutamyl-tRNA(Gln) amidotransferase subunit A (AHRD V1 *-*- D5DXY7_BACMQ); contains Interpro domain(s) IPR000120 Amidase signature enzyme	8.01826	2.88761e-25
Solyc10g047290	Serine/threonine phosphatase family protein (AHRD V1 **** C1E0J1_9CHLO); contains Interpro domain(s) IPR015655 Protein phosphatase 2C	5.37471	9.31135e-23
Solyc10g047250	Unknown Protein (AHRD V1)	2.86855	2.80099e-08
Solyc10g047220	Genomic DNA chromosome 5 P1 clone MHJ24 (AHRD V1 ***- Q9FMI4_ARATH)	2.30582	2.81869e-05
Solyc10g047140	Receptor like kinase, RLK	4.89607	1.57072e-20
Solyc10g046970	Tubby-like F-box protein 14 (AHRD V1 ***- TLP14_ORYSJ); contains Interpro domain(s) IPR000007 Tubby, C-terminal	4.25481	2.03949e-16
Solyc10g046770	Trehalose-6-phosphate synthase (AHRD V1 ***- Q5D6D9_GINBI); contains Interpro domain(s) IPR003337 Trehalose-phosphatase	3.11111	8.00175e-05
Solyc10g045610	Receptor-like kinase (AHRD V1 ***- A7VM21_MARPO); contains Interpro domain(s) IPR017442 Serine/threonine protein kinase-related	13.7455	2.00175e-08
Solyc10g045480	Calmodulin-binding protein (Fragment) (AHRD V1 *--* Q4U0E6_FRAAN); contains Interpro domain(s) IPR012442 Protein of unknown function DUF1645	28.402	1.29192e-53
Solyc10g045420	Os03g0169000 protein (Fragment) (AHRD V1 ***- Q0DUS7_ORYSJ); contains Interpro domain(s) IPR004348 Protein of unknown function DUF246, plant	4.93228	1.4e-18
Solyc10g045280	ATP binding protein (AHRD V1 *--- B6T4Q9_MAIZE); contains Interpro domain(s) IPR015783 ATMRK serine/threonine protein kinase-like	2.94767	0.0141428
Solyc10g045270	Serine/threonine/tyrosine kinase (AHRD V1 **** Q9AWA6_ARAHY); contains Interpro domain(s) IPR015783 ATMRK serine/threonine protein kinase-like	3.5917	8.9326e-08
Solyc10g039430	Unknown Protein (AHRD V1)	3.29927	5.27108e-09
Solyc10g039190	WD-repeat-containing protein (AHRD V1 **-- A8NX65_COPC7); contains Interpro domain(s) IPR007148 Small-subunit processome, Utp12	2.08413	0.000405852
Solyc10g038080	Shikimate dehydrogenase (AHRD V1 ***- B6TSW1_MAIZE); contains Interpro domain(s) IPR001381 Dehydroquinase class I	3.8422	7.3964e-13
Solyc10g037910	Cyclin-dependent kinase A-1 (AHRD V1 **** CDKA1_ARATH); contains Interpro domain(s) IPR002290 Serine/threonine protein kinase	2.26266	0.00491144
Solyc10g024470	Chromobox homolog 7 (AHRD V1 *--- B0QYP2_HUMAN); contains Interpro domain(s) IPR000953 Chromo domain	2.16333	0.000376545
Solyc10g019170	Unknown Protein (AHRD V1)	3.28866	0.011875
Solyc10g018810	60S ribosomal protein L7A-like protein (AHRD V1 ***- Q2XPW4_SOLTU); contains Interpro domain(s) IPR001921 Ribosomal protein L7A	2.2347	0.000124507
Solyc10g018340	Auxin responsive SAUR protein (AHRD V1 *-*- Q1SN26_MEDTR); contains Interpro domain(s) IPR003676 Auxin responsive SAUR protein	785.444	2.03583e-72
Solyc10g018160	Palmitoyltransferase PFA4 (AHRD V1 ***- A8N304_COPC7); contains Interpro domain(s) IPR001594 Zinc finger, DHHC-type	3.46748	3.3241e-11
Solyc10g017960	F-box protein PP2-B1 (AHRD V1 *-*- PP2B1_ARATH); contains Interpro domain(s) IPR001810 Cyclin-like F-box	14.2593	0.00477903
Solyc10g017580	Digalactosyldiacylglycerol synthase 2, chloroplastic (AHRD V1 ***- DGDG2_LOTJA); contains Interpro domain(s) IPR001296 Glycosyl transferase, group 1	4.46833	5.00992e-16
Solyc10g017570	Carbonyl reductase 3 (AHRD V1 **** B6TRS7_MAIZE); contains Interpro domain(s) IPR002347 Glucose/ribitol dehydrogenase	54.3158	2.78597e-41
Solyc10g012430	Signal peptide peptidase (AHRD V1 **** Q9MA44_ARATH); contains Interpro domain(s) IPR007369 Peptidase A22B, signal peptide peptidase	4.4147	1.0508e-15
Solyc10g012370	Cysteine synthase (AHRD V1 **** Q76MX2_SOLTU); contains Interpro domain(s) IPR005859 Cysteine synthase A	15.8099	4.41594e-19
Solyc10g012170	Receptor-like kinase (AHRD V1 **** A7VM39_MARPO); contains Interpro domain(s) IPR002290 Serine/threonine protein kinase	11.8535	1.66198e-41
Solyc10g012160	Methyltransferase type 11 (AHRD V1 ***- A7HTX1_PARL1); contains Interpro domain(s) IPR013216 Methyltransferase type 11	2.24419	0.00056357
Solyc10g012080	MRNA clone RAFL21-79-C21 (AHRD V1 **-- Q8W458_ARATH); contains Interpro domain(s) IPR006461 Protein of unknown function Cys-rich	46.8317	7.82311e-43
Solyc10g011980	2-hydroxyacid dehydrongenase (Fragment) (AHRD V1 *-*- C6F725_PSEMZ)	3.05898	2.53246e-09
Solyc10g011820	Delta-6 desaturase (AHRD V1 **** D2KBG7_RIBNI); contains Interpro domain(s) IPR012171 Fatty acid/sphingolipid desaturase	3.35054	4.65257e-12
Solyc10g011810	Fatty acid delta-6 desaturase (AHRD V1 **** Q84KG6_9ERIC); contains Interpro domain(s) IPR012171 Fatty acid/sphingolipid desaturase	8.67972	3.36281e-36
Solyc10g011740	Ubiquitin-conjugating enzyme E2 8 (AHRD V1 **** UBC8_ARATH); contains Interpro domain(s) IPR000608 Ubiquitin-conjugating enzyme, E2	4.14104	1.1871e-13
Solyc10g009550	WRKY transcription factor (AHRD V1 ***- D3YEX5_SOLLC); contains Interpro domain(s) IPR003657 DNA-binding WRKY	11.4938	2.63494e-18
Solyc10g009420	E3 ubiquitin-protein ligase sina (AHRD V1 **-* B0WR23_CULQU); contains Interpro domain(s) IPR004162 Seven in absentia protein	4.11842	3.71652e-12
Solyc10g009410	Aspartic proteinase nepenthesin I (AHRD V1 **-- A9ZMF9_NEPAL); contains Interpro domain(s) IPR001461 Peptidase A1	3.1559	1.17945e-05
Solyc10g009400	FAM86A (AHRD V1 **-- B5XFD7_SALSA); contains Interpro domain(s) IPR019410 Methyltransferase-16, putative	3.35948	1.04928e-05
Solyc10g009340	Calmodulin (AHRD V1 ***- Q39890_SOYBN); contains Interpro domain(s) IPR011992 EF-Hand type	4.67587	2.14999e-11
Solyc10g009210	Calmodulin-binding protein (Fragment) (AHRD V1 *-** Q9M451_CICAR); contains Interpro domain(s) IPR012416 Calmodulin binding protein-like	4.16059	2.58697e-16
Solyc10g009180	Secretory carrier membrane protein (AHRD V1 ***- B3TLU6_ELAGV); contains Interpro domain(s) IPR007273 SCAMP	7.78327	3.23018e-34
Solyc10g009110	Ethylene-responsive transcription factor 4 (AHRD V1 ***- B6SIZ8_MAIZE); contains Interpro domain(s) IPR001471 Pathogenesis-related transcriptional factor and ERF, DNA-binding	5.55906	4.12816e-05
Solyc10g009060	Protein kinase (AHRD V1 ***- Q9FDV6_FAGSY); contains Interpro domain(s) IPR002290 Serine/threonine protein kinase	4.33128	8.73722e-13
Solyc10g008960	Receptor-like kinase (AHRD V1 **** A7VM40_MARPO); contains Interpro domain(s) IPR002290 Serine/threonine protein kinase	8.74359	1.93828e-11
Solyc10g008890	Optic atrophy 3 protein homolog (AHRD V1 **-- OPA3_DANRE); contains Interpro domain(s) IPR010754 Optic atrophy 3-like	7.45226	1.49558e-20
Solyc10g008730	Unknown Protein (AHRD V1)	5.20337	2.17498e-06
Solyc10g008350	Unknown Protein (AHRD V1)	12.227	9.48014e-06
Solyc10g008340	Os05g0169400 protein (Fragment) (AHRD V1 *-*- Q0DKE7_ORYSJ); contains Interpro domain(s) IPR010820 Protein of unknown function DUF1421	2.12186	0.000166116
Solyc10g008280	Cell division protein kinase 13 (AHRD V1 *-*- CDK13_HUMAN); contains Interpro domain(s) IPR002290 Serine/threonine protein kinase	3.15587	1.22167e-10
Solyc10g008260	Helix-loop-helix DNA-binding (AHRD V1 ***- Q2HTT3_MEDTR); contains Interpro domain(s) IPR001092 Basic helix-loop-helix dimerisation region bHLH	127.667	2.46069e-15
Solyc10g008250	Unknown Protein (AHRD V1); contains Interpro domain(s) IPR011598 Helix-loop-helix DNA-binding	28.1636	2.54252e-20
Solyc10g008240	Cc-nbs-lrr, resistance protein	3.35955	2.56738e-09
Solyc10g008220	Cc-nbs-lrr, resistance protein	3.84314	2.518e-07
Solyc10g008150	Glutaredoxin (AHRD V1 ***- B9MYC1_POPTR); contains Interpro domain(s) IPR011905 Glutaredoxin-like, plant II	8.20588	0.00114997
Solyc10g008110	Acyl-CoA oxidase 6 (AHRD V1 **** D7KG21_ARALY); contains Interpro domain(s) IPR012258 Acyl-CoA oxidase	3.8954	9.08736e-16
Solyc10g008100	Glucosidase 2 subunit beta (AHRD V1 *--- B5X0Z0_SALSA)	5.61392	5.4913e-13
Solyc10g008080	Ring H2 finger protein (AHRD V1 ***- D9ZHD8_HYPPE); contains Interpro domain(s) IPR018957 Zinc finger, C3HC4 RING-type	51	1.10427e-08
Solyc10g007980	50S ribosomal protein L5 (AHRD V1 ***- RL5_XANP2); contains Interpro domain(s) IPR002132 Ribosomal protein L5	2.0301	0.000606419
Solyc10g007930	Cytochrome P450	3.0875	3.84313e-06
Solyc10g007900	Cytochrome P450	4.61111	1.05693e-06
Solyc10g007880	Cytochrome P450	6.00787	3.14783e-07
Solyc10g007720	Conserved oligomeric Golgi complex subunit 5 (AHRD V1 ***- COG5_HUMAN); contains Interpro domain(s) IPR019465 Conserved oligomeric Golgi complex, subunit 5	2.18093	9.02811e-05
Solyc10g007610	Organic anion transporter (AHRD V1 **-* B6U937_MAIZE); contains Interpro domain(s) IPR004853 Protein of unknown function DUF250	2.37195	9.56453e-06
Solyc10g007580	Tobacco rattle virus-induced protein variant 2 (AHRD V1 **-- Q5PXT0_ARATH); contains Interpro domain(s) IPR008889 VQ	7	1.96365e-22
Solyc10g007550	ATP-dependent RNA helicase (AHRD V1 ***- A8B7Q7_GIALA); contains Interpro domain(s) IPR011545 DNA/RNA helicase, DEAD/DEAH box type, N-terminal	2.32681	3.50365e-05
Solyc10g007480	Dtdp-glucose 4 6-dehydratase (AHRD V1 *-*- B8C5W5_THAPS); contains Interpro domain(s) IPR016040 NAD(P)-binding domain	2.5278	3.14407e-07
Solyc10g007390	Protein transport protein SEC61 alpha subunit (AHRD V1 ***- D3B1K5_POLPA); contains Interpro domain(s) IPR002208 SecY protein	7.24961	7.78372e-33
Solyc10g007280	AAA-ATPase (AHRD V1 **-* C3TX92_BRASY); contains Interpro domain(s) IPR003959 ATPase, AAA-type, core	113.889	9.74165e-27
Solyc10g007260	Ubiquitin-conjugating enzyme E2 N (AHRD V1 ***- B5XC59_SALSA); contains Interpro domain(s) IPR000608 Ubiquitin-conjugating enzyme, E2	2.0224	0.00442258
Solyc10g007020	Unknown Protein (AHRD V1)	2.25749	0.0335739
Solyc10g007010	Cytochrome c oxidase copper chaperone family protein (AHRD V1 **** D7KKD3_ARALY); contains Interpro domain(s) IPR007745 Cytochrome c oxidase copper chaperone	2.86895	2.50533e-05
Solyc10g007000	Ubiquitin-conjugating enzyme 23 (AHRD V1 *-*- D7L425_ARALY); contains Interpro domain(s) IPR000608 Ubiquitin-conjugating enzyme, E2	7.23973	2.41513e-25
Solyc10g006950	Unknown Protein (AHRD V1)	7.9113	8.31915e-08
Solyc10g006800	Cyclic nucleotide gated channel (AHRD V1 **** A9CRE4_MALDO); contains Interpro domain(s) IPR000595 Cyclic nucleotide-binding	2.24147	0.000207906
Solyc10g006760	Universal stress protein (Usp) (AHRD V1 *--- A2Q2X4_MEDTR); contains Interpro domain(s) IPR006016 UspA	2.17629	9.15941e-05
Solyc10g006750	CONSTANS-like zinc finger protein (AHRD V1 *--- D0EP04_SOYBN); contains Interpro domain(s) IPR000315 Zinc finger, B-box	7.23121	7.12838e-17
Solyc10g006710	Serine/threonine kinase receptor (AHRD V1 **** Q7DMS5_BRANA); contains Interpro domain(s) IPR002290 Serine/threonine protein kinase	58.7857	2.6215e-78
Solyc10g006700	Calcium-binding EF hand family protein (Fragment) (AHRD V1 **-* D7MEH5_ARALY); contains Interpro domain(s) IPR011992 EF-Hand type	14.0284	1.6068e-14
Solyc10g006690	S-locus receptor kinase-18 (Fragment) (AHRD V1 **** Q6L8R1_RAPSA); contains Interpro domain(s) IPR000858 S-locus glycoprotein	21.3878	5.96555e-23
Solyc10g006680	S-like receptor protein kinase (AHRD V1 ***- Q0WPR0_ARATH); contains Interpro domain(s) IPR001245 Tyrosine protein kinase	34.4	0.000604704
Solyc10g006670	Cysteine-rich receptor-like protein kinase 10 (AHRD V1 ***- CRK10_ARATH); contains Interpro domain(s) IPR011009 Protein kinase-like	18.9348	2.10179e-15
Solyc10g006660	Calcium-binding EF hand family protein (Fragment) (AHRD V1 **-- D7MEH5_ARALY); contains Interpro domain(s) IPR011992 EF-Hand type	27.1897	6.36223e-27
Solyc10g006540	Formin 3 (AHRD V1 *-*- D0QAN4_ARATH); contains Interpro domain(s) IPR015425 Actin-binding FH2	3.40066	9.93395e-12
Solyc10g006510	Transcription factor (Fragment) (AHRD V1 **** D6MKL1_9ASPA); contains Interpro domain(s) IPR011598 Helix-loop-helix DNA-binding	2.18587	0.000579782
Solyc10g006480	Ubiquitin (AHRD V1 ***- Q39257_PEA); contains Interpro domain(s) IPR019956 Ubiquitin subgroup	3.17255	2.01472e-11
Solyc10g006360	Unknown Protein (AHRD V1)	2.02624	0.0397945
Solyc10g006320	Vacuolar sorting protein SNF8 (AHRD V1 ***- D0MSV1_PHYIN); contains Interpro domain(s) IPR016689 ESCRT-2 complex, Snf8	2.16268	0.000723485
Solyc10g006310	UPF0136 membrane protein At2g26240 (AHRD V1 ***- U136_ARATH); contains Interpro domain(s) IPR005349 Uncharacterised protein family UPF0136, Transmembrane	2.50084	2.5864e-05
Solyc10g006130	Ethylene responsive transcription factor 3a (AHRD V1 **** C0J9I5_9ROSA); contains Interpro domain(s) IPR001471 Pathogenesis-related transcriptional factor and ERF, DNA-binding	2.12826	0.0118436
Solyc10g006070	40S ribosomal protein S8 (AHRD V1 ***- Q2XPV9_SOLTU); contains Interpro domain(s) IPR001047 Ribosomal protein S8e	2.30353	1.16152e-05
Solyc10g006020	Mitochondrial import inner membrane translocase subunit tim50 (AHRD V1 *--- C8V8E4_EMENI); contains Interpro domain(s) IPR004274 NLI interacting factor	3.15005	8.02353e-10
Solyc10g005950	Nudix hydrolase 2 (AHRD V1 **-- B6U183_MAIZE); contains Interpro domain(s) IPR000086 NUDIX hydrolase domain	7.66022	2.10269e-26
Solyc10g005890	DNA-damage inducible protein DDI1-like (AHRD V1 ***- Q8LF25_ARATH); contains Interpro domain(s) IPR019103 Peptidase aspartic, eukaryotic predicted	2.37393	6.15555e-06
Solyc10g005660	COP9 signalosome subunit 6 (AHRD V1 ***- Q2A0N7_ORYSA); contains Interpro domain(s) IPR000555 Mov34/MPN/PAD-1	2.61509	2.10479e-06
Solyc10g005630	Serine/threonine-protein kinase receptor (AHRD V1 **** B6SYF0_MAIZE); contains Interpro domain(s) IPR002290 Serine/threonine protein kinase	10.7647	1.11374e-39
Solyc10g005510	Glyceraldehyde-3-phosphate dehydrogenase (AHRD V1 **** Q8VWN9_CAPAN); contains Interpro domain(s) IPR000173 Glyceraldehyde 3-phosphate dehydrogenase	4.37771	8.90002e-11
Solyc10g005480	F-box family protein (AHRD V1 ***- B9H220_POPTR); contains Interpro domain(s) IPR001810 Cyclin-like F-box	66.2222	1.22198e-47
Solyc10g005310	Adenosine deaminase-like protein (Predicted) (AHRD V1 **** B2KIP2_RHIFE); contains Interpro domain(s) IPR001365 Adenosine/AMP deaminase	3.20996	1.06396e-09
Solyc10g005280	Pentatricopeptide repeat-containing protein (AHRD V1 ***- D7KVE2_ARALY); contains Interpro domain(s) IPR002885 Pentatricopeptide repeat	3.15549	4.98122e-09
Solyc10g005130	Ribonuclease 3-like protein 3 (AHRD V1 *-*- RTL3_ORYSJ); contains Interpro domain(s) IPR005034 Dicer double-stranded RNA-binding fold	2.98017	1.19657e-06
Solyc09g098510	Unknown Protein (AHRD V1); contains Interpro domain(s) IPR006706 Extensin-like region	3.54623	5.42744e-09
Solyc09g098500	Got1-like protein (AHRD V1 ***- A2Q4X9_MEDTR); contains Interpro domain(s) IPR007305 Got1-like protein	2.02787	0.0292472
Solyc09g098340	Aspartic proteinase-like protein 2 (AHRD V1 **-- ASPL2_ARATH); contains Interpro domain(s) IPR001461 Peptidase A1	3.90909	3.83617e-14
Solyc09g098310	Unknown Protein (AHRD V1)	6.16231	5.81713e-14
Solyc09g098180	Pirin-like protein (AHRD V1 ***- B6TZU6_MAIZE); contains Interpro domain(s) IPR012093 Pirin	2.78288	2.64557e-07
Solyc09g098160	Pirin-like protein (AHRD V1 ***- B6TZU6_MAIZE); contains Interpro domain(s) IPR012093 Pirin	30.5625	1.453e-08
Solyc09g098150	Metacaspase 7 (AHRD V1 ***- D7KWG9_ARALY); contains Interpro domain(s) IPR011600 Peptidase C14, caspase catalytic	3.1868	2.36672e-11
Solyc09g098110	BHLH transcription factor (AHRD V1 *-** B6SY24_MAIZE); contains Interpro domain(s) IPR001092 Basic helix-loop-helix dimerisation region bHLH	2.67319	7.62404e-07
Solyc09g098090	Aldo/keto reductase (AHRD V1 **** A2Q5A8_MEDTR); contains Interpro domain(s) IPR001395 Aldo/keto reductase	2.48792	0.00034379
Solyc09g098080	UDP-glucosyltransferase (AHRD V1 **** A7M6U9_IPONI); contains Interpro domain(s) IPR002213 UDP-glucuronosyl/UDP-glucosyltransferase	1744.5	7.59734e-52
Solyc09g098070	Necrotic spotted lesions 1 (Fragment) (AHRD V1 *-*- B6ZA22_HELAN); contains Interpro domain(s) IPR001862 Membrane attack complex component/perforin/complement C9	8.98908	1.30238e-36
Solyc09g097810	SAR8.2 protein (AHRD V1 ***- Q947G5_CAPAN); contains Interpro domain(s) IPR004297 Systemic acquired resistance protein SAR	13.5806	6.96917e-14
Solyc09g092100	Predicted CDS Pa_5_8110 (Fragment) (AHRD V1 *--- B2AKK2_PODAN); contains Interpro domain(s) IPR003594 ATP-binding region, ATPase-like	2.08784	0.000676709
Solyc09g092010	Unknown Protein (AHRD V1)	3.74091	0.000755489
Solyc09g091990	Receptor-like kinase (AHRD V1 *-*- A7VM32_MARPO); contains Interpro domain(s) IPR002290 Serine/threonine protein kinase	4.10884	2.95743e-10
Solyc09g091980	N-alpha-acetyltransferase 30, NatC catalytic subunit (AHRD V1 **** NAA30_DROME); contains Interpro domain(s) IPR000182 GCN5-related N-acetyltransferase	2.59299	1.28177e-06
Solyc09g091900	ER lumen protein retaining receptor (AHRD V1 ***- D7PF42_NICBE); contains Interpro domain(s) IPR000133 ER lumen protein retaining receptor	2.29223	2.02139e-05
Solyc09g091840	Glutathione-disulfide reductase (AHRD V1 **** Q1D9Y5_MYXXD); contains Interpro domain(s) IPR006324 Glutathione reductase, plant	2.95912	9.74101e-10
Solyc09g091750	26S proteasome regulatory subunit (AHRD V1 ***- O48844_ARATH); contains Interpro domain(s) IPR016642 26S proteasome regulatory complex, non-ATPase subcomplex, Rpn2/Psmd1 subunit	2.17742	6.50304e-05
Solyc09g091740	60S ribosomal protein L13a-like protein (AHRD V1 ***- Q3HRW1_SOLTU); contains Interpro domain(s) IPR005755 Ribosomal protein L13, eukaryotic/archaeal	2.25628	0.00010297
Solyc09g091670	ATP-binding cassette transporter (AHRD V1 ***- D8RL77_SELML); contains Interpro domain(s) IPR013525 ABC-2 type transporter	889.4	7.26935e-100
Solyc09g091660	ABC transporter G family member 40 (AHRD V1 ***- AB40G_ARATH); contains Interpro domain(s) IPR013525 ABC-2 type transporter	21.6144	3.40472e-46
Solyc09g091560	Ankyrin repeat domain-containing protein 13C-A (AHRD V1 *-*- C0H9Z7_SALSA); contains Interpro domain(s) IPR002110 Ankyrin	3.52784	1.38481e-11
Solyc09g091550	Salicylic acid carboxyl methyltransferase (AHRD V1 **** C3VIX6_9ASTR); contains Interpro domain(s) IPR005299 SAM dependent carboxyl methyltransferase	6.27291	1.90247e-06
Solyc09g091470	3-ketoacyl CoA thiolase 2 (AHRD V1 **** C8YNG7_PETHY); contains Interpro domain(s) IPR002155 Thiolase	2.98885	3.60194e-10
Solyc09g091420	Nucleoside-triphosphatase (AHRD V1 **** B2VUE6_PYRTR); contains Interpro domain(s) IPR002637 Ham1-like protein	2.14764	0.00138293
Solyc09g091250	GATA transcription factor 1 (AHRD V1 *-*- Q0WTQ5_ARATH); contains Interpro domain(s) IPR000679 Zinc finger, GATA-type	2.58464	3.60761e-07
Solyc09g091180	chaperonin (AHRD V1 ***- Q6N0B9_9PROT); contains Interpro domain(s) IPR001844 Chaperonin Cpn60	2.18839	0.00238211
Solyc09g091160	F-box family protein (AHRD V1 ***- B9HSY9_POPTR)	2.28109	0.0341319
Solyc09g091150	F-box domain containing protein (AHRD V1 ***- B6TYX2_MAIZE); contains Interpro domain(s) IPR001810 Cyclin-like F-box	3.3037	8.37468e-05
Solyc09g091020	WD-repeat protein (AHRD V1 *--- Q7ND80_GLOVI); contains Interpro domain(s) IPR017986 WD40 repeat, region	2.42189	2.27118e-05
Solyc09g091000	Major allergen Mal d 1 (AHRD V1 ***- Q84LA7_MALDO); contains Interpro domain(s) IPR000916 Bet v I allergen	277.857	1.02089e-92
Solyc09g090990	Major allergen Mal d 1 (AHRD V1 ***- Q43550_MALDO); contains Interpro domain(s) IPR000916 Bet v I allergen	156.448	4.33908e-109
Solyc09g090980	Major allergen Mal d 1 (AHRD V1 ***- Q84LA7_MALDO); contains Interpro domain(s) IPR000916 Bet v I allergen	79.9477	3.62786e-84
Solyc09g090970	Major allergen Mal d 1 (AHRD V1 ***- Q84LA7_MALDO); contains Interpro domain(s) IPR000916 Bet v I allergen	327.233	1.75918e-111
Solyc09g090860	Sec20 family protein (AHRD V1 ***- D7L520_ARALY); contains Interpro domain(s) IPR005606 Sec20	2.61048	7.78495e-06
Solyc09g090830	BolA-like protein expressed (AHRD V1 *-*- Q10PW0_ORYSJ); contains Interpro domain(s) IPR002634 BolA-like protein	2.65083	1.02564e-05
Solyc09g090730	Ammonium transporter (AHRD V1 **** Q09J80_9ROSI); contains Interpro domain(s) IPR001905 Ammonium transporter	14.6313	3.07234e-56
Solyc09g090720	26S proteasome regulatory subunit (AHRD V1 ***- A8IW48_CHLRE); contains Interpro domain(s) IPR000717 Proteasome component region PCI	3.71248	6.37839e-14
Solyc09g090710	Unknown Protein (AHRD V1)	4.42092	1.32204e-11
Solyc09g090690	Unknown Protein (AHRD V1)	2.51136	0.000668812
Solyc09g090610	50S ribosomal protein L14 (AHRD V1 ***- RL14_DEHE1); contains Interpro domain(s) IPR000218 Ribosomal protein L14b/L23e	2.34002	0.032746
Solyc09g090560	Unknown Protein (AHRD V1); contains Interpro domain(s) IPR006904 Protein of unknown function DUF716	3.43787	5.27455e-08
Solyc09g090540	Unknown Protein (AHRD V1)	2.24145	5.89727e-05
Solyc09g090470	Peptide transporter (AHRD V1 **-* A6YJX4_9MAGN); contains Interpro domain(s) IPR000109 TGF-beta receptor, type I/II extracellular region	17.758	9.02885e-60
Solyc09g090440	Pentatricopeptide repeat protein (AHRD V1 ***- D2STE4_GOSHI); contains Interpro domain(s) IPR002885 Pentatricopeptide repeat	2.60902	0.0159391
Solyc09g090430	Cyanate hydratase (AHRD V1 ***- B6TTW1_MAIZE); contains Interpro domain(s) IPR008076 Cyanase	2.89531	1.17115e-05
Solyc09g090250	Serine/threonine kinase (AHRD V1 **** D8UCQ6_VOLCA); contains Interpro domain(s) IPR002290 Serine/threonine protein kinase	2.05449	0.000516952
Solyc09g090130	Myb-related transcription factor (AHRD V1 **** A7ULI0_DATME); contains Interpro domain(s) IPR015495 Myb transcription factor	28.3798	3.92749e-61
Solyc09g090110	Actin depolymerizing factor 6 (AHRD V1 **** Q8H9D5_SOLTU); contains Interpro domain(s) IPR002108 Actin-binding, cofilin/tropomyosin type	2.86369	1.61033e-08
Solyc09g090080	Inorganic phosphate transporter (AHRD V1 **** Q9LLS5_TOBAC); contains Interpro domain(s) IPR004738 Phosphate permease	22.3228	9.38914e-60
Solyc09g090070	Inorganic phosphate transporter (AHRD V1 **** O22548_SOLLC); contains Interpro domain(s) IPR004738 Phosphate permease	20.5385	5.41316e-70
Solyc09g090060	Serine/threonine-protein phosphatase (AHRD V1 **** O81955_CATRO); contains Interpro domain(s) IPR006186 Serine/threonine-specific protein phosphatase and bis(5-nucleosyl)-tetraphosphatase	2.98193	3.98167e-09
Solyc09g090050	Thyroid hormone receptor interactor 4 (Fragment) (AHRD V1 **-- A5YBM5_HORSE); contains Interpro domain(s) IPR007374 ASCH domain	2.31365	3.66201e-05
Solyc09g090040	Germin-like protein 5 (AHRD V1 ***- A8QK91_VITVI); contains Interpro domain(s) IPR014710 RmlC-like jelly roll fold	9.1907	5.10702e-37
Solyc09g089940	Genomic DNA chromosome 3 TAC clone K7P8 (AHRD V1 *--- Q9LRY2_ARATH); contains Interpro domain(s) IPR011205 Uncharacterized conserved protein UCP015417, vWA	5.96203	2.14637e-21
Solyc09g089930	Ethylene responsive transcription factor 1a (AHRD V1 *-** C0J9I9_9ROSA); contains Interpro domain(s) IPR001471 Pathogenesis-related transcriptional factor and ERF, DNA-binding	113.961	1.27269e-38
Solyc09g089910	Ethylene responsive transcription factor 1a (AHRD V1 *-*- C0J9I9_9ROSA); contains Interpro domain(s) IPR001471 Pathogenesis-related transcriptional factor and ERF, DNA-binding	627	4.24735e-17
Solyc09g089880	Electron transfer flavoprotein beta-subunit (AHRD V1 **** B6TPR6_MAIZE); contains Interpro domain(s) IPR012255 Electron transfer flavoprotein, beta subunit	2.12515	0.000494455
Solyc09g089850	UPF0497 membrane protein At3g23200 (AHRD V1 ***- U497J_ARATH); contains Interpro domain(s) IPR006702 Uncharacterised protein family UPF0497, trans-membrane plant	2.48707	9.2653e-05
Solyc09g089670	Nicotiana lesion-inducing like (AHRD V1 ***- B6T757_MAIZE); contains Interpro domain(s) IPR008637 HR-like lesion-inducer	6.19219	5.29172e-27
Solyc09g089640	At5g51670-like protein (Fragment) (AHRD V1 *-*- C0JEX0_9BRAS); contains Interpro domain(s) IPR007700 Protein of unknown function DUF668	11.1502	1.97304e-41
Solyc09g089630	BET1 (AHRD V1 ***- B6U0C6_MAIZE); contains Interpro domain(s) IPR000727 Target SNARE coiled-coil region	2.37793	0.00092867
Solyc09g083360	Basic helix-loop-helix protein (AHRD V1 ***- Q0KK48_TOBAC); contains Interpro domain(s) IPR011598 Helix-loop-helix DNA-binding	74.5455	3.71963e-49
Solyc09g083320	Prenylated rab acceptor PRA1 (AHRD V1 ***- A2Q469_MEDTR); contains Interpro domain(s) IPR004895 Prenylated rab acceptor PRA1	3.20953	7.27499e-10
Solyc09g083270	Genomic DNA chromosome 5 P1 clone MQD19 (AHRD V1 ***- Q9FG92_ARATH); contains Interpro domain(s) IPR019310 Protein of unknown function DUF2361	2.21121	0.000276699
Solyc09g083210	Receptor-like protein kinase (AHRD V1 *-*- RPK1_IPONI); contains Interpro domain(s) IPR002290 Serine/threonine protein kinase	12.8431	7.67314e-52
Solyc09g083200	Nod factor receptor protein (Fragment) (AHRD V1 ***- B6ZN07_GLYSO); contains Interpro domain(s) IPR002482 Peptidoglycan-binding Lysin subgroup	35.2403	8.06814e-36
Solyc09g083100	CBL-interacting protein kinase 20 (AHRD V1 **** C4P7W9_VITVI); contains Interpro domain(s) IPR002290 Serine/threonine protein kinase	3.30085	9.91018e-05
Solyc09g083090	CBL-interacting protein kinase 20 (AHRD V1 ***- C4P7W9_VITVI); contains Interpro domain(s) IPR002290 Serine/threonine protein kinase	2.12987	0.0179707
Solyc09g083080	Nucleolar protein 5 (AHRD V1 ***- Q6P364_XENTR); contains Interpro domain(s) IPR002687 Pre-mRNA processing ribonucleoprotein, binding region	2.89183	0.00112971
Solyc09g083060	U-box domain-containing protein (AHRD V1 *-*- Q1ENX4_MUSAC); contains Interpro domain(s) IPR003613 U box domain	13.5323	1.52692e-53
Solyc09g083050	Fatty acid elongase 3-ketoacyl-CoA synthase (AHRD V1 **** Q6DUV5_BRANA); contains Interpro domain(s) IPR012392 Very-long-chain 3-ketoacyl-CoA synthase	2.65714	6.54736e-06
Solyc09g083020	Myrosinase-binding protein-like protein (AHRD V1 **-* Q9M5W9_ARATH); contains Interpro domain(s) IPR001229 Mannose-binding lectin	4.21227	1.35927e-08
Solyc09g082890	Calcium-transporting ATPase 1 (AHRD V1 ***- Q7XBH9_CERRI); contains Interpro domain(s) IPR001757 ATPase, P-type, K/Mg/Cd/Cu/Zn/Na/Ca/Na/H-transporter	8.59813	2.36588e-05
Solyc09g082780	Asparagine synthetase B (AHRD V1 *-*- A1JQ99_YERE8)	2.03766	0.000999391
Solyc09g082570	Neurogenic locus notch protein-like (AHRD V1 ***- B6SSE6_MAIZE)	11.8081	1.4623e-43
Solyc09g082540	Tetratricopeptide repeat protein 28 (AHRD V1 *--- TTC28_HUMAN); contains Interpro domain(s) IPR011990 Tetratricopeptide-like helical	2.05119	0.0012663
Solyc09g082520	40S ribosomal protein S1 (AHRD V1 ***- RS3A_LENED); contains Interpro domain(s) IPR001593 Ribosomal protein S3Ae	2.1018	0.000238805
Solyc09g082470	Kinase-like protein (AHRD V1 **** Q9LUI6_ARATH); contains Interpro domain(s) IPR015783 ATMRK serine/threonine protein kinase-like	4.4253	2.91231e-18
Solyc09g082320	Proteasome subunit beta type (AHRD V1 ***- B9RTN1_RICCO); contains Interpro domain(s) IPR001353 Proteasome, subunit alpha/beta	2.00213	0.0259757
Solyc09g082270	Non-specific lipid-transfer protein (AHRD V1 ***- B9SFJ1_RICCO); contains Interpro domain(s) IPR013770 Plant lipid transfer protein and hydrophobic protein, helical	298.227	2.54643e-34
Solyc09g082240	Ribosomal-protein-alanine N-acetyltransferase (AHRD V1 *-** D3FS71_BACPE); contains Interpro domain(s) IPR000182 GCN5-related N-acetyltransferase	40.3556	1.66956e-23
Solyc09g082230	Ribosomal-protein-alanine N-acetyltransferase (AHRD V1 **** A6CNK1_9BACI); contains Interpro domain(s) IPR000182 GCN5-related N-acetyltransferase	28.0225	2.13489e-22
Solyc09g082220	Acetyltransferase GNAT family protein expressed (AHRD V1 ***- Q75GC2_ORYSJ); contains Interpro domain(s) IPR016181 Acyl-CoA N-acyltransferase	7.78788	5.76457e-06
Solyc09g082120	Glyoxalase/bleomycin resistance protein/dioxygenase (AHRD V1 ***- D1C786_SPHTD); contains Interpro domain(s) IPR004360 Glyoxalase/bleomycin resistance protein/dioxygenase	2.19333	0.00668517
Solyc09g082110	Seed maturation protein (AHRD V1 **-- Q2Q4X9_MEDTR); contains Interpro domain(s) IPR007011 Seed maturation protein	3.05825	0.000611378
Solyc09g082060	Cysteine synthase (AHRD V1 **** Q3LAG5_TOBAC); contains Interpro domain(s) IPR005859 Cysteine synthase A	2.59633	5.82576e-08
Solyc09g075920	Receptor-like protein kinase (AHRD V1 ***- Q39202_ARATH); contains Interpro domain(s) IPR002290 Serine/threonine protein kinase	54.7547	1.82443e-36
Solyc09g075910	Receptor-like protein kinase (AHRD V1 ***- Q39202_ARATH); contains Interpro domain(s) IPR002290 Serine/threonine protein kinase	65.2	5.91551e-82
Solyc09g075890	Pyrimidine 5&apos-nucleotidase (AHRD V1 **** B4WF69_9CAUL); contains Interpro domain(s) IPR010237 Pyrimidine 5-nucleotidase	2.12616	0.00112311
Solyc09g075870	Lipoxygenase (AHRD V1 **** B9RSQ2_RICCO); contains Interpro domain(s) IPR001246 Lipoxygenase, plant	354	2.35725e-63
Solyc09g075850	Transmembrane protein 49 (AHRD V1 ***- B6TDW5_MAIZE)	2.53793	1.16762e-06
Solyc09g075820	Solute carrier family 2, facilitated glucose transporter member 3 (AHRD V1 ***- GTR3_CANFA); contains Interpro domain(s) IPR003663 Sugar/inositol transporter	40.4155	5.92367e-95
Solyc09g075800	Voltage-gated chloride channel (AHRD V1 **** Q96325_ARATH); contains Interpro domain(s) IPR002251 Chloride channel plant CLC	2.13602	0.000158891
Solyc09g075700	Gibberellin receptor GID1L2 (AHRD V1 **-- B6T2M3_MAIZE); contains Interpro domain(s) IPR013094 Alpha/beta hydrolase fold-3	14.3391	1.54076e-18
Solyc09g075680	Gibberellin receptor GID1L2 (AHRD V1 **-- B6T2M3_MAIZE); contains Interpro domain(s) IPR013094 Alpha/beta hydrolase fold-3	2.75398	9.47187e-07
Solyc09g075670	Gibberellin receptor GID1L2 (AHRD V1 **-- B6TIA5_MAIZE); contains Interpro domain(s) IPR013094 Alpha/beta hydrolase fold-3	4.21757	5.94158e-16
Solyc09g075520	Unknown Protein (AHRD V1)	4.65366	3.38413e-06
Solyc09g075510	Unknown Protein (AHRD V1)	5.05796	2.56614e-18
Solyc09g075500	Os08g0100600 protein (Fragment) (AHRD V1 *-*- Q0J8P7_ORYSJ); contains Interpro domain(s) IPR008507 Protein of unknown function DUF789	2.34347	0.000210509
Solyc09g075470	Chaperone protein dnaJ (AHRD V1 ***- B6U761_MAIZE); contains Interpro domain(s) IPR001623 Heat shock protein DnaJ, N-terminal	3	0.0122412
Solyc09g075450	Fumarate hydratase class II (AHRD V1 ***- C5GAL1_AJEDR); contains Interpro domain(s) IPR005677 Fumarate hydratase, class II	4.10731	2.15656e-16
Solyc09g075440	Ethylene receptor (AHRD V1 **** Q41341_SOLLC); contains Interpro domain(s) IPR005467 Signal transduction histidine kinase, core	2.51987	1.85002e-06
Solyc09g075330	Pectinesterase (AHRD V1 ***- B9I9P7_POPTR); contains Interpro domain(s) IPR000070 Pectinesterase, catalytic	54.6667	9.47548e-07
Solyc09g075280	Exocyst complex component 6 (AHRD V1 ***- B0WEG6_CULQU); contains Interpro domain(s) IPR007225 Exocyst complex subunit Sec15-like	2.89572	7.93533e-09
Solyc09g075150	60S ribosomal protein L22-2 (AHRD V1 ***- D7L3W0_ARALY); contains Interpro domain(s) IPR002671 Ribosomal protein L22e	2.10463	0.00717636
Solyc09g075120	Bifunctional polymyxin resistance protein ArnA (AHRD V1 **-- ARNA_SALDC); contains Interpro domain(s) IPR016040 NAD(P)-binding domain	13.1929	1.47604e-23
Solyc09g075030	Nucleolar protein (NOP16) involved in 60S ribosomal subunit biogenesis (ISS) (AHRD V1 *-*- Q01AF2_OSTTA); contains Interpro domain(s) IPR019002 Ribosome biogenesis protein Nop16	2.48124	4.09388e-06
Solyc09g075020	Multidrug resistance protein ABC transporter family (AHRD V1 **-- B9GS96_POPTR); contains Interpro domain(s) IPR001140 ABC transporter, transmembrane region	5.4613	2.34923e-21
Solyc09g074970	Thiamin pyrophosphokinase 1 (AHRD V1 **** B6SUI9_MAIZE); contains Interpro domain(s) IPR016966 Thiamin pyrophosphokinase, eukaryotic	3.10177	6.95943e-06
Solyc09g074860	Cytochrome b-c1 complex subunit 6 (AHRD V1 **-- QCR6_SOLTU); contains Interpro domain(s) IPR003422 Ubiquinol-cytochrome C reductase hinge	2.04196	0.000498238
Solyc09g074730	Zinc finger CCCH domain-containing protein 6 (AHRD V1 **-- C3H6_ARATH)	2.40769	0.0307921
Solyc09g074680	Cullin 1B (AHRD V1 ***- Q711G7_TOBAC); contains Interpro domain(s) IPR001373 Cullin, N-terminal	2.32818	1.22829e-05
Solyc09g074620	Unknown Protein (AHRD V1)	2.49787	0.00352261
Solyc09g074580	Glutaredoxin (AHRD V1 ***- B9I9W1_POPTR); contains Interpro domain(s) IPR011905 Glutaredoxin-like, plant II	7	5.97229e-09
Solyc09g074500	Unknown Protein (AHRD V1)	7	3.76053e-10
Solyc09g074490	Unknown Protein (AHRD V1)	205.163	1.73551e-22
Solyc09g074480	Unknown Protein (AHRD V1)	99.0556	3.05062e-16
Solyc09g074460	RING finger protein 44 (AHRD V1 *--- RNF44_RAT); contains Interpro domain(s) IPR018957 Zinc finger, C3HC4 RING-type	2.69225	2.94086e-08
Solyc09g074400	WD repeat protein 39 (AHRD V1 **-- C1BHI0_ONCMY); contains Interpro domain(s) IPR020472 G-protein beta WD-40 repeat, region	2.56684	4.17772e-07
Solyc09g074360	RNA binding protein (AHRD V1 **-- B6UFA0_MAIZE); contains Interpro domain(s) IPR015903 Ribonucleoprotein, BRUNO-like	2.03155	0.000704705
Solyc09g074350	Unknown Protein (AHRD V1)	12.4563	4.49374e-20
Solyc09g074320	Serine/threonine-protein phosphatase (AHRD V1 **** B9I9Z0_POPTR); contains Interpro domain(s) IPR012391 Serine/threonine protein phosphatase, BSU1	6.0738	7.15308e-27
Solyc09g074280	Ankyrin repeat-containing protein (AHRD V1 **-- D3BAQ3_POLPA); contains Interpro domain(s) IPR002110 Ankyrin	36.6833	2.13276e-40
Solyc09g074270	Acetyl esterase (AHRD V1 *--- AES_ECO81); contains Interpro domain(s) IPR013094 Alpha/beta hydrolase fold-3	2.66917	0.00154009
Solyc09g074210	Endonuclease/exonuclease/phosphatase family protein (AHRD V1 ***- D7LHF0_ARALY); contains Interpro domain(s) IPR005135 Endonuclease/exonuclease/phosphatase	10.5854	6.83572e-20
Solyc09g074180	Unknown Protein (AHRD V1)	2.43478	0.00993182
Solyc09g074090	Exosome complex exonuclease RRP4 (AHRD V1 ***- D0NCN9_PHYIN)	2.12069	0.00890512
Solyc09g074050	Oxidoreductase (AHRD V1 ***- D7M3B5_ARALY)	2.36722	5.44191e-06
Solyc09g072870	50S ribosomal protein L14 (AHRD V1 ***- RL14_DEHE1); contains Interpro domain(s) IPR000218 Ribosomal protein L14b/L23e	2.16334	0.00722983
Solyc09g072810	Receptor like kinase, RLK	28.4286	7.63254e-61
Solyc09g072670	Rho GDP dissociation inhibitor 1 (AHRD V1 **** Q705X4_MEDTR); contains Interpro domain(s) IPR000406 RHO protein GDP dissociation inhibitor	2.05739	0.000951585
Solyc09g072610	Glucose-methanol-choline oxidoreductase (AHRD V1 ***- D6TF66_9CHLR); contains Interpro domain(s) IPR012400 Long-chain fatty alcohol dehydrogenase	2.90511	0.000319666
Solyc09g066490	Adaptin ear-binding coat-associated protein 2 (AHRD V1 **** B4FAZ6_MAIZE); contains Interpro domain(s) IPR012466 Adaptin ear-binding coat-associated protein 1 NECAP-1	2.44273	2.62473e-06
Solyc09g066440	Serine/threonine kinase (AHRD V1 **** D8UCQ6_VOLCA); contains Interpro domain(s) IPR002290 Serine/threonine protein kinase	2.49781	1.15172e-06
Solyc09g066400	Cytochrome P450	7	4.91292e-14
Solyc09g066360	Ethylene-responsive transcription factor 2 (AHRD V1 **** B6SSU7_MAIZE); contains Interpro domain(s) IPR001471 Pathogenesis-related transcriptional factor and ERF, DNA-binding	58.7	8.9027e-14
Solyc09g066350	Ethylene-responsive transcription factor 2 (AHRD V1 *-*- B6SSU7_MAIZE); contains Interpro domain(s) IPR001471 Pathogenesis-related transcriptional factor and ERF, DNA-binding	39.8182	1.57101e-11
Solyc09g066190	Unknown Protein (AHRD V1)	7	2.1352e-21
Solyc09g066160	Unknown Protein (AHRD V1)	206.833	7.99675e-13
Solyc09g066000	Prenylated rab acceptor PRA1 (AHRD V1 ***- A2Q469_MEDTR); contains Interpro domain(s) IPR004895 Prenylated rab acceptor PRA1	2.71154	0.003686
Solyc09g065890	Lipase (Fragment) (AHRD V1 ***- Q9ZTW1_DIACA); contains Interpro domain(s) IPR002921 Lipase, class 3	7.87097	4.92702e-21
Solyc09g065700	Beige/BEACH domain containing protein (AHRD V1 *--- A8PYX1_BRUMA); contains Interpro domain(s) IPR000409 Beige/BEACH	2.5523	0.000783732
Solyc09g065610	Transmembrane BAX inhibitor motif-containing protein 4 (AHRD V1 ***- B6TZF1_MAIZE); contains Interpro domain(s) IPR006214 Uncharacterised protein family UPF0005	2.21142	0.00418757
Solyc09g065290	Wd-repeat protein (AHRD V1 **-- Q17GJ0_AEDAE); contains Interpro domain(s) IPR020472 G-protein beta WD-40 repeat, region	2.38356	7.9656e-05
Solyc09g064940	Phenazine biosynthesis protein PhzF family (AHRD V1 ***- B4VKV9_9CYAN); contains Interpro domain(s) IPR003719 Phenazine biosynthesis PhzC/PhzF protein	3.97209	0.000561137
Solyc09g064860	CUE domain containing protein expressed (AHRD V1 *-*- Q7XG35_ORYSJ); contains Interpro domain(s) IPR003892 Ubiquitin system component Cue	2.67119	6.84505e-08
Solyc09g064780	At2g23590-like protein (Fragment) (AHRD V1 *-*- B2CXK6_CARAS)	22.675	4.05846e-63
Solyc09g064510	Transcriptional activator TenA family (AHRD V1 *-*- Q117V2_TRIEI); contains Interpro domain(s) IPR004305 TENA/THI-4 protein/Coenzyme PQQ biosynthesis protein C	7.08838	1.51628e-29
Solyc09g063090	Unknown Protein (AHRD V1)	3.0973	0.0137375
Solyc09g063080	Genomic DNA chromosome 5 BAC clone F6B6 (AHRD V1 ***- Q9LKC1_ARATH)	2.68638	2.17047e-07
Solyc09g061840	3-ketoacyl CoA thiolase 1 (AHRD V1 **** C8YNG6_PETHY); contains Interpro domain(s) IPR002155 Thiolase	22.6294	1.40979e-38
Solyc09g061620	Vesicle-associated membrane protein 7B (AHRD V1 ***- D7KE73_ARALY); contains Interpro domain(s) IPR001388 Synaptobrevin	4.75799	1.28579e-13
Solyc09g061430	Nucleolar GTP-binding protein 2 (AHRD V1 *-** B0WF29_CULQU); contains Interpro domain(s) IPR014813 GNL3L/Grn1 putative GTPase	3.29554	2.23274e-11
Solyc09g061320	Solute carrier family 35 member F4 (AHRD V1 **-- C0HBH8_SALSA); contains Interpro domain(s) IPR000620 Protein of unknown function DUF6, transmembrane	2.62699	5.57756e-07
Solyc09g061310	PPPDE peptidase domain containing 2a (AHRD V1 *--- Q6PC81_DANRE); contains Interpro domain(s) IPR008580 Protein of unknown function DUF862, eukaryotic	4.38609	2.0443e-17
Solyc09g061280	Cyclin dependent kinase inhibitor (AHRD V1 **** Q5PXG5_EUPES); contains Interpro domain(s) IPR016701 Cyclin-dependent kinase inhibitor, plant	5.12782	8.71133e-05
Solyc09g061230	Cytochrome b5 (AHRD V1 **** Q9ZWT2_ARATH); contains Interpro domain(s) IPR001199 Cytochrome b5	2.70347	2.54118e-07
Solyc09g059960	GPI transamidase component GPI16 (AHRD V1 **** C0SJI2_PARBP); contains Interpro domain(s) IPR007245 Gpi16 subunit, GPI transamidase component	2.47276	1.45284e-06
Solyc09g059520	Heat stress transcription factor A3 (AHRD V1 *-** D1M7W9_SOLLC); contains Interpro domain(s) IPR000232 Heat shock factor (HSF)-type, DNA-binding	3.11817	7.76602e-10
Solyc09g059510	Ethylene-responsive transcription factor-like protein At4g13040 (AHRD V1 *--- ERFL1_ARATH); contains Interpro domain(s) IPR001471 Pathogenesis-related transcriptional factor and ERF, DNA-binding	3.95795	2.64728e-15
Solyc09g059500	Forkhead box K1 (AHRD V1 *--- C1K2Z9_ORYLA); contains Interpro domain(s) IPR000253 Forkhead-associated	2.2	6.96417e-05
Solyc09g059430	RPM1 interacting protein 4 transcript 2 (AHRD V1 ***- D2J0X9_9ASTR); contains Interpro domain(s) IPR008700 Defence response, Rin4	20.6625	2.74001e-56
Solyc09g059310	Ras GTPase-activating protein-binding protein 2 (AHRD V1 *--- B5X4A8_SALSA); contains Interpro domain(s) IPR018222 Nuclear transport factor 2, Eukaryote	2.15787	0.000125888
Solyc09g059270	ER lumen retaining receptor family-like protein (AHRD V1 ***- Q38JH5_SOLTU); contains Interpro domain(s) IPR000133 ER lumen protein retaining receptor	3.48252	7.66009e-13
Solyc09g059040	Alcohol dehydrogenase zinc-containing (AHRD V1 *-*- D3UKE0_LISSS); contains Interpro domain(s) IPR002085 Alcohol dehydrogenase superfamily, zinc-containing	13.9262	4.41704e-55
Solyc09g059020	Alcohol dehydrogenase zinc-containing (AHRD V1 **** Q6HFT1_BACHK); contains Interpro domain(s) IPR002085 Alcohol dehydrogenase superfamily, zinc-containing	8.74502	1.94079e-24
Solyc09g057960	Cysteine-rich receptor-like protein kinase (AHRD V1 ***- C6ZRS1_SOYBN); contains Interpro domain(s) IPR002902 Protein of unknown function DUF26	45.1295	1.31309e-75
Solyc09g057790	SnRK1-interacting protein 1 (AHRD V1 ***- B6ST86_MAIZE)	4.28765	1.44745e-10
Solyc09g056430	Kinase family protein (AHRD V1 ***- D7MVG5_ARALY); contains Interpro domain(s) IPR002290 Serine/threonine protein kinase	69.3333	1.07296e-60
Solyc09g055870	Unknown Protein (AHRD V1)	2.09641	0.000308476
Solyc09g055850	Unknown Protein (AHRD V1); contains Interpro domain(s) IPR018800 Mitotic checkpoint protein PRCC, C-terminal	2.69572	2.59758e-05
Solyc09g055710	Unknown Protein (AHRD V1)	2.96032	0.040145
Solyc09g055590	Unknown Protein (AHRD V1)	2.68444	1.84565e-06
Solyc09g055570	Receptor like kinase, RLK	3.61354	8.27961e-08
Solyc09g055310	Ethylene-overproduction protein 1 (AHRD V1 **-- D7LTY2_ARALY); contains Interpro domain(s) IPR011990 Tetratricopeptide-like helical	2.4606	1.2668e-06
Solyc09g047910	Lysine ketoglutarate reductase trans-splicing related 1-like (AHRD V1 ***- Q5JLN0_ORYSJ); contains Interpro domain(s) IPR007877 Protein of unknown function DUF707	188.667	5.45998e-56
Solyc09g042260	ATP binding / serine-threonine kinase (AHRD V1 **** C5DB71_VITVI); contains Interpro domain(s) IPR002290 Serine/threonine protein kinase	2.0222	0.00111781
Solyc09g031900	Unknown Protein (AHRD V1)	2.21839	0.00266367
Solyc09g020190	Phosphoesterase family protein (AHRD V1 ***- D7KH02_ARALY); contains Interpro domain(s) IPR007312 Phosphoesterase	3.97819	7.55254e-16
Solyc09g020140	GPN-loop GTPase 3 (AHRD V1 ***- D3BV94_POLPA); contains Interpro domain(s) IPR004130 Protein of unknown function, ATP binding	4.52618	8.73724e-19
Solyc09g019980	Ferric-chelate reductase 1 (AHRD V1 *--- C0HB47_SALSA); contains Interpro domain(s) IPR006593 Cytochrome b561/ferric reductase transmembrane	2.22078	0.0113861
Solyc09g018960	UBA/TS-N domain protein (AHRD V1 *--- B0Y4B6_ASPFC); contains Interpro domain(s) IPR001623 Heat shock protein DnaJ, N-terminal	2.2169	4.80299e-05
Solyc09g018280	Calcium/calmodulin-dependent protein kinase type 1 (AHRD V1 *-** KCC1A_MOUSE); contains Interpro domain(s) IPR002290 Serine/threonine protein kinase	3.06767	4.90137e-07
Solyc09g018230	U-box domain-containing protein (AHRD V1 ***- D7KBV1_ARALY); contains Interpro domain(s) IPR011989 Armadillo-like helical	3.58296	4.2345e-10
Solyc09g018220	Cc-nbs-lrr, resistance protein	5.44068	5.11402e-13
Solyc09g018060	Receptor tyrosine-protein kinase erbB-4 (AHRD V1 **** ERBB4_RAT); contains Interpro domain(s) IPR015784 Tyrosine-protein kinase, ATN1-like	2.26952	0.000172138
Solyc09g018030	Necrotic spotted lesions 1 (Fragment) (AHRD V1 *-*- B6ZA22_HELAN); contains Interpro domain(s) IPR001862 Membrane attack complex component/perforin/complement C9	3.08607	1.13877e-07
Solyc09g016940	Unknown Protein (AHRD V1)	5.70234	9.4049e-24
Solyc09g015820	Thioredoxin h-like protein (AHRD V1 ***- Q8H6X3_TOBAC); contains Interpro domain(s) IPR015467 Thioredoxin, core	2.43139	4.81805e-06
Solyc09g015770	WRKY transcription factor 6 (AHRD V1 **** A7UGD3_SOLTU); contains Interpro domain(s) IPR003657 DNA-binding WRKY	20.2262	1.40556e-68
Solyc09g015530	Os05g0478200 protein (Fragment) (AHRD V1 *-*- Q0DHB3_ORYSJ)	3.19625	4.35925e-10
Solyc09g015440	Transmembrane protein 165 (AHRD V1 **-- B2RUD1_MOUSE); contains Interpro domain(s) IPR001727 Uncharacterised protein family UPF0016	2.16639	0.00138057
Solyc09g015040	Os08g0119500 protein (Fragment) (AHRD V1 *-*- Q0J8C9_ORYSJ)	2.06881	0.00039914
Solyc09g015020	class I heat shock protein 3 (AHRD V1 ***- B6TDB5_MAIZE); contains Interpro domain(s) IPR002068 Heat shock protein Hsp20	5.94444	5.46082e-07
Solyc09g014990	WRKY-like transcription factor (AHRD V1 **** Q06B53_SOLPE); contains Interpro domain(s) IPR003657 DNA-binding WRKY	113.087	1.90789e-127
Solyc09g014860	Os03g0816700 protein (Fragment) (AHRD V1 ***- Q0DMC9_ORYSJ); contains Interpro domain(s) IPR007612 Protein of unknown function DUF567	7.2276	6.08812e-31
Solyc09g014820	Os03g0816700 protein (Fragment) (AHRD V1 ***- Q0DMC9_ORYSJ); contains Interpro domain(s) IPR007612 Protein of unknown function DUF567	9.16628	5.76239e-31
Solyc09g014790	Class E vacuolar protein-sorting machinery protein hse1 (AHRD V1 *--- HSE1_EMENI); contains Interpro domain(s) IPR018205 VHS subgroup	2.52487	4.5801e-07
Solyc09g014480	Polygalacturonase inhibitor protein (AHRD V1 ***- Q40160_SOLLC); contains Interpro domain(s) IPR013210 Leucine-rich repeat, N-terminal	2.45226	0.00172299
Solyc09g014450	Unknown Protein (AHRD V1); contains Interpro domain(s) IPR000996 Clathrin light chain	3.50867	5.67577e-07
Solyc09g014320	Ribosomal RNA large subunit methyltransferase J family protein (AHRD V1 **** A7APJ4_BABBO); contains Interpro domain(s) IPR015507 Ribosomal RNA methyltransferase J	2.26624	7.16089e-05
Solyc09g014280	Hydroxycinnamoyl transferase (AHRD V1 **-* D2XJ64_9MAGN); contains Interpro domain(s) IPR003480 Transferase	12.1014	3.27891e-14
Solyc09g013150	Vesicular glutamate transporter 3 (AHRD V1 **-* B5AU16_DANRE); contains Interpro domain(s) IPR016196 Major facilitator superfamily, general substrate transporter	89.8276	8.09193e-50
Solyc09g013140	Membrane protein-like protein (AHRD V1 ***- A5W0A0_PSEP1); contains Interpro domain(s) IPR018722 Protein of unknown function DUF2253, membrane	2.62854	6.3371e-05
Solyc09g013110	Reticulon family protein (AHRD V1 ***- D7LUQ5_ARALY); contains Interpro domain(s) IPR003388 Reticulon	2.88119	9.53779e-08
Solyc09g011990	Receptor like protein kinase (AHRD V1 **** Q39139_ARATH); contains Interpro domain(s) IPR001220 Legume lectin, beta chain	121.778	1.3042e-70
Solyc09g011920	Mitochondrial uncoupling protein (AHRD V1 ***- O24391_SOLTU); contains Interpro domain(s) IPR018108 Mitochondrial substrate/solute carrier IPR001993 Mitochondrial substrate carrier	6.5148	1.54222e-28
Solyc09g011910	Unknown Protein (AHRD V1); contains Interpro domain(s) IPR007750 Protein of unknown function DUF674	2.71429	7.25715e-06
Solyc09g011880	LOC556397 protein (Fragment) (AHRD V1 **-- Q05AJ0_DANRE)	2.14407	9.92319e-05
Solyc09g011870	Prephenate dehydrogenase family protein (AHRD V1 ***- D7KDI5_ARALY); contains Interpro domain(s) IPR016040 NAD(P)-binding domain	532.649	2.02976e-163
Solyc09g011860	Os03g0169000 protein (Fragment) (AHRD V1 ***- Q0DUS7_ORYSJ); contains Interpro domain(s) IPR004348 Protein of unknown function DUF246, plant	63.2105	2.32291e-41
Solyc09g011740	Phosphatidylcholine:ceramide cholinephosphotransferase 1 (AHRD V1 *-*- SMS1_RAT)	18.5316	3.05479e-46
Solyc09g011670	Universal stress protein family protein (AHRD V1 ***- D7LUP3_ARALY); contains Interpro domain(s) IPR006016 UspA	6.29323	4.30909e-17
Solyc09g011660	Universal stress protein 1 (AHRD V1 ***- B0YQX0_GOSAR); contains Interpro domain(s) IPR006016 UspA	5.08671	3.29778e-20
Solyc09g011650	Glutathione S-transferase (AHRD V1 **** D8UY87_GLYSO); contains Interpro domain(s) IPR017933 Glutathione S-transferase/chloride channel, C-terminal	3.87536	5.97799e-14
Solyc09g011640	Glutathione S-transferase-like protein (AHRD V1 **** A8DUB0_SOLLC); contains Interpro domain(s) IPR004046 Glutathione S-transferase, C-terminal	9.03125	5.23473e-25
Solyc09g011630	Glutathione S-transferase-like protein (AHRD V1 **** A8DUB0_SOLLC); contains Interpro domain(s) IPR004046 Glutathione S-transferase, C-terminal	114.648	3.66964e-19
Solyc09g011620	Glutathione S-transferase-like protein (AHRD V1 **** A8DUB0_SOLLC); contains Interpro domain(s) IPR004046 Glutathione S-transferase, C-terminal	88.8571	9.44136e-24
Solyc09g011610	Glutathione S-transferase-like protein (AHRD V1 ***- A8DUB0_SOLLC); contains Interpro domain(s) IPR004046 Glutathione S-transferase, C-terminal	44.5	1.21522e-25
Solyc09g011600	Glutathione S-transferase-like protein (AHRD V1 **** A8DUB0_SOLLC); contains Interpro domain(s) IPR004046 Glutathione S-transferase, C-terminal	21.6486	5.60915e-15
Solyc09g011590	Glutathione S-transferase-like protein (AHRD V1 **** A8DUB0_SOLLC); contains Interpro domain(s) IPR004046 Glutathione S-transferase, C-terminal	156.413	1.83422e-151
Solyc09g011580	Glutathione S-transferase-like protein (AHRD V1 **** A8DUB0_SOLLC); contains Interpro domain(s) IPR004046 Glutathione S-transferase, C-terminal	7.38434	2.35453e-16
Solyc09g011560	Glutathione S-transferase-like protein (AHRD V1 **** A8DUB0_SOLLC); contains Interpro domain(s) IPR004046 Glutathione S-transferase, C-terminal	48.6152	3.23024e-71
Solyc09g011550	Glutathione S-transferase-like protein (AHRD V1 **** A8DUB0_SOLLC); contains Interpro domain(s) IPR004046 Glutathione S-transferase, C-terminal	234.741	1.59093e-130
Solyc09g011540	Glutathione S-transferase-like protein (AHRD V1 **** A8DUB0_SOLLC); contains Interpro domain(s) IPR004046 Glutathione S-transferase, C-terminal	293.263	4.98897e-78
Solyc09g011520	Glutathione S-transferase-like protein (AHRD V1 **** A8DUB0_SOLLC); contains Interpro domain(s) IPR004046 Glutathione S-transferase, C-terminal	690.333	4.12693e-27
Solyc09g011510	Glutathione S-transferase-like protein (AHRD V1 **** A8DUB0_SOLLC); contains Interpro domain(s) IPR004046 Glutathione S-transferase, C-terminal	54.1667	4.14705e-05
Solyc09g011500	Glutathione S-transferase-like protein (AHRD V1 **** A8DUB0_SOLLC); contains Interpro domain(s) IPR004046 Glutathione S-transferase, C-terminal	7	1.37463e-29
Solyc09g011490	Glutathione S-transferase-like protein (AHRD V1 **** A8DUB0_SOLLC); contains Interpro domain(s) IPR004046 Glutathione S-transferase, C-terminal	22.7114	2.18762e-61
Solyc09g011470	Unknown Protein (AHRD V1)	2.21813	0.00719198
Solyc09g011450	cDNA clone J075093E01 full insert sequence (AHRD V1 ***- B7F961_ORYSJ); contains Interpro domain(s) IPR013886 PI31 proteasome regulator	2.62611	2.8231e-07
Solyc09g011420	50S ribosomal protein L7Ae (AHRD V1 **-- B2WJB2_PYRTR); contains Interpro domain(s) IPR004038 Ribosomal protein L7Ae/L30e/S12e/Gadd45	2.23278	0.00101538
Solyc09g011380	BEL1-like homeodomain protein 9 (AHRD V1 *--- BLH9_ARATH); contains Interpro domain(s) IPR006563 POX	2.13825	0.00178674
Solyc09g011360	Mitochondrial carrier protein expressed (AHRD V1 ***- Q10NJ7_ORYSJ); contains Interpro domain(s) IPR002113 Adenine nucleotide translocator 1	3.54447	1.18714e-10
Solyc09g011330	Receptor protein kinase-like (AHRD V1 **** Q5QLM8_ORYSJ); contains Interpro domain(s) IPR002290 Serine/threonine protein kinase	34.8394	2.64009e-85
Solyc09g011320	Serine/threonine-protein kinase-like protein (AHRD V1 ***- Q9M269_ARATH); contains Interpro domain(s) IPR002290 Serine/threonine protein kinase	2.8604	8.34175e-08
Solyc09g011310	PRA1 family protein (AHRD V1 ***- B4G0F8_MAIZE); contains Interpro domain(s) IPR004895 Prenylated rab acceptor PRA1	2.27287	2.49652e-05
Solyc09g011270	CHP-rich zinc finger protein-like (AHRD V1 **-- Q8H5Y9_ORYSJ); contains Interpro domain(s) IPR011424 C1-like	81.0952	1.99579e-42
Solyc09g011260	CHP-rich zinc finger protein-like (AHRD V1 *--- Q8H5Y9_ORYSJ); contains Interpro domain(s) IPR004146 DC1	208.185	8.14651e-37
Solyc09g011220	GDP-D-mannose pyrophosphorylase 3	2.00457	0.0119394
Solyc09g010980	Unknown Protein (AHRD V1)	17.953	8.13467e-13
Solyc09g010970	Carbonic anhydrase (AHRD V1 ***- B9S9I2_RICCO); contains Interpro domain(s) IPR001765 Carbonic anhydrase	2.4239	3.80314e-06
Solyc09g010850	ATP binding / serine-threonine kinase (AHRD V1 **** C5DB71_VITVI); contains Interpro domain(s) IPR002290 Serine/threonine protein kinase	10.2033	7.89124e-41
Solyc09g010820	MYB transcription factor (AHRD V1 **** Q6R032_ARATH); contains Interpro domain(s) IPR015495 Myb transcription factor	2.51935	1.42941e-05
Solyc09g010780	Protein phosphatase 2C containing protein (AHRD V1 *-*- B6T998_MAIZE); contains Interpro domain(s) IPR015655 Protein phosphatase 2C	6.09722	2.18623e-19
Solyc09g010740	Unknown Protein (AHRD V1)	3.09955	0.000812525
Solyc09g010630	heat shock protein (AHRD V1 ***- B2D2G5_CAPSN); contains Interpro domain(s) IPR013126 Heat shock protein 70	5.47137	4.25739e-25
Solyc09g010520	ADP-ribosylation factor GTPase activating protein 1 (AHRD V1 *-*- Q0V8A7_BOVIN); contains Interpro domain(s) IPR001164 Arf GTPase activating protein	2.62201	7.18824e-08
Solyc09g010390	Unknown Protein (AHRD V1)	3.12847	3.37034e-09
Solyc09g010370	Ras-related protein Rab-8A (AHRD V1 ***- C1C123_9MAXI); contains Interpro domain(s) IPR003579 Ras small GTPase, Rab type	2.87813	6.9365e-09
Solyc09g010230	Auxin response factor 24 (AHRD V1 *-** D9HNV1_MAIZE); contains Interpro domain(s) IPR003340 Transcriptional factor B3	6.58424	3.94748e-09
Solyc09g010130	Sorting nexin 1 (AHRD V1 ***- Q70YZ8_BRAOL); contains Interpro domain(s) IPR015404 Vps5 C-terminal	4.01366	3.63541e-15
Solyc09g010020	1-aminocyclopropane-1-carboxylate oxidase-like protein (AHRD V1 **-* Q9LTH8_ARATH); contains Interpro domain(s) IPR005123 Oxoglutarate and iron-dependent oxygenase	4.7896	6.37669e-20
Solyc09g010000	1-aminocyclopropane-1-carboxylate oxidase-like protein (AHRD V1 **-* Q9LTH8_ARATH); contains Interpro domain(s) IPR005123 Oxoglutarate and iron-dependent oxygenase	40.0137	1.68024e-67
Solyc09g009980	Auxin-induced SAUR-like protein (AHRD V1 *--- Q8S349_CAPAN); contains Interpro domain(s) IPR003676 Auxin responsive SAUR protein	7	1.49446e-14
Solyc09g009850	Genomic DNA chromosome 5 P1 clone MUB3 (AHRD V1 ***- Q9FLF2_ARATH)	4.35011	2.09155e-15
Solyc09g009840	Calcium/calmodulin protein kinase (AHRD V1 *-*- Q84ZT8_TOBAC)	18.5301	2.77442e-61
Solyc09g009780	Glucosamine 6-phosphate N-acetyltransferase (AHRD V1 **** B6TIB6_MAIZE); contains Interpro domain(s) IPR000182 GCN5-related N-acetyltransferase	2.80701	5.9015e-08
Solyc09g009770	Calmodulin binding protein (AHRD V1 **** B6SL12_MAIZE)	7.16285	1.83966e-31
Solyc09g009720	Ubiquitin-conjugating enzyme 13 E2 (AHRD V1 **** D8QMV8_SELML); contains Interpro domain(s) IPR000608 Ubiquitin-conjugating enzyme, E2	3.05825	3.22477e-07
Solyc09g009690	Ribonucleoside hydrolase 1 (AHRD V1 ***- D1RWC6_SEROD); contains Interpro domain(s) IPR001910 Inosine/uridine-preferring nucleoside hydrolase	2.76519	5.29681e-08
Solyc09g009630	CAAX prenyl protease 2 (AHRD V1 ***- B6TS29_MAIZE); contains Interpro domain(s) IPR003675 Abortive infection protein	2.74566	0.000124188
Solyc09g009540	Hydrolase alpha/beta fold family protein (AHRD V1 **** D7LIQ3_ARALY); contains Interpro domain(s) IPR000073 Alpha/beta hydrolase fold-1	5.54773	2.17092e-22
Solyc09g009390	Monodehydroascorbate reductase (NADH)-like protein (AHRD V1 **** Q0WUJ1_ARATH); contains Interpro domain(s) IPR013027 FAD-dependent pyridine nucleotide-disulphide oxidoreductase	4.32554	2.76797e-16
Solyc09g009270	Tumor susceptibility protein 101 (Fragment) (AHRD V1 *--- Q09H81_MACMU); contains Interpro domain(s) IPR008883 Tumour susceptibility gene 101	2.39211	0.000134763
Solyc09g009260	Fructose-bisphosphate aldolase (AHRD V1 ***- Q2PYX3_SOLTU); contains Interpro domain(s) IPR000741 Fructose-bisphosphate aldolase, class-I	2.23806	6.46212e-05
Solyc09g009220	Unknown Protein (AHRD V1)	2.56	0.00211734
Solyc09g009180	Chaperone protein dnaJ (AHRD V1 *-*- C8ZVX3_ENTGA); contains Interpro domain(s) IPR003095 Heat shock protein DnaJ	4.00185	1.24351e-15
Solyc09g009150	D-mannose binding lectin family protein expressed (AHRD V1 *--- Q10JE9_ORYSJ); contains Interpro domain(s) IPR001480 Curculin-like (mannose-binding) lectin	2.8785	0.000248351
Solyc09g009090	Protein kinase (AHRD V1 *-** Q1SMZ9_MEDTR); contains Interpro domain(s) IPR002290 Serine/threonine protein kinase	3.5692	2.25729e-12
Solyc09g008850	Uridylate kinase (AHRD V1 *-*- B6TC37_MAIZE); contains Interpro domain(s) IPR001048 Aspartate/glutamate/uridylate kinase	2.07143	0.00225137
Solyc09g008820	F-box protein PP2-B1 (AHRD V1 ***- PP2B1_ARATH); contains Interpro domain(s) IPR001810 Cyclin-like F-box	2.45603	5.23e-06
Solyc09g008780	Os01g0786800 protein (Fragment) (AHRD V1 *-*- Q0JIP0_ORYSJ); contains Interpro domain(s) IPR002781 Protein of unknown function DUF81	2.79841	0.00235277
Solyc09g008760	Unknown Protein (AHRD V1); contains Interpro domain(s) IPR008889 VQ	69.3077	2.64581e-06
Solyc09g008750	Unknown Protein (AHRD V1)	104.231	4.31525e-05
Solyc09g008740	Unknown Protein (AHRD V1); contains Interpro domain(s) IPR008889 VQ	75.1667	4.55694e-05
Solyc09g008520	Chromodomain helicase DNA binding protein 3 (Fragment) (AHRD V1 *--* B1AR16_MOUSE); contains Interpro domain(s) IPR019787 Zinc finger, PHD-finger	3.14359	8.48709e-10
Solyc09g008410	Peptidyl-prolyl cis-trans isomerase (AHRD V1 ***- D8SL30_SELML); contains Interpro domain(s) IPR002130 Peptidyl-prolyl cis-trans isomerase, cyclophilin-type	2.40684	7.47807e-06
Solyc09g008340	F12E4.230-like protein (Fragment) (AHRD V1 ***- Q5YJQ6_HYAOR)	2.76478	3.20147e-05
Solyc09g008310	CinA-like protein (AHRD V1 *--- CINAL_BACFN); contains Interpro domain(s) IPR002500 Phosphoadenosine phosphosulphate reductase	2.0649	0.000465317
Solyc09g008250	MYB transcription factor (AHRD V1 *--* Q9T066_ARATH); contains Interpro domain(s) IPR015495 Myb transcription factor	5.22549	0.00049998
Solyc09g008200	Heavy metal-associated domain containing protein expressed (AHRD V1 *-*- Q10RN8_ORYSJ); contains Interpro domain(s) IPR006121 Heavy metal transport/detoxification protein	2.07466	0.0133576
Solyc09g008080	Unknown Protein (AHRD V1); contains Interpro domain(s) IPR019955 Ubiquitin supergroup	2.18589	0.012165
Solyc09g008060	UDP-glucosyltransferase family 1 protein (AHRD V1 **** C6KI44_CITSI); contains Interpro domain(s) IPR002213 UDP-glucuronosyl/UDP-glucosyltransferase	3.59036	6.14691e-10
Solyc09g008050	UDP-glucose glucosyltransferase (AHRD V1 **** B6EWY8_LYCBA); contains Interpro domain(s) IPR002213 UDP-glucuronosyl/UDP-glucosyltransferase	2.91447	9.90277e-06
Solyc09g008030	TCP family transcription factor (AHRD V1 *-** A6MCZ2_9ORYZ); contains Interpro domain(s) IPR005333 Transcription factor, TCP	2.01972	0.0253929
Solyc09g008010	ATP binding / serine-threonine kinase (AHRD V1 **** C5DB71_VITVI); contains Interpro domain(s) IPR002290 Serine/threonine protein kinase	12.4276	1.02557e-45
Solyc09g007920	Phenylalanine ammonia-lyase (AHRD V1 **** B5LAW0_CAPAN); contains Interpro domain(s) IPR005922 Phenylalanine ammonia-lyase	6.08504	1.47529e-27
Solyc09g007910	Phenylalanine ammonia-lyase (AHRD V1 **** B5LAW0_CAPAN); contains Interpro domain(s) IPR005922 Phenylalanine ammonia-lyase	6.25206	2.53005e-28
Solyc09g007900	Phenylalanine ammonia-lyase (AHRD V1 **** B5LAW0_CAPAN); contains Interpro domain(s) IPR005922 Phenylalanine ammonia-lyase	6.56765	7.8748e-30
Solyc09g007890	Phenylalanine ammonia-lyase (AHRD V1 **** B5LAW0_CAPAN); contains Interpro domain(s) IPR005922 Phenylalanine ammonia-lyase	6.06227	4.93127e-27
Solyc09g007730	Serine/threonine-protein kinase receptor (AHRD V1 **** B6U5V2_MAIZE); contains Interpro domain(s) IPR002290 Serine/threonine protein kinase	66.3171	5.3812e-62
Solyc09g007670	Wd-repeat protein (AHRD V1 **-- B0XIY9_CULQU); contains Interpro domain(s) IPR017986 WD40 repeat, region	2.223	0.000262651
Solyc09g007630	Chaperone DnaJ (AHRD V1 *-*- C4JWN5_UNCRE); contains Interpro domain(s) IPR015609 Molecular chaperone, heat shock protein, Hsp40, DnaJ	10.2345	7.59283e-43
Solyc09g007520	Peroxidase (AHRD V1 **** C1KA92_POPTR); contains Interpro domain(s) IPR000823 Plant peroxidase	23.1379	6.65262e-16
Solyc09g007500	Unknown Protein (AHRD V1); contains Interpro domain(s) IPR006779 DNA binding protein S1FA	2.21247	0.0204966
Solyc09g007490	Cell number regulator 8 (AHRD V1 **-- B4FUS3_MAIZE); contains Interpro domain(s) IPR006461 Protein of unknown function Cys-rich	2.64416	5.18588e-08
Solyc09g007450	Dolichyldiphosphatase 1 (AHRD V1 **-* B6UB05_MAIZE); contains Interpro domain(s) IPR000326 Phosphatidic acid phosphatase type 2/haloperoxidase	2.06156	0.000638594
Solyc09g007350	30S ribosomal protein S12 (AHRD V1 ***- RS12_MYCPU); contains Interpro domain(s) IPR005680 Ribosomal protein S23, eukaryotic/archaeal	2.04728	0.0274199
Solyc09g007220	Unknown Protein (AHRD V1); contains Interpro domain(s) IPR001810 Cyclin-like F-box	5.18333	6.91825e-07
Solyc09g007180	Adenylate kinase (AHRD V1 **** B6SLP1_MAIZE); contains Interpro domain(s) IPR006259 Adenylate kinase, subfamily	3.28277	1.65317e-11
Solyc09g007090	Unknown Protein (AHRD V1)	2.08043	0.0247579
Solyc09g007080	Serine/threonine protein phosphatase 2C (AHRD V1 **** D7LV04_ARALY); contains Interpro domain(s) IPR015655 Protein phosphatase 2C	2.01241	0.00404553
Solyc09g007010	Pathogenesis related protein PR-1 (AHRD V1 **-- Q9SC15_SOLTU); contains Interpro domain(s) IPR002413 Ves allergen	333.023	2.57503e-119
Solyc09g005960	Unknown Protein (AHRD V1)	3.59883	4.64735e-10
Solyc09g005920	G protein-coupled seven transmembrane receptor (AHRD V1 **-- A8J5P4_CHLRE); contains Interpro domain(s) IPR009637 Transmembrane receptor, eukaryota	2.89723	4.37621e-09
Solyc09g005910	Mg2+-dependent phosphatidate (PA) phosphatase catalyzes the dephosphorylation of PA to yield diacylglycerol and Pi responsible for de novo lipid synthesis homologous to mammalian lipin 1 (AHRD V1 *--* D6VZY7_YEAST); contains Interpro domain(s) IPR013209 LNS2, Lipin/Ned1/Smp2	2.69924	3.56085e-08
Solyc09g005870	Cytochrome c-type biogenesis protein CcmE (AHRD V1 *-*- C7RMP3_ACCPU); contains Interpro domain(s) IPR004329 CcmE/CycJ protein	2.49657	1.73232e-05
Solyc09g005860	Ankyrin repeat family protein (AHRD V1 **-* Q9LVG7_ARATH); contains Interpro domain(s) IPR002110 Ankyrin	4.88106	1.73088e-18
Solyc09g005840	Exocyst complex protein EXO70 (AHRD V1 *--- EXO70_ASHGO); contains Interpro domain(s) IPR004140 Exo70 exocyst complex subunit	25.2941	1.57689e-23
Solyc09g005760	U3 small nucleolar RNA-associated protein (AHRD V1 *-*- B6K6T5_SCHJY); contains Interpro domain(s) IPR006709 Small-subunit processome, Utp14	2.53485	8.87903e-07
Solyc09g005690	Inositol-1 4 5-trisphosphate 5-Phosphatase-like protein (AHRD V1 ***- Q9M1W5_ARATH); contains Interpro domain(s) IPR000300 Inositol polyphosphate related phosphatase	98.5	4.314e-29
Solyc09g005640	Copper chaperone SCO1 (AHRD V1 *--* D3NSK1_AZOS1); contains Interpro domain(s) IPR017276 Synthesis of cytochrome c oxidase, Sco1/Sco2	2.5051	5.45694e-06
Solyc09g005560	Zinc finger and SCAN domain containing 29 (Predicted) (AHRD V1 *--- A9X1B1_PAPAN); contains Interpro domain(s) IPR017877 MYB-like	7.76056	0.000674196
Solyc09g005460	3-phosphoshikimate 1-carboxyvinyltransferase (AHRD V1 *-*- Q6E6L4_CONCD); contains Interpro domain(s) IPR001986 3-phosphoshikimate 1-carboxyvinyltransferase, core	2.81752	6.74816e-07
Solyc09g005360	PHD finger family protein (AHRD V1 **-- D7LYZ0_ARALY); contains Interpro domain(s) IPR019787 Zinc finger, PHD-finger	2.91227	6.9661e-09
Solyc09g005120	Chaperone protein DnaJ (AHRD V1 *-*- C7DHA9_9EURY); contains Interpro domain(s) IPR003095 Heat shock protein DnaJ	5.14053	1.39505e-20
Solyc09g005090	LRR receptor-like serine/threonine-protein kinase, RLP	27.6901	2.28762e-53
Solyc09g005080	LRR receptor-like serine/threonine-protein kinase, RLP	13.8125	2.75043e-48
Solyc09g005000	Receptor like protein kinase (AHRD V1 **** Q39139_ARATH); contains Interpro domain(s) IPR001220 Legume lectin, beta chain	21.6317	6.4738e-68
Solyc08g083380	Mitochondrial import inner membrane translocase subunit Tim13 (AHRD V1 ***- B4FYN0_MAIZE); contains Interpro domain(s) IPR004217 Mitochondrial inner membrane translocase complex, Tim8/9/10/13-zinc finger-like	2.59565	6.70121e-05
Solyc08g083300	Ubiquitin carboxyl-terminal hydrolase (AHRD V1 **** B9RYW0_RICCO); contains Interpro domain(s) IPR001394 Peptidase C19, ubiquitin carboxyl-terminal hydrolase 2	2.13656	0.00013853
Solyc08g083280	Alcohol dehydrogenase 2 (AHRD V1 **** B6TDN5_MAIZE); contains Interpro domain(s) IPR002085 Alcohol dehydrogenase superfamily, zinc-containing	3.83948	1.30489e-14
Solyc08g083190	Hydrolase alpha/beta fold family protein expressed (AHRD V1 ***- Q8LN42_ORYSJ); contains Interpro domain(s) IPR000073 Alpha/beta hydrolase fold-1	2.01361	0.00639829
Solyc08g083050	Unknown Protein (AHRD V1)	24.7209	6.59344e-34
Solyc08g083040	Serine/threonine protein kinase (AHRD V1 *-*- Q16PN5_AEDAE); contains Interpro domain(s) IPR002290 Serine/threonine protein kinase	2.35586	5.51323e-06
Solyc08g082970	Fas-associated factor 1-like protein (AHRD V1 **-- Q5DJU1_CAPAN); contains Interpro domain(s) IPR006577 UAS	2.56228	6.04773e-07
Solyc08g082920	ORM1-like protein 2 (AHRD V1 ***- B4FEN2_MAIZE); contains Interpro domain(s) IPR007203 ORMDL	2.57733	3.3515e-06
Solyc08g082900	WD-40 repeat family protein (AHRD V1 **-- D7KS76_ARALY); contains Interpro domain(s) IPR020472 G-protein beta WD-40 repeat, region	3.95486	1.58953e-11
Solyc08g082820	Heat shock protein (AHRD V1 ***- Q84KP8_CYAME); contains Interpro domain(s) IPR013126 Heat shock protein 70	9.4073	5.54232e-42
Solyc08g082810	Beta-amylase (AHRD V1 **** B9RWS7_RICCO); contains Interpro domain(s) IPR013781 Glycoside hydrolase, subgroup, catalytic core	2.01778	0.00139059
Solyc08g082700	26S proteasome non-ATPase regulatory subunit 8 (AHRD V1 ***- B4FCY9_MAIZE); contains Interpro domain(s) IPR006746 26S proteasome non-ATPase regulatory subunit Rpn12	2.11708	0.00016084
Solyc08g082620	3-oxoacyl-(Acyl carrier protein) synthase II (AHRD V1 **** D6YNQ6_CHLT1); contains Interpro domain(s) IPR017568 3-oxoacyl-[acyl-carrier-protein] synthase 2	2.52119	1.23914e-06
Solyc08g082610	Genomic DNA chromosome 5 P1 clone MJC20 (AHRD V1 *--- Q9FHX9_ARATH); contains Interpro domain(s) IPR013089 Kelch related	16.5165	3.05138e-61
Solyc08g082460	Receptor kinase (AHRD V1 **** B6SS10_MAIZE); contains Interpro domain(s) IPR002290 Serine/threonine protein kinase	83.2	2.6917e-37
Solyc08g082440	UDP-glucose 4-epimerase (AHRD V1 **** Q6XZA0_SOLTU); contains Interpro domain(s) IPR005886 UDP-glucose 4-epimerase	6.56182	1.42036e-23
Solyc08g082390	Unknown Protein (AHRD V1)	3.71758	3.1658e-11
Solyc08g082380	Unknown Protein (AHRD V1)	179.636	3.19384e-38
Solyc08g082310	RING finger protein (AHRD V1 *-*- C6EUD3_SOYBN); contains Interpro domain(s) IPR018957 Zinc finger, C3HC4 RING-type	2.46364	1.38263e-05
Solyc08g082290	Inner membrane protein oxa1-1 mitochondrial (AHRD V1 ***- B0WXK3_CULQU); contains Interpro domain(s) IPR001708 Membrane insertion protein, OxaA/YidC	2.05138	0.000932837
Solyc08g082280	Long-chain-fatty-acid-CoA ligase (AHRD V1 **** B2WS80_ARAHA); contains Interpro domain(s) IPR000873 AMP-dependent synthetase and ligase	8.16243	7.19421e-37
Solyc08g082240	Unknown Protein (AHRD V1)	2.09002	0.00330428
Solyc08g082230	Unknown Protein (AHRD V1)	2.02384	0.00239208
Solyc08g082210	Ethylene responsive transcription factor 2b (AHRD V1 *-*- C0J9I6_9ROSA); contains Interpro domain(s) IPR001471 Pathogenesis-related transcriptional factor and ERF, DNA-binding	2.33077	0.0111223
Solyc08g082130	Unknown Protein (AHRD V1)	2.60449	1.6957e-05
Solyc08g082110	WRKY transcription factor-30 (AHRD V1 **** B6VB04_CAPAN); contains Interpro domain(s) IPR003657 DNA-binding WRKY	31.0197	2.83109e-23
Solyc08g082040	Extra-large G-protein-like (AHRD V1 ***- Q6K2T0_ORYSJ)	3.20745	8.52542e-09
Solyc08g081760	Os11g0223400 protein (Fragment) (AHRD V1 *--- Q0ITS2_ORYSJ)	2.14106	8.92199e-05
Solyc08g081730	Reticulon family protein (AHRD V1 ***- B2WS91_9BRAS); contains Interpro domain(s) IPR003388 Reticulon	2.6754	4.16066e-08
Solyc08g081700	Unknown Protein (AHRD V1)	13.3984	7.67329e-35
Solyc08g081680	GTP binding protein (AHRD V1 **-- B6TE93_MAIZE); contains Interpro domain(s) IPR007612 Protein of unknown function DUF567	7.6	0.00739233
Solyc08g081580	Pin2-interacting protein X1 (AHRD V1 *--- C1BXV6_ESOLU); contains Interpro domain(s) IPR000467 D111/G-patch	2.11111	0.000289957
Solyc08g081550	1-aminocyclopropane-1-carboxylate synthase (AHRD V1 **** Q96579_SOLLC); contains Interpro domain(s) IPR004839 Aminotransferase, class I and II	22.9375	8.78425e-46
Solyc08g081490	Mitogen-activated protein kinase (AHRD V1 **** Q8LT16_SOLTU); contains Interpro domain(s) IPR008351 JNK MAP kinase	12.4712	2.41126e-44
Solyc08g081430	TIM21-like protein mitochondrial (AHRD V1 ***- C3KHJ2_ANOFI); contains Interpro domain(s) IPR013261 Mitochondrial inner membrane translocase complex, subunit Tim21	2.0899	0.000629548
Solyc08g081370	RING-H2 finger protein (AHRD V1 *-*- Q30D22_PONTR); contains Interpro domain(s) IPR011016 Zinc finger, RING-CH-type	3.17131	9.91291e-07
Solyc08g081330	GPN-loop GTPase 1 (AHRD V1 **-- Q4VAB2_MOUSE); contains Interpro domain(s) IPR004130 Protein of unknown function, ATP binding	2.31574	1.49201e-05
Solyc08g081320	AP-1 complex subunit beta-1 (AHRD V1 ***- C5GH51_AJEDR); contains Interpro domain(s) IPR016342 Adaptor protein complex, beta subunit	2.19829	2.81869e-05
Solyc08g081300	Ring finger protein 126 (AHRD V1 *-*- Q28DW8_XENTR); contains Interpro domain(s) IPR018957 Zinc finger, C3HC4 RING-type	3.14072	5.1375e-09
Solyc08g081240	Hydroxyproline-rich glycoprotein family protein (AHRD V1 ***- D7MRR7_ARALY)	7.53388	2.24803e-31
Solyc08g081230	Potassium channel tetramerization domain-containing protein (AHRD V1 ***- D7MIW8_ARALY); contains Interpro domain(s) IPR003131 Potassium channel, voltage dependent, Kv, tetramerisation	29.8769	6.04096e-51
Solyc08g081150	GMP synthase (AHRD V1 ***- D3KZU2_9BACT); contains Interpro domain(s) IPR001674 GMP synthase, C-terminal	2.19643	0.000184716
Solyc08g080960	AT-hook motif nuclear localized protein 1 (AHRD V1 ***- O04696_PEA); contains Interpro domain(s) IPR005175 Protein of unknown function DUF296	13.9545	2.05756e-33
Solyc08g080940	Glutathione peroxidase (AHRD V1 ***- Q4VY91_CAPCH); contains Interpro domain(s) IPR000889 Glutathione peroxidase	7.36269	4.98955e-15
Solyc08g080920	Phosphopantothenoylcysteine decarboxylase (AHRD V1 **-* B4FCR1_MAIZE); contains Interpro domain(s) IPR003382 Flavoprotein	2.13317	0.000434436
Solyc08g080910	Glutathione S-transferase (AHRD V1 **** B2MVQ2_PANGI); contains Interpro domain(s) IPR017933 Glutathione S-transferase/chloride channel, C-terminal	3.37197	3.74513e-11
Solyc08g080900	Glutathione S-transferase (AHRD V1 **** B2MVQ2_PANGI); contains Interpro domain(s) IPR017933 Glutathione S-transferase/chloride channel, C-terminal	3.96585	7.95911e-16
Solyc08g080860	Unknown Protein (AHRD V1)	7.62651	2.06276e-15
Solyc08g080850	Serine/threonine-protein kinase RIO1 (AHRD V1 **** Q75XU7_TOBAC); contains Interpro domain(s) IPR017407 Serine/threonine-protein kinase Rio1	2.27937	7.55244e-05
Solyc08g080680	Elicitor-responsive protein 3 (AHRD V1 **-- B6U4Y1_MAIZE); contains Interpro domain(s) IPR018029 C2 membrane targeting protein	4.59206	2.52904e-08
Solyc08g080670	Osmotin-like protein (Fragment) (AHRD V1 **-- Q6TGR8_SOLTU); contains Interpro domain(s) IPR001938 Thaumatin, pathogenesis-related	260.189	1.58337e-12
Solyc08g080660	Osmotin-like protein (Fragment) (AHRD V1 **-- Q8S4L1_SOLNI); contains Interpro domain(s) IPR001938 Thaumatin, pathogenesis-related	114.945	1.50839e-13
Solyc08g080650	Osmotin-like protein (Fragment) (AHRD V1 **-- Q8S4L1_SOLNI); contains Interpro domain(s) IPR001938 Thaumatin, pathogenesis-related	32.5178	1.46003e-07
Solyc08g080640	Osmotin-like protein (Fragment) (AHRD V1 **-- Q8S4L1_SOLNI); contains Interpro domain(s) IPR017949 Thaumatin, conserved site IPR001938 Thaumatin, pathogenesis-related	134.034	6.76856e-11
Solyc08g080630	Chymotrypsin inhibitor-2 (AHRD V1 *-*- A8V413_HORSP); contains Interpro domain(s) IPR000864 Proteinase inhibitor I13, potato inhibitor I	47.8261	2.2634e-07
Solyc08g080620	Osmotin-like protein (Fragment) (AHRD V1 **-- Q8S4L1_SOLNI); contains Interpro domain(s) IPR017949 Thaumatin, conserved site IPR001938 Thaumatin, pathogenesis-related	20.6271	4.15033e-11
Solyc08g080580	Myb (AHRD V1 ***- Q948S4_TOBAC); contains Interpro domain(s) IPR015495 Myb transcription factor	2.28986	0.00220359
Solyc08g080540	Heat stress transcription factor (AHRD V1 *-** D4QAU8_CARPA); contains Interpro domain(s) IPR000232 Heat shock factor (HSF)-type, DNA-binding	34.7959	1.20428e-23
Solyc08g080530	Unknown Protein (AHRD V1); contains Interpro domain(s) IPR000008 C2 calcium-dependent membrane targeting	642.143	7.05421e-63
Solyc08g080520	AT5g06970/MOJ9_14 (AHRD V1 **-- Q8RX56_ARATH); contains Interpro domain(s) IPR008528 Protein of unknown function DUF810	2.79661	5.12509e-07
Solyc08g080470	Calmodulin binding protein (AHRD V1 **-* B6STZ4_MAIZE); contains Interpro domain(s) IPR000048 IQ calmodulin-binding region	6.59746	1.54217e-23
Solyc08g080410	UBX domain-containing protein (AHRD V1 ***- D7MDX6_ARALY); contains Interpro domain(s) IPR001012 UBX	2.55414	6.34934e-07
Solyc08g080260	RanBP1 domain containing protein (AHRD V1 ***- Q60DL9_ORYSJ); contains Interpro domain(s) IPR000156 Ran Binding Protein 1	2.20617	0.000138677
Solyc08g080180	Molybdenum cofactor sulfurase (AHRD V1 ***- C9SRE5_VERA1); contains Interpro domain(s) IPR015424 Pyridoxal phosphate-dependent transferase, major region	4.9916	1.65028e-16
Solyc08g080140	dTDP-4-dehydrorhamnose reductase (AHRD V1 **-- B6STR1_MAIZE); contains Interpro domain(s) IPR016040 NAD(P)-binding domain	2.00266	0.000519497
Solyc08g080130	Phospholipase D (AHRD V1 **** Q9XGT0_GOSHI); contains Interpro domain(s) IPR011402 Phospholipase D, plant	66.9551	2.91115e-98
Solyc08g080090	Senescence-inducible chloroplast stay-green protein 2 (AHRD V1 **-- Q5EMP6_SOYBN)	3.52772	1.50495e-05
Solyc08g079930	Subtilisin-like protease (AHRD V1 **-- Q9LWA4_SOLLC); contains Interpro domain(s) IPR015500 Peptidase S8, subtilisin-related	194.916	5.6003e-150
Solyc08g079920	Subtilisin-like protease (AHRD V1 **-- Q9LWA3_SOLLC); contains Interpro domain(s) IPR015500 Peptidase S8, subtilisin-related IPR000209 Peptidase S8 and S53, subtilisin, kexin, sedolisin	9.88636	7.57831e-22
Solyc08g079910	Subtilisin-like protease (AHRD V1 **-- Q9LWA3_SOLLC); contains Interpro domain(s) IPR015500 Peptidase S8, subtilisin-related	16.3772	8.53812e-42
Solyc08g079900	Subtilisin-like protease (AHRD V1 **-- Q9LWA4_SOLLC); contains Interpro domain(s) IPR015500 Peptidase S8, subtilisin-related	158.59	2.16283e-156
Solyc08g079890	Subtilisin-like protease (AHRD V1 **-- Q9LWA3_SOLLC); contains Interpro domain(s) IPR015500 Peptidase S8, subtilisin-related	9.0639	1.24735e-23
Solyc08g079880	Subtilisin-like protease (AHRD V1 **-- Q9LWA3_SOLLC); contains Interpro domain(s) IPR015500 Peptidase S8, subtilisin-related IPR000209 Peptidase S8 and S53, subtilisin, kexin, sedolisin	23.1585	2.4517e-73
Solyc08g079870	Subtilisin-like protease (AHRD V1 **-- Q9LWA3_SOLLC); contains Interpro domain(s) IPR015500 Peptidase S8, subtilisin-related IPR000209 Peptidase S8 and S53, subtilisin, kexin, sedolisin	35.8899	7.56813e-73
Solyc08g079860	Subtilisin-like protease (AHRD V1 **-- Q9LWA3_SOLLC); contains Interpro domain(s) IPR015500 Peptidase S8, subtilisin-related	8.97209	6.76853e-36
Solyc08g079840	Subtilisin-like protease (AHRD V1 **-- Q9LWA3_SOLLC); contains Interpro domain(s) IPR015500 Peptidase S8, subtilisin-related	3.09871	5.4541e-11
Solyc08g079760	Unknown Protein (AHRD V1)	10.5385	9.72041e-26
Solyc08g079700	Zinc finger A20 and AN1 domain-containing stress-associated protein 7 (AHRD V1 ***- SAP7_ARATH); contains Interpro domain(s) IPR000058 Zinc finger, AN1-type	23.1961	1.52531e-13
Solyc08g079650	ACT domain containing protein expressed (AHRD V1 **-- Q10P43_ORYSJ); contains Interpro domain(s) IPR002912 Amino acid-binding ACT	2.4441	4.80027e-05
Solyc08g079590	Pentatricopeptide repeat-containing protein (AHRD V1 *--- D7ME07_ARALY)	2.97213	1.76929e-05
Solyc08g079520	Sec1-4 syntaxin-binding protein (AHRD V1 **-* Q3SEP7_PARTE); contains Interpro domain(s) IPR001619 Sec1-like protein	5.00331	1.74826e-20
Solyc08g079440	UDP-D-glucuronate 4-epimerase 2 (AHRD V1 **** D7KP52_ARALY); contains Interpro domain(s) IPR016040 NAD(P)-binding domain	6.42008	8.09324e-25
Solyc08g079420	Cytochrome P450	15.6347	6.51152e-41
Solyc08g079230	Cortical cell-delineating protein (AHRD V1 *--- B6T836_MAIZE); contains Interpro domain(s) IPR013770 Plant lipid transfer protein and hydrophobic protein, helical	6.29268	5.60988e-06
Solyc08g079190	Cortical cell-delineating protein (AHRD V1 *--- B6T836_MAIZE); contains Interpro domain(s) IPR013770 Plant lipid transfer protein and hydrophobic protein, helical	3.375	0.00286853
Solyc08g079170	Stress-induced protein sti1-like protein (AHRD V1 **-- Q9STH1_ARATH); contains Interpro domain(s) IPR011990 Tetratricopeptide-like helical	2.55604	1.92002e-07
Solyc08g078920	Proline-rich protein (AHRD V1 **-- Q41125_PHAVU); contains Interpro domain(s) IPR013770 Plant lipid transfer protein and hydrophobic protein, helical	13.3192	5.70216e-14
Solyc08g078870	Proline-rich protein (AHRD V1 **-- Q41125_PHAVU); contains Interpro domain(s) IPR013770 Plant lipid transfer protein and hydrophobic protein, helical	3.33142	0.00176942
Solyc08g078850	L-lactate dehydrogenase (AHRD V1 **** Q96569_SOLLC); contains Interpro domain(s) IPR011304 L-lactate dehydrogenase	20.6265	6.11568e-47
Solyc08g078790	Unknown Protein (AHRD V1)	4.83008	0.00269012
Solyc08g078780	AT5g47580/MNJ7_17 (AHRD V1 ***- Q9FGJ9_ARATH)	4.48	5.25557e-11
Solyc08g078700	Heat shock protein 22 (AHRD V1 ***- Q27JQ0_METAN); contains Interpro domain(s) IPR002068 Heat shock protein Hsp20	46.2381	3.45869e-76
Solyc08g078650	Glycosyl transferase family 8 glycogenin (AHRD V1 *--- D3TM56_GLOMM); contains Interpro domain(s) IPR002495 Glycosyl transferase, family 8	575.667	3.97921e-41
Solyc08g078510	GRAM-containing/ABA-responsive protein (Fragment) (AHRD V1 *--- C6FBP1_PSEMZ); contains Interpro domain(s) IPR004182 GRAM	19.7333	6.35657e-64
Solyc08g078440	Genomic DNA chromosome 5 P1 clone MQL5 (AHRD V1 ***- Q9LVR9_ARATH)	2.86174	1.39205e-07
Solyc08g078340	Myb family transcription factor (AHRD V1 **** Q2A9C4_BRAOL); contains Interpro domain(s) IPR006447 Myb-like DNA-binding region, SHAQKYF class	2.95331	1.46164e-09
Solyc08g078310	Unknown Protein (AHRD V1); contains Interpro domain(s) IPR012438 Protein of unknown function DUF1639	11.3671	3.27294e-38
Solyc08g078230	Zinc ion binding protein (AHRD V1 **-- D7MH91_ARALY); contains Interpro domain(s) IPR007527 Zinc finger, SWIM-type	4.77347	2.99029e-19
Solyc08g078220	PPPDE peptidase domain-containing protein 1 (AHRD V1 **-- PPDE1_MOUSE); contains Interpro domain(s) IPR008580 Protein of unknown function DUF862, eukaryotic	5.75567	9.44624e-25
Solyc08g078190	Ethylene responsive transcription factor 1a (AHRD V1 *-*- C0J9I9_9ROSA); contains Interpro domain(s) IPR001471 Pathogenesis-related transcriptional factor and ERF, DNA-binding	8.92857	2.396e-05
Solyc08g078180	Ethylene-responsive transcription factor 1A (AHRD V1 **** A9P6A4_MEDTR); contains Interpro domain(s) IPR001471 Pathogenesis-related transcriptional factor and ERF, DNA-binding	672	2.36999e-17
Solyc08g078170	Ethylene-responsive transcription factor 1A (AHRD V1 **** A9P6A4_MEDTR); contains Interpro domain(s) IPR001471 Pathogenesis-related transcriptional factor and ERF, DNA-binding	78	1.40819e-14
Solyc08g078070	Ras-related protein Rab-1A (AHRD V1 ***- B6RB23_HALDI); contains Interpro domain(s) IPR003579 Ras small GTPase, Rab type	16.5576	7.44708e-35
Solyc08g078060	Unknown Protein (AHRD V1)	15.547	1.3549e-25
Solyc08g078050	CTF2A (AHRD V1 **-- Q9SBB5_ARATH)	46.6936	1.25867e-33
Solyc08g078040	Monooxygenase FAD-binding (AHRD V1 ***- D8MSJ3_9ENTR); contains Interpro domain(s) IPR003042 Aromatic-ring hydroxylase-like	39.4421	2.30924e-85
Solyc08g077980	Bax inhibitor (AHRD V1 ***- Q6U1L7_SOLLC); contains Interpro domain(s) IPR006214 Uncharacterised protein family UPF0005	8.1019	1.32071e-36
Solyc08g077960	GATA transcription factor 29 (AHRD V1 *-*- B4FZE9_MAIZE); contains Interpro domain(s) IPR000679 Zinc finger, GATA-type	2.55099	1.90646e-06
Solyc08g077930	Isocitrate dehydrogenase (AHRD V1 ***- Q17P79_AEDAE); contains Interpro domain(s) IPR004434 Isocitrate dehydrogenase NAD-dependent, mitochondrial	2.23909	1.52503e-05
Solyc08g077920	Isocitrate dehydrogenase (AHRD V1 **** Q17P79_AEDAE); contains Interpro domain(s) IPR004434 Isocitrate dehydrogenase NAD-dependent, mitochondrial	2.89965	1.74144e-09
Solyc08g077830	Deoxyhypusine hydroxylase (AHRD V1 **** D8THC0_VOLCA); contains Interpro domain(s) IPR011989 Armadillo-like helical	2.45431	0.000128279
Solyc08g077800	DNA repair endonuclease XPF (AHRD V1 **-* C1J9L6_LIZAU); contains Interpro domain(s) IPR006166 DNA repair nuclease, XPF-type/Helicase	2.79524	6.22139e-07
Solyc08g077790	Peptidyl-prolyl cis-trans isomerase-like 3 (AHRD V1 *-*- PPIL3_CHICK); contains Interpro domain(s) IPR002130 Peptidyl-prolyl cis-trans isomerase, cyclophilin-type	6.90752	1.93642e-30
Solyc08g077740	LRR receptor-like serine/threonine-protein kinase, RLP	49	2.1951e-35
Solyc08g077680	Kinase interacting protein 1-like (AHRD V1 *-*- Q9AS78_ORYSJ); contains Interpro domain(s) IPR011684 KIP1-like	2.30882	8.41748e-06
Solyc08g077630	ATP binding / serine-threonine kinase (AHRD V1 **** C5DB71_VITVI); contains Interpro domain(s) IPR002290 Serine/threonine protein kinase	4.10776	1.53188e-10
Solyc08g077560	ATP binding / serine-threonine kinase (AHRD V1 **** C5DB71_VITVI); contains Interpro domain(s) IPR002290 Serine/threonine protein kinase	4.11564	6.44866e-15
Solyc08g077440	ATP-dependent protease La (AHRD V1 **** A7HC55_ANADF); contains Interpro domain(s) IPR004815 Peptidase S16, ATP-dependent protease La	3.7473	4.45183e-15
Solyc08g077370	Purine permease family protein (AHRD V1 **-* D7MCV2_ARALY); contains Interpro domain(s) IPR004853 Protein of unknown function DUF250	5.88009	8.48421e-24
Solyc08g077350	HAD-superfamily hydrolase subfamily IA variant 3 (AHRD V1 **-* B2IYD2_NOSP7); contains Interpro domain(s) IPR005834 Haloacid dehalogenase-like hydrolase	2.15577	0.000133795
Solyc08g077330	Expansin-like protein (AHRD V1 ***- A2ICD7_CUNLA); contains Interpro domain(s) IPR007112 Expansin 45, endoglucanase-like	40.5877	2.02272e-37
Solyc08g077290	DnaJ homolog subfamily C member 2 (AHRD V1 *--- DNJC2_MACFA); contains Interpro domain(s) IPR015609 Molecular chaperone, heat shock protein, Hsp40, DnaJ	4.28398	3.34967e-16
Solyc08g077040	Genomic DNA chromosome 5 BAC clone F10E10 (AHRD V1 *-*- Q9FG56_ARATH)	2.087	0.00126482
Solyc08g077030	AT-hook motif nuclear localized protein 13 (AHRD V1 ***- Q940I0_ARATH); contains Interpro domain(s) IPR005175 Protein of unknown function DUF296	2.27888	4.90623e-05
Solyc08g077020	Unknown Protein (AHRD V1)	8.5229	7.50097e-18
Solyc08g076950	Unknown Protein (AHRD V1)	3.90548	1.80371e-12
Solyc08g076920	ADP-ribosylation factor GTPase-activating protein 3 (AHRD V1 **** B6TII3_MAIZE); contains Interpro domain(s) IPR001164 Arf GTPase activating protein	2.51314	7.83329e-07
Solyc08g076860	Zinc-binding family protein (AHRD V1 **** D7MDD4_ARALY); contains Interpro domain(s) IPR006734 Protein of unknown function DUF597	14.8913	1.46736e-32
Solyc08g076810	GPI-anchored wall transfer protein 1 (AHRD V1 ***- C4JY68_UNCRE); contains Interpro domain(s) IPR009447 GWT1	2.26234	0.000360978
Solyc08g076670	Transmembrane protein 41B (AHRD V1 **-- TM41B_HUMAN); contains Interpro domain(s) IPR015414 SNARE associated Golgi protein	2.64545	3.74806e-07
Solyc08g076530	RNA recognition motif-containing protein (AHRD V1 **-- D7M9G3_ARALY); contains Interpro domain(s) IPR001395 Aldo/keto reductase	3.68999	1.94923e-13
Solyc08g076510	Unknown Protein (AHRD V1)	2.86676	3.07407e-08
Solyc08g076460	Dolichyl-diphosphooligosaccharide--protein glycosyltransferase subunit DAD1-like protein (AHRD V1 **-* A2I438_MACHI); contains Interpro domain(s) IPR003038 Defender against death DAD protein	3.01915	1.08587e-09
Solyc08g076440	Programmed cell death protein 2 (AHRD V1 ***- B6TEZ7_MAIZE); contains Interpro domain(s) IPR002893 Zinc finger, MYND-type	2.11223	0.000661828
Solyc08g076420	Poly polymerase catalytic domain containing protein expressed (AHRD V1 **-- Q84T80_ORYSJ); contains Interpro domain(s) IPR012317 Poly(ADP-ribose) polymerase, catalytic region	3.5328	1.97957e-13
Solyc08g076390	Lysine-specific demethylase 5A (AHRD V1 *--- KDM5A_HUMAN); contains Interpro domain(s) IPR013129 Transcription factor jumonji	4.25272	1.10842e-15
Solyc08g076200	ATP dependent RNA helicase (AHRD V1 ***- B3LHE4_YEAS1); contains Interpro domain(s) IPR011545 DNA/RNA helicase, DEAD/DEAH box type, N-terminal	2.26206	2.60546e-05
Solyc08g076160	Guanine nucleotide-binding protein alpha-1 subunit (AHRD V1 *-*- B6TWS6_MAIZE); contains Interpro domain(s) IPR001019 Guanine nucleotide binding protein (G-protein), alpha subunit	3.06043	4.93534e-10
Solyc08g076140	Phosphomevalonate kinase (AHRD V1 ***- Q944G1_HEVBR); contains Interpro domain(s) IPR016005 Phosphomevalonate kinase, ERG8	2.93485	1.40616e-08
Solyc08g076100	BZIP transcription factor 3 (AHRD V1 **** Q94KA7_PHAVU); contains Interpro domain(s) IPR012900 G-box binding, MFMR	3.29619	9.50364e-11
Solyc08g076000	Cc-nbs-lrr, resistance protein	2.45679	5.27192e-05
Solyc08g075970	Transmembrane protein 45B (AHRD V1 **-- C3KGS0_ANOFI); contains Interpro domain(s) IPR006904 Protein of unknown function DUF716	4.51815	8.47613e-16
Solyc08g075860	Os06g0115800 protein (Fragment) (AHRD V1 *-*- Q0DF43_ORYSJ)	2.1525	5.92046e-05
Solyc08g075810	Acyl-CoA synthetase/AMP-acid ligase II (AHRD V1 **** D0C359_9GAMM); contains Interpro domain(s) IPR000873 AMP-dependent synthetase and ligase	2	0.00271793
Solyc08g075780	Ubiquitin-fold modifier 1 (AHRD V1 ***- B6SXA8_MAIZE); contains Interpro domain(s) IPR005375 Ubiquitin-like, Ufm1	3.36221	1.47034e-11
Solyc08g075710	Amino acid permease-like protein (Fragment) (AHRD V1 *-*- B2ZME2_HELPE); contains Interpro domain(s) IPR002293 Amino acid/polyamine transporter I	2.7704	4.10662e-08
Solyc08g075560	Unknown Protein (AHRD V1)	9.72444	4.49927e-05
Solyc08g075550	Alternative oxidase (AHRD V1 **** Q84V46_SOLLC); contains Interpro domain(s) IPR002680 Alternative oxidase	177.542	1.61459e-12
Solyc08g075540	Alternative oxidase (AHRD V1 **** Q84V47_SOLLC); contains Interpro domain(s) IPR002680 Alternative oxidase	9.56034	1.8286e-18
Solyc08g075440	Conserved oligomeric Golgi complex subunit 6 (AHRD V1 ***- COG6_BOVIN); contains Interpro domain(s) IPR010490 Conserved oligomeric complex COG6	2.15658	0.000105618
Solyc08g075400	SWIB/MDM2 domain protein (AHRD V1 ***- B0UB94_METS4); contains Interpro domain(s) IPR019835 SWIB domain	2.76577	3.62804e-06
Solyc08g075340	Glycosyltransferase-like protein (AHRD V1 ***- D8SY69_SELML); contains Interpro domain(s) IPR003388 Reticulon	2.26443	1.90236e-05
Solyc08g075310	AP-1 complex subunit gamma-1 (AHRD V1 *-*- B2VRJ9_PYRTR); contains Interpro domain(s) IPR011989 Armadillo-like helical	2.33738	1.89518e-05
Solyc08g074970	Glycosyl transferase group 1 (AHRD V1 **** A9B8A9_HERA2); contains Interpro domain(s) IPR001296 Glycosyl transferase, group 1	25.2973	8.19162e-40
Solyc08g074830	F-box family protein (AHRD V1 ***- D7KQH0_ARALY); contains Interpro domain(s) IPR006566 FBD-like	2.08491	0.0016173
Solyc08g074680	Polyphenol oxidase (AHRD V1 *-*- Q41428_SOLTU); contains Interpro domain(s) IPR002227 Tyrosinase	123.385	1.48485e-15
Solyc08g074570	G patch domain and KOW motifs-containing protein (AHRD V1 *--- GPKOW_XENLA); contains Interpro domain(s) IPR005824 KOW	2.25758	5.52731e-05
Solyc08g074550	Threonyl-tRNA synthetase (AHRD V1 ***- Q17LW8_AEDAE); contains Interpro domain(s) IPR002320 Threonyl-tRNA synthetase, class IIa	6.50984	1.223e-28
Solyc08g074290	BRI1-KD interacting protein 129 (Fragment) (AHRD V1 *-*- Q761Y5_ORYSJ)	2.39759	1.51882e-06
Solyc08g069140	Cyclic nucleotide gated channel (AHRD V1 ***- A9CRE4_MALDO); contains Interpro domain(s) IPR000595 Cyclic nucleotide-binding	2.91429	1.03939e-05
Solyc08g069060	Beta-1 3-galactosyltransferase 6 (AHRD V1 **** B6UBH3_MAIZE); contains Interpro domain(s) IPR002659 Glycosyl transferase, family 31	5.7806	1.20304e-24
Solyc08g069000	Zinc transport protein zntB (AHRD V1 *-*- C4U8N0_YERAL)	2.13399	0.00026866
Solyc08g068870	Aspartic proteinase nepenthesin-1 (AHRD V1 **-- C0JAB4_ORYCO); contains Interpro domain(s) IPR001461 Peptidase A1	57.9467	8.09885e-113
Solyc08g068860	Aspartic proteinase nepenthesin-1 (AHRD V1 **-- C0JAB4_ORYCO); contains Interpro domain(s) IPR001461 Peptidase A1	17.2419	8.82732e-57
Solyc08g068840	Transcription factor IIIB 90 kDa subunit (AHRD V1 *-*- TF3B_HUMAN); contains Interpro domain(s) IPR011665 Brf1-like TBP-binding	2.63235	0.00428023
Solyc08g068810	Ubiquitin carboxyl-terminal hydrolase (AHRD V1 **** B9SXP1_RICCO); contains Interpro domain(s) IPR001394 Peptidase C19, ubiquitin carboxyl-terminal hydrolase 2	2.08411	0.00324813
Solyc08g068790	Tyramine hydroxycinnamoyl transferase (AHRD V1 ***- Q8H9D9_SOLTU)	30.9895	3.35987e-16
Solyc08g068780	N-acetyltransferase (AHRD V1 ***- B6SUK9_MAIZE); contains Interpro domain(s) IPR000182 GCN5-related N-acetyltransferase	11.5933	2.23394e-24
Solyc08g068770	N-acetyltransferase (AHRD V1 ***- B6SUK9_MAIZE); contains Interpro domain(s) IPR000182 GCN5-related N-acetyltransferase	24.0482	1.96008e-33
Solyc08g068730	N-acetyltransferase (AHRD V1 ***- B6SUK9_MAIZE); contains Interpro domain(s) IPR000182 GCN5-related N-acetyltransferase	29.2748	5.75497e-37
Solyc08g068720	Tyramine hydroxycinnamoyl transferase (AHRD V1 ***- Q8H9D9_SOLTU); contains Interpro domain(s) IPR000182 GCN5-related N-acetyltransferase	15.6474	1.55624e-28
Solyc08g068710	N-acetyltransferase (AHRD V1 ***- B6SUK9_MAIZE); contains Interpro domain(s) IPR000182 GCN5-related N-acetyltransferase	44.44	2.36211e-42
Solyc08g068690	N-acetyltransferase (AHRD V1 ***- B6SUK9_MAIZE); contains Interpro domain(s) IPR000182 GCN5-related N-acetyltransferase	17.2575	2.61863e-47
Solyc08g068680	Decarboxylase family protein (AHRD V1 ***- B1ILJ6_CLOBK); contains Interpro domain(s) IPR002129 Pyridoxal phosphate-dependent decarboxylase	173.587	4.00071e-83
Solyc08g068670	Decarboxylase family protein (AHRD V1 ***- B1ILJ6_CLOBK); contains Interpro domain(s) IPR002129 Pyridoxal phosphate-dependent decarboxylase	31.8523	4.743e-66
Solyc08g068640	Decarboxylase family protein (AHRD V1 ***- A7GHE9_CLOBL); contains Interpro domain(s) IPR002129 Pyridoxal phosphate-dependent decarboxylase	131.354	1.54726e-111
Solyc08g068630	Decarboxylase family protein (AHRD V1 ***- B1ILJ6_CLOBK); contains Interpro domain(s) IPR002129 Pyridoxal phosphate-dependent decarboxylase	108.478	2.73842e-88
Solyc08g068620	Decarboxylase family protein (AHRD V1 ***- B1ILJ6_CLOBK); contains Interpro domain(s) IPR002129 Pyridoxal phosphate-dependent decarboxylase	94.703	1.13214e-91
Solyc08g068610	Decarboxylase family protein (AHRD V1 ***- B1ILJ6_CLOBK); contains Interpro domain(s) IPR002129 Pyridoxal phosphate-dependent decarboxylase	88.1774	1.70927e-114
Solyc08g068600	Decarboxylase family protein (AHRD V1 ***- B1ILJ6_CLOBK); contains Interpro domain(s) IPR002129 Pyridoxal phosphate-dependent decarboxylase	70.9588	4.96244e-108
Solyc08g068400	Dienelactone hydrolase domain protein (AHRD V1 *--- C3HWX7_BACTU)	2.69947	1.87435e-07
Solyc08g068390	Fatty acid oxidation complex subunit alpha (AHRD V1 ***- FADJ_ECOHS); contains Interpro domain(s) IPR006176 3-hydroxyacyl-CoA dehydrogenase, NAD binding	4.63478	4.80874e-13
Solyc08g068370	Class E vacuolar protein-sorting machinery protein HSE1 (AHRD V1 *--- HSE1_USTMA); contains Interpro domain(s) IPR018205 VHS subgroup	2.50408	9.48434e-07
Solyc08g068350	Unknown Protein (AHRD V1)	2.7995	1.1632e-06
Solyc08g068330	Aspartate aminotransferase (AHRD V1 **** B9H920_POPTR); contains Interpro domain(s) IPR000796 Aspartate/other aminotransferase	7.24781	5.68346e-14
Solyc08g067910	Syntaxin 32 (AHRD V1 ***- B6TET0_MAIZE); contains Interpro domain(s) IPR010989 t-SNARE	2.27648	1.99394e-05
Solyc08g067810	CID5/IPD1 (AHRD V1 ***- D7M3Q7_ARALY); contains Interpro domain(s) IPR003892 Ubiquitin system component Cue	3.43808	4.86826e-11
Solyc08g067770	RING finger family protein (AHRD V1 ***- D6RU92_SILLA); contains Interpro domain(s) IPR018957 Zinc finger, C3HC4 RING-type	3.67776	1.42325e-13
Solyc08g067630	Unknown Protein (AHRD V1)	134.267	1.05017e-06
Solyc08g067620	ATP-binding cassette transporter (AHRD V1 ***- D8RL77_SELML); contains Interpro domain(s) IPR013525 ABC-2 type transporter	608	2.04929e-19
Solyc08g067610	ATP-binding cassette transporter (AHRD V1 ***- D8RL77_SELML); contains Interpro domain(s) IPR013525 ABC-2 type transporter	327.765	9.60388e-40
Solyc08g067550	Non-specific lipid-transfer protein (AHRD V1 ***- Q93YX9_DAVIN); contains Interpro domain(s) IPR013770 Plant lipid transfer protein and hydrophobic protein, helical	9.91489	0.0129272
Solyc08g067410	Fatty acid elongase 3-ketoacyl-CoA synthase (AHRD V1 **** Q6DUV6_BRANA); contains Interpro domain(s) IPR012392 Very-long-chain 3-ketoacyl-CoA synthase	2.78361	1.47044e-07
Solyc08g067390	Blight-associated protein P12 (Fragment) (AHRD V1 *-*- B6RN16_9ROSI); contains Interpro domain(s) IPR007112 Expansin 45, endoglucanase-like	64	1.99163e-85
Solyc08g067360	WRKY transcription factor 9 (AHRD V1 **** C9DHZ8_9ROSI); contains Interpro domain(s) IPR003657 DNA-binding WRKY	201.545	2.35976e-34
Solyc08g067340	WRKY transcription factor (AHRD V1 **** B1Q4U8_9ROSI); contains Interpro domain(s) IPR003657 DNA-binding WRKY	142.26	1.18029e-135
Solyc08g067310	CBL-interacting protein kinase 6 (AHRD V1 ***- A0MNL4_POPTR); contains Interpro domain(s) IPR002290 Serine/threonine protein kinase	5.56303	2.85557e-13
Solyc08g067290	RING finger protein 6 (AHRD V1 *-*- RNF6_HUMAN); contains Interpro domain(s) IPR018957 Zinc finger, C3HC4 RING-type	3.7447	4.1687e-06
Solyc08g067120	P (AHRD V1 ***- Q7XYV1_SOLLC)	9.1068	1.8649e-05
Solyc08g066980	UDP-sugar transporter UST74c (AHRD V1 ***- B0WH95_CULQU); contains Interpro domain(s) IPR004853 Protein of unknown function DUF250	8.2556	3.05576e-22
Solyc08g066970	UDP-N-acetylglucosamine/UDP-glucose/GDP-mannose transporter (AHRD V1 **** C3KHT2_ANOFI)	8.40062	3.49647e-27
Solyc08g066870	Serine/threonine kinase (AHRD V1 **** D8UCQ6_VOLCA); contains Interpro domain(s) IPR002290 Serine/threonine protein kinase	4.20361	1.75351e-16
Solyc08g066790	Phospholipase D (AHRD V1 **** Q9FR61_SOLLC); contains Interpro domain(s) IPR011402 Phospholipase D, plant	2.44068	5.26075e-06
Solyc08g066770	Ankyrin repeat family protein (AHRD V1 **-* D7KKP5_ARALY); contains Interpro domain(s) IPR002110 Ankyrin	12.8037	2.69445e-49
Solyc08g066760	Ankyrin repeat family protein (AHRD V1 **-- Q9LVG7_ARATH); contains Interpro domain(s) IPR002110 Ankyrin	11.902	1.58889e-21
Solyc08g066680	Exostosin family protein (AHRD V1 ***- D7M9P2_ARALY); contains Interpro domain(s) IPR004263 Exostosin-like	6.4492	8.47837e-23
Solyc08g066500	Class III homeodomain-leucine zipper (AHRD V1 ***- Q1WD30_GINBI); contains Interpro domain(s) IPR013978 MEKHLA	2.57192	3.22663e-06
Solyc08g066440	Hydrolase alpha/beta fold family protein (AHRD V1 ***- D7KRI7_ARALY); contains Interpro domain(s) IPR000073 Alpha/beta hydrolase fold-1	5.9914	1.19518e-21
Solyc08g066430	Lachrymatory factor synthase (AHRD V1 ***- B6TW34_MAIZE); contains Interpro domain(s) IPR019587 Polyketide cyclase/dehydrase	4.03321	2.20291e-10
Solyc08g066390	Os06g0483900 protein (Fragment) (AHRD V1 ***- Q0DC52_ORYSJ)	3.12401	7.14016e-08
Solyc08g066350	Histidine phosphotransfer protein (AHRD V1 **** B9HE19_POPTR); contains Interpro domain(s) IPR008207 Signal transduction histidine kinase, phosphotransfer (Hpt) region	2.20287	0.00215665
Solyc08g066320	Receptor like kinase, RLK	53.4167	1.88272e-43
Solyc08g066310	Receptor like kinase, RLK	17.7705	6.25479e-45
Solyc08g066270	Receptor like kinase, RLK	92.25	1.637e-70
Solyc08g066210	Receptor like kinase, RLK	18.6842	1.12458e-58
Solyc08g066200	Poly(A) polymerase (AHRD V1 ***- D7M9N5_ARALY); contains Interpro domain(s) IPR007012 Poly(A) polymerase, central region	2.06849	0.000329827
Solyc08g066160	Enod93 protein (Fragment) (AHRD V1 ***- A9XNV4_9MYRT); contains Interpro domain(s) IPR005050 Early nodulin 93 ENOD93 protein	2.17877	0.000253449
Solyc08g066020	Serine C-palmitoyltransferase like protein (AHRD V1 **-* Q94IB8_ARATH); contains Interpro domain(s) IPR004839 Aminotransferase, class I and II	45.5	1.00296e-23
Solyc08g065990	Cytosolic Fe-S cluster assembly factor NAR1 (AHRD V1 ***- NAR1_YARLI); contains Interpro domain(s) IPR009016 Iron hydrogenase	2.22025	6.92931e-05
Solyc08g065900	Charged multivesicular body protein 4b (AHRD V1 ***- B6UES0_MAIZE); contains Interpro domain(s) IPR005024 Snf7	2.01547	0.000461295
Solyc08g065860	Os03g0731050 protein (Fragment) (AHRD V1 ***- C7IZG5_ORYSJ); contains Interpro domain(s) IPR004949 Protein of unknown function DUF266, plant	2.16525	0.000370161
Solyc08g065760	50S ribosomal protein L28 (AHRD V1 *-*- D5BMV5_PUNMI); contains Interpro domain(s) IPR001383 Ribosomal protein L28	2.83633	3.56496e-08
Solyc08g065480	Ferrochelatase (AHRD V1 **** B9RRU8_RICCO); contains Interpro domain(s) IPR001015 Ferrochelatase	10.39	3.25421e-42
Solyc08g065320	Transmembrane protein 222 (Fragment) (AHRD V1 *--- Q5SSD9_HUMAN); contains Interpro domain(s) IPR008496 Protein of unknown function DUF778	4.64444	0.000219741
Solyc08g065210	Unknown Protein (AHRD V1)	6.57143	1.4129e-05
Solyc08g062860	Mitochondrial carrier protein-like (AHRD V1 ***- Q8S1A3_ORYSJ); contains Interpro domain(s) IPR002113 Adenine nucleotide translocator 1	4.01266	5.75456e-13
Solyc08g062820	Cytokinin riboside 5&apos;-monophosphate phosphoribohydrolase LOG (AHRD V1 **-- LOG_ORYSJ); contains Interpro domain(s) IPR005269 Conserved hypothetical protein CHP00730	3.60989	1.81392e-09
Solyc08g062810	Unknown Protein (AHRD V1)	34.4	1.49526e-06
Solyc08g062800	ATP-dependent RNA helicase eIF4A (AHRD V1 **** A8PG49_COPC7); contains Interpro domain(s) IPR011545 DNA/RNA helicase, DEAD/DEAH box type, N-terminal	2.17198	5.51068e-05
Solyc08g062680	MIP02663p (Fragment) (AHRD V1 **-- B8A3Z9_DROME)	6.44152	1.9624e-07
Solyc08g062500	Unknown Protein (AHRD V1)	2.84826	1.6712e-08
Solyc08g062490	WRKY transcription factor 16 (AHRD V1 **** C9DI05_9ROSI); contains Interpro domain(s) IPR003657 DNA-binding WRKY	68.3547	2.4174e-30
Solyc08g062450	class II heat shock protein (AHRD V1 ***- B6T339_MAIZE); contains Interpro domain(s) IPR002068 Heat shock protein Hsp20	8.52703	2.80451e-07
Solyc08g062360	Ankyrin repeat protein (AHRD V1 **-- B1Q4U3_9ROSI); contains Interpro domain(s) IPR002110 Ankyrin	51.3514	3.26741e-99
Solyc08g062340	Class II small heat shock protein Le-HSP17.6 (AHRD V1 ***- Q96489_SOLLC); contains Interpro domain(s) IPR002068 Heat shock protein Hsp20	17.354	4.64071e-09
Solyc08g062330	Ankyrin repeat protein (AHRD V1 **-- B1Q4U3_9ROSI); contains Interpro domain(s) IPR002110 Ankyrin	27.0464	2.53082e-65
Solyc08g062180	Unknown Protein (AHRD V1)	5.76879	1.05477e-06
Solyc08g061970	Spermidine synthase (AHRD V1 **** A4RYD8_OSTLU); contains Interpro domain(s) IPR001045 Spermine synthase	3.00797	1.74493e-05
Solyc08g061610	Copper-exporting P-type ATPase A (AHRD V1 **** COPA_STAES); contains Interpro domain(s) IPR006403 ATPase, P type, cation/copper-transporter	2.02668	0.000342684
Solyc08g061480	Chalcone isomerase (AHRD V1 *-*- B6TFR7_MAIZE); contains Interpro domain(s) IPR003466 Chalcone isomerase, subgroup	7.69919	1.63744e-10
Solyc08g061220	G protein alpha subunit 3 (AHRD V1 ***- Q8VZX1_SOLTU); contains Interpro domain(s) IPR002976 Plant G-protein, alpha subunit	2.32755	2.87751e-05
Solyc08g061210	Unknown Protein (AHRD V1)	3.02286	0.000747821
Solyc08g060970	Polygalacturonase (AHRD V1 **-* Q9ZPI8_SOLLC); contains Interpro domain(s) IPR012334 Pectin lyase fold	7.10458	2.11872e-25
Solyc08g060940	Organic anion transporter (AHRD V1 **-* B6U937_MAIZE); contains Interpro domain(s) IPR004853 Protein of unknown function DUF250	2.30714	7.33001e-06
Solyc08g060920	Xenotropic and polytropic retrovirus receptor (AHRD V1 **-- B2GU54_XENTR); contains Interpro domain(s) IPR004331 SPX, N-terminal	2.27407	0.00614232
Solyc08g059660	Phosphatidylinositol binding clathrin assembly protein like (AHRD V1 *--* Q6AXI5_DANRE); contains Interpro domain(s) IPR011417 ANTH	2.59693	1.35106e-07
Solyc08g044410	SAC domain protein 9 (AHRD V1 ***- Q7XZU0_ARATH)	2.47207	4.98695e-05
Solyc08g044400	Polyphosphoinositide phosphatase (AHRD V1 *--* B6K225_SCHJY); contains Interpro domain(s) IPR001202 WW/Rsp5/WWP	2.21845	0.000493795
Solyc08g044270	Glutamate synthase (AHRD V1 ***- C5FRK2_NANOT); contains Interpro domain(s) IPR002932 Glutamate synthase, central-C	11.22	0.000655479
Solyc08g042130	Phox domain-containing protein (AHRD V1 *-*- D7L4Y9_ARALY); contains Interpro domain(s) IPR001683 Phox-like	2.22917	0.000166135
Solyc08g042120	Unknown Protein (AHRD V1)	2.38436	0.00228102
Solyc08g041980	C15orf24 homolog (AHRD V1 ***- C1BJZ2_OSMMO); contains Interpro domain(s) IPR019008 Protein of unknown function DUF2012	2.20358	4.75415e-05
Solyc08g041770	Os04g0226400 protein (Fragment) (AHRD V1 *-*- C7J118_ORYSJ)	2.13864	0.00011356
Solyc08g036660	Protein TIFY 5A (AHRD V1 ***- TIF5A_ARATH); contains Interpro domain(s) IPR018467 CCT domain-like	50.6	7.73439e-12
Solyc08g029000	Lipoxygenase (AHRD V1 **** Q43191_SOLTU); contains Interpro domain(s) IPR001246 Lipoxygenase, plant	1162.65	2.1336e-63
Solyc08g028780	AT5G28150-like protein (Fragment) (AHRD V1 *-*- D6PS16_9BRAS); contains Interpro domain(s) IPR008586 Protein of unknown function DUF868, plant	78.2386	4.68842e-96
Solyc08g023510	Unknown Protein (AHRD V1)	966.143	1.82141e-27
Solyc08g023470	Solanesyl diphosphate synthase (AHRD V1 ***- Q2JP50_SYNJB); contains Interpro domain(s) IPR000092 Polyprenyl synthetase	2.45961	2.47473e-06
Solyc08g022080	Opaque 2 (Fragment) (AHRD V1 *-*- Q84YA1_ZEAMH); contains Interpro domain(s) IPR011616 bZIP transcription factor, bZIP-1	2.19694	7.69342e-05
Solyc08g021960	Thiamine-repressible mitochondrial transporter THI74 (AHRD V1 **-* C6HKW5_AJECH)	2.79084	3.14031e-07
Solyc08g021880	Unknown Protein (AHRD V1)	7	2.48762e-14
Solyc08g021870	Nuclear factor NF-kappa-B p100 subunit (AHRD V1 **-- NFKB2_MOUSE); contains Interpro domain(s) IPR002110 Ankyrin	211	1.44258e-07
Solyc08g016440	Unknown Protein (AHRD V1)	3.34503	0.00930836
Solyc08g016420	Prefoldin subunit 6 (AHRD V1 ***- B6T5S0_MAIZE); contains Interpro domain(s) IPR002777 Prefoldin beta-like	2.18394	0.000430029
Solyc08g016270	LRR receptor-like serine/threonine-protein kinase, RLP	26.0714	3.94257e-16
Solyc08g016220	LRR protein WM1.7 (AHRD V1 *-*- Q6QM07_AEGTA)	76.4516	2.31106e-16
Solyc08g016210	LRR receptor-like serine/threonine-protein kinase, RLP	48.4318	1.83402e-63
Solyc08g016150	Avr9/Cf-9 rapidly elicited protein 180 (AHRD V1 ***- Q9FQZ1_TOBAC)	14.1997	2.99228e-23
Solyc08g015870	MLO-like protein 7 (AHRD V1 ***- C6EWE8_VITVI); contains Interpro domain(s) IPR004326 Mlo-related protein	2.03883	0.000384869
Solyc08g015860	Rab GDP dissociation inhibitor (AHRD V1 **** C0LSK7_NICBE); contains Interpro domain(s) IPR000806 Rab GDI protein	2.74484	1.46841e-08
Solyc08g015650	La-related protein 7 (AHRD V1 *--- LARP7_DANRE); contains Interpro domain(s) IPR006630 RNA-binding protein Lupus La	4.75595	9.4299e-18
Solyc08g014570	Ankyrin repeat family protein (AHRD V1 **-* Q9LVG7_ARATH); contains Interpro domain(s) IPR002110 Ankyrin	35.3957	1.00631e-78
Solyc08g014290	Serine-threonine protein phosphatase (AHRD V1 **-* Q5CPY7_CRYPV); contains Interpro domain(s) IPR004843 Metallophosphoesterase	5.36261	7.26898e-21
Solyc08g014170	Unknown Protein (AHRD V1)	18.875	4.43134e-07
Solyc08g014150	GRAM domain containing protein (AHRD V1 ***- B4FWB9_MAIZE); contains Interpro domain(s) IPR004182 GRAM	16.3146	1.43115e-55
Solyc08g014120	BHLH transcription factor (AHRD V1 **** Q7XJU2_ARATH); contains Interpro domain(s) IPR011598 Helix-loop-helix DNA-binding	2.26135	0.000380634
Solyc08g014110	Unknown Protein (AHRD V1)	7	2.35277e-41
Solyc08g014090	Unknown Protein (AHRD V1)	525.333	1.99396e-28
Solyc08g014080	E3 ubiquitin-protein ligase MARCH3 (AHRD V1 *--- B5X3M1_SALSA); contains Interpro domain(s) IPR011016 Zinc finger, RING-CH-type	3.18163	1.04204e-09
Solyc08g013900	Nodule inception protein (Fragment) (AHRD V1 *-*- A9DME9_MEDTR); contains Interpro domain(s) IPR003035 Plant regulator RWP-RK	2.54598	0.00242472
Solyc08g013770	F-box family protein (AHRD V1 ***- B9GFH4_POPTR)	2.45395	0.00076453
Solyc08g013760	F-box family protein (AHRD V1 ***- B9GFH4_POPTR); contains Interpro domain(s) IPR001810 Cyclin-like F-box	2.44175	0.000813094
Solyc08g013710	Zinc finger protein (AHRD V1 *--- B6UCK2_MAIZE); contains Interpro domain(s) IPR011016 Zinc finger, RING-CH-type	2.44048	8.53992e-06
Solyc08g008590	Ubiquitin (AHRD V1 ***- C0SFI2_PARBP); contains Interpro domain(s) IPR019956 Ubiquitin subgroup	2.06588	0.00654558
Solyc08g008510	Fas-associated factor 1-like protein (AHRD V1 **-- Q5DJU1_CAPAN); contains Interpro domain(s) IPR006577 UAS	3.03523	1.08542e-09
Solyc08g008490	WD-40 repeat family protein (AHRD V1 **-- D7KS76_ARALY); contains Interpro domain(s) IPR020472 G-protein beta WD-40 repeat, region	4.65274	1.61215e-17
Solyc08g008420	Brain protein 44-like protein (AHRD V1 ***- B6SX80_MAIZE); contains Interpro domain(s) IPR005336 Uncharacterised protein family UPF0041	4.25214	0.00152819
Solyc08g008410	Nodule inception protein (Fragment) (AHRD V1 *-*- B4ER15_MEDTR); contains Interpro domain(s) IPR003035 Plant regulator RWP-RK	2.62273	2.54343e-07
Solyc08g008370	Genomic DNA chromosome 5 P1 clone MJC20 (AHRD V1 *--- Q9FHX9_ARATH); contains Interpro domain(s) IPR013089 Kelch related	16.3974	3.88681e-58
Solyc08g008330	Unknown Protein (AHRD V1)	2.56126	1.59709e-05
Solyc08g008320	Inner membrane protein oxaA (AHRD V1 *-*- OXAA_WOLSU); contains Interpro domain(s) IPR001708 Membrane insertion protein, OxaA/YidC	2.77778	9.77601e-05
Solyc08g008280	WRKY transcription factor-30 (AHRD V1 **** B6VB04_CAPAN); contains Interpro domain(s) IPR003657 DNA-binding WRKY	64.6525	1.98926e-56
Solyc08g008230	Arabinogalactan peptide 22 (AHRD V1 ***- AGP22_ARATH); contains Interpro domain(s) IPR009424 Protein of unknown function DUF1070	2.71287	1.04247e-06
Solyc08g008210	V-type proton ATPase subunit E (AHRD V1 **** D3PGM0_9MAXI); contains Interpro domain(s) IPR002842 ATPase, V1/A1 complex, subunit E	2.13215	8.32825e-05
Solyc08g008170	Calcium dependent protein kinase 3 (AHRD V1 **** B9GKB5_POPTR); contains Interpro domain(s) IPR002290 Serine/threonine protein kinase	3.25955	1.87515e-11
Solyc08g008150	Plant cell wall protein SlTFR88 (AHRD V1 ***- Q19QU4_SOLLC)	178.241	1.60546e-10
Solyc08g008110	1-aminocyclopropane-1-carboxylate synthase (AHRD V1 ***- Q94GA2_SOLLC); contains Interpro domain(s) IPR015422 Pyridoxal phosphate-dependent transferase, major region, subdomain 2	5.64493	2.63814e-06
Solyc08g008100	1-aminocyclopropane-1-carboxylate synthase (AHRD V1 **** P93235_SOLLC); contains Interpro domain(s) IPR004839 Aminotransferase, class I and II	5.10516	1.73413e-19
Solyc08g008080	RING finger protein (AHRD V1 *-*- C5FG83_NANOT); contains Interpro domain(s) IPR018957 Zinc finger, C3HC4 RING-type	4.30986	0.00231933
Solyc08g008070	BTB/POZ domain-containing protein KCTD10 (AHRD V1 *-*- C1BJI1_OSMMO); contains Interpro domain(s) IPR003131 Potassium channel, voltage dependent, Kv, tetramerisation	3.95595	1.1893e-10
Solyc08g008040	rRNA-processing protein UTP23 homolog (AHRD V1 *--- D3PH70_9MAXI); contains Interpro domain(s) IPR006984 Protein of unknown function DUF652	2.11111	0.000505566
Solyc08g007990	RNA-binding protein NOB1 (AHRD V1 *-*- C1C2G7_9MAXI); contains Interpro domain(s) IPR017117 D-site 20S pre-rRNA nuclease	2.30195	2.76716e-05
Solyc08g007970	SKIP interacting protein 24 (Fragment) (AHRD V1 *--- B8Q8B0_ORYSI); contains Interpro domain(s) IPR006141 Intein splicing site	3.68919	2.52137e-12
Solyc08g007910	Serine/threonine protein kinase (AHRD V1 *-** C4PKQ3_PRUPE); contains Interpro domain(s) IPR002290 Serine/threonine protein kinase	2.54146	0.000102394
Solyc08g007510	ER-derived vesicles protein ERV14 (AHRD V1 **-- B6T6Y8_MAIZE); contains Interpro domain(s) IPR003377 Cornichon	2.49495	0.000198573
Solyc08g007460	Non-specific lipid-transfer protein (AHRD V1 -*** B9RGU5_RICCO); contains Interpro domain(s) IPR003612 Plant lipid transfer protein/seed storage/trypsin-alpha amylase inhibitor	147.671	4.34373e-57
Solyc08g007360	COPII coat assembly protein SEC16 (AHRD V1 *-*- C5FKS9_NANOT)	2.25318	1.8364e-05
Solyc08g007320	Protein containing DUF124 (AHRD V1 ***- A0M024_GRAFK); contains Interpro domain(s) IPR002838 Protein of unknown function DUF124	2.63294	2.79021e-06
Solyc08g007310	Exostosin family protein (AHRD V1 ***- D7MCC1_ARALY); contains Interpro domain(s) IPR004263 Exostosin-like	2.05699	0.0392254
Solyc08g007260	Exostosin family protein (AHRD V1 ***- D7MCC1_ARALY); contains Interpro domain(s) IPR004263 Exostosin-like	2.0152	0.0304015
Solyc08g007230	Ethylene responsive transcription factor 1a (AHRD V1 *-** C0J9I9_9ROSA); contains Interpro domain(s) IPR001471 Pathogenesis-related transcriptional factor and ERF, DNA-binding	19.4231	3.16262e-11
Solyc08g007190	GATA transcription factor 29 (AHRD V1 *-*- B4FZE9_MAIZE); contains Interpro domain(s) IPR000679 Zinc finger, GATA-type	2.76993	2.4273e-07
Solyc08g007160	Calcineurin B-like calcium binding protein (AHRD V1 **-* B2ZYT8_VICFA); contains Interpro domain(s) IPR015757 Calcineurin B protein	8.40278	9.97845e-16
Solyc08g007140	60S ribosomal protein L37a (AHRD V1 ***- Q5GMM4_CAPCH); contains Interpro domain(s) IPR002674 Ribosomal protein L37ae	2.21439	4.74025e-05
Solyc08g007130	Beta-amylase 8 (AHRD V1 **** D7MC27_ARALY); contains Interpro domain(s) IPR001554 Glycoside hydrolase, family 14	2.92112	0.00287605
Solyc08g007080	Inositol 1 4 5-trisphosphate 5-phosphatase (AHRD V1 **** Q712G2_ARATH); contains Interpro domain(s) IPR000300 Inositol polyphosphate related phosphatase	6.09342	1.8518e-19
Solyc08g006980	Baculoviral IAP repeat-containing protein 3 (AHRD V1 *--- B0XJ37_CULQU); contains Interpro domain(s) IPR001841 Zinc finger, RING-type	2.3862	2.80938e-06
Solyc08g006970	Lrr, resistance protein fragment	2.30144	0.000544048
Solyc08g006960	AP-2 complex subunit mu (AHRD V1 ***- B6TIQ4_MAIZE); contains Interpro domain(s) IPR015629 Clathrin coat associated protein AP-50	2.08827	0.000218847
Solyc08g006940	F-box family protein (AHRD V1 ***- D7M2J7_ARALY); contains Interpro domain(s) IPR001810 Cyclin-like F-box	2.09896	0.000389641
Solyc08g006900	Ribosomal protein L32 (AHRD V1 ***- Q45NI6_MEDSA); contains Interpro domain(s) IPR001515 Ribosomal protein L32e	2.31977	1.88523e-05
Solyc08g006880	ABC transporter C family member 2 (AHRD V1 **-- AB2C_ARATH); contains Interpro domain(s) IPR001140 ABC transporter, transmembrane region	2.29515	8.95223e-06
Solyc08g006750	Decarboxylase family protein (AHRD V1 ***- B1ILJ6_CLOBK); contains Interpro domain(s) IPR002129 Pyridoxal phosphate-dependent decarboxylase	17.7944	8.08384e-13
Solyc08g006740	Decarboxylase family protein (AHRD V1 ***- B1ILJ6_CLOBK); contains Interpro domain(s) IPR002129 Pyridoxal phosphate-dependent decarboxylase	23.0672	1.23643e-18
Solyc08g006700	Enhancer of rudimentary homolog (AHRD V1 ***- C6TKU9_SOYBN); contains Interpro domain(s) IPR000781 Enhancer of rudimentary	4.58734	3.99558e-15
Solyc08g006680	Folate/biopterin transporter (AHRD V1 **** B4B3T5_9CHRO); contains Interpro domain(s) IPR004324 Biopterin transport-related protein BT1	4.99174	1.71641e-16
Solyc08g006650	Transmembrane protein 85 (AHRD V1 **-- B2W047_PYRTR); contains Interpro domain(s) IPR009445 Protein of unknown function DUF1077	2.03807	0.000484631
Solyc08g006470	Zinc finger family protein (AHRD V1 ***- D7MB67_ARALY); contains Interpro domain(s) IPR007087 Zinc finger, C2H2-type	21.2748	1.29989e-06
Solyc08g006330	UDP-glucose salicylic acid glucosyltransferase (AHRD V1 **** Q9M6E7_TOBAC); contains Interpro domain(s) IPR002213 UDP-glucuronosyl/UDP-glucosyltransferase	2.91159	2.24039e-07
Solyc08g006320	WRKY transcription factor 3 (AHRD V1 ***- A7UGD0_SOLTU); contains Interpro domain(s) IPR003657 DNA-binding WRKY	4.52662	2.86893e-12
Solyc08g006060	Protein phosphatase 2C (AHRD V1 ***- C9E7A0_9CILI); contains Interpro domain(s) IPR015655 Protein phosphatase 2C	2.45194	3.39113e-06
Solyc08g006040	40S ribosomal protein S6 (AHRD V1 ***- B6T1H0_MAIZE); contains Interpro domain(s) IPR014401 Ribosomal protein S6, eukaryotic	2.12753	0.000121202
Solyc08g006010	WD-repeat domain phosphoinositide-interacting protein 3 (AHRD V1 **-- B6SUF7_MAIZE); contains Interpro domain(s) IPR011046 WD40 repeat-like	2.33617	0.00073278
Solyc08g005900	Zinc finger and SCAN domain containing 29 (Predicted) (AHRD V1 *--- A9X1B1_PAPAN); contains Interpro domain(s) IPR017877 MYB-like	2.15927	0.000937052
Solyc08g005290	BZIP transcription factor 3 (AHRD V1 **** Q94KA7_PHAVU); contains Interpro domain(s) IPR012900 G-box binding, MFMR	2.31241	3.0382e-05
Solyc08g005100	Zinc-binding family protein (AHRD V1 **-* D7MDD4_ARALY); contains Interpro domain(s) IPR006734 Protein of unknown function DUF597	4.29091	2.56788e-07
Solyc07g066650	DCN1-like protein 2 (AHRD V1 ***- B6TM27_MAIZE); contains Interpro domain(s) IPR014764 Defective in cullin neddylation	2.1382	0.000119777
Solyc07g066560	Auxin responsive SAUR protein (AHRD V1 *-*- Q1SN26_MEDTR); contains Interpro domain(s) IPR003676 Auxin responsive SAUR protein	2.64377	0.000283404
Solyc07g066550	Receptor like kinase, RLK	22.9091	1.1933e-20
Solyc07g066520	Os03g0659800 protein (Fragment) (AHRD V1 *-*- Q0DPV3_ORYSJ)	2.06647	0.000987178
Solyc07g066480	Molybdenum cofactor sulfurase (AHRD V1 **** D3BH81_POLPA); contains Interpro domain(s) IPR005302 Molybdenum cofactor sulfurase, C-terminal	2.66667	4.01451e-06
Solyc07g066330	NAC domain protein IPR003441 (AHRD V1 ***- B9HH13_POPTR); contains Interpro domain(s) IPR003441 No apical meristem (NAM) protein	20.1176	2.61984e-07
Solyc07g066270	Glucosamine-6-phosphate deaminase (AHRD V1 ***- NAGB_ACHLI); contains Interpro domain(s) IPR005900 6-phosphogluconolactonase	2.17541	0.000168194
Solyc07g066260	Phosphatase 2C family protein (AHRD V1 ***- D7KDP0_ARALY); contains Interpro domain(s) IPR015655 Protein phosphatase 2C	3.56557	7.3526e-13
Solyc07g066220	WRKY transcription factor 35 (AHRD V1 ***- Q7XAA6_ORYSJ); contains Interpro domain(s) IPR003657 DNA-binding WRKY	2.71578	2.95249e-08
Solyc07g066210	H(+)/Cl(-) exchange transporter ClcA (AHRD V1 *-*- D0Z037_LISDA); contains Interpro domain(s) IPR001807 Chloride channel, voltage gated IPR000644 Cystathionine beta-synthase, core	2.11379	0.000285428
Solyc07g066190	Prenylated rab acceptor PRA1 (AHRD V1 ***- A2Q469_MEDTR); contains Interpro domain(s) IPR004895 Prenylated rab acceptor PRA1	2.65806	0.00870098
Solyc07g066080	Ubiquitin-conjugating enzyme E2 10 (AHRD V1 **** UBC10_ARATH); contains Interpro domain(s) IPR000608 Ubiquitin-conjugating enzyme, E2	4.63879	2.74516e-09
Solyc07g066070	Nucleic acid binding protein (AHRD V1 **-* B6TF49_MAIZE); contains Interpro domain(s) IPR004087 K Homology	2.30983	1.00151e-05
Solyc07g066030	Proteasome activator subunit 4-like (AHRD V1 **-- Q5Z876_ORYSJ); contains Interpro domain(s) IPR016024 Armadillo-type fold	2.71394	3.25834e-06
Solyc07g065970	Chaperone protein dnaJ 11 (AHRD V1 *-*- B6SS19_MAIZE); contains Interpro domain(s) IPR001623 Heat shock protein DnaJ, N-terminal	11.4056	5.74357e-25
Solyc07g065960	Chaperone protein dnaJ 11 (AHRD V1 ***- B6SS19_MAIZE); contains Interpro domain(s) IPR001623 Heat shock protein DnaJ, N-terminal	8.33892	4.308e-27
Solyc07g065850	Transport protein SFT2 (AHRD V1 *--- C9SJZ4_VERA1); contains Interpro domain(s) IPR011691 SFT2-like	2.71652	1.43598e-06
Solyc07g065840	Heat shock protein 90 (AHRD V1 ***- Q14TB1_TOBAC); contains Interpro domain(s) IPR003594 ATP-binding region, ATPase-like IPR001404 Heat shock protein Hsp90	2.21649	1.89862e-05
Solyc07g065740	UPF0414 transmembrane protein C20orf30 homolog (AHRD V1 ***- B5X9I3_SALSA); contains Interpro domain(s) IPR008590 Uncharacterised protein family UPF0414	4.12024	3.31377e-05
Solyc07g065700	SEC14-like protein 1 (AHRD V1 **-- B6TAH4_MAIZE); contains Interpro domain(s) IPR001251 Cellular retinaldehyde-binding/triple function, C-terminal	2.12062	0.00111343
Solyc07g065690	Sucrose cleavage protein-like (AHRD V1 **-- B6TKT6_MAIZE); contains Interpro domain(s) IPR009737 Sucraseferredoxin-like	2.65008	1.17845e-06
Solyc07g065680	Myosin heavy chain-like (AHRD V1 ***- Q9LVQ4_ARATH); contains Interpro domain(s) IPR008545 Protein of unknown function DUF827, plant	6.93696	1.47917e-28
Solyc07g065650	Transmembrane emp24 domain-containing protein 3 (AHRD V1 ***- B6TE63_MAIZE); contains Interpro domain(s) IPR000348 emp24/gp25L/p24	3.54366	6.00538e-10
Solyc07g065640	RPM1 interacting protein 4 transcript 2 (AHRD V1 *-*- D2J0U4_9ASTR); contains Interpro domain(s) IPR008700 Defence response, Rin4	2.2333	0.000393613
Solyc07g065520	Glycine-rich RNA-binding protein (AHRD V1 *--- Q9XEL4_PICGL); contains Interpro domain(s) IPR000504 RNA recognition motif, RNP-1	2.1409	7.50103e-05
Solyc07g065510	Glycine-rich RNA binding protein (AHRD V1 *-*- B7SDF0_ORYSJ); contains Interpro domain(s) IPR012677 Nucleotide-binding, alpha-beta plait IPR000504 RNA recognition motif, RNP-1	2.241	1.86413e-05
Solyc07g065470	Cysteine synthase (AHRD V1 **** A5B2H2_VITVI); contains Interpro domain(s) IPR001926 Pyridoxal phosphate-dependent enzyme, beta subunit	2.26087	0.00211734
Solyc07g065380	Zinc transporter 2 (AHRD V1 **** B6UH65_MAIZE); contains Interpro domain(s) IPR003689 Zinc/iron permease	10.7765	7.18623e-41
Solyc07g065370	Agenet domain-containing protein / bromo-adjacent homology (BAH) domain-containing protein-like (AHRD V1 *--- Q69J33_ORYSJ); contains Interpro domain(s) IPR008395 Agenet	2.07022	0.000277975
Solyc07g065340	Serine acetyltransferase (AHRD V1 **** Q39533_CITLA); contains Interpro domain(s) IPR005881 Serine O-acetyltransferase	11.2776	8.59212e-22
Solyc07g065320	Multidrug resistance protein ABC transporter family (AHRD V1 **-- B9GJX7_POPTR); contains Interpro domain(s) IPR001140 ABC transporter, transmembrane region	4.11437	1.6262e-06
Solyc07g065250	Serine/threonine protein kinase (AHRD V1 ***- D0NNA3_PHYIN); contains Interpro domain(s) IPR002290 Serine/threonine protein kinase	22.1067	1.62879e-45
Solyc07g065230	C2 domain-containing protein (AHRD V1 ***- D7MKI6_ARALY)	3.61745	4.45674e-13
Solyc07g065220	C2 domain-containing protein (AHRD V1 ***- D7MKI6_ARALY); contains Interpro domain(s) IPR000008 C2 calcium-dependent membrane targeting	3.44675	5.90224e-11
Solyc07g065170	40S ribosomal protein S8 (AHRD V1 ***- B4FGG1_MAIZE); contains Interpro domain(s) IPR001047 Ribosomal protein S8e	2.88507	3.29435e-09
Solyc07g065160	Pirin (AHRD V1 ***- D7RJ70_CARPA); contains Interpro domain(s) IPR012093 Pirin	2.60833	0.0187799
Solyc07g065140	Beta-1 2-xylosyltransferase (AHRD V1 **** Q2UVB5_SOLTU)	2.57386	3.14257e-06
Solyc07g065090	Polygalacturonase inhibitor protein (AHRD V1 ***- Q40160_SOLLC); contains Interpro domain(s) IPR013210 Leucine-rich repeat, N-terminal	2.20973	0.000182596
Solyc07g065060	Wax synthase isoform 3 (AHRD V1 ***- Q84XY7_VITVI)	2.25283	0.00217863
Solyc07g064980	Vacuolar protein sorting-associated protein VTA1 homolog (AHRD V1 *--- C1C2K6_9MAXI); contains Interpro domain(s) IPR006745 Protein of unknown function DUF605	2.33589	1.67328e-05
Solyc07g064930	Protein grpE (AHRD V1 *-*- Q1QRU3_NITHX); contains Interpro domain(s) IPR000740 GrpE nucleotide exchange factor	2.24011	6.19801e-05
Solyc07g064890	Ethylene responsive transcription factor 3a (AHRD V1 **** C0J9I5_9ROSA); contains Interpro domain(s) IPR001471 Pathogenesis-related transcriptional factor and ERF, DNA-binding	2.17387	0.00422976
Solyc07g064850	UBA/THIF-type NAD/FAD binding protein (AHRD V1 **-- Q02B12_SOLUE); contains Interpro domain(s) IPR009036 Molybdenum cofactor biosynthesis, MoeB	2.10991	0.000988325
Solyc07g064800	Dihydrolipoyllysine-residue succinyltransferase component of 2-oxoglutarate dehydrogenase complex (AHRD V1 **** B6TRW8_MAIZE); contains Interpro domain(s) IPR006255 Dihydrolipoamide succinyltransferase	2.98903	7.95569e-10
Solyc07g064740	Rab3 GTPase-activating protein catalytic subunit (AHRD V1 ***- RB3GP_MOUSE)	3.78144	2.34307e-12
Solyc07g064650	Arabidopsis thaliana genomic DNA chromosome 5 P1 clone MOK16 (AHRD V1 *--- Q9LYW2_ARATH); contains Interpro domain(s) IPR007608 Protein of unknown function DUF584	25.3182	4.51047e-08
Solyc07g064630	Os06g0679700 protein (Fragment) (AHRD V1 *-*- Q0DA39_ORYSJ); contains Interpro domain(s) IPR006553 Leucine-rich repeat, cysteine-containing subtype	2.35294	0.000303671
Solyc07g064620	Translation initiation factor SUI1 (AHRD V1 **** A4QR10_MAGGR); contains Interpro domain(s) IPR005874 Eukaryotic translation initiation factor SUI1	5.07891	5.87841e-21
Solyc07g064610	Calcium-dependent protein kinase 2 (AHRD V1 **** Q944W9_SOLTU); contains Interpro domain(s) IPR002290 Serine/threonine protein kinase	2.39253	2.33999e-06
Solyc07g064600	Endoribonuclease L-PSP family protein (AHRD V1 **-* D7LAZ0_ARALY); contains Interpro domain(s) IPR019897 YjgF-like protein, conserved site	2.42824	0.0073588
Solyc07g064550	Genomic DNA chromosome 5 P1 clone MBG8 (AHRD V1 ***- Q9FFT8_ARATH)	2.80357	6.22934e-07
Solyc07g064520	Atp-dependent RNA helicase (AHRD V1 *-** B8BY61_THAPS); contains Interpro domain(s) IPR011545 DNA/RNA helicase, DEAD/DEAH box type, N-terminal	2.18991	0.000425726
Solyc07g064470	Transmembrane protein 14C (AHRD V1 ***- C3KI83_ANOFI); contains Interpro domain(s) IPR005349 Uncharacterised protein family UPF0136, Transmembrane	4.53623	1.05083e-07
Solyc07g064290	Ras-related protein Rab-21 (AHRD V1 *-*- C1BQH4_9MAXI); contains Interpro domain(s) IPR013684 Miro-like	4.83042	6.60168e-18
Solyc07g063940	GRAS family transcription factor (AHRD V1 **-* B9I7E1_POPTR); contains Interpro domain(s) IPR005202 GRAS transcription factor	6.48553	1.79468e-23
Solyc07g063820	Serine/threonine-protein kinase receptor (AHRD V1 **** B6U2B7_MAIZE); contains Interpro domain(s) IPR002290 Serine/threonine protein kinase	2.79225	3.37709e-07
Solyc07g063770	Serine/threonine kinase receptor (AHRD V1 **** Q7DMS5_BRANA); contains Interpro domain(s) IPR002290 Serine/threonine protein kinase	9.7764	8.65504e-35
Solyc07g063730	Serine/threonine-protein kinase receptor (AHRD V1 **** B6U2B7_MAIZE); contains Interpro domain(s) IPR002290 Serine/threonine protein kinase	600.667	8.55663e-106
Solyc07g063680	CHP-rich zinc finger protein-like (AHRD V1 *--- Q84S20_ORYSJ); contains Interpro domain(s) IPR006016 UspA	2.13576	0.000381187
Solyc07g063630	Vesicle-associated membrane family protein (AHRD V1 ***- D7MET3_ARALY); contains Interpro domain(s) IPR008962 PapD-like	3.48483	2.86925e-12
Solyc07g063560	Cotton fiber expressed protein 1 (AHRD V1 ***- O81373_GOSHI); contains Interpro domain(s) IPR008480 Protein of unknown function DUF761, plant	11.4444	6.53416e-13
Solyc07g063550	Arf-GAP with GTPase, ANK repeat and PH domain-containing protein 1 (AHRD V1 *--- AGAP1_XENLA); contains Interpro domain(s) IPR001164 Arf GTPase activating protein	2.58548	1.96227e-07
Solyc07g063520	Transmembrane protein 34 (AHRD V1 ***- A5D9H3_BOVIN); contains Interpro domain(s) IPR005178 Protein of unknown function DUF300	2.36874	5.5766e-06
Solyc07g063300	Regulator of chromosome condensation (RCC1)-like protein (AHRD V1 **-- D0NEM9_PHYIN); contains Interpro domain(s) IPR009091 Regulator of chromosome condensation/beta-lactamase-inhibitor protein II	2.74855	8.5926e-07
Solyc07g063260	MLO-like protein 14 (AHRD V1 ***- B6SWK8_MAIZE); contains Interpro domain(s) IPR004326 Mlo-related protein	2.75089	0.000463756
Solyc07g063240	Genomic DNA chromosome 3 P1 clone MJK13 (AHRD V1 **-- Q9LUQ3_ARATH); contains Interpro domain(s) IPR013899 Region of unknown function DUF1771	4.09292	2.10973e-12
Solyc07g063200	RING finger protein 5 (AHRD V1 *-*- B6TF06_MAIZE); contains Interpro domain(s) IPR018957 Zinc finger, C3HC4 RING-type	2.00056	0.00137618
Solyc07g063170	Unknown Protein (AHRD V1)	4.57087	4.15419e-07
Solyc07g063160	Cytochrome c oxidase copper chaperone family protein (AHRD V1 *-*- D7KKD3_ARALY); contains Interpro domain(s) IPR007745 Cytochrome c oxidase copper chaperone	2.28962	0.000276882
Solyc07g063110	Beta-1,3-galactosyl-O-glycosyl-glycoprotein beta-1,6-N-acetylglucosaminyltransferase (AHRD V1 *--* GCNT1_BOVIN); contains Interpro domain(s) IPR003406 Glycosyl transferase, family 14	2.30324	3.19104e-05
Solyc07g063100	Proton pump interactor 1 (AHRD V1 **-- D5L6G0_SOLTU)	2.75792	8.35676e-09
Solyc07g063070	DNA-binding WRKY VQ (AHRD V1 ***- Q2HTS9_MEDTR); contains Interpro domain(s) IPR008889 VQ	2.81584	6.21065e-08
Solyc07g062770	Unknown Protein (AHRD V1)	2.06053	0.00113507
Solyc07g062630	ABC transporter G family member 10 (AHRD V1 ***- AB10G_ARATH); contains Interpro domain(s) IPR013525 ABC-2 type transporter	376	3.70404e-26
Solyc07g062620	Serine/threonine-protein kinase receptor (AHRD V1 **** B6SYF0_MAIZE); contains Interpro domain(s) IPR002290 Serine/threonine protein kinase	3.3866	6.05164e-11
Solyc07g062590	Beta-1 3-galactosyltransferase 6 (AHRD V1 ***- B6UBH3_MAIZE); contains Interpro domain(s) IPR002659 Glycosyl transferase, family 31	2.0291	0.00308864
Solyc07g062540	Alpha-1 2-mannosyltransferase (AHRD V1 **-* C5G7Q7_AJEDR); contains Interpro domain(s) IPR005599 Alg9-like mannosyltransferase	2.79737	3.13507e-07
Solyc07g062500	Cytochrome P450	7.85583	5.20533e-11
Solyc07g062490	S-locus-specific glycoprotein (AHRD V1 **-- SLSG0_BRAOA); contains Interpro domain(s) IPR001480 Curculin-like (mannose-binding) lectin	60.6771	1.14788e-49
Solyc07g062480	S-locus glycoprotein (Fragment) (AHRD V1 *--- Q84KU4_BRAOL); contains Interpro domain(s) IPR001480 Curculin-like (mannose-binding) lectin	453.5	2.35757e-16
Solyc07g062390	Tubby-like F-box protein 7 (AHRD V1 ***- TLP7_ARATH); contains Interpro domain(s) IPR000007 Tubby, C-terminal	2.37917	2.20652e-05
Solyc07g062080	Mitogen-activated protein kinase 18 (AHRD V1 **** D7KKI7_ARALY); contains Interpro domain(s) IPR002290 Serine/threonine protein kinase	3.32542	1.04883e-10
Solyc07g061950	Integral membrane single C2 domain protein (AHRD V1 **-- D7L359_ARALY); contains Interpro domain(s) IPR018029 C2 membrane targeting protein	5.60911	4.52578e-23
Solyc07g061870	Unknown Protein (AHRD V1)	3.3869	0.0273674
Solyc07g056610	Carboxyl-terminal proteinase (AHRD V1 ***- B6SL47_MAIZE); contains Interpro domain(s) IPR004314 Protein of unknown function DUF239, plant	231.333	7.96191e-16
Solyc07g056600	Tobacco rattle virus-induced protein variant 2 (AHRD V1 **-- Q5PXT0_ARATH); contains Interpro domain(s) IPR008889 VQ	276.133	1.3195e-59
Solyc07g056590	Polyadenylate-binding protein 1 (AHRD V1 *-** B0WMK0_CULQU); contains Interpro domain(s) IPR012677 Nucleotide-binding, alpha-beta plait	2.01139	0.00230197
Solyc07g056550	Bystin (AHRD V1 ***- B5DGE9_SALSA); contains Interpro domain(s) IPR007955 Bystin	2.58683	7.46412e-07
Solyc07g056510	Glutathione S-transferase (AHRD V1 **** D3Y4H6_9ROSI); contains Interpro domain(s) IPR004046 Glutathione S-transferase, C-terminal	67.3089	4.0421e-109
Solyc07g056500	Glutathione transferase (AHRD V1 **** O49821_CARPA); contains Interpro domain(s) IPR004046 Glutathione S-transferase, C-terminal	11.1172	3.65013e-25
Solyc07g056480	Glutathione S-transferase-like protein (AHRD V1 **** Q8GVD1_SOLLC); contains Interpro domain(s) IPR004046 Glutathione S-transferase, C-terminal	4.35535	0.000602936
Solyc07g056470	Glutathione S-transferase-like protein (AHRD V1 **** Q8GVD1_SOLLC); contains Interpro domain(s) IPR004046 Glutathione S-transferase, C-terminal	2.21252	0.00485788
Solyc07g056440	Glutathione S-transferase-like protein (AHRD V1 **** Q8GVD1_SOLLC); contains Interpro domain(s) IPR004046 Glutathione S-transferase, C-terminal	5.68939	4.57085e-08
Solyc07g056430	Glutathione S-transferase-like protein (AHRD V1 **** Q8GVD1_SOLLC); contains Interpro domain(s) IPR004046 Glutathione S-transferase, C-terminal	3.53392	0.000111897
Solyc07g056400	Ribosomal protein S6 kinase alpha-6 (AHRD V1 *-** KS6A6_HUMAN); contains Interpro domain(s) IPR002290 Serine/threonine protein kinase	7.22222	1.64227e-12
Solyc07g056390	Endoplasmic oxidoreductin-1 (AHRD V1 **-- B6T402_MAIZE); contains Interpro domain(s) IPR007266 Endoplasmic reticulum oxidoreductin 1	11.8439	5.90449e-46
Solyc07g056370	Unknown Protein (AHRD V1); contains Interpro domain(s) IPR009053 Prefoldin	2.11969	0.000169518
Solyc07g056320	ER glycerol-phosphate acyltransferase (AHRD V1 **** B9T753_RICCO); contains Interpro domain(s) IPR002123 Phospholipid/glycerol acyltransferase	2.41828	3.61113e-05
Solyc07g056280	WRKY transcription factor 16 (AHRD V1 *-*- Q7X7E3_ORYSJ); contains Interpro domain(s) IPR003657 DNA-binding WRKY	14.2647	1.50977e-25
Solyc07g056210	Unknown Protein (AHRD V1)	197.198	1.81189e-23
Solyc07g056200	NBS-LRR class disease resistance protein (AHRD V1 **-- D5L9G6_ORYSI)	113.26	6.75712e-26
Solyc07g056190	NBS-LRR class disease resistance protein (AHRD V1 *--- D5L9G7_ORYSI)	102.823	6.01721e-76
Solyc07g056180	NBS-LRR class disease resistance protein (AHRD V1 ---- D5L9G3_ORYSJ)	19.8544	3.10096e-27
Solyc07g056170	Subtilisin-like protease (AHRD V1 ***- Q6WNU4_SOYBN); contains Interpro domain(s) IPR015500 Peptidase S8, subtilisin-related	12.072	1.38341e-05
Solyc07g056150	Ras-related protein Rab-2-A (AHRD V1 ***- B6T1U8_MAIZE); contains Interpro domain(s) IPR003579 Ras small GTPase, Rab type	2.53919	4.87025e-06
Solyc07g056110	Calcium/proton exchanger family protein (AHRD V1 **** C5P0K8_COCP7); contains Interpro domain(s) IPR004713 Calcium/proton exchanger	10.971	9.50192e-36
Solyc07g056100	Unknown Protein (AHRD V1)	840.667	3.55871e-64
Solyc07g056080	Unknown Protein (AHRD V1)	190.717	5.82367e-86
Solyc07g056070	Genomic DNA chromosome 5 TAC clone K23L20 (AHRD V1 ***- Q9FIZ2_ARATH); contains Interpro domain(s) IPR013219 Ribosomal protein S27/S33, mitochondrial	3.42733	3.12589e-09
Solyc07g056010	Conserved oligomeric Golgi complex subunit 4 (AHRD V1 ***- COG4_ARATH); contains Interpro domain(s) IPR013167 COG4 transport	2.46648	1.49956e-06
Solyc07g056000	Xyloglucan endotransglucosylase/hydrolase 7 (AHRD V1 **** C0IRG6_ACTDE); contains Interpro domain(s) IPR016455 Xyloglucan endotransglucosylase/hydrolase IPR008263 Glycoside hydrolase, family 16, active site	19.4056	1.22661e-17
Solyc07g055880	Unknown Protein (AHRD V1)	16.2903	5.79362e-06
Solyc07g055860	Serine/threonine-protein phosphatase 5 (AHRD V1 **** B6TKH0_MAIZE); contains Interpro domain(s) IPR011236 Protein phosphatase 5	2.38134	4.41144e-06
Solyc07g055810	Receptor like kinase, RLK	2.1323	0.000804326
Solyc07g055710	Heat stress transcription factor A3 (AHRD V1 *-*- D1M7W9_SOLLC); contains Interpro domain(s) IPR000232 Heat shock factor (HSF)-type, DNA-binding	49.9223	6.63168e-27
Solyc07g055690	S-locus-specific glycoprotein S6 (AHRD V1 **-- SLSG6_BRAOL); contains Interpro domain(s) IPR001480 Curculin-like (mannose-binding) lectin	90.3571	1.46649e-11
Solyc07g055670	Receptor-like kinase (AHRD V1 **** B6EB06_NICGU); contains Interpro domain(s) IPR002290 Serine/threonine protein kinase	23.0145	7.11181e-29
Solyc07g055660	Unknown Protein (AHRD V1)	2.30586	0.00158652
Solyc07g055650	Receptor-like kinase (AHRD V1 **** B6EB06_NICGU); contains Interpro domain(s) IPR002290 Serine/threonine protein kinase	3.69504	6.86987e-10
Solyc07g055640	Receptor-like kinase (AHRD V1 *-*- B6EB06_NICGU); contains Interpro domain(s) IPR002290 Serine/threonine protein kinase	3.01592	4.51618e-10
Solyc07g055630	Protein kinase/ transmembrane receptor protein serine/threonine kinase (AHRD V1 **** B6SV77_MAIZE); contains Interpro domain(s) IPR002290 Serine/threonine protein kinase	15.1495	1.12533e-27
Solyc07g055560	G-type lectin S-receptor-like serine/threonine-protein kinase At2g19130 (AHRD V1 *--- Y2913_ARATH); contains Interpro domain(s) IPR002401 Cytochrome P450, E-class, group I	5.76066	1.96898e-22
Solyc07g055410	Receptor-like kinase (AHRD V1 ***- B6EB06_NICGU); contains Interpro domain(s) IPR001245 Tyrosine protein kinase	8.69697	1.26514e-07
Solyc07g055400	Receptor-like kinase (AHRD V1 **** B6EB06_NICGU); contains Interpro domain(s) IPR002290 Serine/threonine protein kinase	121.476	2.3202e-50
Solyc07g055250	Cell wall-associated hydrolase (AHRD V1 ---- Q04CK3_LACDB); contains Interpro domain(s) IPR002482 Peptidoglycan-binding Lysin subgroup	2.52878	1.682e-06
Solyc07g055210	Aspartate aminotransferase (AHRD V1 ***- B9SW33_RICCO); contains Interpro domain(s) IPR000796 Aspartate/other aminotransferase	3.48821	5.41414e-13
Solyc07g055080	Proteasome subunit alpha type (AHRD V1 ***- Q38M52_SOLTU); contains Interpro domain(s) IPR001353 Proteasome, subunit alpha/beta	3.23741	0.000706241
Solyc07g055060	Phosphoenolpyruvate carboxylase 1 (AHRD V1 ***- O23946_GOSHI); contains Interpro domain(s) IPR015813 Pyruvate/Phosphoenolpyruvate kinase, catalytic core IPR001449 Phosphoenolpyruvate carboxylase	5.60973	5.00671e-25
Solyc07g054830	Diacylglycerol kinase (AHRD V1 **** Q9FVD1_SOLLC); contains Interpro domain(s) IPR016961 Diacylglycerol kinase, plant	20.444	4.28866e-62
Solyc07g054730	Wound-responsive protein-related (AHRD V1 ***- A8IXM2_BRACM)	3.84669	2.62576e-12
Solyc07g054720	Proteinase inhibitor type-2 CEVI57 (AHRD V1 ***- IP23_SOLLC); contains Interpro domain(s) IPR003465 Proteinase inhibitor I20, Pin2	19.1613	1.58449e-06
Solyc07g054600	F-box family protein (AHRD V1 ***- B9I698_POPTR); contains Interpro domain(s) IPR001810 Cyclin-like F-box	3	1.06865e-06
Solyc07g054500	Receptor like kinase, RLK	3.11087	2.60206e-10
Solyc07g054460	H/ACA ribonucleoprotein complex non-core subunit NAF1 (AHRD V1 *-*- NAF1_HUMAN); contains Interpro domain(s) IPR008696 NAF1	2.71137	1.67419e-07
Solyc07g053980	Glucan synthase like 1 (AHRD V1 ***- D8R536_SELML); contains Interpro domain(s) IPR003440 Glycosyl transferase, family 48	2.15126	0.00109166
Solyc07g053910	Cell division protein kinase 10 (AHRD V1 *-*- D3TRH8_GLOMM); contains Interpro domain(s) IPR002290 Serine/threonine protein kinase	3.33441	7.86232e-12
Solyc07g053850	Zinc finger (C3HC4 RING finger) protein (AHRD V1 *--- B9PQV1_TOXGO); contains Interpro domain(s) IPR011016 Zinc finger, RING-CH-type	2.02671	0.00579982
Solyc07g053830	Mitochondrial ADP/ATP carrier proteins (AHRD V1 **** Q2UU95_ASPOR); contains Interpro domain(s) IPR002113 Adenine nucleotide translocator 1	3.94512	7.03565e-08
Solyc07g053740	Ethylene-responsive transcription factor 4 (AHRD V1 *-*- B6THY5_MAIZE); contains Interpro domain(s) IPR001471 Pathogenesis-related transcriptional factor and ERF, DNA-binding	4.20407	3.23651e-09
Solyc07g053720	Tyrosine aminotransferase-like protein (AHRD V1 **** Q9LVY1_ARATH); contains Interpro domain(s) IPR005958 Tyrosine/nicotianamine aminotransferase	2.17427	0.000100285
Solyc07g053690	OB-fold nucleic acid binding domain containing protein (AHRD V1 ***- B6SHT0_MAIZE); contains Interpro domain(s) IPR012340 Nucleic acid-binding, OB-fold	2.4784	1.92099e-06
Solyc07g053670	Unknown Protein (AHRD V1)	2.58004	0.000293088
Solyc07g053620	Chaperone protein dnaJ (AHRD V1 *-*- DNAJ_THEAC); contains Interpro domain(s) IPR015609 Molecular chaperone, heat shock protein, Hsp40, DnaJ	2.55119	1.88122e-06
Solyc07g053600	Receptor like kinase, RLK	2.62217	4.91374e-07
Solyc07g053550	Glutaredoxin (AHRD V1 ***- B9HGW6_POPTR); contains Interpro domain(s) IPR011905 Glutaredoxin-like, plant II	16.0704	3.45905e-15
Solyc07g053470	GTP binding/translation elongation factor protein (AHRD V1 **** C1E924_9CHLO); contains Interpro domain(s) IPR006298 GTP-binding protein TypA	2.17038	0.000206326
Solyc07g053420	Ring H2 finger protein (AHRD V1 *-*- D9ZHD8_HYPPE); contains Interpro domain(s) IPR018957 Zinc finger, C3HC4 RING-type	47.5312	1.6733e-34
Solyc07g053410	Transcription factor CYCLOIDEA (Fragment) (AHRD V1 *-*- CYCLD_ANTML); contains Interpro domain(s) IPR005333 Transcription factor, TCP	2.42682	9.86177e-06
Solyc07g053350	Os06g0207500 protein (Fragment) (AHRD V1 ***- Q0DDQ9_ORYSJ); contains Interpro domain(s) IPR004253 Protein of unknown function DUF231, plant	3.90909	1.82228e-13
Solyc07g053230	Myb-related transcription factor (AHRD V1 *--- B5RHV2_MUSBA); contains Interpro domain(s) IPR015495 Myb transcription factor	13.0857	6.00969e-07
Solyc07g053220	Receptor-like protein kinase (AHRD V1 ***- Q9LLN5_ORYSA); contains Interpro domain(s) IPR002290 Serine/threonine protein kinase	2.6	4.409e-07
Solyc07g053170	Protein serine/threonine kinase (AHRD V1 *-** D3BP85_POLPA); contains Interpro domain(s) IPR002290 Serine/threonine protein kinase	2.02975	0.000338599
Solyc07g053130	Serine/threonine-protein kinase receptor (AHRD V1 **** B6U2B7_MAIZE); contains Interpro domain(s) IPR002290 Serine/threonine protein kinase	3.34855	4.81856e-11
Solyc07g053050	Calmodulin (AHRD V1 **-- A7E7G2_SCLS1); contains Interpro domain(s) IPR011992 EF-Hand type	14.6657	2.40898e-13
Solyc07g052900	Os09g0451700 protein (Fragment) (AHRD V1 *--- Q0J1B9_ORYSJ); contains Interpro domain(s) IPR007592 Protein of unknown function DUF573	2.01094	0.000640465
Solyc07g052600	Genomic DNA chromosome 3 P1 clone MSD21 (AHRD V1 **-- Q9LSX7_ARATH)	2.36002	1.11584e-05
Solyc07g052570	SET and zf-MYND domain-containing protein (AHRD V1 ***- D8U5L8_VOLCA); contains Interpro domain(s) IPR001214 SET	2.23256	0.00189303
Solyc07g052450	Phosphate translocator (AHRD V1 ***- Q40568_TOBAC); contains Interpro domain(s) IPR004853 Protein of unknown function DUF250	7	8.52592e-18
Solyc07g052440	Transmembrane protein 97 (AHRD V1 ***- TMM97_BOVIN); contains Interpro domain(s) IPR016964 Transmembrane protein 97, predicted	21.1087	1.21462e-17
Solyc07g052400	Glutamate-gated kainate-type ion channel receptor subunit GluR5 (AHRD V1 **** B9GU66_POPTR); contains Interpro domain(s) IPR017103 Ionotropic glutamate-like receptor, plant	2.44476	3.79853e-06
Solyc07g052350	3-isopropylmalate dehydratase large subunit (AHRD V1 *--- LEUC_NATPD); contains Interpro domain(s) IPR006249 Aconitase/iron regulatory protein 2	2.27882	0.000115647
Solyc07g052320	Beta-1 3-galactosyltransferase 6 (AHRD V1 ***- B6UBH3_MAIZE); contains Interpro domain(s) IPR002659 Glycosyl transferase, family 31	2.91376	2.19307e-08
Solyc07g052150	Sesquiterpene synthase (AHRD V1 ***- Q2TJK5_9SOLA)	5.60265	0.000932579
Solyc07g052140	(-)-germacrene D synthase (AHRD V1 ***- Q64K29_9ROSI); contains Interpro domain(s) IPR005630 Terpene synthase, metal-binding domain	9.17544	2.97811e-14
Solyc07g052130	Sesquiterpene synthase (AHRD V1 ***- Q2TJK5_9SOLA)	7	0.0125243
Solyc07g052120	(-)-germacrene D synthase (AHRD V1 ***- Q64K29_9ROSI); contains Interpro domain(s) IPR005630 Terpene synthase, metal-binding domain	32.7632	2.04389e-33
Solyc07g052110	Ribosomal RNA small subunit methyltransferase F (AHRD V1 *-*- RSMF_KLEP7); contains Interpro domain(s) IPR011023 Nop2p	2.86341	2.74818e-08
Solyc07g052070	Cytochrome P450	5.98039	9.75775e-11
Solyc07g051840	WRKY transcription factor (AHRD V1 ***- D0PSE9_9LAMI); contains Interpro domain(s) IPR003657 DNA-binding WRKY	10.0633	3.47188e-34
Solyc07g049730	TO62-3 (Fragment) (AHRD V1 *-*- Q3LVL2_TAROF); contains Interpro domain(s) IPR010471 Protein of unknown function DUF1068	2.39504	4.69159e-06
Solyc07g049670	Alcohol acetyltransferase (AHRD V1 **-* B1A9J8_CUCME); contains Interpro domain(s) IPR003480 Transferase	14.4	1.75685e-18
Solyc07g049660	Acetyl coenzyme A cis-3-hexen-1-ol acetyl transferase (AHRD V1 **-* Q9SRQ2_ARATH); contains Interpro domain(s) IPR003480 Transferase	14.9878	2.47333e-13
Solyc07g049550	1-aminocyclopropane-1-carboxylate oxidase (AHRD V1 **** Q94F66_SOLTU); contains Interpro domain(s) IPR005123 Oxoglutarate and iron-dependent oxygenase	207.353	3.85651e-160
Solyc07g049530	1-aminocyclopropane-1-carboxylate oxidase (AHRD V1 ***- Q94F66_SOLTU); contains Interpro domain(s) IPR005123 Oxoglutarate and iron-dependent oxygenase	239.954	7.25974e-173
Solyc07g049470	Unknown Protein (AHRD V1)	2.03769	0.00770626
Solyc07g049450	Thioredoxin/protein disulfide isomerase (AHRD V1 **-* D3TLX2_GLOMM); contains Interpro domain(s) IPR005788 Disulphide isomerase	3.60933	6.48392e-14
Solyc07g049260	UBX domain-containing protein 1 (AHRD V1 **-- C8V7E9_EMENI); contains Interpro domain(s) IPR012989 SEP	2.48752	0.000541094
Solyc07g049190	LysM receptor kinase 5 (AHRD V1 ***- A8WHB4_MEDTR)	14.8039	2.15548e-17
Solyc07g049180	Receptor-like protein kinase At5g59670 (AHRD V1 *-** RLK7_ARATH); contains Interpro domain(s) IPR002290 Serine/threonine protein kinase	6.2107	5.35175e-26
Solyc07g048120	Ubiquitin fusion degradation protein 1 (AHRD V1 ***- C5FJE2_NANOT); contains Interpro domain(s) IPR004854 Ubiquitin fusion degradation protein UFD1	3.17049	6.59437e-10
Solyc07g048070	Membrane protein (AHRD V1 **-- B6U5U8_MAIZE); contains Interpro domain(s) IPR017214 Uncharacterised conserved protein UCP037471	412.34	5.85412e-166
Solyc07g048060	Auxin-induced protein-like (AHRD V1 **-- Q6YUI4_ORYSJ); contains Interpro domain(s) IPR007613 Protein of unknown function DUF568, DOMON-like	203.698	1.14323e-30
Solyc07g047980	Es2 (Fragment) (AHRD V1 *--- A9YJX0_DROME); contains Interpro domain(s) IPR019148 Nuclear protein DGCR14	3.20848	5.21349e-11
Solyc07g047970	Prolactin regulatory element-binding protein (AHRD V1 *--* C0H9F8_SALSA); contains Interpro domain(s) IPR017986 WD40 repeat, region	3.16101	5.48713e-10
Solyc07g047880	Downward leaf curling protein (AHRD V1 ***- B3XZN9_CUCME)	2.3033	0.00530607
Solyc07g047800	Short-chain dehydrogenase/reductase family protein (AHRD V1 **-- D7L9J1_ARALY); contains Interpro domain(s) IPR002347 Glucose/ribitol dehydrogenase	25.7939	1.4943e-42
Solyc07g047780	CONSTANS interacting protein 6 (Fragment) (AHRD V1 **-- Q2VY13_SOLLC); contains Interpro domain(s) IPR004082 Protein of unknown function DUF1423, plant	5.69118	1.18809e-24
Solyc07g047720	Golgi SNAP receptor complex member bos1 (AHRD V1 **-* B0D8E0_LACBS); contains Interpro domain(s) IPR007705 Vesicle transport v-SNARE	3.98356	3.81836e-13
Solyc07g047670	Pescadillo homolog 1 (AHRD V1 ***- B2RDF2_HUMAN); contains Interpro domain(s) IPR010613 Pescadillo, N-terminal	2.10841	0.000138552
Solyc07g045530	Unknown Protein (AHRD V1)	62.1074	5.32938e-47
Solyc07g045470	Alpha-1 6-mannosyl-glycoprotein 2-beta-N-acetylglucosaminyltransferase (AHRD V1 **** B5X4D8_SALSA); contains Interpro domain(s) IPR007754 N-acetylglucosaminyltransferase II	3.7737	4.2618e-14
Solyc07g045350	Acetyl-CoA C-acetyltransferase protein (AHRD V1 **** D3YN47_9ERIC); contains Interpro domain(s) IPR002155 Thiolase	11.0267	5.16662e-07
Solyc07g045290	Long-chain-fatty-acid--CoA ligase 3 (AHRD V1 **** ACSL3_HUMAN); contains Interpro domain(s) IPR000873 AMP-dependent synthetase and ligase	2.86201	4.36841e-09
Solyc07g045240	RNA-binding protein-like (AHRD V1 *--* Q8L779_ARATH); contains Interpro domain(s) IPR012677 Nucleotide-binding, alpha-beta plait	2.15809	6.14731e-05
Solyc07g045160	Phosphofructokinase family protein (AHRD V1 ***- D7MLU4_ARALY); contains Interpro domain(s) IPR012004 Pyrophosphate-dependent phosphofructokinase TP0108	11.9095	1.63585e-41
Solyc07g045100	Aspartic proteinase nepenthesin I (AHRD V1 **-- A9ZMF9_NEPAL); contains Interpro domain(s) IPR001461 Peptidase A1	24.2995	1.23107e-65
Solyc07g045030	NAC domain transcription factor (AHRD V1 *-** B6U2D4_MAIZE); contains Interpro domain(s) IPR003441 No apical meristem (NAM) protein	182.12	1.22122e-89
Solyc07g044990	Transmembrane protein 56 (AHRD V1 ***- B6TI82_MAIZE); contains Interpro domain(s) IPR006634 TRAM, LAG1 and CLN8 homology	2.49345	6.60893e-05
Solyc07g044980	NPR1-1 protein (Fragment) (AHRD V1 ***- B8XQT4_SOYBN); contains Interpro domain(s) IPR013069 BTB/POZ	5.03164	9.27369e-22
Solyc07g044960	Galactosyltransferase-like protein (Fragment) (AHRD V1 **-- D8SQH4_SELML); contains Interpro domain(s) IPR004263 Exostosin-like	31.2667	1.66019e-43
Solyc07g044830	Membrane-associated progesterone receptor component 1 (AHRD V1 *--- B2WEU6_PYRTR); contains Interpro domain(s) IPR001199 Cytochrome b5	2.97968	1.396e-08
Solyc07g044810	Endoplasmic reticulum-Golgi intermediate compartment protein 3 (AHRD V1 ***- C0H9D0_SALSA); contains Interpro domain(s) IPR012936 Protein of unknown function DUF1692	3.33959	3.50885e-11
Solyc07g043590	Amine oxidase family protein (AHRD V1 **** Q1EPI3_MUSAC); contains Interpro domain(s) IPR002937 Amine oxidase	2.56095	3.55499e-07
Solyc07g043560	Heat shock protein 4 (AHRD V1 ***- B6U237_MAIZE); contains Interpro domain(s) IPR013126 Heat shock protein 70	10.975	4.36657e-38
Solyc07g043550	UDP-glucose 4-epimerase (AHRD V1 **** A6LK35_THEM4); contains Interpro domain(s) IPR005886 UDP-glucose 4-epimerase	38.1667	4.71807e-48
Solyc07g043510	Cysteine-type peptidase (AHRD V1 **** B6U3W2_MAIZE); contains Interpro domain(s) IPR003323 Ovarian tumour, otubain	3.35391	4.59665e-10
Solyc07g043320	Unknown Protein (AHRD V1); contains Interpro domain(s) IPR009053 Prefoldin	5.01512	2.73131e-22
Solyc07g043310	Aminotransferase (AHRD V1 ***- D2KZ08_WHEAT); contains Interpro domain(s) IPR005814 Aminotransferase class-III	15.7819	2.0724e-52
Solyc07g043250	Unknown Protein (AHRD V1); contains Interpro domain(s) IPR008889 VQ	61.9177	4.91659e-98
Solyc07g043230	Low affinity zinc transporter (AHRD V1 **** A3LU47_PICST); contains Interpro domain(s) IPR004698 Zinc/iron permease, fungal and plant	7.75605	2.13165e-33
Solyc07g043170	Glucosyltransferase (AHRD V1 **** Q8RU72_TOBAC); contains Interpro domain(s) IPR002213 UDP-glucuronosyl/UDP-glucosyltransferase	2.96203	0.0310806
Solyc07g043150	UDP-glucosyltransferase (AHRD V1 **** A7M6U9_IPONI); contains Interpro domain(s) IPR002213 UDP-glucuronosyl/UDP-glucosyltransferase	122.8	9.2534e-77
Solyc07g042910	Genomic DNA chromosome 5 TAC clone K21L19 (AHRD V1 **-- Q9FGT4_ARATH)	2.01552	0.000826375
Solyc07g042890	Kinase family protein (AHRD V1 **** D7MB90_ARALY); contains Interpro domain(s) IPR015783 ATMRK serine/threonine protein kinase-like	3.34756	2.72348e-12
Solyc07g042840	60S ribosomal protein L14 (AHRD V1 ***- D7MEJ2_ARALY); contains Interpro domain(s) IPR002784 Ribosomal protein L14	2.19653	0.0332635
Solyc07g042750	Pseudouridine synthase family protein (AHRD V1 **** D7L9Z2_ARALY); contains Interpro domain(s) IPR006145 Pseudouridine synthase, RsuA and RluB/C/D/E/F	2.19112	0.000352917
Solyc07g042710	Unknown Protein (AHRD V1)	2.04457	0.00101528
Solyc07g042680	Kinase family protein (AHRD V1 **** D7MB90_ARALY); contains Interpro domain(s) IPR015783 ATMRK serine/threonine protein kinase-like	3.05326	2.01946e-10
Solyc07g042590	ATP binding / serine-threonine kinase (AHRD V1 **** C5DB71_VITVI); contains Interpro domain(s) IPR002290 Serine/threonine protein kinase	3.88356	1.32423e-14
Solyc07g042550	Sucrose synthase (AHRD V1 **** O82691_SOLLC); contains Interpro domain(s) IPR012820 Sucrose synthase, plants and cyanobacteria IPR000368 Sucrose synthase	31.6483	4.04949e-50
Solyc07g042510	Transmembrane BAX inhibitor motif-containing protein 4 (AHRD V1 **-- B6TGH7_MAIZE); contains Interpro domain(s) IPR006214 Uncharacterised protein family UPF0005	36.3333	3.78335e-06
Solyc07g042450	Unknown Protein (AHRD V1)	3.03341	3.79219e-06
Solyc07g042380	Ribosomal RNA processing protein (AHRD V1 *--- A6ZWN4_YEAS7); contains Interpro domain(s) IPR012978 Region of unknown function, NUC173	2.35192	1.10895e-05
Solyc07g042270	ATP-dependent RNA helicase (AHRD V1 **** C6LZE8_GIALA); contains Interpro domain(s) IPR011545 DNA/RNA helicase, DEAD/DEAH box type, N-terminal	2.542	8.72478e-05
Solyc07g042170	Jasmonate ZIM-domain protein 3 (AHRD V1 **-- B3Y563_TOBAC); contains Interpro domain(s) IPR010399 Tify	4.49038	1.70513e-15
Solyc07g041940	ATP binding / serine-threonine kinase (AHRD V1 **** C5DB71_VITVI); contains Interpro domain(s) IPR002290 Serine/threonine protein kinase	65.08	2.488e-69
Solyc07g041830	MTD1 (AHRD V1 *-*- Q9LLM3_MEDTR)	2.83079	3.8228e-05
Solyc07g041750	Os03g0169000 protein (Fragment) (AHRD V1 ***- Q0DUS7_ORYSJ); contains Interpro domain(s) IPR004348 Protein of unknown function DUF246, plant	3.4148	1.86332e-11
Solyc07g041660	DENN domain containing protein expressed (AHRD V1 *-*- Q10RU8_ORYSJ); contains Interpro domain(s) IPR001194 DENN	3.28509	3.6899e-11
Solyc07g041620	Unknown Protein (AHRD V1)	4.45982	0.000655193
Solyc07g041310	Ribosomal protein (AHRD V1 ***- B3TLR8_ELAGV); contains Interpro domain(s) IPR005703 Ribosomal protein S3, eukaryotic/archaeal	2.51072	3.64797e-05
Solyc07g041260	Histidine decarboxylase (AHRD V1 *-*- Q9MA74_ARATH); contains Interpro domain(s) IPR002129 Pyridoxal phosphate-dependent decarboxylase	281	7.99829e-18
Solyc07g041010	Genomic DNA chromosome 5 P1 clone MHM17 (AHRD V1 ***- Q9LTR7_ARATH)	12.4505	7.68476e-25
Solyc07g040960	Os07g0175100 protein (Fragment) (AHRD V1 *--- Q0D898_ORYSJ)	3.63931	0.038957
Solyc07g040900	CXE carboxylesterase (Fragment) (AHRD V1 **-- Q0ZPV6_9ERIC)	56.5921	1.98735e-41
Solyc07g040890	CXE carboxylesterase (Fragment) (AHRD V1 **-* Q0ZPV6_9ERIC); contains Interpro domain(s) IPR013094 Alpha/beta hydrolase fold-3	61.8978	3.79729e-83
Solyc07g040880	CXE carboxylesterase (Fragment) (AHRD V1 **-- Q0ZPV6_9ERIC)	39.4	7.26963e-13
Solyc07g040730	Unknown Protein (AHRD V1)	2.0493	0.000718586
Solyc07g040710	Calmodulin-binding protein (AHRD V1 **** A2I5F3_BETVU)	850.167	2.92397e-59
Solyc07g040690	NPR1 protein (Fragment) (AHRD V1 ***- A8KRW4_CAPCH); contains Interpro domain(s) IPR002110 Ankyrin	7.19112	2.6208e-30
Solyc07g039570	Transcription factor (AHRD V1 *--* Q9M4A8_MAIZE); contains Interpro domain(s) IPR011598 Helix-loop-helix DNA-binding	239.6	2.91721e-28
Solyc07g039450	Density-regulated protein (AHRD V1 ***- B6SQI8_MAIZE); contains Interpro domain(s) IPR005873 Density-regulated protein DRP1	2.12449	0.000249765
Solyc07g039200	Guanine nucleotide-binding protein subunit beta (AHRD V1 *--* GBB_ARATH); contains Interpro domain(s) IPR017986 WD40 repeat, region	2.13598	0.00036353
Solyc07g032480	Cyclin family protein (AHRD V1 *-** D7MKU7_ARALY); contains Interpro domain(s) IPR015429 Transcription regulator cyclin	5.19484	3.21918e-21
Solyc07g032250	Homology to unknown gene (AHRD V1 ***- Q01FF7_OSTTA)	3.17566	2.17857e-10
Solyc07g032230	IST1 homolog (AHRD V1 *--- C1BSR8_9MAXI); contains Interpro domain(s) IPR005061 Protein of unknown function DUF292, eukaryotic	7.0022	1.22907e-29
Solyc07g032090	Transcription initiation factor IIF subunit beta (AHRD V1 **** B6K7X8_SCHJY); contains Interpro domain(s) IPR003196 Transcription initiation factor IIF, beta subunit	2.61439	2.92455e-07
Solyc07g025370	Cytochrome P450	2.14328	0.000160627
Solyc07g022910	Myosin heavy chain-like (AHRD V1 ***- Q8LHQ6_ORYSJ); contains Interpro domain(s) IPR008545 Protein of unknown function DUF827, plant	6.02685	4.48857e-24
Solyc07g021750	Cytidine deaminase (AHRD V1 ***- Q9XEX5_ARATH); contains Interpro domain(s) IPR006263 Cytidine deaminase, homodimeric	3.20642	1.38009e-09
Solyc07g020870	U-box domain-containing protein (AHRD V1 *-*- B6V8G2_HELAN); contains Interpro domain(s) IPR017986 WD40 repeat, region	92.25	2.53656e-35
Solyc07g019670	Fatty acid oxidation complex subunit alpha (AHRD V1 ***- FADJ_ECOHS); contains Interpro domain(s) IPR006176 3-hydroxyacyl-CoA dehydrogenase, NAD binding	18.1586	3.11933e-63
Solyc07g019460	Cytochrome P450 NADPH-reductase (AHRD V1 **** B3RFK3_PETHY); contains Interpro domain(s) IPR015702 NADPH Cytochrome P450 Reductase	3.35359	3.8552e-12
Solyc07g018200	UDP-GlcNAc:betaGal beta-1,3-N-acetylglucosaminyltransferase 5 (AHRD V1 *--- B3GN5_RAT); contains Interpro domain(s) IPR002659 Glycosyl transferase, family 31	454.667	2.15177e-50
Solyc07g017940	Ribosomal RNA processing protein 1 homolog B (AHRD V1 *--- RRP1B_HUMAN); contains Interpro domain(s) IPR010301 Nucleolar, Nop52	2.29369	0.000855132
Solyc07g017860	Acetyl-coenzyme A synthetase (AHRD V1 ***- Q2J3D0_RHOP2); contains Interpro domain(s) IPR011904 Acetate--CoA ligase	5.08182	7.11748e-18
Solyc07g017610	Saccharopine dehydrogenase (NAD(+) L-glutamate-forming) (AHRD V1 *-** C7PUW7_CHIPD); contains Interpro domain(s) IPR005097 Saccharopine dehydrogenase	2.00977	0.0134978
Solyc07g016200	Proteasome subunit beta type (AHRD V1 ***- B9SPS6_RICCO); contains Interpro domain(s) IPR000243 Peptidase T1A, proteasome beta-subunit	2.08313	0.000400729
Solyc07g016190	Unknown Protein (AHRD V1)	5.47826	0.00911836
Solyc07g014700	Dolichyl-diphosphooligosaccharide--protein glycosyltransferase subunit 2 (AHRD V1 *--- RPN2_HUMAN); contains Interpro domain(s) IPR008814 Ribophorin II	2.43899	1.22369e-06
Solyc07g014670	Cytochrome P450	20.0229	5.99876e-62
Solyc07g009440	S-locus glycoprotein (Fragment) (AHRD V1 ***- Q84KU9_BRAOL); contains Interpro domain(s) IPR001480 Curculin-like (mannose-binding) lectin	3.584	0.000392363
Solyc07g009160	Neighbor of COX4 (AHRD V1 ***- D3PHS4_9MAXI); contains Interpro domain(s) IPR005366 Uncharacterised protein family UPF0172	3.34893	1.24046e-09
Solyc07g008940	Os06g0661900 protein (Fragment) (AHRD V1 ***- Q0DAD0_ORYSJ); contains Interpro domain(s) IPR004949 Protein of unknown function DUF266, plant	4.57911	5.05872e-18
Solyc07g008860	Guanine nucleotide-binding protein subunit beta-like protein (AHRD V1 **-* GBLP_DICDI); contains Interpro domain(s) IPR020472 G-protein beta WD-40 repeat, region	3.30276	1.17929e-10
Solyc07g008840	TBC1 domain family member 5 (AHRD V1 *--- B9A6K1_HUMAN); contains Interpro domain(s) IPR000195 RabGAP/TBC	3.75542	2.2528e-14
Solyc07g008780	Unknown Protein (AHRD V1)	3.36894	1.66664e-11
Solyc07g008660	30S ribosomal protein S16 (AHRD V1 ***- B3IWG3_SOLLC); contains Interpro domain(s) IPR000307 Ribosomal protein S16	2.04358	0.0026741
Solyc07g008620	LRR receptor-like serine/threonine-protein kinase, RLP	67.6	9.88835e-49
Solyc07g008600	LRR receptor-like serine/threonine-protein kinase, RLP	13.9455	1.05725e-37
Solyc07g008590	LRR receptor-like serine/threonine-protein kinase, RLP	10.4655	3.0403e-39
Solyc07g008570	Purple acid phosphatase (AHRD V1 **-* B0WRM8_CULQU); contains Interpro domain(s) IPR008963 Purple acid phosphatase-like, N-terminal	3.35238	0.00929718
Solyc07g008560	Purple acid phosphatase (AHRD V1 **-* B0WRM8_CULQU); contains Interpro domain(s) IPR008963 Purple acid phosphatase-like, N-terminal	3.61741	0.000324086
Solyc07g008550	Purple acid phosphatase (AHRD V1 **-* B0WRM8_CULQU); contains Interpro domain(s) IPR008963 Purple acid phosphatase-like, N-terminal	3.27803	0.000359962
Solyc07g008340	Zinc import ATP-binding protein ZnuC (AHRD V1 *-*- ZNUC_RICCN); contains Interpro domain(s) IPR013283 ABC transporter, ABCE	2.15467	6.8688e-05
Solyc07g008330	Nucleolar and coiled-body phosphoprotein 1-like (AHRD V1 *--- B8JIY2_DANRE); contains Interpro domain(s) IPR007718 SRP40, C-terminal	2.30855	0.0107306
Solyc07g008320	Calcium-transporting ATPase 1 (AHRD V1 **** Q7XBH9_CERRI); contains Interpro domain(s) IPR006408 ATPase, P-type, calcium-transporting, PMCA-type	6.87894	6.28288e-31
Solyc07g008280	Unknown Protein (AHRD V1)	11.9795	2.7091e-10
Solyc07g008140	Blue copper protein (Fragment) (AHRD V1 *--- O82576_MAIZE); contains Interpro domain(s) IPR003245 Plastocyanin-like	44.2621	2.15186e-57
Solyc07g008120	Blue copper protein (Fragment) (AHRD V1 *--- O82576_MAIZE); contains Interpro domain(s) IPR003245 Plastocyanin-like	24.8095	1.25155e-11
Solyc07g008110	Blue copper protein (Fragment) (AHRD V1 *--- O82576_MAIZE); contains Interpro domain(s) IPR003245 Plastocyanin-like	23.4839	5.45919e-25
Solyc07g008080	WD repeat-containing protein 11 (AHRD V1 **-- WDR11_HUMAN); contains Interpro domain(s) IPR011046 WD40 repeat-like	3.00612	6.84044e-09
Solyc07g008060	Phosphatidylinositol binding clathrin assembly protein like (AHRD V1 *--* Q6AXI5_DANRE); contains Interpro domain(s) IPR011417 ANTH	3.46214	2.94441e-11
Solyc07g008000	TBC1 domain family member 15 (AHRD V1 *--- Q6P4X9_XENTR); contains Interpro domain(s) IPR000195 RabGAP/TBC	5.23161	3.97227e-20
Solyc07g007960	CUE domain containing protein (AHRD V1 **-- B6TIC6_MAIZE); contains Interpro domain(s) IPR003892 Ubiquitin system component Cue	2.06508	0.000676709
Solyc07g007870	NADH flavin oxidoreductase/12-oxophytodienoate reductase (AHRD V1 **-* Q2U7C4_ASPOR); contains Interpro domain(s) IPR001155 NADH:flavin oxidoreductase/NADH oxidase, N-terminal	3.79392	1.3276e-14
Solyc07g007820	Phosphatidylinositol binding clathrin assembly protein like (AHRD V1 *-** Q6AXI5_DANRE); contains Interpro domain(s) IPR011417 ANTH	4.55917	8.03245e-19
Solyc07g007780	Receptor-like kinase (AHRD V1 ***- A7VM39_MARPO); contains Interpro domain(s) IPR002290 Serine/threonine protein kinase	3.92974	1.15501e-15
Solyc07g007660	Unknown Protein (AHRD V1)	3.375	4.18131e-09
Solyc07g007590	Prephenate dehydrogenase family protein (AHRD V1 ***- D7KDI5_ARALY); contains Interpro domain(s) IPR012070 Arogenate/prephenate dehydrogenase, plant	3.87736	4.63901e-14
Solyc07g007430	Palmitoyltransferase akr1 (EC 2.3.1.-)(Ankyrin repeat-containing protein akr1) (AHRD V1 *--- C8V079_EMENI); contains Interpro domain(s) IPR002110 Ankyrin	6.75128	9.62309e-29
Solyc07g007370	NEDD8 ultimate buster 1 (AHRD V1 **-- C0HB30_SALSA); contains Interpro domain(s) IPR009060 UBA-like	6.12139	1.55657e-23
Solyc07g007330	Serine-rich protein (AHRD V1 ***- A1YMW6_BRACM)	5.93047	1.42955e-25
Solyc07g007220	Serine/threonine phosphatase family protein (AHRD V1 **** C1E0J1_9CHLO); contains Interpro domain(s) IPR015655 Protein phosphatase 2C	3.13918	2.18295e-10
Solyc07g007170	Zinc finger family protein (AHRD V1 ***- D7L4D8_ARALY)	8.28196	1.1024e-22
Solyc07g007130	NHL repeat-containing protein (AHRD V1 **-- D7M6N9_ARALY)	8.65048	1.72717e-23
Solyc07g006920	Os06g0207500 protein (Fragment) (AHRD V1 ***- Q0DDQ9_ORYSJ); contains Interpro domain(s) IPR004253 Protein of unknown function DUF231, plant	2.20583	0.000177668
Solyc07g006890	Cytochrome P450	19.5217	2.37195e-17
Solyc07g006790	Dihydrolipoyllysine-residue acetyltransferase component of pyruvate dehydrogenase complex (AHRD V1 **** A4TXZ0_9PROT); contains Interpro domain(s) IPR006257 Dihydrolipoamide acetyltransferase, long form	2.31539	8.28384e-06
Solyc07g006770	Receptor like kinase, RLK	10.0364	7.39811e-29
Solyc07g006640	ADP-ribosylation factor 3 (AHRD V1 ***- B4FM64_MAIZE); contains Interpro domain(s) IPR006688 ADP-ribosylation factor	2.07646	0.000323819
Solyc07g006510	Cyclic nucleotide-gated ion channel 18 (AHRD V1 **** D7M6N7_ARALY); contains Interpro domain(s) IPR000595 Cyclic nucleotide-binding	2.66988	9.9631e-08
Solyc07g006500	Alpha alpha-trehalose-phosphate synthase (UDP-forming) (AHRD V1 **** D2REU5_ARCPA); contains Interpro domain(s) IPR001830 Glycosyl transferase, family 20	22.0357	1.35099e-08
Solyc07g006480	LRR receptor-like serine/threonine-protein kinase FEI 1 (AHRD V1 **** FEI1_ARATH); contains Interpro domain(s) IPR002290 Serine/threonine protein kinase	45.7273	5.04807e-85
Solyc07g006420	Unknown Protein (AHRD V1)	223.815	9.04563e-106
Solyc07g006370	Sodium/calcium exchanger protein (AHRD V1 *-** B6K816_SCHJY); contains Interpro domain(s) IPR004837 Sodium/calcium exchanger membrane region	8.08125	2.15367e-23
Solyc07g006280	Senescence-associated protein (AHRD V1 ***- B3TLS7_ELAGV); contains Interpro domain(s) IPR000301 Tetraspanin, subgroup	5.0093	6.52958e-17
Solyc07g006140	Cytochrome P450	2.03704	0.000759771
Solyc07g006130	Eukaryotic peptide chain release factor subunit 1-1 (AHRD V1 **** B6U1I9_MAIZE); contains Interpro domain(s) IPR004403 Peptide chain release factor eRF/aRF subunit 1	11.6726	4.098e-24
Solyc07g006090	GMP synthase (AHRD V1 ***- B9SQW3_RICCO); contains Interpro domain(s) IPR000991 Glutamine amidotransferase class-I, C-terminal	100.098	1.40355e-79
Solyc07g005970	Unknown Protein (AHRD V1); contains Interpro domain(s) IPR019460 Autophagy-related protein 11	2.0229	0.000621789
Solyc07g005810	Eukaryotic translation initiation factor 4 (AHRD V1 *-*- D8TN78_VOLCA); contains Interpro domain(s) IPR016021 MIF4-like, type 1/2/3	2.19676	4.23532e-05
Solyc07g005760	Hydroxycinnamoyl CoA shikimate/quinate hydroxycinnamoyltransferase (AHRD V1 **-* B2Z6Q6_POPTR); contains Interpro domain(s) IPR003480 Transferase	2.50677	5.52743e-07
Solyc07g005600	Transmembrane 9 superfamily protein member 4 (AHRD V1 **** B6SXZ2_MAIZE); contains Interpro domain(s) IPR004240 Nonaspanin (TM9SF)	2.0674	0.000226557
Solyc07g005590	Cyclic nucleotide gated channel (AHRD V1 ***- A9CRE4_MALDO); contains Interpro domain(s) IPR000595 Cyclic nucleotide-binding	2.6425	7.39029e-08
Solyc07g005520	Potassium channel tetramerization domain-containing protein (AHRD V1 ***- D7LHH7_ARALY); contains Interpro domain(s) IPR003131 Potassium channel, voltage dependent, Kv, tetramerisation	8.68182	1.95412e-20
Solyc07g005500	Formin 2B (AHRD V1 **-- C7BGM9_PHYPA); contains Interpro domain(s) IPR014020 Tensin phosphatase, C2 domain	3.93007	0.00695704
Solyc07g005480	Formin 2B (AHRD V1 *-*- C7BGM9_PHYPA); contains Interpro domain(s) IPR015425 Actin-binding FH2	4.14232	9.4627e-10
Solyc07g005440	CBL-interacting protein kinase 9 (AHRD V1 **** A0MNJ6_POPTR); contains Interpro domain(s) IPR002290 Serine/threonine protein kinase	3.99774	2.00244e-15
Solyc07g005430	Unknown Protein (AHRD V1)	2.61085	1.95044e-06
Solyc07g005330	Glucan endo-1 3-beta-glucosidase (AHRD V1 ***- B6U1F1_MAIZE); contains Interpro domain(s) IPR000490 Glycoside hydrolase, family 17	2.18495	2.90918e-05
Solyc07g005200	Synaptobrevin homolog YKT6 (AHRD V1 **-- C4QZ63_PICPG); contains Interpro domain(s) IPR010908 Longin	3.40783	1.88431e-12
Solyc07g005180	Unknown Protein (AHRD V1); contains Interpro domain(s) IPR010471 Protein of unknown function DUF1068	3.62399	1.01734e-10
Solyc07g005130	Abhydrolase domain-containing protein FAM108B1 (AHRD V1 **-- C0HAS5_SALSA); contains Interpro domain(s) IPR000073 Alpha/beta hydrolase fold-1	2.99164	2.28292e-07
Solyc07g005120	Metallophosphoesterase (AHRD V1 ***- C7QWI2_CYAP0); contains Interpro domain(s) IPR004843 Metallophosphoesterase	2.20965	0.000104911
Solyc07g005110	S-receptor kinase-like protein 1 (AHRD V1 *-*- Q5NJB1_SENSQ); contains Interpro domain(s) IPR002290 Serine/threonine protein kinase	180.6	1.64191e-72
Solyc07g005100	Chitinase-like protein (AHRD V1 ***- O81861_ARATH); contains Interpro domain(s) IPR011583 Chitinase II	7.35032	2.22512e-06
Solyc07g005090	Chitinase A (AHRD V1 ***- Q4W6L6_CYCRE); contains Interpro domain(s) IPR011583 Chitinase II	10.4994	5.57068e-42
Solyc07g005030	Ribonuclease 3-like protein 3 (AHRD V1 *-*- RTL3_ORYSJ); contains Interpro domain(s) IPR000999 Ribonuclease III	3.20849	5.91436e-08
Solyc06g084820	cytochrome P450	2.04082	0.012884
Solyc06g084410	Histidine phosphotransfer protein (AHRD V1 **** B9IG70_POPTR); contains Interpro domain(s) IPR008207 Signal transduction histidine kinase, phosphotransfer (Hpt) region	4.36233	9.8216e-16
Solyc06g084370	Unknown Protein (AHRD V1)	8.92547	3.0624e-15
Solyc06g084210	Transport protein SEC24 (AHRD V1 ***- C1HAV7_PARBA); contains Interpro domain(s) IPR006896 Sec23/Sec24 trunk region	3.00169	1.35953e-09
Solyc06g084040	Polycomb group ring finger 1 (AHRD V1 *--- B3DL44_XENTR); contains Interpro domain(s) IPR018957 Zinc finger, C3HC4 RING-type	2.23377	0.00699718
Solyc06g083980	BHLH transcription factor (AHRD V1 *-** Q401N4_9LILI); contains Interpro domain(s) IPR011598 Helix-loop-helix DNA-binding	2.17985	0.000158164
Solyc06g083790	Succinyl-CoA ligase (AHRD V1 **** B4D5D9_9BACT); contains Interpro domain(s) IPR005809 Succinyl-CoA synthetase, beta subunit	3.50787	2.66316e-13
Solyc06g083670	Unknown Protein (AHRD V1)	2.95464	4.05345e-08
Solyc06g083640	Leucine-rich repeat family protein (AHRD V1 **-- D7L5A3_ARALY); contains Interpro domain(s) IPR001611 Leucine-rich repeat	2.60498	6.06974e-07
Solyc06g083630	Transport protein YIF1 (AHRD V1 **-- C0SA11_PARBP); contains Interpro domain(s) IPR005578 Hrf1	2.44406	3.28737e-06
Solyc06g083620	26S protease regulatory subunit 4 (AHRD V1 ***- B6T2S0_MAIZE); contains Interpro domain(s) IPR005937 26S proteasome subunit P45	2.23571	2.06301e-05
Solyc06g083530	Vesicle-associated membrane protein 7B (AHRD V1 **-- D7KE74_ARALY); contains Interpro domain(s) IPR001388 Synaptobrevin	2.07233	0.000396471
Solyc06g083520	Nucleolar GTP-binding protein 2 (AHRD V1 **** B0WF29_CULQU); contains Interpro domain(s) IPR014813 GNL3L/Grn1 putative GTPase	2.21311	0.000549022
Solyc06g083510	Unknown Protein (AHRD V1)	2.59172	0.00073937
Solyc06g083390	RPM1 interacting protein 4 transcript 2 (AHRD V1 ***- D2J0Y3_9ASTR); contains Interpro domain(s) IPR008700 Defence response, Rin4	11.2537	1.61343e-45
Solyc06g083370	Os01g0917200 protein (Fragment) (AHRD V1 ***- Q0JGL5_ORYSJ); contains Interpro domain(s) IPR009003 Peptidase, trypsin-like serine and cysteine	3.68627	3.8248e-08
Solyc06g083330	Genomic DNA chromosome 3 P1 clone MJL12 (AHRD V1 ***- Q9LSG4_ARATH)	2.03518	0.0430391
Solyc06g083270	ER lumen retaining receptor family-like protein (AHRD V1 ***- Q38JH5_SOLTU); contains Interpro domain(s) IPR000133 ER lumen protein retaining receptor	5.16954	1.63054e-20
Solyc06g082920	Receptor like kinase, RLK	7.09336	1.70618e-31
Solyc06g082700	Protein phosphatase 2C (AHRD V1 ***- B1B5N6_PHYPA); contains Interpro domain(s) IPR015655 Protein phosphatase 2C	4.65672	0.000807503
Solyc06g082660	26S protease regulatory subunit 6B (AHRD V1 ***- B6TRH7_MAIZE); contains Interpro domain(s) IPR005937 26S proteasome subunit P45	2.04591	0.000337171
Solyc06g082650	60S ribosomal protein L10 (AHRD V1 ***- Q3SC85_SOLLC); contains Interpro domain(s) IPR001197 Ribosomal protein L10e	2.02716	0.00410383
Solyc06g082590	Ethylene responsive transcription factor 1b (AHRD V1 *-*- C0J9I8_9ROSA); contains Interpro domain(s) IPR001471 Pathogenesis-related transcriptional factor and ERF, DNA-binding IPR017392 Pathogenesis-related genes transcriptional activator PTI6	13.8927	5.84033e-43
Solyc06g082570	Unknown Protein (AHRD V1); contains Interpro domain(s) IPR011684 KIP1-like	9.58824	8.70517e-28
Solyc06g082520	AP2 domain-containing transcription factor (AHRD V1 *--* B9HWL7_POPTR); contains Interpro domain(s) IPR003340 Transcriptional factor B3	4.25081	1.27419e-15
Solyc06g082490	Alpha-1 3-mannosyltransferase ALG2 (AHRD V1 **-* D3TN82_GLOMM); contains Interpro domain(s) IPR001296 Glycosyl transferase, group 1	3.07333	1.53927e-08
Solyc06g082480	Os12g0114200 protein (Fragment) (AHRD V1 *--- Q0IQL4_ORYSJ)	2.21168	0.000192168
Solyc06g082440	CBL-interacting protein kinase 16 (AHRD V1 ***- A0MNK3_POPTR); contains Interpro domain(s) IPR002290 Serine/threonine protein kinase	29.5263	1.52767e-19
Solyc06g082380	Unknown Protein (AHRD V1)	4.99615	9.72169e-14
Solyc06g082290	Mitochondrial carrier protein (AHRD V1 ***- O82049_RIBNI); contains Interpro domain(s) IPR002113 Adenine nucleotide translocator 1	3.73572	4.95386e-13
Solyc06g082270	Mitochondrial import inner membrane translocase subunit Tim17 (AHRD V1 ***- B6TP97_MAIZE); contains Interpro domain(s) IPR003397 Mitochondrial inner membrane translocase complex, subunit Tim17/22	2.18043	0.000157121
Solyc06g082220	HIV-1 Tat specific factor 1 (Fragment) (AHRD V1 *--- Q5H918_HUMAN); contains Interpro domain(s) IPR012677 Nucleotide-binding, alpha-beta plait	2.34286	5.12135e-06
Solyc06g082160	SAGA-associated factor 11 homolog (AHRD V1 *-*- SGF11_ANOGA); contains Interpro domain(s) IPR013246 Sgf11, transcriptional regulation	2.44127	8.52979e-05
Solyc06g082120	Ran GTPase binding protein (AHRD V1 **** C4R913_PICPG); contains Interpro domain(s) IPR000156 Ran Binding Protein 1	2.53576	9.4915e-07
Solyc06g082080	Integrin-linked kinase-associated serine/threonine phosphatase 2C (AHRD V1 **** ILKAP_BOVIN); contains Interpro domain(s) IPR015655 Protein phosphatase 2C	7.08553	1.32248e-20
Solyc06g082010	Zinc finger CCCH domain-containing protein 66 (AHRD V1 ***- C3H66_ARATH); contains Interpro domain(s) IPR002110 Ankyrin	18.6957	1.4935e-65
Solyc06g076970	Peptidyl-prolyl cis-trans isomerase (AHRD V1 **** B2BF99_TOBAC); contains Interpro domain(s) IPR002130 Peptidyl-prolyl cis-trans isomerase, cyclophilin-type	2.89704	8.29455e-10
Solyc06g076910	Receptor like kinase, RLK	106	6.20431e-22
Solyc06g076750	Peptide transporter (AHRD V1 **-* O48542_HORVU); contains Interpro domain(s) IPR000109 TGF-beta receptor, type I/II extracellular region	4.83881	8.7232e-21
Solyc06g076690	Acyl-coenzyme A thioesterase 13 (AHRD V1 **** ACO13_MOUSE); contains Interpro domain(s) IPR003736 Phenylacetic acid degradation-related protein	2.80637	2.28996e-07
Solyc06g076590	Unknown Protein (AHRD V1)	2.93455	1.00808e-07
Solyc06g076560	class I heat shock protein (AHRD V1 ***- Q69BI7_CARPA); contains Interpro domain(s) IPR002068 Heat shock protein Hsp20	3.86043	2.50457e-09
Solyc06g076520	class I heat shock protein (AHRD V1 ***- Q69BI7_CARPA); contains Interpro domain(s) IPR002068 Heat shock protein Hsp20	2.88565	3.04939e-06
Solyc06g076450	Ras-related protein Rab-25 (AHRD V1 ***- RAB25_MOUSE); contains Interpro domain(s) IPR015595 Rab11-related	9.80978	8.22418e-11
Solyc06g076300	Pyrimidine 5&apos-nucleotidase (AHRD V1 **** B0T131_CAUSK); contains Interpro domain(s) IPR010237 Pyrimidine 5-nucleotidase	3.86933	2.46982e-10
Solyc06g076280	GRAS family transcription factor (AHRD V1 **-* B9HPF8_POPTR); contains Interpro domain(s) IPR005202 GRAS transcription factor	2.41176	1.19393e-05
Solyc06g076260	C20orf24 homolog (AHRD V1 **-- C1BLD2_OSMMO); contains Interpro domain(s) IPR010742 Rab5-interacting	3.89093	6.80617e-12
Solyc06g076160	Cytochrome P450	58.5	2.32403e-10
Solyc06g076150	Eukaryotic translation initiation factor 3 subunit 8-like protein (AHRD V1 **** Q9LIL2_ARATH); contains Interpro domain(s) IPR008905 Eukaryotic translation initiation factor 3 subunit 8, N-terminal	2.0546	0.000377552
Solyc06g076130	Unknown Protein (AHRD V1)	15.7725	5.70301e-53
Solyc06g076100	Protein phosphatase 2C containing protein (AHRD V1 *-*- B6T998_MAIZE); contains Interpro domain(s) IPR015655 Protein phosphatase 2C	14.196	4.43107e-49
Solyc06g076080	Unknown Protein (AHRD V1)	21.2232	4.33505e-54
Solyc06g076040	U-box domain-containing protein (AHRD V1 **-- D7KBV1_ARALY); contains Interpro domain(s) IPR011989 Armadillo-like helical	5.14437	1.18584e-20
Solyc06g076020	heat shock protein (AHRD V1 ***- B2D2G5_CAPSN); contains Interpro domain(s) IPR013126 Heat shock protein 70	57.0646	9.62875e-38
Solyc06g075780	Cys2/His2 zinc-finger transcription factor (AHRD V1 **** Q4U318_SILLA); contains Interpro domain(s) IPR007087 Zinc finger, C2H2-type	27.8529	9.61573e-28
Solyc06g075690	Auxin-regulated protein (AHRD V1 ***- Q945F5_SOLLC); contains Interpro domain(s) IPR010369 Protein of unknown function DUF966	45.8413	3.08157e-21
Solyc06g075610	Exocyst complex component 7 (AHRD V1 *--- EXOC7_DROME); contains Interpro domain(s) IPR004140 Exo70 exocyst complex subunit	5.86357	7.43061e-24
Solyc06g075530	Unknown Protein (AHRD V1)	7.50794	0.000721659
Solyc06g075400	V-type proton ATPase subunit a (AHRD V1 **** VPH1_NEUCR); contains Interpro domain(s) IPR002490 ATPase, V0/A0 complex, 116-kDa subunit	2.4276	6.32302e-06
Solyc06g075310	Adenylate kinase isoenzyme 6 (AHRD V1 **-- B5X3S3_SALSA)	9.99528	8.37114e-24
Solyc06g075190	Unknown Protein (AHRD V1)	14.5784	1.90409e-18
Solyc06g074960	ABC transporter G family member 3 (AHRD V1 *--- AB3G_ARATH); contains Interpro domain(s) IPR000374 Phosphatidate cytidylyltransferase	3.4275	5.87342e-11
Solyc06g074840	Charged multivesicular body protein 3 (AHRD V1 ***- B6SM72_MAIZE); contains Interpro domain(s) IPR005024 Snf7	5.12613	3.71213e-21
Solyc06g074670	Bifunctional polymyxin resistance arnA protein (AHRD V1 ***- B6TQB1_MAIZE); contains Interpro domain(s) IPR001509 NAD-dependent epimerase/dehydratase	2.06511	0.000456655
Solyc06g074650	AP-2 complex subunit alpha (AHRD V1 ***- C0NYN0_AJECG); contains Interpro domain(s) IPR017104 Adaptor protein complex AP-2, alpha subunit	3.70998	2.05863e-11
Solyc06g074620	Os02g0448600 protein (Fragment) (AHRD V1 *--- Q0E1G8_ORYSJ)	29	4.45516e-11
Solyc06g074550	Unknown Protein (AHRD V1)	19.1579	3.94732e-35
Solyc06g074530	Prephenate dehydratase (AHRD V1 **** Q6JJ29_IPOTF); contains Interpro domain(s) IPR001086 Prephenate dehydratase	45.3503	2.73357e-50
Solyc06g074400	Pentatricopeptide repeat-containing protein At2g32230, mitochondrial (AHRD V1 **-- PP179_ARATH); contains Interpro domain(s) IPR002528 Multi antimicrobial extrusion protein MatE	2.44162	2.48659e-05
Solyc06g074310	Transmembrane 9 superfamily protein member 1 (AHRD V1 **** B6T9C2_MAIZE); contains Interpro domain(s) IPR004240 Nonaspanin (TM9SF)	2.22026	0.000155359
Solyc06g074300	Ribosomal protein (AHRD V1 ***- Q6ER67_ORYSJ); contains Interpro domain(s) IPR002143 Ribosomal protein L1	2.05062	0.00041567
Solyc06g074140	U-box domain-containing protein 24 (AHRD V1 ***- D7LAS1_ARALY); contains Interpro domain(s) IPR003613 U box domain	321.6	1.93582e-25
Solyc06g074030	CCR4-NOT transcription complex subunit 7 (AHRD V1 ***- B4FG48_MAIZE); contains Interpro domain(s) IPR006941 Ribonuclease CAF1	6.79249	0.00402849
Solyc06g073990	Unknown Protein (AHRD V1)	6.84317	6.53786e-13
Solyc06g073950	DnaJ homolog subfamily C member 8 (AHRD V1 ***- C1BZG1_ESOLU); contains Interpro domain(s) IPR001623 Heat shock protein DnaJ, N-terminal	2.2237	0.000268431
Solyc06g073890	Zinc finger RING-type (AHRD V1 ***- Q2HT04_MEDTR)	5.26838	2.20818e-18
Solyc06g073880	RING-H2 zinc finger protein (Fragment) (AHRD V1 *-*- A1IW10_9LAMI)	4.89988	1.31794e-18
Solyc06g073860	RING-H2 zinc finger protein (Fragment) (AHRD V1 *-*- A1IW10_9LAMI)	3.20437	1.20809e-09
Solyc06g073850	Unknown Protein (AHRD V1)	7.984	4.03623e-12
Solyc06g073840	Peptidyl-prolyl cis-trans isomerase D (AHRD V1 *--- PPID_HUMAN); contains Interpro domain(s) IPR011990 Tetratricopeptide-like helical	4.47362	5.15702e-18
Solyc06g073830	Calmodulin-like protein (AHRD V1 ***- Q0VJ70_DATME); contains Interpro domain(s) IPR011992 EF-Hand type	39.8788	1.85586e-15
Solyc06g073760	Beta-D-glucosidase (AHRD V1 **** O82074_TROMA); contains Interpro domain(s) IPR001764 Glycoside hydrolase, family 3, N-terminal	37.7083	7.07616e-52
Solyc06g073380	UPF0558 protein C1orf156 homolog (AHRD V1 *--- CA156_BOVIN)	2.7522	6.25593e-08
Solyc06g073370	40S ribosomal protein S18 (AHRD V1 ***- B4G286_MAIZE); contains Interpro domain(s) IPR001892 Ribosomal protein S13	2.02402	0.00252103
Solyc06g073230	tRNA-dihydrouridine synthase 2-like protein (AHRD V1 **** Q54QJ2_DICDI); contains Interpro domain(s) IPR001269 tRNA-dihydrouridine synthase	2.08077	0.000631095
Solyc06g073060	Iaa-amino acid hydrolase 6 (AHRD V1 **** A9PG36_POPTR); contains Interpro domain(s) IPR017439 Peptidase M20D, mername-AA028/carboxypeptidase Ss1	2.47709	8.70538e-07
Solyc06g073050	NAC domain protein IPR003441 (AHRD V1 *-*- B9IDH0_POPTR); contains Interpro domain(s) IPR003441 No apical meristem (NAM) protein	9.61874	7.15884e-39
Solyc06g073020	Serine-type endopeptidase inhibitor (AHRD V1 *-** B6TFT9_MAIZE)	3.8547	3.32479e-13
Solyc06g072980	Autophagy-related protein 13 (AHRD V1 *-*- C1GRW0_PARBA); contains Interpro domain(s) IPR018731 Autophagy-related protein 13	2.50937	4.09113e-06
Solyc06g072740	Inositol-tetrakisphosphate 1-kinase 1 (AHRD V1 **** B6TJ44_MAIZE); contains Interpro domain(s) IPR017427 Inositol-tetrakisphosphate 1-kinase	2.46964	0.00384148
Solyc06g072610	Palmitoyltransferase-like protein (AHRD V1 *-** C6YXK4_ORYSJ); contains Interpro domain(s) IPR001594 Zinc finger, DHHC-type	5.91429	3.43583e-24
Solyc06g072600	Mitochondrial import inner membrane translocase subunit Tim8 (AHRD V1 ***- B6SQH6_MAIZE); contains Interpro domain(s) IPR004217 Mitochondrial inner membrane translocase complex, Tim8/9/10/13-zinc finger-like	2.07742	0.00129916
Solyc06g072550	UPF0497 membrane protein 8 (AHRD V1 ***- U4978_VITVI); contains Interpro domain(s) IPR006459 Uncharacterised protein family UPF0497, trans-membrane plant subgroup	2.68922	0.0304155
Solyc06g072490	40S ribosomal protein S1 (AHRD V1 ***- RS3A_LACBS); contains Interpro domain(s) IPR001593 Ribosomal protein S3Ae	2.24647	2.96585e-05
Solyc06g072460	CHP-rich zinc finger protein-like (AHRD V1 *--- Q8H5Y9_ORYSJ); contains Interpro domain(s) IPR011424 C1-like	80.8667	2.2936e-59
Solyc06g072430	Bcl-2-associated athanogene-like protein (AHRD V1 *-*- D1MIX4_VITVI); contains Interpro domain(s) IPR003103 Apoptosis regulator Bcl-2 protein, BAG	4.40407	0.000199334
Solyc06g072330	Mitochondrial import inner membrane translocase subunit TIM14 (AHRD V1 ***- B6T323_MAIZE); contains Interpro domain(s) IPR001623 Heat shock protein DnaJ, N-terminal	9.78614	1.50698e-09
Solyc06g072280	Small nuclear ribonucleoprotein E (AHRD V1 ***- B6SK95_MAIZE); contains Interpro domain(s) IPR006649 Like-Sm ribonucleoprotein, eukaryotic and archaea-type, core	2.12194	0.000509
Solyc06g072230	Kunitz trypsin inhibitor (AHRD V1 **** B8Y888_TOBAC); contains Interpro domain(s) IPR002160 Proteinase inhibitor I3, Kunitz legume	6.31929	2.15842e-25
Solyc06g072220	Kunitz trypsin inhibitor (AHRD V1 **** B8Y888_TOBAC); contains Interpro domain(s) IPR002160 Proteinase inhibitor I3, Kunitz legume	3.17119	3.28424e-07
Solyc06g072030	Unknown Protein (AHRD V1)	7.08985	3.21095e-07
Solyc06g071990	AAA-type ATPase family protein (AHRD V1 *-*- D7MGM1_ARALY)	3.94627	1.44999e-06
Solyc06g071810	Receptor like kinase, RLK	19.1263	6.23934e-66
Solyc06g071800	Serine/threonine protein kinase (AHRD V1 *-** D0NNA3_PHYIN); contains Interpro domain(s) IPR002290 Serine/threonine protein kinase	2.37937	9.67647e-06
Solyc06g071680	Histone deacetylase (AHRD V1 ***- B9I3D0_POPTR); contains Interpro domain(s) IPR003084 Histone deacetylase	2.30058	1.99548e-05
Solyc06g071280	Enhanced disease susceptibility 1 (Fragment) (AHRD V1 **-- B2BDU7_ARALY); contains Interpro domain(s) IPR002921 Lipase, class 3	6.83222	3.52638e-31
Solyc06g071110	Chaperone protein dnaJ 3 (AHRD V1 ***- DNAJ3_ARATH); contains Interpro domain(s) IPR003095 Heat shock protein DnaJ	2.03571	0.00270044
Solyc06g071070	Short-chain dehydrogenase/reductase family protein (AHRD V1 ***- D7L204_ARALY); contains Interpro domain(s) IPR002347 Glucose/ribitol dehydrogenase	5.0408	9.91994e-12
Solyc06g071060	Short-chain dehydrogenase/reductase family protein (AHRD V1 **-- D7L204_ARALY); contains Interpro domain(s) IPR002347 Glucose/ribitol dehydrogenase	3.46259	3.29537e-05
Solyc06g071050	Spfh domain / band 7 family protein (AHRD V1 **-- B4AS86_FRANO); contains Interpro domain(s) IPR001107 Band 7 protein	5.54563	7.30103e-21
Solyc06g071010	Unknown Protein (AHRD V1)	2.00324	0.00137083
Solyc06g069780	E3 ubiquitin-protein ligase MARCH3 (AHRD V1 *--- B5X3M1_SALSA); contains Interpro domain(s) IPR011016 Zinc finger, RING-CH-type	5.79874	2.13019e-24
Solyc06g069740	Calmodulin-like protein (AHRD V1 *-*- B6TXW9_MAIZE); contains Interpro domain(s) IPR011992 EF-Hand type	47.1389	6.00412e-29
Solyc06g069690	Pseudo response regulator (AHRD V1 **** B9N4C8_POPTR); contains Interpro domain(s) IPR001789 Signal transduction response regulator, receiver region	5.56009	6.78265e-22
Solyc06g069600	Transcription factor EB (AHRD V1 *-*- TFEB_MOUSE); contains Interpro domain(s) IPR011598 Helix-loop-helix DNA-binding	2.18155	0.0260862
Solyc06g069570	SNAP25 homologous protein SNAP33 (AHRD V1 **-- SNP33_ARATH); contains Interpro domain(s) IPR000727 Target SNARE coiled-coil region	14.3164	7.10504e-55
Solyc06g069550	UDP-D-glucose dehydrogenase (AHRD V1 **** D2WK27_GOSHI); contains Interpro domain(s) IPR014028 UDP-glucose/GDP-mannose dehydrogenase, dimerisation and substrate-binding	27.2727	2.70289e-20
Solyc06g069520	UPF0139 membrane protein At5g07960 (AHRD V1 ***- U139_ARATH); contains Interpro domain(s) IPR005351 Uncharacterised protein family UPF0139	2.37485	9.1456e-06
Solyc06g069310	Nuclear transcription factor Y subunit B-6 (AHRD V1 **-* B6UH02_MAIZE); contains Interpro domain(s) IPR003958 Transcription factor CBF/NF-Y/archaeal histone	2.132	0.000269629
Solyc06g069190	Nucellin-like aspartic protease (Fragment) (AHRD V1 **-- Q8L886_MAIZE); contains Interpro domain(s) IPR001461 Peptidase A1	6.09844	2.23853e-25
Solyc06g069180	Phosphatase 2A regulatory A subunit (AHRD V1 **** Q9S7C5_ORYSA); contains Interpro domain(s) IPR011989 Armadillo-like helical	2.12303	0.000126135
Solyc06g069130	Kinesin-like protein 73641-79546 (AHRD V1 ***- Q9CAC9_ARATH); contains Interpro domain(s) IPR001752 Kinesin, motor region	48.0909	3.72253e-27
Solyc06g069090	40S ribosomal protein S7-like protein (AHRD V1 ***- Q3HRX6_SOLTU); contains Interpro domain(s) IPR000554 Ribosomal protein S7e	2.01192	0.00123303
Solyc06g069040	Glutathione S-transferase (AHRD V1 **** Q84T17_PHAAT); contains Interpro domain(s) IPR004046 Glutathione S-transferase, C-terminal	42.7778	1.61961e-16
Solyc06g068960	Calmodulin (AHRD V1 ***- D3PJ43_9MAXI); contains Interpro domain(s) IPR011992 EF-Hand type	6.89353	1.9982e-25
Solyc06g068920	Protein kinase (AHRD V1 *-*- Q6L6R7_WHEAT); contains Interpro domain(s) IPR002290 Serine/threonine protein kinase	2.04903	0.000397103
Solyc06g068890	Unknown Protein (AHRD V1)	118.583	4.89125e-22
Solyc06g068850	Genomic DNA chromosome 5 TAC clone K22G18 (AHRD V1 *--- Q9FH52_ARATH); contains Interpro domain(s) IPR013989 Development and cell death domain	2.33533	0.00041567
Solyc06g068840	Copine-3 (AHRD V1 ***- B6SK39_MAIZE); contains Interpro domain(s) IPR010734 Copine	2.34638	1.33263e-05
Solyc06g068820	Mitochondrial import inner membrane translocase subunit TIM16 (AHRD V1 ***- B6UGA4_MAIZE); contains Interpro domain(s) IPR005341 Protein Transporter, Pam16	4.81349	5.71293e-08
Solyc06g068800	CRAL/TRIO domain containing protein expressed (AHRD V1 **-- Q75GU9_ORYSJ); contains Interpro domain(s) IPR001251 Cellular retinaldehyde-binding/triple function, C-terminal	6.10356	2.27672e-24
Solyc06g068780	Protein kish-A (AHRD V1 **-- KISHA_CHICK); contains Interpro domain(s) IPR009653 Protein of unknown function DUF1242	2.10247	0.00610845
Solyc06g068740	Dehydrogenase/reductase SDR family member 7B (AHRD V1 *-*- DRS7B_BOVIN); contains Interpro domain(s) IPR002347 Glucose/ribitol dehydrogenase	2.40506	6.4561e-05
Solyc06g068720	Calcium-binding mitochondrial carrier protein SCaMC-1 (AHRD V1 **** B5X2X8_SALSA); contains Interpro domain(s) IPR002067 Mitochondrial carrier protein	2.1181	0.000420553
Solyc06g068560	Folate/biopterin transporter (AHRD V1 **** B5W6N2_SPIMA); contains Interpro domain(s) IPR004324 Biopterin transport-related protein BT1	4.92424	4.89716e-14
Solyc06g068530	Unknown Protein (AHRD V1)	18.8103	1.15708e-06
Solyc06g068460	WRKY transcription factor 1 (AHRD V1 **** C0L2S0_SOLLC); contains Interpro domain(s) IPR003657 DNA-binding WRKY	3.45504	2.80219e-10
Solyc06g068400	60S ribosomal protein L7-like protein (AHRD V1 ***- B3TM16_ELAGV); contains Interpro domain(s) IPR005998 Ribosomal protein L7, eukaryotic	2.14402	0.000873862
Solyc06g068320	Prolyl-tRNA synthetase (AHRD V1 **** Q54Q07_DICDI); contains Interpro domain(s) IPR004499 Prolyl-tRNA synthetase, class IIa, prokaryotic-type	3.18033	2.972e-11
Solyc06g068090	Phospholipase D (AHRD V1 **** D2E4A5_9ROSI); contains Interpro domain(s) IPR011402 Phospholipase D, plant	2.16875	4.62365e-05
Solyc06g067940	Cytochrome c oxidase subunit Vb (AHRD V1 ***- Q0KKQ8_PEA); contains Interpro domain(s) IPR002124 Cytochrome c oxidase, subunit Vb	2.3191	9.51416e-06
Solyc06g067890	Hydrolase alpha/beta fold family protein (AHRD V1 **** D7KX74_ARALY); contains Interpro domain(s) IPR000073 Alpha/beta hydrolase fold-1	2.7509	5.41613e-07
Solyc06g066660	Ribosomal protein L37 (AHRD V1 ***- B9RQN1_RICCO); contains Interpro domain(s) IPR001569 Ribosomal protein L37e	2.15395	0.00371547
Solyc06g066630	Membrane bound O-acyl transferase MBOAT (AHRD V1 **-- Q2HT39_MEDTR)	18.3402	1.21241e-40
Solyc06g066610	TATA element modulatory factor 1 (AHRD V1 *--- Q6DEI1_DANRE)	2.47989	1.63056e-06
Solyc06g066600	Solute carrier family 2, facilitated glucose transporter member 3 (AHRD V1 **** GTR3_CANFA); contains Interpro domain(s) IPR003663 Sugar/inositol transporter	4.28369	1.10968e-11
Solyc06g066590	Cell number regulator 10 (AHRD V1 **-- D9HP26_MAIZE); contains Interpro domain(s) IPR006461 Protein of unknown function Cys-rich	141.216	3.11408e-112
Solyc06g066570	Peroxisomal biogenesis factor 2 (AHRD V1 *-*- A8NXV9_COPC7); contains Interpro domain(s) IPR006845 Pex, N-terminal	2.5583	7.11159e-07
Solyc06g066370	WRKY transcription factor 1 (AHRD V1 **** C9DHZ0_9ROSI); contains Interpro domain(s) IPR003657 DNA-binding WRKY	20.7081	5.57945e-68
Solyc06g066330	Poly polymerase catalytic domain containing protein expressed (AHRD V1 **-- Q336N3_ORYSJ); contains Interpro domain(s) IPR004170 WWE domain	2.4185	0.0001392
Solyc06g066320	Transcription factor iws1 (AHRD V1 *-*- B6K1U8_SCHJY); contains Interpro domain(s) IPR008654 IWS1, C-terminal	2.00552	0.000437001
Solyc06g066300	Diphthamide biosynthesis protein 1 (AHRD V1 ***- B6TW72_MAIZE); contains Interpro domain(s) IPR016435 Diphthamide synthesis, DHP1	2.1068	0.000990817
Solyc06g066060	ATP-dependent RNA helicase (AHRD V1 **** Q1HR75_AEDAE); contains Interpro domain(s) IPR011545 DNA/RNA helicase, DEAD/DEAH box type, N-terminal	2.05735	0.000286862
Solyc06g066050	Genomic DNA chromosome 3 P1 clone MSJ11 (AHRD V1 *--- Q9LW02_ARATH)	2.74932	5.35129e-06
Solyc06g065950	Vesicle-associated membrane protein 7C (AHRD V1 **-- D7MAR2_ARALY); contains Interpro domain(s) IPR001388 Synaptobrevin	3.28772	2.86486e-11
Solyc06g065740	Golgi SNAP receptor complex member 1 (AHRD V1 ***- B5X829_SALSA); contains Interpro domain(s) IPR007705 Vesicle transport v-SNARE	2.42111	2.24968e-05
Solyc06g065720	DOMON domain-containing protein (AHRD V1 **-- D7MUW8_ARALY); contains Interpro domain(s) IPR006593 Cytochrome b561/ferric reductase transmembrane	3.43224	1.50894e-11
Solyc06g065570	N-acetyltransferase (AHRD V1 ***- Q1HQ22_BOMMO); contains Interpro domain(s) IPR000182 GCN5-related N-acetyltransferase	3.86587	1.39968e-14
Solyc06g065560	Fatty acid elongase 3-ketoacyl-CoA synthase (AHRD V1 **** Q6DUV6_BRANA); contains Interpro domain(s) IPR012392 Very-long-chain 3-ketoacyl-CoA synthase	9.82568	1.42541e-40
Solyc06g065460	Os01g0873900 protein (Fragment) (AHRD V1 *-*- Q0JHA9_ORYSJ); contains Interpro domain(s) IPR007700 Protein of unknown function DUF668	2.08877	0.000465496
Solyc06g065400	Transmembrane protein 41B (AHRD V1 **-- TM41B_XENLA); contains Interpro domain(s) IPR015414 SNARE associated Golgi protein	4.13095	3.99267e-14
Solyc06g065320	Protein disulfide isomerase (AHRD V1 **-* Q5EUD3_MAIZE); contains Interpro domain(s) IPR013766 Thioredoxin domain	2.62477	4.1441e-06
Solyc06g065310	Lipoate protein ligase-like protein (AHRD V1 ***- Q9MBG4_ARATH); contains Interpro domain(s) IPR004143 Biotin/lipoate A/B protein ligase	2.0098	0.0138042
Solyc06g065290	Unknown Protein (AHRD V1)	2.54255	0.000217142
Solyc06g065200	Unknown Protein (AHRD V1)	2.84524	0.000142519
Solyc06g065190	TCP family transcription factor (AHRD V1 *-** A6MCZ2_9ORYZ); contains Interpro domain(s) IPR005333 Transcription factor, TCP	4.11475	5.80803e-10
Solyc06g065060	FAD-binding domain-containing protein (AHRD V1 **-- D7MFI0_ARALY); contains Interpro domain(s) IPR006094 FAD linked oxidase, N-terminal	2640	4.39452e-21
Solyc06g065030	Transmembrane 9 superfamily protein member 3 (AHRD V1 ***- B6SY54_MAIZE); contains Interpro domain(s) IPR004240 Nonaspanin (TM9SF)	6.31004	1.58438e-25
Solyc06g065010	GDSL esterase/lipase 1 (AHRD V1 **** GLIP1_ARATH); contains Interpro domain(s) IPR001087 Lipase, GDSL	99.9	1.85055e-16
Solyc06g064900	Unknown Protein (AHRD V1)	8.09524	4.33309e-08
Solyc06g064890	Transcription initiation factor IIE subunit beta (AHRD V1 ***- B6JXL9_SCHJY); contains Interpro domain(s) IPR017935 Transcription factor TFIIE beta subunit-like, DNA-binding	2.16884	0.00016528
Solyc06g064740	Unknown Protein (AHRD V1)	2.04545	0.0263917
Solyc06g064470	Ribosomal protein L7a (AHRD V1 ***- A8J567_CHLRE); contains Interpro domain(s) IPR001921 Ribosomal protein L7A	2.06078	0.000313908
Solyc06g063350	Unknown Protein (AHRD V1)	16.0233	6.46461e-23
Solyc06g063320	Unknown Protein (AHRD V1)	2.66563	6.62311e-07
Solyc06g063210	Glutamate-gated kainate-type ion channel receptor subunit GluR5 (AHRD V1 **** B9HB97_POPTR); contains Interpro domain(s) IPR017103 Ionotropic glutamate-like receptor, plant	47.6034	4.32269e-86
Solyc06g063200	Glutamate-gated kainate-type ion channel receptor subunit GluR5 (AHRD V1 **** B9HB97_POPTR); contains Interpro domain(s) IPR017103 Ionotropic glutamate-like receptor, plant	106.5	5.32177e-47
Solyc06g063190	Glutamate-gated kainate-type ion channel receptor subunit GluR5 (AHRD V1 **** B9HB97_POPTR); contains Interpro domain(s) IPR017103 Ionotropic glutamate-like receptor, plant	29.5976	3.6152e-71
Solyc06g063180	Glutamate-gated kainate-type ion channel receptor subunit GluR5 (AHRD V1 **** B9HB97_POPTR); contains Interpro domain(s) IPR017103 Ionotropic glutamate-like receptor, plant	22.0828	2.28627e-64
Solyc06g063170	Glutamate-gated kainate-type ion channel receptor subunit GluR5 (AHRD V1 **** B9HB97_POPTR); contains Interpro domain(s) IPR017103 Ionotropic glutamate-like receptor, plant	2.01498	0.00314169
Solyc06g063130	Conserved protein (Fungal and plant) (AHRD V1 *--- D4AZ45_ARTBC); contains Interpro domain(s) IPR018786 Protein of unknown function DUF2343	2.1283	0.00617499
Solyc06g063110	Ring H2 finger protein (AHRD V1 *-*- D9ZHD8_HYPPE); contains Interpro domain(s) IPR018957 Zinc finger, C3HC4 RING-type	30.6667	8.94451e-16
Solyc06g063090	Alanine aminotransferase (AHRD V1 **** Q6VEJ5_CAPAN); contains Interpro domain(s) IPR004839 Aminotransferase, class I and II	14.3561	4.59552e-53
Solyc06g063060	Auxin-repressed protein-like protein (AHRD V1 **-- Q84KS0_TOBAC); contains Interpro domain(s) IPR008406 Dormancyauxin associated	13	3.36731e-18
Solyc06g063020	Zinc finger CCCH domain-containing protein 62 (AHRD V1 *--- C3H62_ORYSJ); contains Interpro domain(s) IPR003034 DNA-binding SAP	2.19277	0.00277198
Solyc06g063010	At1g72390-like protein (Fragment) (AHRD V1 *-*- C0JD42_9BRAS)	2.18103	0.00263602
Solyc06g062990	Exocyst complex protein exo70 (AHRD V1 **-- EXO70_ASPFU); contains Interpro domain(s) IPR004140 Exo70 exocyst complex subunit	3.94048	9.06753e-13
Solyc06g062940	RING-box protein (AHRD V1 ***- Q2PYP4_ARAHY); contains Interpro domain(s) IPR018957 Zinc finger, C3HC4 RING-type	2.33354	0.000109932
Solyc06g062920	ATP binding / serine-threonine kinase (AHRD V1 **** C5DB71_VITVI); contains Interpro domain(s) IPR001245 Tyrosine protein kinase	122.209	1.85071e-111
Solyc06g062860	Ataxin-2 (AHRD V1 *--- D3BPE8_POLPA); contains Interpro domain(s) IPR009604 LsmAD domain	3.64007	1.02463e-12
Solyc06g062780	Phospholipid-transporting ATPase (AHRD V1 **** C1GDL1_PARBD); contains Interpro domain(s) IPR006539 ATPase, P-type, phospholipid-translocating, flippase	4.44395	3.66955e-18
Solyc06g062660	Beta-galactosidase (AHRD V1 **** D7KR60_ARALY); contains Interpro domain(s) IPR001944 Glycoside hydrolase, family 35	9.33003	2.22674e-39
Solyc06g062590	Transmembrane 9 superfamily protein member 4 (AHRD V1 **** B6SXZ2_MAIZE); contains Interpro domain(s) IPR004240 Nonaspanin (TM9SF)	3.11674	2.0946e-10
Solyc06g062530	Serine/threonine protein phosphatase 2A 55 kDa regulatory subunit B beta isoform (AHRD V1 ***- 2ABB_ARATH); contains Interpro domain(s) IPR000009 Protein phosphatase 2A, regulatory subunit PR55	2.1438	0.00021157
Solyc06g062500	60S ribosomal protein L28 (AHRD V1 ***- B3TLS3_ELAGV); contains Interpro domain(s) IPR002672 Ribosomal protein L28e	2.29297	0.00110241
Solyc06g062420	Unknown Protein (AHRD V1)	198.615	1.3958e-67
Solyc06g062410	Unknown Protein (AHRD V1)	31.2222	9.4859e-05
Solyc06g062330	UDP-glucosyltransferase HvUGT5876 (AHRD V1 **** D3WYW1_HORVD); contains Interpro domain(s) IPR002213 UDP-glucuronosyl/UDP-glucosyltransferase	18.3457	2.42081e-11
Solyc06g061240	Zinc-binding family protein (AHRD V1 **** D7MDD4_ARALY); contains Interpro domain(s) IPR006734 Protein of unknown function DUF597	3.28494	4.04771e-11
Solyc06g061190	Hydroxyproline-rich glycoprotein family protein (AHRD V1 *-*- D7KHM1_ARALY); contains Interpro domain(s) IPR008889 VQ	11.1319	5.56633e-37
Solyc06g061180	Abscisic acid receptor PYR1 (AHRD V1 **-- PYR1_ARATH); contains Interpro domain(s) IPR019587 Polyketide cyclase/dehydrase	3.12404	1.01092e-08
[truncated: 2,371 more rows]

## Sheet: AvrPto_FIRE
GeneID	Description	WT vs I96A+2xA ratio	WT vs I96A+2xA adjust p	I96A+2xA vs Mock ratio	I96A+2xA vs Mock adjust p
BTI9_1a		0.385218	0.000410993	15.0084	2.9154e-17
Solyc12g100270	CER1 (AHRD V1 **-- B6TFH3_MAIZE); contains Interpro domain(s) IPR006694 Fatty acid hydroxylase	0.331544	1.5171e-07	186.25	4.19797e-47
Solyc12g100260	Fatty acid desaturase (AHRD V1 ***- B3SP99_CAPAN)	0.284187	2.14388e-06	921.264	8.21209e-44
Solyc12g100250	Fatty acid desaturase (AHRD V1 ***- B3SP99_CAPAN); contains Interpro domain(s) IPR005804 Fatty acid desaturase, type 1	0.235752	1.15189e-14	813	1.41459e-78
Solyc12g100240	Fatty acid desaturase (AHRD V1 ***- B3SP99_CAPAN)	0.293315	6.31024e-08	1224.71	1.32128e-54
Solyc12g099980	LRR receptor-like serine/threonine-protein kinase, RLP	0.266547	5.38832e-07	62.1111	3.85542e-26
Solyc12g099810	Crt homolog 1 (AHRD V1 **-- CRTP1_DICDI)	0.429487	2.17426e-07	10.2207	7.48026e-36
Solyc12g099340	Calmodulin-binding transcription activator 5 (AHRD V1 **** D7MA72_ARALY); contains Interpro domain(s) IPR005559 CG-1	0.430137	0.000913235	3.72449	2.91142e-06
Solyc12g096960	Major allergen Mal d 1.0502 (AHRD V1 ***- Q4VPK6_MALDO); contains Interpro domain(s) IPR000916 Bet v I allergen	0.256903	1.15918e-18	588	5.92638e-136
Solyc12g096950	Oxidation resistance 1-like protein (AHRD V1 *--- Q6Z157_ORYSJ); contains Interpro domain(s) IPR006571 TLDc	0.255747	9.60275e-07	43.5	1.07727e-18
Solyc12g096920	Cc-nbs-lrr, resistance protein	0.316949	1.02587e-06	49.1667	9.17508e-28
Solyc12g096830	UDP-glucosyltransferase family 1 protein (AHRD V1 ***- C6KI44_CITSI); contains Interpro domain(s) IPR002213 UDP-glucuronosyl/UDP-glucosyltransferase	0.484642	2.96645e-05	2.5321	1.49249e-05
Solyc12g096570	ARGOS (AHRD V1 ***- C7SFP7_SOLLC)	0.114106	0.00234416	6.87037	0.00489033
Solyc12g094570	Os03g0133300 protein (Fragment) (AHRD V1 ***- Q0DVF0_ORYSJ)	0.425847	0.0113322	2.59341	0.00289285
Solyc12g088390	Zinc-finger protein (AHRD V1 ***- Q40899_PETHY); contains Interpro domain(s) IPR007087 Zinc finger, C2H2-type	0.2611	3.17425e-07	50.4366	8.40131e-29
Solyc12g088370	Interferon-related developmental regulator family protein (AHRD V1 ***- B4FQN7_MAIZE); contains Interpro domain(s) IPR007701 Interferon-related developmental regulator, N-terminal	0.433926	2.68417e-07	8.37234	6.12231e-31
Solyc12g088360	U-box domain-containing protein 4 (AHRD V1 **-- PUB4_ARATH); contains Interpro domain(s) IPR011989 Armadillo-like helical	0.264188	3.97831e-06	5.16162	3.78726e-08
Solyc12g088330	Unknown Protein (AHRD V1)	0.317647	0.000559037	3.46939	0.00118156
Solyc12g088040	Receptor-like protein kinase At3g21340 (AHRD V1 *-** RLK6_ARATH); contains Interpro domain(s) IPR002290 Serine/threonine protein kinase	0.134769	1.33873e-35	92.8462	6.41372e-92
Solyc12g087960	Unknown Protein (AHRD V1)	0.46729	0.00239692	2.32609	0.00466431
Solyc12g087950	AT-hook motif nuclear localized protein 17 (AHRD V1 **-- Q9LTA2_ARATH); contains Interpro domain(s) IPR014476 Predicted AT-hook DNA-binding	0.423272	1.65658e-05	4.54336	4.04125e-17
Solyc12g087860	Ring H2 finger protein (AHRD V1 *-*- D9ZHD8_HYPPE); contains Interpro domain(s) IPR018957 Zinc finger, C3HC4 RING-type	0.400071	1.53339e-07	19.7676	1.79938e-33
Solyc12g062790	Histidine decarboxylase (AHRD V1 *-*- Q9MA74_ARATH); contains Interpro domain(s) IPR002129 Pyridoxal phosphate-dependent decarboxylase	0.446181	0.00168053	7	4.06457e-26
Solyc12g057160	Unknown Protein (AHRD V1)	0.409951	0.0198457	6.98851	1.5326e-05
Solyc12g057140	Unknown Protein (AHRD V1)	0.280896	7.95188e-10	21.0518	1.97295e-33
Solyc12g056960	Glucan 1 3-beta-glucosidase (AHRD V1 ***- C1H4T0_PARBA); contains Interpro domain(s) IPR001547 Glycoside hydrolase, family 5	0.41677	5.00557e-08	7.37774	4.89869e-30
Solyc12g056600	Short chain alcohol dehydrogenase (AHRD V1 **** O50038_TOBAC); contains Interpro domain(s) IPR002347 Glucose/ribitol dehydrogenase	0.486692	0.0252217	2.50476	0.0166231
Solyc12g056590	Ethylene responsive transcription factor 2a (AHRD V1 *-*- C0J9I7_9ROSA); contains Interpro domain(s) IPR001471 Pathogenesis-related transcriptional factor and ERF, DNA-binding	0.140468	6.66497e-05	31.4737	5.49994e-09
Solyc12g056460	MADS box transcription factor (AHRD V1 **** C3PTE7_POPTO); contains Interpro domain(s) IPR002100 Transcription factor, MADS-box	0.480514	6.24256e-05	3.08785	4.03975e-08
Solyc12g055710	RING finger protein 38 (AHRD V1 *-*- RNF38_HUMAN); contains Interpro domain(s) IPR018957 Zinc finger, C3HC4 RING-type	0.433661	0.0088733	17.6957	3.24019e-10
Solyc12g049400	Protein TIFY 3B (AHRD V1 *--- TIF3B_ARATH); contains Interpro domain(s) IPR010399 Tify	0.315385	0.0294035	4.64286	0.00356457
Solyc12g049290	ELF4-like protein (AHRD V1 ***- C6ZKI0_SOLLC); contains Interpro domain(s) IPR009741 Protein of unknown function DUF1313	0.496527	6.18992e-05	6.03767	1.03524e-21
Solyc12g049030	Fatty acid desaturase (AHRD V1 ***- B3SP99_CAPAN); contains Interpro domain(s) IPR005804 Fatty acid desaturase, type 1	0.222616	1.83446e-23	672.088	9.34048e-172
Solyc12g045030	Short-chain dehydrogenase/reductase family protein (AHRD V1 **-- D7LV30_ARALY); contains Interpro domain(s) IPR002347 Glucose/ribitol dehydrogenase	0.417263	7.86803e-09	75.4454	4.70504e-97
Solyc12g045020	Cytochrome P450	0.158099	0.000231011	486.333	4.24735e-17
Solyc12g044940	Short-chain dehydrogenase/reductase SDR (AHRD V1 ***- B8I6V4_CLOCE); contains Interpro domain(s) IPR002347 Glucose/ribitol dehydrogenase	0.440542	7.4466e-08	26.8304	8.70079e-79
Solyc12g044930	F-box protein PP2-B1 (AHRD V1 ***- PP2B1_ARATH); contains Interpro domain(s) IPR001810 Cyclin-like F-box	0.413592	3.00754e-07	7.8932	1.69666e-26
Solyc12g043120	Heat shock protein 4 (AHRD V1 ***- B6U237_MAIZE); contains Interpro domain(s) IPR013126 Heat shock protein 70	0.424904	2.05453e-08	5.16261	4.92589e-23
Solyc12g042600	UDP-glucosyltransferase family 1 protein (AHRD V1 ***- C6KI43_CITSI); contains Interpro domain(s) IPR002213 UDP-glucuronosyl/UDP-glucosyltransferase	0.454447	0.0202835	3.17094	0.00949957
Solyc12g042480	Cytochrome P450	0.251197	3.85973e-12	63.8333	2.09861e-47
Solyc12g040580	6-phosphogluconate dehydrogenase decarboxylating (AHRD V1 ***- B9HIW3_POPTR); contains Interpro domain(s) IPR006114 6-phosphogluconate dehydrogenase, C-terminal	0.25982	1.69635e-18	50.5142	4.26297e-94
Solyc12g040570	6-phosphogluconate dehydrogenase decarboxylating (AHRD V1 ***- B9H3V6_POPTR); contains Interpro domain(s) IPR006115 6-phosphogluconate dehydrogenase, NAD-binding	0.271963	4.16464e-17	58.2213	2.19104e-92
Solyc12g038650	Unknown Protein (AHRD V1)	0.37909	0.0100225	9.07097	4.2188e-06
Solyc12g036560	Glutathione S-transferase-like protein (AHRD V1 ***- A8DUB0_SOLLC); contains Interpro domain(s) IPR004045 Glutathione S-transferase, N-terminal	0.216013	4.89835e-23	152.126	1.87758e-108
Solyc12g036330	Receptor-like protein kinase At3g21340 (AHRD V1 *-*- RLK6_ARATH); contains Interpro domain(s) IPR002290 Serine/threonine protein kinase	0.462828	0.000120783	37.589	3.76939e-42
Solyc12g027760	Unknown Protein (AHRD V1)	0.484332	0.0237832	4.70026	1.83621e-05
Solyc12g017530	Unknown Protein (AHRD V1)	0.195666	0.0131676	5.34768	0.00784487
Solyc12g017480	Lrr, resistance protein fragment	0.254113	1.08287e-12	364.667	2.17676e-56
Solyc12g015880	Heat shock protein 90 (AHRD V1 ***- Q14TB1_TOBAC); contains Interpro domain(s) IPR019805 Heat shock protein Hsp90, conserved site IPR018249 EF-HAND 2 IPR001404 Heat shock protein Hsp90	0.489808	4.34594e-06	4.76913	9.60679e-21
Solyc12g015700	Nudix hydrolase 2 (AHRD V1 **-- B6U183_MAIZE); contains Interpro domain(s) IPR000086 NUDIX hydrolase domain	0.168605	0.000252733	7	3.67505e-12
Solyc12g014350	Receptor like kinase, RLK	0.418336	4.19692e-08	6.27654	7.09914e-23
Solyc12g014010	Glucosyltransferase (AHRD V1 ***- Q8RU72_TOBAC); contains Interpro domain(s) IPR002213 UDP-glucuronosyl/UDP-glucosyltransferase	0.110632	2.9117e-30	35.2343	8.91982e-57
Solyc12g013960	Unknown Protein (AHRD V1); contains Interpro domain(s) IPR007789 Protein of unknown function DUF688	0.36839	2.2111e-09	10.3675	3.8481e-34
Solyc12g013830	Unknown Protein (AHRD V1)	0.336748	0.00140383	3.44854	0.000611793
Solyc12g013690	Monooxygenase FAD-binding protein (AHRD V1 **-- Q1B616_MYCSS); contains Interpro domain(s) IPR003042 Aromatic-ring hydroxylase-like	0.300411	5.95649e-14	20.705	3.72091e-57
Solyc12g013620	NAC domain protein IPR003441 (AHRD V1 ***- B9N1K9_POPTR); contains Interpro domain(s) IPR003441 No apical meristem (NAM) protein	0.205849	7.73554e-09	13.6623	1.68721e-16
Solyc12g011160	Enoyl-CoA-hydratase (AHRD V1 ***- Q9SE41_AVIMR); contains Interpro domain(s) IPR001753 Crotonase, core	0.429651	6.22877e-08	7.13623	4.93262e-31
Solyc12g011100	Unknown Protein (AHRD V1)	0.247994	2.03586e-06	44.3559	3.58812e-22
Solyc12g011090	Unknown Protein (AHRD V1)	0.498033	0.0012884	254.182	3.87182e-42
Solyc12g010940	Unknown Protein (AHRD V1)	0.378924	0.011622	7	3.0026e-17
Solyc12g010900	MAX2-like protein (Fragment) (AHRD V1 *-*- B6VC85_PONTR); contains Interpro domain(s) IPR006553 Leucine-rich repeat, cysteine-containing subtype	0.421613	0.000434019	3.76504	4.20917e-06
Solyc12g010710	Unknown Protein (AHRD V1)	0.235213	9.88531e-07	160.506	4.16387e-29
Solyc12g010570	Senescence-associated protein (AHRD V1 ***- B3TLS7_ELAGV); contains Interpro domain(s) IPR000301 Tetraspanin, subgroup	0.427822	2.4318e-06	2.43562	3.01981e-05
Solyc12g010430	Unknown Protein (AHRD V1)	0.487072	0.000115517	2.5465	3.67517e-06
Solyc12g010420	Unknown Protein (AHRD V1)	0.160753	5.40437e-10	8.26946	2.2679e-09
Solyc12g010410	Homeobox protein knotted-1-like 3 (AHRD V1 ***- B6T3D1_MAIZE); contains Interpro domain(s) IPR005541 KNOX2	0.405093	1.30954e-05	108	2.78992e-41
Solyc12g009990	Signal recognition particle protein (AHRD V1 *-*- C1GCL3_PARBD); contains Interpro domain(s) IPR007222 Signal recognition particle receptor, alpha subunit, N-terminal	0.469075	1.5094e-06	5.38103	7.18067e-24
Solyc12g009520	LRR receptor-like serine/threonine-protein kinase, RLP	0.440201	0.000168714	64.8	3.84568e-34
Solyc12g009220	Jasmonate ZIM-domain protein 1 (AHRD V1 **-- A7XXZ0_SOLLC); contains Interpro domain(s) IPR010399 Tify	0.245066	1.64917e-19	97.8932	5.97993e-91
Solyc12g008960	Calmodulin-binding protein (AHRD V1 ***- A2I5F3_BETVU)	0.248271	4.87907e-19	63.5604	2.37556e-93
Solyc12g008770	Mitochondrial carrier protein-like (AHRD V1 ***- Q8S1A3_ORYSJ); contains Interpro domain(s) IPR002113 Adenine nucleotide translocator 1	0.465759	1.25671e-05	4.27513	2.08318e-14
Solyc12g008500	Receptor like kinase, RLK	0.340852	3.85973e-12	25.2887	1.56922e-69
Solyc12g007300	B3 domain-containing protein At1g20600 (AHRD V1 *-*- Y1060_ARATH); contains Interpro domain(s) IPR003340 Transcriptional factor B3	0.395716	5.06572e-05	5.83553	1.07658e-11
Solyc12g007050	Unknown Protein (AHRD V1); contains Interpro domain(s) IPR009424 Protein of unknown function DUF1070	0.402608	3.27462e-08	120.635	8.22446e-76
Solyc12g007030	Aldehyde dehydrogenase 1 (AHRD V1 ***- C5I9X1_ARTAN); contains Interpro domain(s) IPR015590 Aldehyde dehydrogenase	0.369974	2.77437e-06	2.96976	4.69881e-07
Solyc12g006380	1-aminocyclopropane-1-carboxylate oxidase-like protein (AHRD V1 **-* Q9LTH7_ARATH); contains Interpro domain(s) IPR005123 Oxoglutarate and iron-dependent oxygenase	0.424675	0.00462916	8.35461	1.70704e-08
Solyc12g005980	Zinc ion binding protein (AHRD V1 *--- C6HA87_AJECH); contains Interpro domain(s) IPR013536 WLM	0.419138	3.45501e-08	3.17992	5.38742e-11
Solyc12g005940	1-aminocyclopropane-1-carboxylate oxidase (AHRD V1 ***- Q94F66_SOLTU); contains Interpro domain(s) IPR005123 Oxoglutarate and iron-dependent oxygenase	0.233898	1.4693e-06	9.21875	4.63412e-10
Solyc12g005720	Cysteine-rich receptor-like protein kinase (AHRD V1 ***- C6ZRS1_SOYBN); contains Interpro domain(s) IPR002902 Protein of unknown function DUF26	0.209966	2.247e-24	388.575	1.52343e-157
Solyc12g005640	Myb-related transcription factor (AHRD V1 *--- B5RHV2_MUSBA); contains Interpro domain(s) IPR015495 Myb transcription factor	0.0465773	1.12162e-20	202.429	2.39587e-31
Solyc12g005590	Transmembrane protein 34 (AHRD V1 *-*- A5D9H3_BOVIN); contains Interpro domain(s) IPR005178 Protein of unknown function DUF300	0.482143	0.000763905	2.8866	1.3523e-05
Solyc12g005340	GRAS family transcription factor (AHRD V1 **-- B9I7E1_POPTR); contains Interpro domain(s) IPR005202 GRAS transcription factor	0.404902	4.91673e-09	9.15324	8.98447e-37
Solyc12g005080	Dihydrolipoyllysine-residue succinyltransferase component of 2-oxoglutarate dehydrogenase complex (AHRD V1 **** B6TFG5_MAIZE); contains Interpro domain(s) IPR006255 Dihydrolipoamide succinyltransferase	0.488767	6.62176e-06	3.78961	8.85422e-15
Solyc11g073110	Auxin-regulated protein (AHRD V1 ***- Q945F5_SOLLC); contains Interpro domain(s) IPR010369 Protein of unknown function DUF966	0.38598	3.30817e-07	56.35	9.08045e-49
Solyc11g072990	Fatty acid elongase 3-ketoacyl-CoA synthase (AHRD V1 **** Q6DUV5_BRANA); contains Interpro domain(s) IPR012392 Very-long-chain 3-ketoacyl-CoA synthase	0.484214	1.20157e-05	2.44705	4.17763e-06
Solyc11g072930	LRR receptor-like serine/threonine-protein kinase, RLP	0.432749	0.00202914	342	4.32525e-36
Solyc11g072630	Mitogen-activated protein kinase (AHRD V1 ***- Q8LT15_SOLTU); contains Interpro domain(s) IPR008351 JNK MAP kinase	0.477778	0.00244593	2.31959	0.0028411
Solyc11g072470	LOB domain protein 1 (AHRD V1 ***- D7KHW8_ARALY); contains Interpro domain(s) IPR004883 Lateral organ boundaries, LOB	0.396329	1.09414e-07	7.63376	4.79575e-26
Solyc11g072140	Receptor-like protein kinase At3g21340 (AHRD V1 *-*- RLK6_ARATH); contains Interpro domain(s) IPR002290 Serine/threonine protein kinase	0.235142	1.10653e-15	129	1.05476e-63
Solyc11g071990	Nitric oxide reductase FlRd-NAD(+) reductase (AHRD V1 **-- NORW_VIBFM); contains Interpro domain(s) IPR013027 FAD-dependent pyridine nucleotide-disulphide oxidoreductase	0.21582	1.34491e-14	113.778	8.56824e-50
Solyc11g071830	Chaperone protein dnaj (AHRD V1 ***- Q17AX7_AEDAE); contains Interpro domain(s) IPR003095 Heat shock protein DnaJ	0.311966	1.28881e-06	4.71141	5.06179e-09
Solyc11g071740	Calmodulin-like protein (AHRD V1 ***- Q0VJ70_DATME); contains Interpro domain(s) IPR011992 EF-Hand type	0.184701	3.64117e-10	22.9714	2.13004e-22
Solyc11g070150	Histidine phosphotransfer protein (AHRD V1 ***- B9GGM6_POPTR); contains Interpro domain(s) IPR008207 Signal transduction histidine kinase, phosphotransfer (Hpt) region	0.291435	0.0235691	14.0469	5.18875e-06
Solyc11g069800	cytochrome P450	0.234851	4.5112e-12	6.58503	4.33702e-19
Solyc11g069530	Kinase-START 1 (Fragment) (AHRD V1 *--- B9UY89_LOPEL); contains Interpro domain(s) IPR009769 Protein of unknown function DUF1336	0.495768	0.00015406	2.80339	4.93552e-07
Solyc11g069220	MLO-like protein 3 (AHRD V1 ***- C6EWE6_VITVI); contains Interpro domain(s) IPR004326 Mlo-related protein	0.379585	0.000146	89.5714	2.70962e-30
Solyc11g068940	U-box domain-containing protein 24 (AHRD V1 ***- D7LAS1_ARALY); contains Interpro domain(s) IPR003613 U box domain	0.210334	9.99563e-23	666.286	6.03138e-102
Solyc11g068780	Plant-specific domain TIGR01568 family protein (AHRD V1 *--- B6SZV1_MAIZE); contains Interpro domain(s) IPR006458 Protein of unknown function DUF623, plant	0.335766	0.000297065	5.7563	3.49132e-07
Solyc11g068770	CCR4-NOT transcription complex subunit 7 (AHRD V1 ***- B4FG48_MAIZE); contains Interpro domain(s) IPR006941 Ribonuclease CAF1	0.451145	9.95868e-05	9.48318	2.44654e-23
Solyc11g068710	F-box family protein (AHRD V1 ***- B9MYU0_POPTR)	0.384136	0.0156502	12.82	1.38174e-07
Solyc11g066800	Lysine/histidine transporter (AHRD V1 ***- B9HLA1_POPTR); contains Interpro domain(s) IPR013057 Amino acid transporter, transmembrane	0.342342	4.18088e-08	28.7778	3.76176e-36
Solyc11g066320	Exostosin-like glycosyltransferase (AHRD V1 **-- A8I7L6_CHLRE); contains Interpro domain(s) IPR004263 Exostosin-like	0.439353	0.000523417	2.968	9.63306e-05
Solyc11g066100	heat shock protein (AHRD V1 ***- B2D2G5_CAPSN); contains Interpro domain(s) IPR013126 Heat shock protein 70	0.415217	9.87253e-06	4.03509	6.21124e-10
Solyc11g065940	Epsin 2-like protein (Fragment) (AHRD V1 *-*- D9HX40_LAGLG); contains Interpro domain(s) IPR001026 Epsin, N-terminal	0.378676	3.80335e-07	5.1	2.67501e-15
Solyc11g062400	ATP binding / serine-threonine kinase (AHRD V1 **** C5DB71_VITVI); contains Interpro domain(s) IPR002290 Serine/threonine protein kinase	0.360321	5.83737e-08	35.1739	2.87249e-34
Solyc11g056620	NB-ARC domain containing protein expressed (AHRD V1 *-*- Q109S4_ORYSJ)	0.42562	1.32601e-07	30.25	2.29949e-66
Solyc11g044840	LL-diaminopimelate aminotransferase (AHRD V1 **** A8IW39_CHLRE); contains Interpro domain(s) IPR019942 LL-diaminopimelate aminotransferase, plant-related	0.260469	0.00158389	398	1.47264e-17
Solyc11g044400	Osmotin 81 (Fragment) (AHRD V1 **-- Q84ML6_SOLTU); contains Interpro domain(s) IPR001938 Thaumatin, pathogenesis-related	0.138812	4.24701e-12	120.667	7.90234e-24
Solyc11g044390	Osmotin-like protein (Fragment) (AHRD V1 **-- Q8S4L1_SOLNI); contains Interpro domain(s) IPR001938 Thaumatin, pathogenesis-related	0.123924	2.76505e-14	332	2.2659e-29
Solyc11g039960	LysM domain containing protein expressed (AHRD V1 ***- Q7XD97_ORYSJ); contains Interpro domain(s) IPR002482 Peptidoglycan-binding Lysin subgroup	0.434289	3.62508e-06	3.53229	1.91143e-10
Solyc11g018800	Peroxidase 2 (AHRD V1 ***- Q9SSZ8_SCUBA); contains Interpro domain(s) IPR002016 Haem peroxidase, plant/fungal/bacterial	0.398831	9.96369e-09	60.1562	9.39896e-82
Solyc11g017470	NAC domain protein IPR003441 (AHRD V1 ***- B9GU14_POPTR); contains Interpro domain(s) IPR003441 No apical meristem (NAM) protein	0.445571	2.94557e-07	7.18962	1.39436e-31
Solyc11g017380	DUF803 domain membrane protein (AHRD V1 **-- C1GHB7_PARBD); contains Interpro domain(s) IPR008521 Protein of unknown function DUF803	0.44335	0.00146348	2.98529	0.000168824
Solyc11g017280	Receptor like kinase, RLK	0.466207	5.19293e-06	43.9394	1.02961e-71
Solyc11g016930	LRR receptor-like serine/threonine-protein kinase, RLP	0.260116	7.05611e-09	9.34659	2.61274e-16
Solyc11g015900	F-box family protein (AHRD V1 ***- B9GTQ9_POPTR); contains Interpro domain(s) IPR017451 F-box associated type 1	0.184598	1.20057e-11	58.8667	2.99339e-31
Solyc11g015890	F-box family protein (AHRD V1 **-- B9GTQ9_POPTR); contains Interpro domain(s) IPR001810 Cyclin-like F-box	0.306366	0.000588044	10.7714	7.11985e-09
Solyc11g011620	Fatty acid-binding protein-like protein (AHRD V1 ***- D6FMZ4_MYCTU); contains Interpro domain(s) IPR014878 Region of unknown function DUF1794	0.436491	0.00308519	6.76907	1.33225e-08
Solyc11g011610	Fatty acid-binding protein-like protein (AHRD V1 ***- D6FMZ4_MYCTU); contains Interpro domain(s) IPR014878 Region of unknown function DUF1794	0.42026	3.1744e-05	7.48135	6.07998e-15
Solyc11g011380	Glutamine synthetase (AHRD V1 ***- Q42950_TOBAC); contains Interpro domain(s) IPR008146 Glutamine synthetase, catalytic region	0.476747	2.18044e-06	3.53657	4.48816e-13
Solyc11g011340	Alcohol dehydrogenase (AHRD V1 ***- Q8KRC3_MYXXA); contains Interpro domain(s) IPR002085 Alcohol dehydrogenase superfamily, zinc-containing	0.221515	3.09353e-06	47.9695	9.65924e-20
Solyc11g011240	Geranylgeranyl pyrophosphate synthase 1 (AHRD V1 ***- Q1A7T0_SOLLC); contains Interpro domain(s) IPR000092 Polyprenyl synthetase	0.250648	2.16705e-19	101.526	4.43844e-94
Solyc11g011220	Unknown Protein (AHRD V1)	0.448158	3.31517e-07	7.38514	7.72081e-32
Solyc11g011180	LRR receptor-like serine/threonine-protein kinase, RLP	0.489064	9.11199e-05	103.909	7.74188e-44
Solyc11g011120	Calmodulin-binding heat-shock protein (AHRD V1 **-- Q41251_TOBAC); contains Interpro domain(s) IPR002921 Lipase, class 3	0.392893	6.95305e-07	2.55181	1.62367e-05
Solyc11g010780	Glucosyltransferase (AHRD V1 ***- A5I865_BRANA); contains Interpro domain(s) IPR002213 UDP-glucuronosyl/UDP-glucosyltransferase	0.254883	1.20713e-08	11.1058	4.22778e-18
Solyc11g010500	Mitochondrial carrier family (AHRD V1 ***- C1MMX1_MICPS); contains Interpro domain(s) IPR001993 Mitochondrial substrate carrier	0.457567	8.39293e-06	10.1786	6.8866e-28
Solyc11g010380	Mate efflux family protein (AHRD V1 **-- D7MN36_ARALY); contains Interpro domain(s) IPR002528 Multi antimicrobial extrusion protein MatE	0.351107	8.59613e-05	5.30977	2.71111e-07
Solyc11g008820	Endoglucanase (AHRD V1 ***- Q0KIX2_CUCME); contains Interpro domain(s) IPR001701 Glycoside hydrolase, family 9	0.236196	3.41076e-12	46.5714	2.53012e-39
Solyc11g008750	Unknown Protein (AHRD V1)	0.212698	9.42673e-06	78.75	3.64639e-14
Solyc11g008390	U-box domain-containing protein 14 (AHRD V1 **-- PUB14_ARATH); contains Interpro domain(s) IPR011989 Armadillo-like helical	0.441964	2.20345e-07	7.80488	2.23299e-32
Solyc11g008380	Glycerol-3-phosphate dehydrogenase (AHRD V1 **** B0EVL7_BOMMO); contains Interpro domain(s) IPR000447 FAD-dependent glycerol-3-phosphate dehydrogenase	0.497018	0.00301894	2.76374	7.28718e-05
Solyc11g007980	Cytochrome P450	0.14496	1.59178e-27	353.2	1.05576e-85
Solyc11g007890	1-aminocyclopropane-1-carboxylate oxidase 4 (AHRD V1 **-- ACCO4_SOLLC); contains Interpro domain(s) IPR005123 Oxoglutarate and iron-dependent oxygenase	0.358559	8.40295e-09	128.077	7.16214e-66
Solyc11g007770	Exostosin-2 (AHRD V1 *-*- Q0IFF4_AEDAE); contains Interpro domain(s) IPR015338 EXTL2, alpha-1,4-N-acetylhexosaminyltransferase	0.433483	9.87644e-06	13.9331	7.71155e-25
Solyc11g007500	UDP-glucosyltransferase (AHRD V1 ***- Q8LKG3_STERE); contains Interpro domain(s) IPR002213 UDP-glucuronosyl/UDP-glucosyltransferase	0.134238	7.15883e-06	668.143	4.83481e-24
Solyc11g007490	UDP-glucosyltransferase (AHRD V1 **-* B3VI56_STERE); contains Interpro domain(s) IPR002213 UDP-glucuronosyl/UDP-glucosyltransferase	0.160656	4.65558e-24	1525	1.40564e-70
Solyc11g007460	UDP-glucosyltransferase (AHRD V1 ***- Q8LKG3_STERE); contains Interpro domain(s) IPR002213 UDP-glucuronosyl/UDP-glucosyltransferase	0.125468	2.73649e-18	31.4118	7.3312e-30
Solyc11g007420	Receptor-like protein kinase (Fragment) (AHRD V1 ***- O49206_ORYSA)	0.497248	3.90588e-05	20.2556	7.24959e-44
Solyc11g007390	UDP-glucosyltransferase (AHRD V1 *-*- Q8LKG3_STERE); contains Interpro domain(s) IPR002213 UDP-glucuronosyl/UDP-glucosyltransferase	0.0711514	1.67688e-06	70.2727	1.95818e-10
Solyc11g007030	Hydrolase alpha/beta fold family protein (AHRD V1 ***- D7LIQ3_ARALY); contains Interpro domain(s) IPR000073 Alpha/beta hydrolase fold-1	0.469171	2.71593e-05	9.4698	6.94391e-26
Solyc11g006910	Ferredoxin (AHRD V1 ***- Q9AUE1_IMPBA); contains Interpro domain(s) IPR010241 Ferredoxin [2Fe-2S], plant	0.125202	6.54343e-18	88.619	1.53613e-35
Solyc11g006720	MYB transcription factor (AHRD V1 ***- Q9FNN6_ARATH); contains Interpro domain(s) IPR006447 Myb-like DNA-binding region, SHAQKYF class	0.262728	2.71737e-11	5.56294	4.39329e-14
Solyc11g006540	FAD-dependent pyridine nucleotide-disulphide oxidoreductase (AHRD V1 **-- D3M425_9ACTO); contains Interpro domain(s) IPR001327 Pyridine nucleotide-disulphide oxidoreductase, NAD-binding region	0.48195	1.31454e-05	7.71429	3.57367e-29
Solyc11g006030	U-box domain-containing protein (AHRD V1 ***- D7MID4_ARALY); contains Interpro domain(s) IPR003613 U box domain	0.222253	1.95584e-22	164.841	3.25397e-117
Solyc11g005860	Cysteine desulfurase (AHRD V1 **-- A4A4I5_9GAMM); contains Interpro domain(s) IPR000192 Aminotransferase, class V/Cysteine desulfurase	0.197452	6.23466e-05	314	2.76911e-15
Solyc11g005840	Cysteine desulfurase (AHRD V1 **-- A4A4I5_9GAMM); contains Interpro domain(s) IPR000192 Aminotransferase, class V/Cysteine desulfurase	0.149013	1.2054e-14	412.714	3.13458e-58
Solyc11g005830	NifS-like protein Aminotransferase class V family (AHRD V1 **-- Q30U90_SULDN); contains Interpro domain(s) IPR000192 Aminotransferase, class V/Cysteine desulfurase	0.146649	8.19631e-06	94.1875	9.84913e-16
Solyc11g005670	Ubiquitin (AHRD V1 ***- Q2UZT4_MUSAC); contains Interpro domain(s) IPR019956 Ubiquitin subgroup	0.492284	1.02144e-05	3.18514	4.78154e-11
Solyc11g005630	Receptor-like protein kinase (AHRD V1 ***- Q39202_ARATH); contains Interpro domain(s) IPR002290 Serine/threonine protein kinase	0.472599	1.17584e-06	58.2739	1.48019e-110
Solyc11g005480	Citrate binding protein (AHRD V1 ***- Q8H9C1_SOLTU); contains Interpro domain(s) IPR014895 Alginate lyase 2	0.122295	0.000153208	59.0556	2.15187e-09
Solyc11g005350	MtN21 nodulin protein-like (AHRD V1 ***- B6TBZ6_MAIZE); contains Interpro domain(s) IPR000620 Protein of unknown function DUF6, transmembrane	0.425432	6.60599e-05	3.3883	4.43062e-07
Solyc11g005270	Glutaredoxin family protein (AHRD V1 **-- D7M5W6_ARALY); contains Interpro domain(s) IPR012335 Thioredoxin fold	0.300236	0.00757356	4.45263	0.00178674
Solyc10g086780	1-aminocyclopropane-1-carboxylate oxidase 1 (AHRD V1 **-- ACCO1_MALDO); contains Interpro domain(s) IPR005123 Oxoglutarate and iron-dependent oxygenase	0.429305	1.51067e-07	7.13362	1.05279e-28
Solyc10g086680	class I heat shock protein (AHRD V1 *-*- Q69BI7_CARPA); contains Interpro domain(s) IPR008978 HSP20-like chaperone	0.177441	3.21422e-06	94.75	3.07085e-17
Solyc10g086410	Heat shock protein 70-3 (AHRD V1 ***- Q67BD0_TOBAC); contains Interpro domain(s) IPR013126 Heat shock protein 70	0.251441	5.55475e-09	30.1691	9.67023e-29
Solyc10g086280	Heavy metal-associated domain containing protein expressed (AHRD V1 *-*- Q10RN8_ORYSJ); contains Interpro domain(s) IPR006121 Heavy metal transport/detoxification protein	0.479908	1.4404e-06	39.3004	1.67931e-91
Solyc10g085860	UDP-glucosyltransferase family 1 protein (AHRD V1 ***- C6KI43_CITSI); contains Interpro domain(s) IPR002213 UDP-glucuronosyl/UDP-glucosyltransferase	0.204269	3.56894e-24	332.65	2.15488e-131
Solyc10g085300	Os03g0210500 protein (Fragment) (AHRD V1 *-*- Q0DU33_ORYSJ); contains Interpro domain(s) IPR007493 Protein of unknown function DUF538	0.467722	3.28365e-06	9.28231	8.72612e-36
Solyc10g085030	Soul heme-binding family protein (AHRD V1 **** D7LKR5_ARALY); contains Interpro domain(s) IPR006917 SOUL haem-binding protein	0.482329	0.000314416	62.3961	3.06712e-40
Solyc10g085020	Tubulin beta chain (AHRD V1 ***- B9HP96_POPTR); contains Interpro domain(s) IPR002453 Beta tubulin	0.469864	1.56379e-06	4.38303	1.77755e-18
Solyc10g085010	PAR-1c protein (AHRD V1 ***- Q43589_TOBAC); contains Interpro domain(s) IPR009489 PAR1	0.36198	2.47131e-11	129.598	7.36588e-105
Solyc10g084960	Glutathione S-transferase-like protein (AHRD V1 ***- A8DUB0_SOLLC); contains Interpro domain(s) IPR004046 Glutathione S-transferase, C-terminal	0.150511	6.69383e-28	2202.5	6.19847e-94
Solyc10g084400	Glutathione S-transferase (AHRD V1 ***- Q76KW1_PEA); contains Interpro domain(s) IPR017933 Glutathione S-transferase/chloride channel, C-terminal	0.421739	3.28574e-05	8.84976	1.74414e-17
Solyc10g084170	Bcl-2-associated athanogene-like protein (AHRD V1 ***- D1MIX4_VITVI); contains Interpro domain(s) IPR000048 IQ calmodulin-binding region	0.293326	3.22455e-05	48.4861	5.2705e-22
Solyc10g084140	Ferrochelatase (AHRD V1 ***- B9RRU8_RICCO); contains Interpro domain(s) IPR001015 Ferrochelatase	0.496871	1.69113e-05	3.99527	1.22173e-15
Solyc10g083700	Cytochrome P450	0.0254403	6.89229e-32	408.8	1.05126e-47
Solyc10g083690	Cytochrome P450	0.0282848	2.53554e-37	572.222	5.27337e-73
Solyc10g083290	Beta-fructofuranosidase insoluble isoenzyme 2 (AHRD V1 **-- B6U1H5_MAIZE); contains Interpro domain(s) IPR018053 Glycoside hydrolase, family 32, active site IPR013148 Glycosyl hydrolases family 32, N-terminal IPR001362 Glycoside hydrolase, family 32	0.284517	9.66511e-17	164.114	1.73983e-137
Solyc10g081980	Harpin-induced protein-like (Fragment) (AHRD V1 **-- D2CFH8_COFAR); contains Interpro domain(s) IPR010847 Harpin-induced 1	0.408324	1.2705e-06	32.7869	9.62589e-40
Solyc10g081970	HIN1-like protein (Fragment) (AHRD V1 **-- Q32ZJ1_SOLTU); contains Interpro domain(s) IPR010847 Harpin-induced 1	0.339202	3.50293e-07	41.5656	7.68419e-35
Solyc10g081850	Syntaxin (AHRD V1 ***- Q6X9V9_HORVD); contains Interpro domain(s) IPR010989 t-SNARE	0.421347	2.93104e-08	12.8084	4.82153e-47
Solyc10g081840	Nuclear transcription factor Y subunit A-1 (AHRD V1 ***- B6TAR1_MAIZE); contains Interpro domain(s) IPR001289 CCAAT-binding transcription factor, subunit B	0.367742	0.0178285	3.82716	0.00475977
Solyc10g080770	BZIP transcription factor (AHRD V1 ***- Q6IVC2_ORYSJ); contains Interpro domain(s) IPR011616 bZIP transcription factor, bZIP-1	0.433325	1.53339e-07	6.9629	1.61511e-29
Solyc10g080010	Glycosyltransferase (AHRD V1 ***- Q5QPZ6_MEDTR); contains Interpro domain(s) IPR007657 Glycosyltransferase AER61, uncharacterised	0.179559	5.22695e-27	231.941	1.5642e-110
Solyc10g079940	Unknown Protein (AHRD V1)	0.192958	7.61095e-07	7	8.94191e-18
Solyc10g079930	UDP-glucosyltransferase HvUGT5876 (AHRD V1 ***- D3WYW1_HORVD); contains Interpro domain(s) IPR002213 UDP-glucuronosyl/UDP-glucosyltransferase	0.360507	7.2191e-12	148.58	3.34175e-148
Solyc10g079860	Beta-1 3-glucanase (AHRD V1 ***- Q68V46_OLEEU); contains Interpro domain(s) IPR000490 Glycoside hydrolase, family 17	0.154092	2.25728e-34	49.4226	4.94949e-100
Solyc10g079810	Unknown Protein (AHRD V1)	0.161799	6.68973e-27	133.19	4.85071e-83
Solyc10g078770	Seed maturation protein LEA 4 (AHRD V1 ***- Q9FE69_GLYTO); contains Interpro domain(s) IPR005513 Late embryogenesis abundant (LEA) group 1	0.094086	4.94987e-05	31	2.10539e-06
Solyc10g078760	Seed maturation protein LEA 4 (AHRD V1 ***- Q941M2_9FABA); contains Interpro domain(s) IPR005513 Late embryogenesis abundant (LEA) group 1	0.204724	0.00139779	7	8.21961e-09
Solyc10g078550	Glutamate dehydrogenase (AHRD V1 **** Q8L6A0_TOBAC); contains Interpro domain(s) IPR014362 Glutamate dehydrogenase	0.459884	1.70264e-06	3.00996	2.13135e-09
Solyc10g078430	Transcription factor Dp-1 (AHRD V1 **** B6UDG0_MAIZE); contains Interpro domain(s) IPR016556 Transcription factor DP, subgroup	0.484436	3.32326e-05	4.56483	9.13241e-16
Solyc10g078230	Cytochrome P450	0.113099	5.09294e-23	1733	5.3802e-63
Solyc10g078220	Cytochrome P450	0.118058	1.69635e-18	746	3.02007e-70
Solyc10g076780	Alpha-1 4-galactosyltransferase (AHRD V1 *-*- Q0R0H6_MOUSE); contains Interpro domain(s) IPR007652 Alpha 1,4-glycosyltransferase conserved region	0.245561	4.83239e-12	32.3115	1.05434e-32
Solyc10g076660	Anthocyanidin synthase (AHRD V1 **-- Q2QCX4_GOSHI); contains Interpro domain(s) IPR005123 Oxoglutarate and iron-dependent oxygenase	0.191729	1.34973e-11	9.17241	2.25545e-15
Solyc10g076600	Acyl-CoA dehydrogenase (AHRD V1 ***- A3XH21_LEEBM); contains Interpro domain(s) IPR009100 Acyl-CoA dehydrogenase/oxidase, middle and N-terminal	0.307718	2.65737e-13	4.91461	1.53707e-18
Solyc10g076510	Pyruvate decarboxylase (AHRD V1 **** B0ZS79_PRUAR); contains Interpro domain(s) IPR012110 Pyruvate decarboxylase/indolepyruvate decarboxylase	0.101997	9.83521e-18	44.0201	2.60439e-33
Solyc10g076410	Abscisic acid receptor PYL4 (AHRD V1 **-- PYL4_ARATH); contains Interpro domain(s) IPR019587 Polyketide cyclase/dehydrase	0.423701	0.0150463	4.66667	9.91291e-07
Solyc10g076240	Peroxidase 1 (AHRD V1 ***- A0SWU6_SESRO); contains Interpro domain(s) IPR002016 Haem peroxidase, plant/fungal/bacterial	0.0772787	9.35159e-08	432.571	1.53016e-19
Solyc10g075150	Non-specific lipid-transfer protein (AHRD V1 **** Q9ZPI9_CAPAN); contains Interpro domain(s) IPR013770 Plant lipid transfer protein and hydrophobic protein, helical	0.302576	0.00058321	21.652	3.94808e-13
Solyc10g074880	Homology to unknown gene (Fragment) (AHRD V1 *-*- Q015C3_OSTTA)	0.441468	0.000753156	3.80377	2.31428e-05
Solyc10g074740	Calmodulin-like protein (AHRD V1 ***- Q9ATP2_CENCI); contains Interpro domain(s) IPR011992 EF-Hand type	0.344118	3.38739e-12	13.2437	1.25117e-39
Solyc10g074730	Harpin-induced 1 (AHRD V1 ***- Q1STP6_MEDTR); contains Interpro domain(s) IPR010847 Harpin-induced 1	0.28972	3.46913e-05	35.6667	3.88389e-16
Solyc10g074570	Calcium dependent protein kinase 6 (AHRD V1 **** B9MZ11_POPTR); contains Interpro domain(s) IPR002290 Serine/threonine protein kinase	0.493	1.04409e-05	10.684	9.97217e-43
Solyc10g074460	Endochitinase (Chitinase) (AHRD V1 *-** Q43184_SOLTU); contains Interpro domain(s) IPR000726 Glycoside hydrolase, family 19, catalytic	0.352057	0.00593445	7.15506	9.71059e-10
Solyc10g074440	Endochitinase (Chitinase) (AHRD V1 **** Q43184_SOLTU); contains Interpro domain(s) IPR016283 Glycoside hydrolase, family 19	0.478797	0.0218905	4.0479	4.71717e-08
Solyc10g062160	Dynamin like protein (AHRD V1 ***- D3BTL7_POLPA); contains Interpro domain(s) IPR001401 Dynamin, GTPase region	0.39633	2.76717e-07	43.6	2.75046e-54
Solyc10g055820	Chitinase (AHRD V1 ***- B9VRK7_CAPAN); contains Interpro domain(s) IPR000726 Glycoside hydrolase, family 19, catalytic	0.256991	5.85401e-07	23.4488	5.17823e-22
Solyc10g055810	Endochitinase (Chitinase) (AHRD V1 **** Q43184_SOLTU); contains Interpro domain(s) IPR016283 Glycoside hydrolase, family 19 IPR018371 Chitin-binding, type 1, conserved site IPR000726 Glycoside hydrolase, family 19, catalytic IPR001002 Chitin-binding, type 1	0.231061	7.31476e-05	15.7114	4.14178e-11
Solyc10g055800	Chitinase (AHRD V1 ***- B9VRK7_CAPAN); contains Interpro domain(s) IPR016283 Glycoside hydrolase, family 19	0.247143	1.93939e-06	22.0697	4.62357e-19
Solyc10g055780	Chitinase (AHRD V1 ***- B9VRK7_CAPAN); contains Interpro domain(s) IPR000726 Glycoside hydrolase, family 19, catalytic	0.307872	9.27395e-06	11.774	4.21262e-16
Solyc10g055740	Lysine/histidine transporter (AHRD V1 ***- B9GQ40_POPTR); contains Interpro domain(s) IPR013057 Amino acid transporter, transmembrane	0.299886	0.000108539	28.2903	2.61706e-15
Solyc10g055680	Ubiquinone/menaquinone biosynthesis methyltransferase ubiE (AHRD V1 *-*- UBIE_BRUME); contains Interpro domain(s) IPR013705 Sterol methyltransferase C-terminal	0.463512	1.39216e-06	2.93332	1.47322e-09
Solyc10g055420	Unknown Protein (AHRD V1)	0.241453	0.00286737	7.2	0.000116489
Solyc10g055200	Disease resistance response (AHRD V1 ***- D7KM73_ARALY); contains Interpro domain(s) IPR004265 Plant disease resistance response protein	0.31294	4.21519e-09	97.3348	1.02318e-57
Solyc10g054930	DUF803 domain membrane protein (AHRD V1 **-- C5FBJ1_NANOT); contains Interpro domain(s) IPR008521 Protein of unknown function DUF803	0.450192	1.29977e-05	3.71971	1.65503e-10
Solyc10g051240	LRR receptor-like serine/threonine-protein kinase, RLP	0.396527	0.0352171	46.0667	6.67754e-09
Solyc10g051020	Cytochrome P450	0.339225	2.41303e-07	12.2974	1.21287e-24
Solyc10g050890	Nitrite reductase (AHRD V1 ***- Q76G13_TOBAC); contains Interpro domain(s) IPR006067 Nitrite and sulphite reductase 4Fe-4S region	0.402488	1.12327e-08	10.9354	3.54042e-40
Solyc10g050510	Unknown Protein (AHRD V1)	0.202338	2.97721e-14	3.2969	0.000119043
Solyc10g050220	Unknown Protein (AHRD V1)	0.356633	1.67488e-05	7.8764	6.66956e-13
Solyc10g049630	Serine/threonine protein phosphatase 2C (AHRD V1 **** D7LV04_ARALY); contains Interpro domain(s) IPR015655 Protein phosphatase 2C	0.367115	6.74917e-10	11.8198	7.24826e-39
Solyc10g045480	Calmodulin-binding protein (Fragment) (AHRD V1 *--* Q4U0E6_FRAAN); contains Interpro domain(s) IPR012442 Protein of unknown function DUF1645	0.310321	5.51904e-12	28.402	1.29192e-53
Solyc10g045420	Os03g0169000 protein (Fragment) (AHRD V1 ***- Q0DUS7_ORYSJ); contains Interpro domain(s) IPR004348 Protein of unknown function DUF246, plant	0.432312	3.71778e-07	4.93228	1.4e-18
Solyc10g038080	Shikimate dehydrogenase (AHRD V1 ***- B6TSW1_MAIZE); contains Interpro domain(s) IPR001381 Dehydroquinase class I	0.496078	4.21885e-05	3.8422	7.3964e-13
Solyc10g018340	Auxin responsive SAUR protein (AHRD V1 *-*- Q1SN26_MEDTR); contains Interpro domain(s) IPR003676 Auxin responsive SAUR protein	0.245013	8.59734e-15	785.444	2.03583e-72
Solyc10g017580	Digalactosyldiacylglycerol synthase 2, chloroplastic (AHRD V1 ***- DGDG2_LOTJA); contains Interpro domain(s) IPR001296 Glycosyl transferase, group 1	0.402025	4.34921e-08	4.46833	5.00992e-16
Solyc10g017570	Carbonyl reductase 3 (AHRD V1 **** B6TRS7_MAIZE); contains Interpro domain(s) IPR002347 Glucose/ribitol dehydrogenase	0.18314	3.19357e-16	54.3158	2.78597e-41
Solyc10g012370	Cysteine synthase (AHRD V1 **** Q76MX2_SOLTU); contains Interpro domain(s) IPR005859 Cysteine synthase A	0.219126	5.16174e-09	15.8099	4.41594e-19
Solyc10g012080	MRNA clone RAFL21-79-C21 (AHRD V1 **-- Q8W458_ARATH); contains Interpro domain(s) IPR006461 Protein of unknown function Cys-rich	0.199979	2.65255e-14	46.8317	7.82311e-43
Solyc10g009420	E3 ubiquitin-protein ligase sina (AHRD V1 **-* B0WR23_CULQU); contains Interpro domain(s) IPR004162 Seven in absentia protein	0.390415	5.82494e-07	4.11842	3.71652e-12
Solyc10g009180	Secretory carrier membrane protein (AHRD V1 ***- B3TLU6_ELAGV); contains Interpro domain(s) IPR007273 SCAMP	0.430037	7.19886e-08	7.78327	3.23018e-34
Solyc10g008960	Receptor-like kinase (AHRD V1 **** A7VM40_MARPO); contains Interpro domain(s) IPR002290 Serine/threonine protein kinase	0.419355	0.00101106	8.74359	1.93828e-11
Solyc10g008890	Optic atrophy 3 protein homolog (AHRD V1 **-- OPA3_DANRE); contains Interpro domain(s) IPR010754 Optic atrophy 3-like	0.443021	1.54451e-05	7.45226	1.49558e-20
Solyc10g008350	Unknown Protein (AHRD V1)	0.303941	0.0179513	12.227	9.48014e-06
Solyc10g008260	Helix-loop-helix DNA-binding (AHRD V1 ***- Q2HTT3_MEDTR); contains Interpro domain(s) IPR001092 Basic helix-loop-helix dimerisation region bHLH	0.334204	0.000393317	127.667	2.46069e-15
Solyc10g007930	Cytochrome P450	0.361134	1.80276e-07	3.0875	3.84313e-06
Solyc10g007900	Cytochrome P450	0.292169	1.77484e-05	4.61111	1.05693e-06
Solyc10g007880	Cytochrome P450	0.380079	0.000852928	6.00787	3.14783e-07
Solyc10g007580	Tobacco rattle virus-induced protein variant 2 (AHRD V1 **-- Q5PXT0_ARATH); contains Interpro domain(s) IPR008889 VQ	0.146341	3.74276e-10	7	1.96365e-22
Solyc10g007390	Protein transport protein SEC61 alpha subunit (AHRD V1 ***- D3B1K5_POLPA); contains Interpro domain(s) IPR002208 SecY protein	0.442335	1.53058e-07	7.24961	7.78372e-33
Solyc10g006950	Unknown Protein (AHRD V1)	0.365382	0.00348941	7.9113	8.31915e-08
Solyc10g006750	CONSTANS-like zinc finger protein (AHRD V1 *--- D0EP04_SOYBN); contains Interpro domain(s) IPR000315 Zinc finger, B-box	0.341327	2.74044e-07	7.23121	7.12838e-17
Solyc10g006710	Serine/threonine kinase receptor (AHRD V1 **** Q7DMS5_BRANA); contains Interpro domain(s) IPR002290 Serine/threonine protein kinase	0.431349	3.50857e-07	58.7857	2.6215e-78
Solyc10g006680	S-like receptor protein kinase (AHRD V1 ***- Q0WPR0_ARATH); contains Interpro domain(s) IPR001245 Tyrosine protein kinase	0.241279	0.0493714	34.4	0.000604704
Solyc10g005950	Nudix hydrolase 2 (AHRD V1 **-- B6U183_MAIZE); contains Interpro domain(s) IPR000086 NUDIX hydrolase domain	0.379012	7.05611e-09	7.66022	2.10269e-26
Solyc10g005480	F-box family protein (AHRD V1 ***- B9H220_POPTR); contains Interpro domain(s) IPR001810 Cyclin-like F-box	0.22651	6.55299e-14	66.2222	1.22198e-47
Solyc09g098510	Unknown Protein (AHRD V1); contains Interpro domain(s) IPR006706 Extensin-like region	0.402368	1.30534e-06	3.54623	5.42744e-09
Solyc09g098160	Pirin-like protein (AHRD V1 ***- B6TZU6_MAIZE); contains Interpro domain(s) IPR012093 Pirin	0.304703	0.00796921	30.5625	1.453e-08
Solyc09g098080	UDP-glucosyltransferase (AHRD V1 **** A7M6U9_IPONI); contains Interpro domain(s) IPR002213 UDP-glucuronosyl/UDP-glucosyltransferase	0.119232	2.74037e-14	1744.5	7.59734e-52
Solyc09g098070	Necrotic spotted lesions 1 (Fragment) (AHRD V1 *-*- B6ZA22_HELAN); contains Interpro domain(s) IPR001862 Membrane attack complex component/perforin/complement C9	0.453243	6.29063e-07	8.98908	1.30238e-36
Solyc09g092010	Unknown Protein (AHRD V1)	0.438639	0.0380753	3.74091	0.000755489
Solyc09g091990	Receptor-like kinase (AHRD V1 *-*- A7VM32_MARPO); contains Interpro domain(s) IPR002290 Serine/threonine protein kinase	0.453642	0.000110871	4.10884	2.95743e-10
Solyc09g091670	ATP-binding cassette transporter (AHRD V1 ***- D8RL77_SELML); contains Interpro domain(s) IPR013525 ABC-2 type transporter	0.067911	5.25318e-32	889.4	7.26935e-100
Solyc09g091660	ABC transporter G family member 40 (AHRD V1 ***- AB40G_ARATH); contains Interpro domain(s) IPR013525 ABC-2 type transporter	0.450097	2.79439e-07	21.6144	3.40472e-46
Solyc09g091000	Major allergen Mal d 1 (AHRD V1 ***- Q84LA7_MALDO); contains Interpro domain(s) IPR000916 Bet v I allergen	0.17138	1.10089e-25	277.857	1.02089e-92
Solyc09g090990	Major allergen Mal d 1 (AHRD V1 ***- Q43550_MALDO); contains Interpro domain(s) IPR000916 Bet v I allergen	0.314745	1.38372e-13	156.448	4.33908e-109
Solyc09g090980	Major allergen Mal d 1 (AHRD V1 ***- Q84LA7_MALDO); contains Interpro domain(s) IPR000916 Bet v I allergen	0.313452	2.75964e-12	79.9477	3.62786e-84
Solyc09g090970	Major allergen Mal d 1 (AHRD V1 ***- Q84LA7_MALDO); contains Interpro domain(s) IPR000916 Bet v I allergen	0.421412	4.35968e-08	327.233	1.75918e-111
Solyc09g090730	Ammonium transporter (AHRD V1 **** Q09J80_9ROSI); contains Interpro domain(s) IPR001905 Ammonium transporter	0.475558	1.0658e-06	14.6313	3.07234e-56
Solyc09g090470	Peptide transporter (AHRD V1 **-* A6YJX4_9MAGN); contains Interpro domain(s) IPR000109 TGF-beta receptor, type I/II extracellular region	0.272533	2.15975e-17	17.758	9.02885e-60
Solyc09g090440	Pentatricopeptide repeat protein (AHRD V1 ***- D2STE4_GOSHI); contains Interpro domain(s) IPR002885 Pentatricopeptide repeat	0.394813	0.00372948	2.60902	0.0159391
Solyc09g090430	Cyanate hydratase (AHRD V1 ***- B6TTW1_MAIZE); contains Interpro domain(s) IPR008076 Cyanase	0.414451	0.000105722	2.89531	1.17115e-05
Solyc09g090130	Myb-related transcription factor (AHRD V1 **** A7ULI0_DATME); contains Interpro domain(s) IPR015495 Myb transcription factor	0.406446	3.2546e-08	28.3798	3.92749e-61
Solyc09g090070	Inorganic phosphate transporter (AHRD V1 **** O22548_SOLLC); contains Interpro domain(s) IPR004738 Phosphate permease	0.398798	1.27757e-09	20.5385	5.41316e-70
Solyc09g090040	Germin-like protein 5 (AHRD V1 ***- A8QK91_VITVI); contains Interpro domain(s) IPR014710 RmlC-like jelly roll fold	0.358949	1.23442e-10	9.1907	5.10702e-37
Solyc09g089930	Ethylene responsive transcription factor 1a (AHRD V1 *-** C0J9I9_9ROSA); contains Interpro domain(s) IPR001471 Pathogenesis-related transcriptional factor and ERF, DNA-binding	0.147101	1.71473e-12	113.961	1.27269e-38
Solyc09g089910	Ethylene responsive transcription factor 1a (AHRD V1 *-*- C0J9I9_9ROSA); contains Interpro domain(s) IPR001471 Pathogenesis-related transcriptional factor and ERF, DNA-binding	0.039075	7.66746e-10	627	4.24735e-17
Solyc09g089640	At5g51670-like protein (Fragment) (AHRD V1 *-*- C0JEX0_9BRAS); contains Interpro domain(s) IPR007700 Protein of unknown function DUF668	0.378778	1.04129e-09	11.1502	1.97304e-41
Solyc09g089630	BET1 (AHRD V1 ***- B6U0C6_MAIZE); contains Interpro domain(s) IPR000727 Target SNARE coiled-coil region	0.4782	0.00104682	2.37793	0.00092867
Solyc09g083360	Basic helix-loop-helix protein (AHRD V1 ***- Q0KK48_TOBAC); contains Interpro domain(s) IPR011598 Helix-loop-helix DNA-binding	0.312195	1.82034e-09	74.5455	3.71963e-49
Solyc09g082270	Non-specific lipid-transfer protein (AHRD V1 ***- B9SFJ1_RICCO); contains Interpro domain(s) IPR013770 Plant lipid transfer protein and hydrophobic protein, helical	0.0345984	1.41498e-17	298.227	2.54643e-34
Solyc09g075910	Receptor-like protein kinase (AHRD V1 ***- Q39202_ARATH); contains Interpro domain(s) IPR002290 Serine/threonine protein kinase	0.424847	1.12495e-07	65.2	5.91551e-82
Solyc09g075890	Pyrimidine 5&apos-nucleotidase (AHRD V1 **** B4WF69_9CAUL); contains Interpro domain(s) IPR010237 Pyrimidine 5-nucleotidase	0.429319	1.39604e-05	2.12616	0.00112311
Solyc09g075870	Lipoxygenase (AHRD V1 **** B9RSQ2_RICCO); contains Interpro domain(s) IPR001246 Lipoxygenase, plant	0.44209	3.5564e-06	354	2.35725e-63
Solyc09g075820	Solute carrier family 2, facilitated glucose transporter member 3 (AHRD V1 ***- GTR3_CANFA); contains Interpro domain(s) IPR003663 Sugar/inositol transporter	0.431849	4.93296e-08	40.4155	5.92367e-95
Solyc09g075700	Gibberellin receptor GID1L2 (AHRD V1 **-- B6T2M3_MAIZE); contains Interpro domain(s) IPR013094 Alpha/beta hydrolase fold-3	0.0443639	1.01165e-22	14.3391	1.54076e-18
Solyc09g075680	Gibberellin receptor GID1L2 (AHRD V1 **-- B6T2M3_MAIZE); contains Interpro domain(s) IPR013094 Alpha/beta hydrolase fold-3	0.466667	1.7195e-05	2.75398	9.47187e-07
Solyc09g075670	Gibberellin receptor GID1L2 (AHRD V1 **-- B6TIA5_MAIZE); contains Interpro domain(s) IPR013094 Alpha/beta hydrolase fold-3	0.458347	1.95869e-06	4.21757	5.94158e-16
Solyc09g075520	Unknown Protein (AHRD V1)	0.436408	0.00534108	4.65366	3.38413e-06
Solyc09g075450	Fumarate hydratase class II (AHRD V1 ***- C5GAL1_AJEDR); contains Interpro domain(s) IPR005677 Fumarate hydratase, class II	0.495833	1.46637e-05	4.10731	2.15656e-16
Solyc09g075330	Pectinesterase (AHRD V1 ***- B9I9P7_POPTR); contains Interpro domain(s) IPR000070 Pectinesterase, catalytic	0.259146	0.0271688	54.6667	9.47548e-07
Solyc09g075120	Bifunctional polymyxin resistance protein ArnA (AHRD V1 **-- ARNA_SALDC); contains Interpro domain(s) IPR016040 NAD(P)-binding domain	0.377376	5.64038e-06	13.1929	1.47604e-23
Solyc09g075020	Multidrug resistance protein ABC transporter family (AHRD V1 **-- B9GS96_POPTR); contains Interpro domain(s) IPR001140 ABC transporter, transmembrane region	0.488473	6.09819e-06	5.4613	2.34923e-21
Solyc09g074580	Glutaredoxin (AHRD V1 ***- B9I9W1_POPTR); contains Interpro domain(s) IPR011905 Glutaredoxin-like, plant II	0.162011	0.000264018	7	5.97229e-09
Solyc09g074500	Unknown Protein (AHRD V1)	0.126733	1.84507e-05	7	3.76053e-10
Solyc09g074490	Unknown Protein (AHRD V1)	0.183972	5.4756e-06	205.163	1.73551e-22
Solyc09g074480	Unknown Protein (AHRD V1)	0.197981	1.41539e-05	99.0556	3.05062e-16
Solyc09g074350	Unknown Protein (AHRD V1)	0.16212	2.83037e-14	12.4563	4.49374e-20
Solyc09g074320	Serine/threonine-protein phosphatase (AHRD V1 **** B9I9Z0_POPTR); contains Interpro domain(s) IPR012391 Serine/threonine protein phosphatase, BSU1	0.39426	1.85607e-09	6.0738	7.15308e-27
Solyc09g074210	Endonuclease/exonuclease/phosphatase family protein (AHRD V1 ***- D7LHF0_ARALY); contains Interpro domain(s) IPR005135 Endonuclease/exonuclease/phosphatase	0.488479	0.000507318	10.5854	6.83572e-20
Solyc09g072610	Glucose-methanol-choline oxidoreductase (AHRD V1 ***- D6TF66_9CHLR); contains Interpro domain(s) IPR012400 Long-chain fatty alcohol dehydrogenase	0.422111	0.000543204	2.90511	0.000319666
Solyc09g066400	Cytochrome P450	0.0173697	4.84373e-10	7	4.91292e-14
Solyc09g066360	Ethylene-responsive transcription factor 2 (AHRD V1 **** B6SSU7_MAIZE); contains Interpro domain(s) IPR001471 Pathogenesis-related transcriptional factor and ERF, DNA-binding	0.32879	0.000690405	58.7	8.9027e-14
Solyc09g066190	Unknown Protein (AHRD V1)	0.1875	4.02866e-08	7	2.1352e-21
Solyc09g066160	Unknown Protein (AHRD V1)	0.159549	3.7578e-05	206.833	7.99675e-13
Solyc09g065890	Lipase (Fragment) (AHRD V1 ***- Q9ZTW1_DIACA); contains Interpro domain(s) IPR002921 Lipase, class 3	0.254098	1.34664e-12	7.87097	4.92702e-21
Solyc09g064940	Phenazine biosynthesis protein PhzF family (AHRD V1 ***- B4VKV9_9CYAN); contains Interpro domain(s) IPR003719 Phenazine biosynthesis PhzC/PhzF protein	0.328353	6.84243e-05	3.97209	0.000561137
Solyc09g064780	At2g23590-like protein (Fragment) (AHRD V1 *-*- B2CXK6_CARAS)	0.415656	2.56123e-08	22.675	4.05846e-63
Solyc09g064510	Transcriptional activator TenA family (AHRD V1 *-*- Q117V2_TRIEI); contains Interpro domain(s) IPR004305 TENA/THI-4 protein/Coenzyme PQQ biosynthesis protein C	0.471946	2.55433e-06	7.08838	1.51628e-29
Solyc09g061620	Vesicle-associated membrane protein 7B (AHRD V1 ***- D7KE73_ARALY); contains Interpro domain(s) IPR001388 Synaptobrevin	0.350648	3.40695e-08	4.75799	1.28579e-13
Solyc09g061310	PPPDE peptidase domain containing 2a (AHRD V1 *--- Q6PC81_DANRE); contains Interpro domain(s) IPR008580 Protein of unknown function DUF862, eukaryotic	0.499311	2.18042e-05	4.38609	2.0443e-17
Solyc09g061280	Cyclin dependent kinase inhibitor (AHRD V1 **** Q5PXG5_EUPES); contains Interpro domain(s) IPR016701 Cyclin-dependent kinase inhibitor, plant	0.324047	0.00260613	5.12782	8.71133e-05
Solyc09g059430	RPM1 interacting protein 4 transcript 2 (AHRD V1 ***- D2J0X9_9ASTR); contains Interpro domain(s) IPR008700 Defence response, Rin4	0.454527	1.58557e-06	20.6625	2.74001e-56
Solyc09g059040	Alcohol dehydrogenase zinc-containing (AHRD V1 *-*- D3UKE0_LISSS); contains Interpro domain(s) IPR002085 Alcohol dehydrogenase superfamily, zinc-containing	0.318361	3.62516e-14	13.9262	4.41704e-55
Solyc09g059020	Alcohol dehydrogenase zinc-containing (AHRD V1 **** Q6HFT1_BACHK); contains Interpro domain(s) IPR002085 Alcohol dehydrogenase superfamily, zinc-containing	0.283371	5.4166e-13	8.74502	1.94079e-24
Solyc09g057960	Cysteine-rich receptor-like protein kinase (AHRD V1 ***- C6ZRS1_SOYBN); contains Interpro domain(s) IPR002902 Protein of unknown function DUF26	0.44014	3.30045e-07	45.1295	1.31309e-75
Solyc09g056430	Kinase family protein (AHRD V1 ***- D7MVG5_ARALY); contains Interpro domain(s) IPR002290 Serine/threonine protein kinase	0.207933	9.95113e-19	69.3333	1.07296e-60
Solyc09g047910	Lysine ketoglutarate reductase trans-splicing related 1-like (AHRD V1 ***- Q5JLN0_ORYSJ); contains Interpro domain(s) IPR007877 Protein of unknown function DUF707	0.300353	2.03854e-10	188.667	5.45998e-56
Solyc09g015020	class I heat shock protein 3 (AHRD V1 ***- B6TDB5_MAIZE); contains Interpro domain(s) IPR002068 Heat shock protein Hsp20	0.371963	0.00449704	5.94444	5.46082e-07
Solyc09g014990	WRKY-like transcription factor (AHRD V1 **** Q06B53_SOLPE); contains Interpro domain(s) IPR003657 DNA-binding WRKY	0.355312	4.69268e-12	113.087	1.90789e-127
Solyc09g014860	Os03g0816700 protein (Fragment) (AHRD V1 ***- Q0DMC9_ORYSJ); contains Interpro domain(s) IPR007612 Protein of unknown function DUF567	0.337429	2.02765e-12	7.2276	6.08812e-31
Solyc09g014820	Os03g0816700 protein (Fragment) (AHRD V1 ***- Q0DMC9_ORYSJ); contains Interpro domain(s) IPR007612 Protein of unknown function DUF567	0.297394	6.52305e-13	9.16628	5.76239e-31
Solyc09g014280	Hydroxycinnamoyl transferase (AHRD V1 **-* D2XJ64_9MAGN); contains Interpro domain(s) IPR003480 Transferase	0.257956	9.40365e-07	12.1014	3.27891e-14
Solyc09g013150	Vesicular glutamate transporter 3 (AHRD V1 **-* B5AU16_DANRE); contains Interpro domain(s) IPR016196 Major facilitator superfamily, general substrate transporter	0.44952	0.000134147	89.8276	8.09193e-50
Solyc09g011990	Receptor like protein kinase (AHRD V1 **** Q39139_ARATH); contains Interpro domain(s) IPR001220 Legume lectin, beta chain	0.333942	1.8365e-10	121.778	1.3042e-70
Solyc09g011870	Prephenate dehydrogenase family protein (AHRD V1 ***- D7KDI5_ARALY); contains Interpro domain(s) IPR016040 NAD(P)-binding domain	0.308707	1.40544e-14	532.649	2.02976e-163
Solyc09g011860	Os03g0169000 protein (Fragment) (AHRD V1 ***- Q0DUS7_ORYSJ); contains Interpro domain(s) IPR004348 Protein of unknown function DUF246, plant	0.443381	3.28146e-05	63.2105	2.32291e-41
Solyc09g011740	Phosphatidylcholine:ceramide cholinephosphotransferase 1 (AHRD V1 *-*- SMS1_RAT)	0.378074	2.97092e-10	18.5316	3.05479e-46
Solyc09g011670	Universal stress protein family protein (AHRD V1 ***- D7LUP3_ARALY); contains Interpro domain(s) IPR006016 UspA	0.264038	7.92188e-12	6.29323	4.30909e-17
Solyc09g011640	Glutathione S-transferase-like protein (AHRD V1 **** A8DUB0_SOLLC); contains Interpro domain(s) IPR004046 Glutathione S-transferase, C-terminal	0.39677	4.42105e-07	9.03125	5.23473e-25
Solyc09g011630	Glutathione S-transferase-like protein (AHRD V1 **** A8DUB0_SOLLC); contains Interpro domain(s) IPR004046 Glutathione S-transferase, C-terminal	0.175618	1.53643e-05	114.648	3.66964e-19
Solyc09g011620	Glutathione S-transferase-like protein (AHRD V1 **** A8DUB0_SOLLC); contains Interpro domain(s) IPR004046 Glutathione S-transferase, C-terminal	0.220257	6.01812e-08	88.8571	9.44136e-24
Solyc09g011610	Glutathione S-transferase-like protein (AHRD V1 ***- A8DUB0_SOLLC); contains Interpro domain(s) IPR004046 Glutathione S-transferase, C-terminal	0.229713	2.43605e-09	44.5	1.21522e-25
Solyc09g011590	Glutathione S-transferase-like protein (AHRD V1 **** A8DUB0_SOLLC); contains Interpro domain(s) IPR004046 Glutathione S-transferase, C-terminal	0.21618	1.4069e-24	156.413	1.83422e-151
Solyc09g011560	Glutathione S-transferase-like protein (AHRD V1 **** A8DUB0_SOLLC); contains Interpro domain(s) IPR004046 Glutathione S-transferase, C-terminal	0.424271	3.89964e-08	48.6152	3.23024e-71
Solyc09g011550	Glutathione S-transferase-like protein (AHRD V1 **** A8DUB0_SOLLC); contains Interpro domain(s) IPR004046 Glutathione S-transferase, C-terminal	0.167022	1.66574e-30	234.741	1.59093e-130
Solyc09g011540	Glutathione S-transferase-like protein (AHRD V1 **** A8DUB0_SOLLC); contains Interpro domain(s) IPR004046 Glutathione S-transferase, C-terminal	0.206748	2.47043e-18	293.263	4.98897e-78
Solyc09g011520	Glutathione S-transferase-like protein (AHRD V1 **** A8DUB0_SOLLC); contains Interpro domain(s) IPR004046 Glutathione S-transferase, C-terminal	0.189281	7.7009e-07	690.333	4.12693e-27
Solyc09g011470	Unknown Protein (AHRD V1)	0.454662	0.000460419	2.21813	0.00719198
Solyc09g011330	Receptor protein kinase-like (AHRD V1 **** Q5QLM8_ORYSJ); contains Interpro domain(s) IPR002290 Serine/threonine protein kinase	0.402421	3.29081e-09	34.8394	2.64009e-85
Solyc09g010740	Unknown Protein (AHRD V1)	0.477372	0.0105595	3.09955	0.000812525
Solyc09g010630	heat shock protein (AHRD V1 ***- B2D2G5_CAPSN); contains Interpro domain(s) IPR013126 Heat shock protein 70	0.455745	2.17426e-07	5.47137	4.25739e-25
Solyc09g010230	Auxin response factor 24 (AHRD V1 *-** D9HNV1_MAIZE); contains Interpro domain(s) IPR003340 Transcriptional factor B3	0.487	0.0111359	6.58424	3.94748e-09
Solyc09g009980	Auxin-induced SAUR-like protein (AHRD V1 *--- Q8S349_CAPAN); contains Interpro domain(s) IPR003676 Auxin responsive SAUR protein	0.27409	0.000190628	7	1.49446e-14
Solyc09g009850	Genomic DNA chromosome 5 P1 clone MUB3 (AHRD V1 ***- Q9FLF2_ARATH)	0.441546	1.3321e-06	4.35011	2.09155e-15
Solyc09g009840	Calcium/calmodulin protein kinase (AHRD V1 *-*- Q84ZT8_TOBAC)	0.263942	3.19016e-18	18.5301	2.77442e-61
Solyc09g009690	Ribonucleoside hydrolase 1 (AHRD V1 ***- D1RWC6_SEROD); contains Interpro domain(s) IPR001910 Inosine/uridine-preferring nucleoside hydrolase	0.45576	2.69767e-06	2.76519	5.29681e-08
Solyc09g009390	Monodehydroascorbate reductase (NADH)-like protein (AHRD V1 **** Q0WUJ1_ARATH); contains Interpro domain(s) IPR013027 FAD-dependent pyridine nucleotide-disulphide oxidoreductase	0.433061	4.23995e-07	4.32554	2.76797e-16
Solyc09g008760	Unknown Protein (AHRD V1); contains Interpro domain(s) IPR008889 VQ	0.123196	0.00519523	69.3077	2.64581e-06
Solyc09g008750	Unknown Protein (AHRD V1)	0.121033	0.0247948	104.231	4.31525e-05
Solyc09g008740	Unknown Protein (AHRD V1); contains Interpro domain(s) IPR008889 VQ	0.0997783	0.00771875	75.1667	4.55694e-05
Solyc09g008200	Heavy metal-associated domain containing protein expressed (AHRD V1 *-*- Q10RN8_ORYSJ); contains Interpro domain(s) IPR006121 Heavy metal transport/detoxification protein	0.386445	0.00116866	2.07466	0.0133576
Solyc09g008080	Unknown Protein (AHRD V1); contains Interpro domain(s) IPR019955 Ubiquitin supergroup	0.418994	7.75151e-06	2.18589	0.012165
Solyc09g007730	Serine/threonine-protein kinase receptor (AHRD V1 **** B6U5V2_MAIZE); contains Interpro domain(s) IPR002290 Serine/threonine protein kinase	0.429202	5.20842e-07	66.3171	5.3812e-62
Solyc09g007630	Chaperone DnaJ (AHRD V1 *-*- C4JWN5_UNCRE); contains Interpro domain(s) IPR015609 Molecular chaperone, heat shock protein, Hsp40, DnaJ	0.489475	5.68136e-06	10.2345	7.59283e-43
Solyc09g007520	Peroxidase (AHRD V1 **** C1KA92_POPTR); contains Interpro domain(s) IPR000823 Plant peroxidase	0.323398	0.000412936	23.1379	6.65262e-16
Solyc09g007010	Pathogenesis related protein PR-1 (AHRD V1 **-- Q9SC15_SOLTU); contains Interpro domain(s) IPR002413 Ves allergen	0.306844	1.29113e-14	333.023	2.57503e-119
Solyc09g005840	Exocyst complex protein EXO70 (AHRD V1 *--- EXO70_ASHGO); contains Interpro domain(s) IPR004140 Exo70 exocyst complex subunit	0.237209	8.84331e-08	25.2941	1.57689e-23
Solyc09g005690	Inositol-1 4 5-trisphosphate 5-Phosphatase-like protein (AHRD V1 ***- Q9M1W5_ARATH); contains Interpro domain(s) IPR000300 Inositol polyphosphate related phosphatase	0.117476	9.28847e-13	98.5	4.314e-29
Solyc09g005000	Receptor like protein kinase (AHRD V1 **** Q39139_ARATH); contains Interpro domain(s) IPR001220 Legume lectin, beta chain	0.402229	4.68191e-09	21.6317	6.4738e-68
Solyc08g083280	Alcohol dehydrogenase 2 (AHRD V1 **** B6TDN5_MAIZE); contains Interpro domain(s) IPR002085 Alcohol dehydrogenase superfamily, zinc-containing	0.462827	2.5415e-06	3.83948	1.30489e-14
Solyc08g083050	Unknown Protein (AHRD V1)	0.373158	2.18375e-07	24.7209	6.59344e-34
Solyc08g082610	Genomic DNA chromosome 5 P1 clone MJC20 (AHRD V1 *--- Q9FHX9_ARATH); contains Interpro domain(s) IPR013089 Kelch related	0.462651	4.38174e-07	16.5165	3.05138e-61
Solyc08g082460	Receptor kinase (AHRD V1 **** B6SS10_MAIZE); contains Interpro domain(s) IPR002290 Serine/threonine protein kinase	0.354567	1.5094e-06	83.2	2.6917e-37
Solyc08g082440	UDP-glucose 4-epimerase (AHRD V1 **** Q6XZA0_SOLTU); contains Interpro domain(s) IPR005886 UDP-glucose 4-epimerase	0.265785	3.04151e-15	6.56182	1.42036e-23
Solyc08g082390	Unknown Protein (AHRD V1)	0.488409	0.000479753	3.71758	3.1658e-11
Solyc08g082280	Long-chain-fatty-acid-CoA ligase (AHRD V1 **** B2WS80_ARAHA); contains Interpro domain(s) IPR000873 AMP-dependent synthetase and ligase	0.424646	2.50579e-08	8.16243	7.19421e-37
Solyc08g082110	WRKY transcription factor-30 (AHRD V1 **** B6VB04_CAPAN); contains Interpro domain(s) IPR003657 DNA-binding WRKY	0.349528	7.66325e-05	31.0197	2.83109e-23
Solyc08g081700	Unknown Protein (AHRD V1)	0.463289	1.53247e-05	13.3984	7.67329e-35
Solyc08g081370	RING-H2 finger protein (AHRD V1 *-*- Q30D22_PONTR); contains Interpro domain(s) IPR011016 Zinc finger, RING-CH-type	0.437814	0.000110981	3.17131	9.91291e-07
Solyc08g081240	Hydroxyproline-rich glycoprotein family protein (AHRD V1 ***- D7MRR7_ARALY)	0.491005	1.29734e-05	7.53388	2.24803e-31
Solyc08g081230	Potassium channel tetramerization domain-containing protein (AHRD V1 ***- D7MIW8_ARALY); contains Interpro domain(s) IPR003131 Potassium channel, voltage dependent, Kv, tetramerisation	0.415272	2.90636e-08	29.8769	6.04096e-51
Solyc08g080960	AT-hook motif nuclear localized protein 1 (AHRD V1 ***- O04696_PEA); contains Interpro domain(s) IPR005175 Protein of unknown function DUF296	0.4962	0.000140715	13.9545	2.05756e-33
Solyc08g080940	Glutathione peroxidase (AHRD V1 ***- Q4VY91_CAPCH); contains Interpro domain(s) IPR000889 Glutathione peroxidase	0.384044	7.9432e-05	7.36269	4.98955e-15
Solyc08g080900	Glutathione S-transferase (AHRD V1 **** B2MVQ2_PANGI); contains Interpro domain(s) IPR017933 Glutathione S-transferase/chloride channel, C-terminal	0.46824	1.95521e-06	3.96585	7.95911e-16
Solyc08g080860	Unknown Protein (AHRD V1)	0.323855	1.58726e-07	7.62651	2.06276e-15
Solyc08g080680	Elicitor-responsive protein 3 (AHRD V1 **-- B6U4Y1_MAIZE); contains Interpro domain(s) IPR018029 C2 membrane targeting protein	0.469515	0.00562381	4.59206	2.52904e-08
Solyc08g080670	Osmotin-like protein (Fragment) (AHRD V1 **-- Q6TGR8_SOLTU); contains Interpro domain(s) IPR001938 Thaumatin, pathogenesis-related	0.1	0.00018224	260.189	1.58337e-12
Solyc08g080660	Osmotin-like protein (Fragment) (AHRD V1 **-- Q8S4L1_SOLNI); contains Interpro domain(s) IPR001938 Thaumatin, pathogenesis-related	0.178411	0.000895483	114.945	1.50839e-13
Solyc08g080650	Osmotin-like protein (Fragment) (AHRD V1 **-- Q8S4L1_SOLNI); contains Interpro domain(s) IPR001938 Thaumatin, pathogenesis-related	0.283844	0.0355589	32.5178	1.46003e-07
Solyc08g080640	Osmotin-like protein (Fragment) (AHRD V1 **-- Q8S4L1_SOLNI); contains Interpro domain(s) IPR017949 Thaumatin, conserved site IPR001938 Thaumatin, pathogenesis-related	0.162172	0.00314791	134.034	6.76856e-11
Solyc08g080630	Chymotrypsin inhibitor-2 (AHRD V1 *-*- A8V413_HORSP); contains Interpro domain(s) IPR000864 Proteinase inhibitor I13, potato inhibitor I	0.155455	0.00500597	47.8261	2.2634e-07
Solyc08g080620	Osmotin-like protein (Fragment) (AHRD V1 **-- Q8S4L1_SOLNI); contains Interpro domain(s) IPR017949 Thaumatin, conserved site IPR001938 Thaumatin, pathogenesis-related	0.468365	0.0137984	20.6271	4.15033e-11
Solyc08g080130	Phospholipase D (AHRD V1 **** Q9XGT0_GOSHI); contains Interpro domain(s) IPR011402 Phospholipase D, plant	0.408129	4.26137e-09	66.9551	2.91115e-98
Solyc08g079930	Subtilisin-like protease (AHRD V1 **-- Q9LWA4_SOLLC); contains Interpro domain(s) IPR015500 Peptidase S8, subtilisin-related	0.302015	1.9427e-15	194.916	5.6003e-150
Solyc08g079910	Subtilisin-like protease (AHRD V1 **-- Q9LWA3_SOLLC); contains Interpro domain(s) IPR015500 Peptidase S8, subtilisin-related	0.415372	8.01681e-08	16.3772	8.53812e-42
Solyc08g079900	Subtilisin-like protease (AHRD V1 **-- Q9LWA4_SOLLC); contains Interpro domain(s) IPR015500 Peptidase S8, subtilisin-related	0.295396	2.51398e-16	158.59	2.16283e-156
Solyc08g079890	Subtilisin-like protease (AHRD V1 **-- Q9LWA3_SOLLC); contains Interpro domain(s) IPR015500 Peptidase S8, subtilisin-related	0.39253	1.2705e-06	9.0639	1.24735e-23
Solyc08g079880	Subtilisin-like protease (AHRD V1 **-- Q9LWA3_SOLLC); contains Interpro domain(s) IPR015500 Peptidase S8, subtilisin-related IPR000209 Peptidase S8 and S53, subtilisin, kexin, sedolisin	0.377503	2.16271e-10	23.1585	2.4517e-73
Solyc08g079760	Unknown Protein (AHRD V1)	0.40146	1.26937e-06	10.5385	9.72041e-26
Solyc08g079700	Zinc finger A20 and AN1 domain-containing stress-associated protein 7 (AHRD V1 ***- SAP7_ARATH); contains Interpro domain(s) IPR000058 Zinc finger, AN1-type	0.295419	0.000241034	23.1961	1.52531e-13
Solyc08g079520	Sec1-4 syntaxin-binding protein (AHRD V1 **-* Q3SEP7_PARTE); contains Interpro domain(s) IPR001619 Sec1-like protein	0.442022	4.4552e-07	5.00331	1.74826e-20
Solyc08g079440	UDP-D-glucuronate 4-epimerase 2 (AHRD V1 **** D7KP52_ARALY); contains Interpro domain(s) IPR016040 NAD(P)-binding domain	0.428343	2.14327e-07	6.42008	8.09324e-25
Solyc08g079420	Cytochrome P450	0.224435	1.43913e-19	15.6347	6.51152e-41
Solyc08g078850	L-lactate dehydrogenase (AHRD V1 **** Q96569_SOLLC); contains Interpro domain(s) IPR011304 L-lactate dehydrogenase	0.348131	6.74569e-10	20.6265	6.11568e-47
Solyc08g078700	Heat shock protein 22 (AHRD V1 ***- Q27JQ0_METAN); contains Interpro domain(s) IPR002068 Heat shock protein Hsp20	0.10333	8.42557e-40	46.2381	3.45869e-76
Solyc08g078650	Glycosyl transferase family 8 glycogenin (AHRD V1 *--- D3TM56_GLOMM); contains Interpro domain(s) IPR002495 Glycosyl transferase, family 8	0.226983	1.80276e-07	575.667	3.97921e-41
Solyc08g078510	GRAM-containing/ABA-responsive protein (Fragment) (AHRD V1 *--- C6FBP1_PSEMZ); contains Interpro domain(s) IPR004182 GRAM	0.410343	7.63197e-09	19.7333	6.35657e-64
Solyc08g078340	Myb family transcription factor (AHRD V1 **** Q2A9C4_BRAOL); contains Interpro domain(s) IPR006447 Myb-like DNA-binding region, SHAQKYF class	0.482631	6.20011e-06	2.95331	1.46164e-09
Solyc08g078310	Unknown Protein (AHRD V1); contains Interpro domain(s) IPR012438 Protein of unknown function DUF1639	0.370963	1.19893e-09	11.3671	3.27294e-38
Solyc08g078180	Ethylene-responsive transcription factor 1A (AHRD V1 **** A9P6A4_MEDTR); contains Interpro domain(s) IPR001471 Pathogenesis-related transcriptional factor and ERF, DNA-binding	0.0724206	1.97113e-07	672	2.36999e-17
Solyc08g078170	Ethylene-responsive transcription factor 1A (AHRD V1 **** A9P6A4_MEDTR); contains Interpro domain(s) IPR001471 Pathogenesis-related transcriptional factor and ERF, DNA-binding	0.240385	2.30218e-05	78	1.40819e-14
Solyc08g078070	Ras-related protein Rab-1A (AHRD V1 ***- B6RB23_HALDI); contains Interpro domain(s) IPR003579 Ras small GTPase, Rab type	0.321357	2.60742e-10	16.5576	7.44708e-35
Solyc08g078050	CTF2A (AHRD V1 **-- Q9SBB5_ARATH)	0.171785	5.27979e-13	46.6936	1.25867e-33
Solyc08g078040	Monooxygenase FAD-binding (AHRD V1 ***- D8MSJ3_9ENTR); contains Interpro domain(s) IPR003042 Aromatic-ring hydroxylase-like	0.19086	9.16183e-27	39.4421	2.30924e-85
Solyc08g077370	Purine permease family protein (AHRD V1 **-* D7MCV2_ARALY); contains Interpro domain(s) IPR004853 Protein of unknown function DUF250	0.497525	2.76403e-05	5.88009	8.48421e-24
Solyc08g077330	Expansin-like protein (AHRD V1 ***- A2ICD7_CUNLA); contains Interpro domain(s) IPR007112 Expansin 45, endoglucanase-like	0.156473	8.19933e-16	40.5877	2.02272e-37
Solyc08g077020	Unknown Protein (AHRD V1)	0.433945	6.65347e-05	8.5229	7.50097e-18
Solyc08g076860	Zinc-binding family protein (AHRD V1 **** D7MDD4_ARALY); contains Interpro domain(s) IPR006734 Protein of unknown function DUF597	0.415569	6.43003e-08	14.8913	1.46736e-32
Solyc08g076670	Transmembrane protein 41B (AHRD V1 **-- TM41B_HUMAN); contains Interpro domain(s) IPR015414 SNARE associated Golgi protein	0.457982	3.40833e-06	2.64545	3.74806e-07
Solyc08g075970	Transmembrane protein 45B (AHRD V1 **-- C3KGS0_ANOFI); contains Interpro domain(s) IPR006904 Protein of unknown function DUF716	0.4971	5.82027e-05	4.51815	8.47613e-16
Solyc08g075560	Unknown Protein (AHRD V1)	0.288848	0.014052	9.72444	4.49927e-05
Solyc08g075550	Alternative oxidase (AHRD V1 **** Q84V46_SOLLC); contains Interpro domain(s) IPR002680 Alternative oxidase	0.143276	0.000588007	177.542	1.61459e-12
Solyc08g074970	Glycosyl transferase group 1 (AHRD V1 **** A9B8A9_HERA2); contains Interpro domain(s) IPR001296 Glycosyl transferase, group 1	0.28953	5.81978e-11	25.2973	8.19162e-40
Solyc08g074680	Polyphenol oxidase (AHRD V1 *-*- Q41428_SOLTU); contains Interpro domain(s) IPR002227 Tyrosinase	0.0972569	3.44383e-06	123.385	1.48485e-15
Solyc08g069060	Beta-1 3-galactosyltransferase 6 (AHRD V1 **** B6UBH3_MAIZE); contains Interpro domain(s) IPR002659 Glycosyl transferase, family 31	0.486249	9.76586e-06	5.7806	1.20304e-24
Solyc08g068790	Tyramine hydroxycinnamoyl transferase (AHRD V1 ***- Q8H9D9_SOLTU)	0.498981	0.0153238	30.9895	3.35987e-16
Solyc08g068730	N-acetyltransferase (AHRD V1 ***- B6SUK9_MAIZE); contains Interpro domain(s) IPR000182 GCN5-related N-acetyltransferase	0.392561	1.61762e-06	29.2748	5.75497e-37
Solyc08g068710	N-acetyltransferase (AHRD V1 ***- B6SUK9_MAIZE); contains Interpro domain(s) IPR000182 GCN5-related N-acetyltransferase	0.421852	4.28601e-06	44.44	2.36211e-42
Solyc08g068690	N-acetyltransferase (AHRD V1 ***- B6SUK9_MAIZE); contains Interpro domain(s) IPR000182 GCN5-related N-acetyltransferase	0.457538	6.08238e-07	17.2575	2.61863e-47
Solyc08g068680	Decarboxylase family protein (AHRD V1 ***- B1ILJ6_CLOBK); contains Interpro domain(s) IPR002129 Pyridoxal phosphate-dependent decarboxylase	0.486512	6.66929e-06	173.587	4.00071e-83
Solyc08g068670	Decarboxylase family protein (AHRD V1 ***- B1ILJ6_CLOBK); contains Interpro domain(s) IPR002129 Pyridoxal phosphate-dependent decarboxylase	0.488405	1.39453e-05	31.8523	4.743e-66
Solyc08g068640	Decarboxylase family protein (AHRD V1 ***- A7GHE9_CLOBL); contains Interpro domain(s) IPR002129 Pyridoxal phosphate-dependent decarboxylase	0.48755	8.72853e-06	131.354	1.54726e-111
Solyc08g068630	Decarboxylase family protein (AHRD V1 ***- B1ILJ6_CLOBK); contains Interpro domain(s) IPR002129 Pyridoxal phosphate-dependent decarboxylase	0.47495	6.7579e-06	108.478	2.73842e-88
Solyc08g068620	Decarboxylase family protein (AHRD V1 ***- B1ILJ6_CLOBK); contains Interpro domain(s) IPR002129 Pyridoxal phosphate-dependent decarboxylase	0.482488	4.78589e-06	94.703	1.13214e-91
Solyc08g068610	Decarboxylase family protein (AHRD V1 ***- B1ILJ6_CLOBK); contains Interpro domain(s) IPR002129 Pyridoxal phosphate-dependent decarboxylase	0.474392	1.38501e-06	88.1774	1.70927e-114
Solyc08g068600	Decarboxylase family protein (AHRD V1 ***- B1ILJ6_CLOBK); contains Interpro domain(s) IPR002129 Pyridoxal phosphate-dependent decarboxylase	0.473265	1.38252e-06	70.9588	4.96244e-108
Solyc08g068330	Aspartate aminotransferase (AHRD V1 **** B9H920_POPTR); contains Interpro domain(s) IPR000796 Aspartate/other aminotransferase	0.278064	2.11222e-07	7.24781	5.68346e-14
Solyc08g067630	Unknown Protein (AHRD V1)	0.0620655	0.00168529	134.267	1.05017e-06
Solyc08g067620	ATP-binding cassette transporter (AHRD V1 ***- D8RL77_SELML); contains Interpro domain(s) IPR013525 ABC-2 type transporter	0.291118	0.00243096	608	2.04929e-19
Solyc08g067610	ATP-binding cassette transporter (AHRD V1 ***- D8RL77_SELML); contains Interpro domain(s) IPR013525 ABC-2 type transporter	0.306353	2.08706e-05	327.765	9.60388e-40
Solyc08g067390	Blight-associated protein P12 (Fragment) (AHRD V1 *-*- B6RN16_9ROSI); contains Interpro domain(s) IPR007112 Expansin 45, endoglucanase-like	0.207447	5.0375e-23	64	1.99163e-85
Solyc08g067360	WRKY transcription factor 9 (AHRD V1 **** C9DHZ8_9ROSI); contains Interpro domain(s) IPR003657 DNA-binding WRKY	0.448934	0.00388415	201.545	2.35976e-34
Solyc08g067310	CBL-interacting protein kinase 6 (AHRD V1 ***- A0MNL4_POPTR); contains Interpro domain(s) IPR002290 Serine/threonine protein kinase	0.252266	4.08551e-11	5.56303	2.85557e-13
Solyc08g067120	P (AHRD V1 ***- Q7XYV1_SOLLC)	0.384861	0.0218354	9.1068	1.8649e-05
Solyc08g066980	UDP-sugar transporter UST74c (AHRD V1 ***- B0WH95_CULQU); contains Interpro domain(s) IPR004853 Protein of unknown function DUF250	0.444677	3.93872e-05	8.2556	3.05576e-22
Solyc08g066970	UDP-N-acetylglucosamine/UDP-glucose/GDP-mannose transporter (AHRD V1 **** C3KHT2_ANOFI)	0.436229	1.83012e-06	8.40062	3.49647e-27
Solyc08g066210	Receptor like kinase, RLK	0.321932	2.68262e-13	18.6842	1.12458e-58
Solyc08g066020	Serine C-palmitoyltransferase like protein (AHRD V1 **-* Q94IB8_ARATH); contains Interpro domain(s) IPR004839 Aminotransferase, class I and II	0.41435	0.000244619	45.5	1.00296e-23
Solyc08g065480	Ferrochelatase (AHRD V1 **** B9RRU8_RICCO); contains Interpro domain(s) IPR001015 Ferrochelatase	0.389192	1.30035e-09	10.39	3.25421e-42
Solyc08g065320	Transmembrane protein 222 (Fragment) (AHRD V1 *--- Q5SSD9_HUMAN); contains Interpro domain(s) IPR008496 Protein of unknown function DUF778	0.272727	0.001163	4.64444	0.000219741
Solyc08g062820	Cytokinin riboside 5&apos;-monophosphate phosphoribohydrolase LOG (AHRD V1 **-- LOG_ORYSJ); contains Interpro domain(s) IPR005269 Conserved hypothetical protein CHP00730	0.429985	6.4574e-06	3.60989	1.81392e-09
Solyc08g062680	MIP02663p (Fragment) (AHRD V1 **-- B8A3Z9_DROME)	0.401725	0.00289414	6.44152	1.9624e-07
Solyc08g062450	class II heat shock protein (AHRD V1 ***- B6T339_MAIZE); contains Interpro domain(s) IPR002068 Heat shock protein Hsp20	0.41046	0.0196942	8.52703	2.80451e-07
Solyc08g062360	Ankyrin repeat protein (AHRD V1 **-- B1Q4U3_9ROSI); contains Interpro domain(s) IPR002110 Ankyrin	0.421128	1.91523e-08	51.3514	3.26741e-99
Solyc08g062340	Class II small heat shock protein Le-HSP17.6 (AHRD V1 ***- Q96489_SOLLC); contains Interpro domain(s) IPR002068 Heat shock protein Hsp20	0.356836	0.00763552	17.354	4.64071e-09
Solyc08g062180	Unknown Protein (AHRD V1)	0.417836	0.00536993	5.76879	1.05477e-06
Solyc08g061480	Chalcone isomerase (AHRD V1 *-*- B6TFR7_MAIZE); contains Interpro domain(s) IPR003466 Chalcone isomerase, subgroup	0.461457	0.00271209	7.69919	1.63744e-10
Solyc08g036660	Protein TIFY 5A (AHRD V1 ***- TIF5A_ARATH); contains Interpro domain(s) IPR018467 CCT domain-like	0.0487484	3.87746e-09	50.6	7.73439e-12
Solyc08g029000	Lipoxygenase (AHRD V1 **** Q43191_SOLTU); contains Interpro domain(s) IPR001246 Lipoxygenase, plant	0.0998048	3.76126e-15	1162.65	2.1336e-63
Solyc08g028780	AT5G28150-like protein (Fragment) (AHRD V1 *-*- D6PS16_9BRAS); contains Interpro domain(s) IPR008586 Protein of unknown function DUF868, plant	0.353377	2.89422e-11	78.2386	4.68842e-96
Solyc08g023510	Unknown Protein (AHRD V1)	0.0539701	2.49429e-12	966.143	1.82141e-27
Solyc08g021880	Unknown Protein (AHRD V1)	0.0430279	1.66236e-08	7	2.48762e-14
Solyc08g021870	Nuclear factor NF-kappa-B p100 subunit (AHRD V1 **-- NFKB2_MOUSE); contains Interpro domain(s) IPR002110 Ankyrin	0.0509479	7.3569e-05	211	1.44258e-07
Solyc08g016270	LRR receptor-like serine/threonine-protein kinase, RLP	0.319178	0.000218946	26.0714	3.94257e-16
Solyc08g016220	LRR protein WM1.7 (AHRD V1 *-*- Q6QM07_AEGTA)	0.47173	0.0265235	76.4516	2.31106e-16
Solyc08g016210	LRR receptor-like serine/threonine-protein kinase, RLP	0.449554	3.86584e-07	48.4318	1.83402e-63
Solyc08g014170	Unknown Protein (AHRD V1)	0.309051	0.00949847	18.875	4.43134e-07
Solyc08g014150	GRAM domain containing protein (AHRD V1 ***- B4FWB9_MAIZE); contains Interpro domain(s) IPR004182 GRAM	0.324231	3.43477e-13	16.3146	1.43115e-55
Solyc08g014110	Unknown Protein (AHRD V1)	0.105913	4.73717e-17	7	2.35277e-41
Solyc08g014090	Unknown Protein (AHRD V1)	0.111041	1.32324e-12	525.333	1.99396e-28
Solyc08g014080	E3 ubiquitin-protein ligase MARCH3 (AHRD V1 *--- B5X3M1_SALSA); contains Interpro domain(s) IPR011016 Zinc finger, RING-CH-type	0.42431	2.42835e-07	3.18163	1.04204e-09
Solyc08g008280	WRKY transcription factor-30 (AHRD V1 **** B6VB04_CAPAN); contains Interpro domain(s) IPR003657 DNA-binding WRKY	0.325033	5.36856e-09	64.6525	1.98926e-56
Solyc08g008150	Plant cell wall protein SlTFR88 (AHRD V1 ***- Q19QU4_SOLLC)	0.147636	0.00162386	178.241	1.60546e-10
Solyc08g008110	1-aminocyclopropane-1-carboxylate synthase (AHRD V1 ***- Q94GA2_SOLLC); contains Interpro domain(s) IPR015422 Pyridoxal phosphate-dependent transferase, major region, subdomain 2	0.324775	0.000561456	5.64493	2.63814e-06
Solyc08g008100	1-aminocyclopropane-1-carboxylate synthase (AHRD V1 **** P93235_SOLLC); contains Interpro domain(s) IPR004839 Aminotransferase, class I and II	0.313483	1.03755e-12	5.10516	1.73413e-19
Solyc08g007460	Non-specific lipid-transfer protein (AHRD V1 -*** B9RGU5_RICCO); contains Interpro domain(s) IPR003612 Plant lipid transfer protein/seed storage/trypsin-alpha amylase inhibitor	0.312506	1.32311e-07	147.671	4.34373e-57
Solyc08g007230	Ethylene responsive transcription factor 1a (AHRD V1 *-** C0J9I9_9ROSA); contains Interpro domain(s) IPR001471 Pathogenesis-related transcriptional factor and ERF, DNA-binding	0.170297	8.24211e-07	19.4231	3.16262e-11
Solyc08g007160	Calcineurin B-like calcium binding protein (AHRD V1 **-* B2ZYT8_VICFA); contains Interpro domain(s) IPR015757 Calcineurin B protein	0.386777	1.95502e-05	8.40278	9.97845e-16
Solyc08g007130	Beta-amylase 8 (AHRD V1 **** D7MC27_ARALY); contains Interpro domain(s) IPR001554 Glycoside hydrolase, family 14	0.382404	0.00220259	2.92112	0.00287605
Solyc08g006750	Decarboxylase family protein (AHRD V1 ***- B1ILJ6_CLOBK); contains Interpro domain(s) IPR002129 Pyridoxal phosphate-dependent decarboxylase	0.332983	0.000593458	17.7944	8.08384e-13
Solyc08g006740	Decarboxylase family protein (AHRD V1 ***- B1ILJ6_CLOBK); contains Interpro domain(s) IPR002129 Pyridoxal phosphate-dependent decarboxylase	0.320583	2.92541e-05	23.0672	1.23643e-18
Solyc08g006470	Zinc finger family protein (AHRD V1 ***- D7MB67_ARALY); contains Interpro domain(s) IPR007087 Zinc finger, C2H2-type	0.326361	0.0297741	21.2748	1.29989e-06
Solyc08g006330	UDP-glucose salicylic acid glucosyltransferase (AHRD V1 **** Q9M6E7_TOBAC); contains Interpro domain(s) IPR002213 UDP-glucuronosyl/UDP-glucosyltransferase	0.323887	1.18736e-08	2.91159	2.24039e-07
Solyc07g066550	Receptor like kinase, RLK	0.200397	7.91344e-10	22.9091	1.1933e-20
Solyc07g066330	NAC domain protein IPR003441 (AHRD V1 ***- B9HH13_POPTR); contains Interpro domain(s) IPR003441 No apical meristem (NAM) protein	0.154971	0.000266419	20.1176	2.61984e-07
Solyc07g066260	Phosphatase 2C family protein (AHRD V1 ***- D7KDP0_ARALY); contains Interpro domain(s) IPR015655 Protein phosphatase 2C	0.462069	1.84904e-06	3.56557	7.3526e-13
Solyc07g065970	Chaperone protein dnaJ 11 (AHRD V1 *-*- B6SS19_MAIZE); contains Interpro domain(s) IPR001623 Heat shock protein DnaJ, N-terminal	0.210045	1.08139e-12	11.4056	5.74357e-25
Solyc07g065960	Chaperone protein dnaJ 11 (AHRD V1 ***- B6SS19_MAIZE); contains Interpro domain(s) IPR001623 Heat shock protein DnaJ, N-terminal	0.315099	2.24556e-11	8.33892	4.308e-27
Solyc07g065340	Serine acetyltransferase (AHRD V1 **** Q39533_CITLA); contains Interpro domain(s) IPR005881 Serine O-acetyltransferase	0.298588	8.08579e-09	11.2776	8.59212e-22
Solyc07g065250	Serine/threonine protein kinase (AHRD V1 ***- D0NNA3_PHYIN); contains Interpro domain(s) IPR002290 Serine/threonine protein kinase	0.33655	4.83296e-10	22.1067	1.62879e-45
Solyc07g064650	Arabidopsis thaliana genomic DNA chromosome 5 P1 clone MOK16 (AHRD V1 *--- Q9LYW2_ARATH); contains Interpro domain(s) IPR007608 Protein of unknown function DUF584	0.316876	0.0163739	25.3182	4.51047e-08
Solyc07g063940	GRAS family transcription factor (AHRD V1 **-* B9I7E1_POPTR); contains Interpro domain(s) IPR005202 GRAS transcription factor	0.43877	1.24925e-06	6.48553	1.79468e-23
Solyc07g063730	Serine/threonine-protein kinase receptor (AHRD V1 **** B6U2B7_MAIZE); contains Interpro domain(s) IPR002290 Serine/threonine protein kinase	0.222531	2.48033e-20	600.667	8.55663e-106
Solyc07g063560	Cotton fiber expressed protein 1 (AHRD V1 ***- O81373_GOSHI); contains Interpro domain(s) IPR008480 Protein of unknown function DUF761, plant	0.23301	2.43268e-07	11.4444	6.53416e-13
Solyc07g062630	ABC transporter G family member 10 (AHRD V1 ***- AB10G_ARATH); contains Interpro domain(s) IPR013525 ABC-2 type transporter	0.31117	1.35451e-05	376	3.70404e-26
Solyc07g062500	Cytochrome P450	0.323897	3.01685e-05	7.85583	5.20533e-11
Solyc07g062490	S-locus-specific glycoprotein (AHRD V1 **-- SLSG0_BRAOA); contains Interpro domain(s) IPR001480 Curculin-like (mannose-binding) lectin	0.2297	3.06547e-13	60.6771	1.14788e-49
Solyc07g062480	S-locus glycoprotein (Fragment) (AHRD V1 *--- Q84KU4_BRAOL); contains Interpro domain(s) IPR001480 Curculin-like (mannose-binding) lectin	0.155458	9.2958e-06	453.5	2.35757e-16
Solyc07g056610	Carboxyl-terminal proteinase (AHRD V1 ***- B6SL47_MAIZE); contains Interpro domain(s) IPR004314 Protein of unknown function DUF239, plant	0.135447	5.77853e-06	231.333	7.96191e-16
Solyc07g056600	Tobacco rattle virus-induced protein variant 2 (AHRD V1 **-- Q5PXT0_ARATH); contains Interpro domain(s) IPR008889 VQ	0.234428	1.76651e-14	276.133	1.3195e-59
Solyc07g056510	Glutathione S-transferase (AHRD V1 **** D3Y4H6_9ROSI); contains Interpro domain(s) IPR004046 Glutathione S-transferase, C-terminal	0.13991	3.03186e-37	67.3089	4.0421e-109
Solyc07g056500	Glutathione transferase (AHRD V1 **** O49821_CARPA); contains Interpro domain(s) IPR004046 Glutathione S-transferase, C-terminal	0.236042	3.57784e-13	11.1172	3.65013e-25
Solyc07g056480	Glutathione S-transferase-like protein (AHRD V1 **** Q8GVD1_SOLLC); contains Interpro domain(s) IPR004046 Glutathione S-transferase, C-terminal	0.395063	0.0261303	4.35535	0.000602936
Solyc07g056470	Glutathione S-transferase-like protein (AHRD V1 **** Q8GVD1_SOLLC); contains Interpro domain(s) IPR004046 Glutathione S-transferase, C-terminal	0.468739	0.00343235	2.21252	0.00485788
Solyc07g056390	Endoplasmic oxidoreductin-1 (AHRD V1 **-- B6T402_MAIZE); contains Interpro domain(s) IPR007266 Endoplasmic reticulum oxidoreductin 1	0.432118	1.50313e-07	11.8439	5.90449e-46
Solyc07g056280	WRKY transcription factor 16 (AHRD V1 *-*- Q7X7E3_ORYSJ); contains Interpro domain(s) IPR003657 DNA-binding WRKY	0.257732	4.70627e-11	14.2647	1.50977e-25
Solyc07g056170	Subtilisin-like protease (AHRD V1 ***- Q6WNU4_SOYBN); contains Interpro domain(s) IPR015500 Peptidase S8, subtilisin-related	0.321405	0.0211514	12.072	1.38341e-05
Solyc07g056110	Calcium/proton exchanger family protein (AHRD V1 **** C5P0K8_COCP7); contains Interpro domain(s) IPR004713 Calcium/proton exchanger	0.413901	2.7218e-08	10.971	9.50192e-36
Solyc07g056100	Unknown Protein (AHRD V1)	0.294607	1.92835e-11	840.667	3.55871e-64
Solyc07g056080	Unknown Protein (AHRD V1)	0.38003	7.85993e-07	190.717	5.82367e-86
Solyc07g056000	Xyloglucan endotransglucosylase/hydrolase 7 (AHRD V1 **** C0IRG6_ACTDE); contains Interpro domain(s) IPR016455 Xyloglucan endotransglucosylase/hydrolase IPR008263 Glycoside hydrolase, family 16, active site	0.41009	0.000525681	19.4056	1.22661e-17
Solyc07g055880	Unknown Protein (AHRD V1)	0.344554	0.027433	16.2903	5.79362e-06
Solyc07g055710	Heat stress transcription factor A3 (AHRD V1 *-*- D1M7W9_SOLLC); contains Interpro domain(s) IPR000232 Heat shock factor (HSF)-type, DNA-binding	0.361532	5.03044e-05	49.9223	6.63168e-27
Solyc07g055690	S-locus-specific glycoprotein S6 (AHRD V1 **-- SLSG6_BRAOL); contains Interpro domain(s) IPR001480 Curculin-like (mannose-binding) lectin	0.167589	0.00046443	90.3571	1.46649e-11
Solyc07g055630	Protein kinase/ transmembrane receptor protein serine/threonine kinase (AHRD V1 **** B6SV77_MAIZE); contains Interpro domain(s) IPR002290 Serine/threonine protein kinase	0.465762	0.000614585	15.1495	1.12533e-27
Solyc07g055560	G-type lectin S-receptor-like serine/threonine-protein kinase At2g19130 (AHRD V1 *--- Y2913_ARATH); contains Interpro domain(s) IPR002401 Cytochrome P450, E-class, group I	0.415481	0.000448858	5.76066	1.96898e-22
Solyc07g055400	Receptor-like kinase (AHRD V1 **** B6EB06_NICGU); contains Interpro domain(s) IPR002290 Serine/threonine protein kinase	0.267493	1.34739e-08	121.476	2.3202e-50
Solyc07g055060	Phosphoenolpyruvate carboxylase 1 (AHRD V1 ***- O23946_GOSHI); contains Interpro domain(s) IPR015813 Pyruvate/Phosphoenolpyruvate kinase, catalytic core IPR001449 Phosphoenolpyruvate carboxylase	0.337986	5.27979e-13	5.60973	5.00671e-25
Solyc07g054830	Diacylglycerol kinase (AHRD V1 **** Q9FVD1_SOLLC); contains Interpro domain(s) IPR016961 Diacylglycerol kinase, plant	0.480708	5.19293e-06	20.444	4.28866e-62
Solyc07g054730	Wound-responsive protein-related (AHRD V1 ***- A8IXM2_BRACM)	0.338951	1.16801e-11	3.84669	2.62576e-12
Solyc07g053910	Cell division protein kinase 10 (AHRD V1 *-*- D3TRH8_GLOMM); contains Interpro domain(s) IPR002290 Serine/threonine protein kinase	0.464147	1.32874e-06	3.33441	7.86232e-12
Solyc07g053550	Glutaredoxin (AHRD V1 ***- B9HGW6_POPTR); contains Interpro domain(s) IPR011905 Glutaredoxin-like, plant II	0.303299	5.76951e-05	16.0704	3.45905e-15
Solyc07g053420	Ring H2 finger protein (AHRD V1 *-*- D9ZHD8_HYPPE); contains Interpro domain(s) IPR018957 Zinc finger, C3HC4 RING-type	0.230112	2.01692e-11	47.5312	1.6733e-34
Solyc07g052450	Phosphate translocator (AHRD V1 ***- Q40568_TOBAC); contains Interpro domain(s) IPR004853 Protein of unknown function DUF250	0.171717	2.09132e-07	7	8.52592e-18
Solyc07g052440	Transmembrane protein 97 (AHRD V1 ***- TMM97_BOVIN); contains Interpro domain(s) IPR016964 Transmembrane protein 97, predicted	0.499485	0.00926266	21.1087	1.21462e-17
Solyc07g052150	Sesquiterpene synthase (AHRD V1 ***- Q2TJK5_9SOLA)	0.222222	0.00448561	5.60265	0.000932579
Solyc07g052140	(-)-germacrene D synthase (AHRD V1 ***- Q64K29_9ROSI); contains Interpro domain(s) IPR005630 Terpene synthase, metal-binding domain	0.277247	1.03948e-05	9.17544	2.97811e-14
Solyc07g052130	Sesquiterpene synthase (AHRD V1 ***- Q2TJK5_9SOLA)	0	0.0185754	7	0.0125243
Solyc07g052120	(-)-germacrene D synthase (AHRD V1 ***- Q64K29_9ROSI); contains Interpro domain(s) IPR005630 Terpene synthase, metal-binding domain	0.174297	4.39531e-16	32.7632	2.04389e-33
Solyc07g052070	Cytochrome P450	0.37377	0.000108791	5.98039	9.75775e-11
Solyc07g049550	1-aminocyclopropane-1-carboxylate oxidase (AHRD V1 **** Q94F66_SOLTU); contains Interpro domain(s) IPR005123 Oxoglutarate and iron-dependent oxygenase	0.28721	5.53827e-17	207.353	3.85651e-160
Solyc07g049530	1-aminocyclopropane-1-carboxylate oxidase (AHRD V1 ***- Q94F66_SOLTU); contains Interpro domain(s) IPR005123 Oxoglutarate and iron-dependent oxygenase	0.291865	1.38083e-16	239.954	7.25974e-173
Solyc07g049190	LysM receptor kinase 5 (AHRD V1 ***- A8WHB4_MEDTR)	0.384768	0.000430904	14.8039	2.15548e-17
Solyc07g049180	Receptor-like protein kinase At5g59670 (AHRD V1 *-** RLK7_ARATH); contains Interpro domain(s) IPR002290 Serine/threonine protein kinase	0.48573	7.65423e-06	6.2107	5.35175e-26
Solyc07g048070	Membrane protein (AHRD V1 **-- B6U5U8_MAIZE); contains Interpro domain(s) IPR017214 Uncharacterised conserved protein UCP037471	0.186836	1.78988e-28	412.34	5.85412e-166
Solyc07g048060	Auxin-induced protein-like (AHRD V1 **-- Q6YUI4_ORYSJ); contains Interpro domain(s) IPR007613 Protein of unknown function DUF568, DOMON-like	0.153556	7.66611e-09	203.698	1.14323e-30
Solyc07g047800	Short-chain dehydrogenase/reductase family protein (AHRD V1 **-- D7L9J1_ARALY); contains Interpro domain(s) IPR002347 Glucose/ribitol dehydrogenase	0.433527	2.94219e-07	25.7939	1.4943e-42
Solyc07g045530	Unknown Protein (AHRD V1)	0.442403	2.80124e-05	62.1074	5.32938e-47
Solyc07g045350	Acetyl-CoA C-acetyltransferase protein (AHRD V1 **** D3YN47_9ERIC); contains Interpro domain(s) IPR002155 Thiolase	0.308934	0.0065999	11.0267	5.16662e-07
Solyc07g045160	Phosphofructokinase family protein (AHRD V1 ***- D7MLU4_ARALY); contains Interpro domain(s) IPR012004 Pyrophosphate-dependent phosphofructokinase TP0108	0.362082	2.81694e-10	11.9095	1.63585e-41
Solyc07g045100	Aspartic proteinase nepenthesin I (AHRD V1 **-- A9ZMF9_NEPAL); contains Interpro domain(s) IPR001461 Peptidase A1	0.360137	2.17556e-11	24.2995	1.23107e-65
Solyc07g045030	NAC domain transcription factor (AHRD V1 *-** B6U2D4_MAIZE); contains Interpro domain(s) IPR003441 No apical meristem (NAM) protein	0.309686	9.65804e-14	182.12	1.22122e-89
Solyc07g044960	Galactosyltransferase-like protein (Fragment) (AHRD V1 **-- D8SQH4_SELML); contains Interpro domain(s) IPR004263 Exostosin-like	0.414712	1.60466e-06	31.2667	1.66019e-43
Solyc07g043550	UDP-glucose 4-epimerase (AHRD V1 **** A6LK35_THEM4); contains Interpro domain(s) IPR005886 UDP-glucose 4-epimerase	0.281223	5.89354e-12	38.1667	4.71807e-48
Solyc07g043320	Unknown Protein (AHRD V1); contains Interpro domain(s) IPR009053 Prefoldin	0.475923	1.26937e-06	5.01512	2.73131e-22
Solyc07g043310	Aminotransferase (AHRD V1 ***- D2KZ08_WHEAT); contains Interpro domain(s) IPR005814 Aminotransferase class-III	0.223992	1.22971e-22	15.7819	2.0724e-52
Solyc07g043250	Unknown Protein (AHRD V1); contains Interpro domain(s) IPR008889 VQ	0.349551	9.39416e-12	61.9177	4.91659e-98
Solyc07g043150	UDP-glucosyltransferase (AHRD V1 **** A7M6U9_IPONI); contains Interpro domain(s) IPR002213 UDP-glucuronosyl/UDP-glucosyltransferase	0.281216	9.83822e-14	122.8	9.2534e-77
Solyc07g042590	ATP binding / serine-threonine kinase (AHRD V1 **** C5DB71_VITVI); contains Interpro domain(s) IPR002290 Serine/threonine protein kinase	0.480978	5.49226e-06	3.88356	1.32423e-14
Solyc07g042550	Sucrose synthase (AHRD V1 **** O82691_SOLLC); contains Interpro domain(s) IPR012820 Sucrose synthase, plants and cyanobacteria IPR000368 Sucrose synthase	0.14387	2.5518e-23	31.6483	4.04949e-50
Solyc07g042510	Transmembrane BAX inhibitor motif-containing protein 4 (AHRD V1 **-- B6TGH7_MAIZE); contains Interpro domain(s) IPR006214 Uncharacterised protein family UPF0005	0.155963	0.00389491	36.3333	3.78335e-06
Solyc07g041940	ATP binding / serine-threonine kinase (AHRD V1 **** C5DB71_VITVI); contains Interpro domain(s) IPR002290 Serine/threonine protein kinase	0.214505	8.63009e-19	65.08	2.488e-69
Solyc07g041830	MTD1 (AHRD V1 *-*- Q9LLM3_MEDTR)	0.391656	3.55229e-06	2.83079	3.8228e-05
Solyc07g041010	Genomic DNA chromosome 5 P1 clone MHM17 (AHRD V1 ***- Q9LTR7_ARATH)	0.390159	1.10236e-06	12.4505	7.68476e-25
Solyc07g040900	CXE carboxylesterase (Fragment) (AHRD V1 **-- Q0ZPV6_9ERIC)	0.41967	6.23589e-06	56.5921	1.98735e-41
Solyc07g040890	CXE carboxylesterase (Fragment) (AHRD V1 **-* Q0ZPV6_9ERIC); contains Interpro domain(s) IPR013094 Alpha/beta hydrolase fold-3	0.43408	9.38706e-08	61.8978	3.79729e-83
Solyc07g040880	CXE carboxylesterase (Fragment) (AHRD V1 **-- Q0ZPV6_9ERIC)	0.408629	0.0064015	39.4	7.26963e-13
Solyc07g040710	Calmodulin-binding protein (AHRD V1 **** A2I5F3_BETVU)	0.337581	2.73341e-07	850.167	2.92397e-59
Solyc07g040690	NPR1 protein (Fragment) (AHRD V1 ***- A8KRW4_CAPCH); contains Interpro domain(s) IPR002110 Ankyrin	0.416376	3.8243e-08	7.19112	2.6208e-30
Solyc07g018200	UDP-GlcNAc:betaGal beta-1,3-N-acetylglucosaminyltransferase 5 (AHRD V1 *--- B3GN5_RAT); contains Interpro domain(s) IPR002659 Glycosyl transferase, family 31	0.0865103	1.10089e-25	454.667	2.15177e-50
Solyc07g017860	Acetyl-coenzyme A synthetase (AHRD V1 ***- Q2J3D0_RHOP2); contains Interpro domain(s) IPR011904 Acetate--CoA ligase	0.413238	1.25324e-07	5.08182	7.11748e-18
Solyc07g014670	Cytochrome P450	0.198246	1.46631e-25	20.0229	5.99876e-62
Solyc07g009440	S-locus glycoprotein (Fragment) (AHRD V1 ***- Q84KU9_BRAOL); contains Interpro domain(s) IPR001480 Curculin-like (mannose-binding) lectin	0.482887	0.0322391	3.584	0.000392363
Solyc07g008940	Os06g0661900 protein (Fragment) (AHRD V1 ***- Q0DAD0_ORYSJ); contains Interpro domain(s) IPR004949 Protein of unknown function DUF266, plant	0.489519	1.12037e-05	4.57911	5.05872e-18
Solyc07g008560	Purple acid phosphatase (AHRD V1 **-* B0WRM8_CULQU); contains Interpro domain(s) IPR008963 Purple acid phosphatase-like, N-terminal	0.496833	0.0398599	3.61741	0.000324086
Solyc07g008140	Blue copper protein (Fragment) (AHRD V1 *--- O82576_MAIZE); contains Interpro domain(s) IPR003245 Plastocyanin-like	0.426145	2.81679e-06	44.2621	2.15186e-57
Solyc07g008120	Blue copper protein (Fragment) (AHRD V1 *--- O82576_MAIZE); contains Interpro domain(s) IPR003245 Plastocyanin-like	0.239923	8.01406e-05	24.8095	1.25155e-11
Solyc07g008110	Blue copper protein (Fragment) (AHRD V1 *--- O82576_MAIZE); contains Interpro domain(s) IPR003245 Plastocyanin-like	0.203297	1.2035e-11	23.4839	5.45919e-25
Solyc07g008000	TBC1 domain family member 15 (AHRD V1 *--- Q6P4X9_XENTR); contains Interpro domain(s) IPR000195 RabGAP/TBC	0.418229	9.53806e-08	5.23161	3.97227e-20
Solyc07g007330	Serine-rich protein (AHRD V1 ***- A1YMW6_BRACM)	0.480979	7.98507e-06	5.93047	1.42955e-25
Solyc07g007130	NHL repeat-containing protein (AHRD V1 **-- D7M6N9_ARALY)	0.426609	3.74247e-07	8.65048	1.72717e-23
Solyc07g006890	Cytochrome P450	0.334403	0.000109184	19.5217	2.37195e-17
Solyc07g006500	Alpha alpha-trehalose-phosphate synthase (UDP-forming) (AHRD V1 **** D2REU5_ARCPA); contains Interpro domain(s) IPR001830 Glycosyl transferase, family 20	0.133712	3.04398e-05	22.0357	1.35099e-08
Solyc07g006420	Unknown Protein (AHRD V1)	0.316068	4.44849e-13	223.815	9.04563e-106
Solyc07g006370	Sodium/calcium exchanger protein (AHRD V1 *-** B6K816_SCHJY); contains Interpro domain(s) IPR004837 Sodium/calcium exchanger membrane region	0.238979	3.36203e-13	8.08125	2.15367e-23
Solyc07g006130	Eukaryotic peptide chain release factor subunit 1-1 (AHRD V1 **** B6U1I9_MAIZE); contains Interpro domain(s) IPR004403 Peptide chain release factor eRF/aRF subunit 1	0.314634	2.74722e-09	11.6726	4.098e-24
Solyc07g006090	GMP synthase (AHRD V1 ***- B9SQW3_RICCO); contains Interpro domain(s) IPR000991 Glutamine amidotransferase class-I, C-terminal	0.168616	5.05464e-26	100.098	1.40355e-79
Solyc07g005130	Abhydrolase domain-containing protein FAM108B1 (AHRD V1 **-- C0HAS5_SALSA); contains Interpro domain(s) IPR000073 Alpha/beta hydrolase fold-1	0.348231	1.04449e-08	2.99164	2.28292e-07
Solyc07g005110	S-receptor kinase-like protein 1 (AHRD V1 *-*- Q5NJB1_SENSQ); contains Interpro domain(s) IPR002290 Serine/threonine protein kinase	0.314507	3.19658e-11	180.6	1.64191e-72
Solyc07g005100	Chitinase-like protein (AHRD V1 ***- O81861_ARATH); contains Interpro domain(s) IPR011583 Chitinase II	0.360485	0.0063143	7.35032	2.22512e-06
Solyc07g005090	Chitinase A (AHRD V1 ***- Q4W6L6_CYCRE); contains Interpro domain(s) IPR011583 Chitinase II	0.296922	6.66128e-15	10.4994	5.57068e-42
Solyc06g084370	Unknown Protein (AHRD V1)	0.350731	3.3407e-06	8.92547	3.0624e-15
Solyc06g082700	Protein phosphatase 2C (AHRD V1 ***- B1B5N6_PHYPA); contains Interpro domain(s) IPR015655 Protein phosphatase 2C	0.339744	0.0126028	4.65672	0.000807503
Solyc06g082440	CBL-interacting protein kinase 16 (AHRD V1 ***- A0MNK3_POPTR); contains Interpro domain(s) IPR002290 Serine/threonine protein kinase	0.245098	4.43698e-07	29.5263	1.52767e-19
Solyc06g082080	Integrin-linked kinase-associated serine/threonine phosphatase 2C (AHRD V1 **** ILKAP_BOVIN); contains Interpro domain(s) IPR015655 Protein phosphatase 2C	0.44104	8.52735e-06	7.08553	1.32248e-20
Solyc06g082010	Zinc finger CCCH domain-containing protein 66 (AHRD V1 ***- C3H66_ARATH); contains Interpro domain(s) IPR002110 Ankyrin	0.498968	9.67628e-06	18.6957	1.4935e-65
Solyc06g076910	Receptor like kinase, RLK	0.476415	0.00666045	106	6.20431e-22
Solyc06g076450	Ras-related protein Rab-25 (AHRD V1 ***- RAB25_MOUSE); contains Interpro domain(s) IPR015595 Rab11-related	0.393906	0.00162497	9.80978	8.22418e-11
Solyc06g076300	Pyrimidine 5&apos-nucleotidase (AHRD V1 **** B0T131_CAUSK); contains Interpro domain(s) IPR010237 Pyrimidine 5-nucleotidase	0.441075	1.41829e-05	3.86933	2.46982e-10
Solyc06g076260	C20orf24 homolog (AHRD V1 **-- C1BLD2_OSMMO); contains Interpro domain(s) IPR010742 Rab5-interacting	0.485198	0.000199262	3.89093	6.80617e-12
Solyc06g076160	Cytochrome P450	0.0883191	1.30508e-05	58.5	2.32403e-10
Solyc06g076130	Unknown Protein (AHRD V1)	0.405986	1.08741e-08	15.7725	5.70301e-53
Solyc06g076100	Protein phosphatase 2C containing protein (AHRD V1 *-*- B6T998_MAIZE); contains Interpro domain(s) IPR015655 Protein phosphatase 2C	0.444956	3.98695e-07	14.196	4.43107e-49
Solyc06g076020	heat shock protein (AHRD V1 ***- B2D2G5_CAPSN); contains Interpro domain(s) IPR013126 Heat shock protein 70	0.193443	7.37066e-12	57.0646	9.62875e-38
Solyc06g075610	Exocyst complex component 7 (AHRD V1 *--- EXOC7_DROME); contains Interpro domain(s) IPR004140 Exo70 exocyst complex subunit	0.39181	2.83629e-09	5.86357	7.43061e-24
Solyc06g075190	Unknown Protein (AHRD V1)	0.268296	7.7794e-08	14.5784	1.90409e-18
Solyc06g074620	Os02g0448600 protein (Fragment) (AHRD V1 *--- Q0E1G8_ORYSJ)	0.303271	0.000985992	29	4.45516e-11
Solyc06g074550	Unknown Protein (AHRD V1)	0.27381	7.2191e-12	19.1579	3.94732e-35
Solyc06g074140	U-box domain-containing protein 24 (AHRD V1 ***- D7LAS1_ARALY); contains Interpro domain(s) IPR003613 U box domain	0.0615672	9.34233e-13	321.6	1.93582e-25
Solyc06g073990	Unknown Protein (AHRD V1)	0.311237	8.15838e-06	6.84317	6.53786e-13
Solyc06g073850	Unknown Protein (AHRD V1)	0.433116	0.000368402	7.984	4.03623e-12
Solyc06g073830	Calmodulin-like protein (AHRD V1 ***- Q0VJ70_DATME); contains Interpro domain(s) IPR011992 EF-Hand type	0.427812	0.00979945	39.8788	1.85586e-15
Solyc06g073760	Beta-D-glucosidase (AHRD V1 **** O82074_TROMA); contains Interpro domain(s) IPR001764 Glycoside hydrolase, family 3, N-terminal	0.185635	2.1798e-20	37.7083	7.07616e-52
Solyc06g073050	NAC domain protein IPR003441 (AHRD V1 *-*- B9IDH0_POPTR); contains Interpro domain(s) IPR003441 No apical meristem (NAM) protein	0.470895	1.94614e-06	9.61874	7.15884e-39
Solyc06g073020	Serine-type endopeptidase inhibitor (AHRD V1 *-** B6TFT9_MAIZE)	0.378714	7.87053e-09	3.8547	3.32479e-13
Solyc06g072610	Palmitoyltransferase-like protein (AHRD V1 *-** C6YXK4_ORYSJ); contains Interpro domain(s) IPR001594 Zinc finger, DHHC-type	0.449021	5.3171e-07	5.91429	3.43583e-24
Solyc06g072460	CHP-rich zinc finger protein-like (AHRD V1 *--- Q8H5Y9_ORYSJ); contains Interpro domain(s) IPR011424 C1-like	0.442154	8.21205e-07	80.8667	2.2936e-59
Solyc06g072430	Bcl-2-associated athanogene-like protein (AHRD V1 *-*- D1MIX4_VITVI); contains Interpro domain(s) IPR003103 Apoptosis regulator Bcl-2 protein, BAG	0.489036	0.0469521	4.40407	0.000199334
Solyc06g072330	Mitochondrial import inner membrane translocase subunit TIM14 (AHRD V1 ***- B6T323_MAIZE); contains Interpro domain(s) IPR001623 Heat shock protein DnaJ, N-terminal	0.315055	0.00010072	9.78614	1.50698e-09
Solyc06g072230	Kunitz trypsin inhibitor (AHRD V1 **** B8Y888_TOBAC); contains Interpro domain(s) IPR002160 Proteinase inhibitor I3, Kunitz legume	0.357686	1.86915e-09	6.31929	2.15842e-25
Solyc06g071810	Receptor like kinase, RLK	0.48685	3.16337e-06	19.1263	6.23934e-66
Solyc06g071070	Short-chain dehydrogenase/reductase family protein (AHRD V1 ***- D7L204_ARALY); contains Interpro domain(s) IPR002347 Glucose/ribitol dehydrogenase	0.377803	3.7421e-06	5.0408	9.91994e-12
Solyc06g069690	Pseudo response regulator (AHRD V1 **** B9N4C8_POPTR); contains Interpro domain(s) IPR001789 Signal transduction response regulator, receiver region	0.480124	9.8094e-06	5.56009	6.78265e-22
Solyc06g069570	SNAP25 homologous protein SNAP33 (AHRD V1 **-- SNP33_ARATH); contains Interpro domain(s) IPR000727 Target SNARE coiled-coil region	0.475187	1.99358e-06	14.3164	7.10504e-55
Solyc06g069130	Kinesin-like protein 73641-79546 (AHRD V1 ***- Q9CAC9_ARATH); contains Interpro domain(s) IPR001752 Kinesin, motor region	0.442344	0.000685712	48.0909	3.72253e-27
Solyc06g068890	Unknown Protein (AHRD V1)	0.0288124	1.51865e-20	118.583	4.89125e-22
Solyc06g068800	CRAL/TRIO domain containing protein expressed (AHRD V1 **-- Q75GU9_ORYSJ); contains Interpro domain(s) IPR001251 Cellular retinaldehyde-binding/triple function, C-terminal	0.431336	2.17426e-07	6.10356	2.27672e-24
Solyc06g066630	Membrane bound O-acyl transferase MBOAT (AHRD V1 **-- Q2HT39_MEDTR)	0.405284	3.21868e-07	18.3402	1.21241e-40
Solyc06g066590	Cell number regulator 10 (AHRD V1 **-- D9HP26_MAIZE); contains Interpro domain(s) IPR006461 Protein of unknown function Cys-rich	0.177033	1.43513e-28	141.216	3.11408e-112
Solyc06g066370	WRKY transcription factor 1 (AHRD V1 **** C9DHZ0_9ROSI); contains Interpro domain(s) IPR003657 DNA-binding WRKY	0.341466	7.56343e-13	20.7081	5.57945e-68
Solyc06g065570	N-acetyltransferase (AHRD V1 ***- Q1HQ22_BOMMO); contains Interpro domain(s) IPR000182 GCN5-related N-acetyltransferase	0.491597	1.5538e-05	3.86587	1.39968e-14
Solyc06g065560	Fatty acid elongase 3-ketoacyl-CoA synthase (AHRD V1 **** Q6DUV6_BRANA); contains Interpro domain(s) IPR012392 Very-long-chain 3-ketoacyl-CoA synthase	0.433124	6.63409e-08	9.82568	1.42541e-40
Solyc06g065200	Unknown Protein (AHRD V1)	0.485356	0.00741485	2.84524	0.000142519
Solyc06g065060	FAD-binding domain-containing protein (AHRD V1 **-- D7MFI0_ARALY); contains Interpro domain(s) IPR006094 FAD linked oxidase, N-terminal	0.100379	3.40483e-06	2640	4.39452e-21
Solyc06g065010	GDSL esterase/lipase 1 (AHRD V1 **** GLIP1_ARATH); contains Interpro domain(s) IPR001087 Lipase, GDSL	0.373373	0.00484429	99.9	1.85055e-16
Solyc06g063350	Unknown Protein (AHRD V1)	0.246493	6.67257e-10	16.0233	6.46461e-23
Solyc06g063190	Glutamate-gated kainate-type ion channel receptor subunit GluR5 (AHRD V1 **** B9HB97_POPTR); contains Interpro domain(s) IPR017103 Ionotropic glutamate-like receptor, plant	0.382777	6.04631e-10	29.5976	3.6152e-71
Solyc06g063110	Ring H2 finger protein (AHRD V1 *-*- D9ZHD8_HYPPE); contains Interpro domain(s) IPR018957 Zinc finger, C3HC4 RING-type	0.336957	0.000118468	30.6667	8.94451e-16
Solyc06g063090	Alanine aminotransferase (AHRD V1 **** Q6VEJ5_CAPAN); contains Interpro domain(s) IPR004839 Aminotransferase, class I and II	0.304881	1.02591e-14	14.3561	4.59552e-53
Solyc06g063060	Auxin-repressed protein-like protein (AHRD V1 **-- Q84KS0_TOBAC); contains Interpro domain(s) IPR008406 Dormancyauxin associated	0.407871	8.39499e-05	13	3.36731e-18
Solyc06g062920	ATP binding / serine-threonine kinase (AHRD V1 **** C5DB71_VITVI); contains Interpro domain(s) IPR001245 Tyrosine protein kinase	0.362892	3.01365e-11	122.209	1.85071e-111
Solyc06g062330	UDP-glucosyltransferase HvUGT5876 (AHRD V1 **** D3WYW1_HORVD); contains Interpro domain(s) IPR002213 UDP-glucuronosyl/UDP-glucosyltransferase	0.265141	0.000225755	18.3457	2.42081e-11
Solyc06g061170	Solute carrier family 25 (Mitochondrial carrier ornithine transporter) member 15 (AHRD V1 **** Q2KHW4_BOVIN); contains Interpro domain(s) IPR002067 Mitochondrial carrier protein	0.265997	1.38372e-13	9.32164	3.37686e-27
Solyc06g060470	VQ motif family protein (AHRD V1 *-*- B6SZE5_MAIZE); contains Interpro domain(s) IPR008889 VQ	0.265425	1.02383e-08	171.8	1.92127e-35
Solyc06g059860	Unknown Protein (AHRD V1)	0.483636	4.16214e-05	6.85053	1.00146e-22
Solyc06g053710	Ethylene receptor (AHRD V1 **** Q9XET8_SOLLC); contains Interpro domain(s) IPR001789 Signal transduction response regulator, receiver region IPR014525 Signal transduction histidine kinase, hybrid-type, ethylene sensor IPR005467 Signal transduction histidine kinase, core	0.274002	1.82774e-08	11.3049	4.20802e-18
Solyc06g053700	At1g04330 (Fragment) (AHRD V1 ***- B0FVZ1_ARATH)	0.332293	4.01004e-09	4.61861	8.96085e-13
Solyc06g053670	Enoyl-CoA hydratase/isomerase family protein (AHRD V1 **** D7MH17_ARALY); contains Interpro domain(s) IPR001753 Crotonase, core	0.392043	2.15745e-06	10.7987	6.31082e-23
Solyc06g053230	Unknown Protein (AHRD V1)	0.454689	3.10038e-06	3.62054	1.36252e-12
Solyc06g053150	ATPase AAA family protein expressed (AHRD V1 **-- Q8GZX0_ORYSJ); contains Interpro domain(s) IPR003959 ATPase, AAA-type, core	0.297668	4.16411e-10	22.0909	5.83394e-34
Solyc06g051620	1-phosphatidylinositol-4 5-bisphosphate phosphodiesterase (Phosphoinositide-specific phospholipase c) (AHRD V1 *-** O49950_SOLTU); contains Interpro domain(s) IPR017946 PLC-like phosphodiesterase, TIM beta/alpha-barrel domain	0.429134	5.18738e-06	9.18072	3.98758e-22
Solyc06g051540	Pto-like, Serine/threonine kinase protein, resistance protein	0.343891	1.38469e-09	7.89286	4.47548e-24
Solyc06g050630	Prephenate dehydrogenase family protein (AHRD V1 ***- D7KDI5_ARALY); contains Interpro domain(s) IPR016040 NAD(P)-binding domain	0.430104	6.35898e-07	10.9474	2.82339e-30
Solyc06g050500	Abscisic acid receptor PYL4 (AHRD V1 *--- PYL4_ARATH); contains Interpro domain(s) IPR019587 Polyketide cyclase/dehydrase	0.280807	1.28176e-09	5.32406	2.82734e-10
Solyc06g050440	Peroxidase (AHRD V1 ***- Q9XIV9_TOBAC); contains Interpro domain(s) IPR002016 Haem peroxidase, plant/fungal/bacterial	0.19863	0.000165512	21.1594	8.09258e-10
Solyc06g049020	Sorghum bicolor protein targeted either to mitochondria or chloroplast proteins T50848 (AHRD V1 ***- C7IVU8_9POAL)	0.473848	0.00977722	4.38709	2.46861e-05
[truncated: 650 more rows]

## Sheet: WT up-regulated vs I96A+2xA
GeneID	Description	Ratio	Adjust p
[truncated: 1,528 more rows]

## Sheet: WT down-regulated vs I96A+2xA
GeneID	Description	Ratio	Adjust p
BTI9_1a		0.385218	0.000410993
[truncated: 1,332 more rows]

## Sheet: CTD up-regulated vs I96A+2xA
GeneID	Description	Ratio	Adjust p
[truncated: 236 more rows]

## Sheet: CTD down-regulated vs I96A+2xA
GeneID	Description	Ratio	Adjust p
[truncated: 186 more rows]

[truncated: 2 more sheets: Core up-regulated vs I96A+2xA, Core down-regulated vs I96A+2xA]
