# Supplementary material for: A novel method of transcriptome interpretation reveals a quantitative suppressive effect on tomato immune signaling by two domains in a single pathogen effector protein
Source: BMC Genomics. 2016 Mar 14;17:229. doi: 10.1186/s12864-016-2534-4 (PMC4790048; doi:10.1186/s12864-016-2534-4)
Supplement: Additional file 4: — Excel workbook. Lists of genes meeting the criteria used in Rosli et al. 2013 in Fig. 2, including the criterion data. (XLSX 71 kb) [file 12864_2016_2534_MOESM4_ESM.xlsx]

## Sheet: Inactive vs FlgII-28
flgII-28 only	Common	D29E pCPP45::avrPto I96A 2xA only
Solyc00g100880	Solyc00g080750	BTI9_1a
Solyc00g136560	Solyc00g174330	BTI9_1b
Solyc01g005780	Solyc00g174340	Solyc12g100360
Solyc01g006090	Solyc00g201160	Solyc12g099990
Solyc01g006400	Solyc00g233480	Solyc12g099900
Solyc01g007020	Solyc00g247300	Solyc12g099890
Solyc01g007950	Solyc00g282510	Solyc12g099510
Solyc01g011180	Solyc00g289230	Solyc12g099500
Solyc01g066980	Solyc01g005040	Solyc12g099490
Solyc01g079920	Solyc01g005160	Solyc12g099470
Solyc01g079930	Solyc01g005470	Solyc12g099390
Solyc01g080550	Solyc01g005480	Solyc12g099280
Solyc01g081340	Solyc01g005920	Solyc12g099160
Solyc01g094160	Solyc01g006170	Solyc12g099080
Solyc01g095070	Solyc01g006300	Solyc12g098740
Solyc01g098580	Solyc01g006550	Solyc12g098570
Solyc01g100460	Solyc01g006560	Solyc12g098330
Solyc01g102850	Solyc01g006950	Solyc12g098190
Solyc01g105330	Solyc01g007030	Solyc12g096950
Solyc01g105620	Solyc01g007040	Solyc12g096920
Solyc01g107080	Solyc01g007050	Solyc12g096900
Solyc01g107980	Solyc01g007070	Solyc12g096890
Solyc01g108480	Solyc01g007190	Solyc12g096880
Solyc01g108560	Solyc01g007220	Solyc12g096830
Solyc01g108570	Solyc01g007770	Solyc12g096560
Solyc02g005140	Solyc01g007780	Solyc12g096520
Solyc02g032060	Solyc01g007910	Solyc12g096460
Solyc02g065610	Solyc01g007960	Solyc12g096420
Solyc02g070090	Solyc01g007980	Solyc12g096340
Solyc02g070890	Solyc01g007990	Solyc12g096230
Solyc02g070910	Solyc01g008130	Solyc12g095990
Solyc02g071360	Solyc01g008500	Solyc12g095820
Solyc02g071560	Solyc01g008560	Solyc12g095800
Solyc02g072190	Solyc01g008620	Solyc12g094570
Solyc02g072400	Solyc01g008800	Solyc12g094550
Solyc02g078660	Solyc01g008820	Solyc12g094510
Solyc02g079330	Solyc01g009430	Solyc12g094390
Solyc02g080560	Solyc01g009680	Solyc12g089320
Solyc02g080850	Solyc01g009690	Solyc12g089260
Solyc02g081690	Solyc01g009700	Solyc12g089150
Solyc02g082890	Solyc01g009780	Solyc12g089090
Solyc02g083860	Solyc01g009810	Solyc12g088990
Solyc02g084260	Solyc01g009930	Solyc12g088920
Solyc02g086070	Solyc01g010060	Solyc12g088660
Solyc02g087810	Solyc01g010220	Solyc12g088440
Solyc02g088910	Solyc01g010430	Solyc12g088330
Solyc02g090120	Solyc01g014840	Solyc12g088230
Solyc02g092250	Solyc01g021600	Solyc12g087960
Solyc03g005980	Solyc01g021640	Solyc12g087940
Solyc03g026360	Solyc01g044360	Solyc12g087910
Solyc03g044830	Solyc01g057460	Solyc12g087870
Solyc03g082470	Solyc01g057680	Solyc12g087790
Solyc03g083710	Solyc01g058720	Solyc12g076340
Solyc03g093310	Solyc01g059880	Solyc12g076320
Solyc03g093560	Solyc01g059980	Solyc12g062870
Solyc03g097410	Solyc01g060020	Solyc12g062790
Solyc03g098720	Solyc01g060130	Solyc12g062520
Solyc03g111290	Solyc01g066430	Solyc12g062280
Solyc03g111300	Solyc01g066520	Solyc12g057160
Solyc03g112870	Solyc01g066720	Solyc12g057030
Solyc03g113430	Solyc01g066940	Solyc12g056640
Solyc03g113580	Solyc01g067000	Solyc12g056600
Solyc03g113970	Solyc01g067020	Solyc12g056550
Solyc03g117960	Solyc01g067070	Solyc12g056460
Solyc03g119670	Solyc01g067120	Solyc12g056340
Solyc03g120600	Solyc01g067740	Solyc12g055950
Solyc03g121240	Solyc01g068330	Solyc12g055930
Solyc03g123560	Solyc01g068450	Solyc12g055830
Solyc04g007000	Solyc01g068490	Solyc12g055740
Solyc04g007150	Solyc01g068640	Solyc12g049400
Solyc04g007170	Solyc01g073740	Solyc12g044910
Solyc04g007180	Solyc01g073800	Solyc12g044850
Solyc04g007350	Solyc01g073810	Solyc12g044800
Solyc04g008400	Solyc01g073820	Solyc12g042900
Solyc04g012100	Solyc01g073830	Solyc12g042600
Solyc04g016010	Solyc01g073840	Solyc12g042360
Solyc04g025180	Solyc01g073860	Solyc12g042080
Solyc04g039960	Solyc01g073890	Solyc12g040800
Solyc04g055000	Solyc01g079260	Solyc12g040680
Solyc04g063350	Solyc01g079600	Solyc12g040510
Solyc04g064590	Solyc01g079610	Solyc12g036800
Solyc04g071100	Solyc01g079780	Solyc12g036300
Solyc04g072800	Solyc01g079940	Solyc12g035250
Solyc04g075000	Solyc01g080010	Solyc12g027760
Solyc04g077280	Solyc01g080470	Solyc12g027630
Solyc04g078930	Solyc01g080500	Solyc12g020050
Solyc05g008390	Solyc01g080560	Solyc12g019980
Solyc05g010420	Solyc01g080570	Solyc12g019000
Solyc05g010760	Solyc01g080790	Solyc12g017830
Solyc05g014590	Solyc01g080800	Solyc12g017690
Solyc05g026090	Solyc01g080850	Solyc12g017630
Solyc05g039950	Solyc01g080890	Solyc12g016070
Solyc05g051460	Solyc01g081310	Solyc12g015700
Solyc05g051710	Solyc01g081540	Solyc12g014470
Solyc05g052420	Solyc01g086640	Solyc12g014360
Solyc05g052650	Solyc01g086670	Solyc12g014210
Solyc05g052680	Solyc01g086730	Solyc12g014100
Solyc05g053610	Solyc01g086850	Solyc12g013830
Solyc05g054050	Solyc01g086960	Solyc12g013750
Solyc05g054870	Solyc01g087020	Solyc12g013670
Solyc05g055570	Solyc01g087530	Solyc12g013500
Solyc06g005090	Solyc01g087560	Solyc12g011380
Solyc06g008540	Solyc01g087580	Solyc12g011150
Solyc06g052000	Solyc01g087800	Solyc12g011140
Solyc06g053640	Solyc01g087810	Solyc12g011000
Solyc06g061210	Solyc01g087850	Solyc12g010940
Solyc06g065550	Solyc01g087870	Solyc12g010930
Solyc06g066310	Solyc01g087880	Solyc12g010900
Solyc06g068020	Solyc01g088160	Solyc12g010890
Solyc06g068570	Solyc01g088690	Solyc12g010790
Solyc06g068830	Solyc01g088710	Solyc12g010570
Solyc06g070990	Solyc01g088810	Solyc12g010520
Solyc06g071690	Solyc01g089890	Solyc12g010430
Solyc06g074420	Solyc01g090210	Solyc12g010420
Solyc06g074630	Solyc01g090430	Solyc12g010220
Solyc06g083130	Solyc01g090640	Solyc12g010030
Solyc07g007930	Solyc01g090650	Solyc12g010020
Solyc07g008090	Solyc01g090910	Solyc12g009970
Solyc07g008250	Solyc01g091030	Solyc12g009770
Solyc07g020730	Solyc01g091190	Solyc12g009760
Solyc07g048040	Solyc01g091510	Solyc12g009710
Solyc07g049700	Solyc01g091590	Solyc12g009620
Solyc07g051940	Solyc01g091830	Solyc12g009560
Solyc07g052370	Solyc01g091840	Solyc12g009340
Solyc07g053240	Solyc01g094040	Solyc12g009210
Solyc07g054920	Solyc01g094550	Solyc12g009180
Solyc07g061710	Solyc01g094860	Solyc12g009060
Solyc07g063180	Solyc01g094960	Solyc12g008970
Solyc07g063410	Solyc01g095080	Solyc12g008950
Solyc07g064020	Solyc01g095390	Solyc12g008910
Solyc07g064350	Solyc01g095400	Solyc12g008860
Solyc07g065760	Solyc01g095510	Solyc12g008760
Solyc07g065980	Solyc01g095570	Solyc12g007300
Solyc08g005500	Solyc01g095620	Solyc12g007200
Solyc08g007920	Solyc01g095630	Solyc12g006830
Solyc08g007930	Solyc01g095970	Solyc12g006760
Solyc08g036620	Solyc01g096420	Solyc12g006700
Solyc08g036640	Solyc01g096430	Solyc12g006550
Solyc08g042040	Solyc01g096510	Solyc12g006540
Solyc08g061250	Solyc01g096520	Solyc12g006420
Solyc08g063130	Solyc01g096550	Solyc12g006230
Solyc08g065140	Solyc01g096930	Solyc12g006170
Solyc08g065630	Solyc01g097040	Solyc12g005980
Solyc08g074630	Solyc01g097120	Solyc12g005910
Solyc08g076630	Solyc01g097230	Solyc12g005880
Solyc08g076910	Solyc01g097240	Solyc12g005860
Solyc08g076970	Solyc01g097270	Solyc12g005760
Solyc08g077900	Solyc01g097280	Solyc12g005620
Solyc08g078910	Solyc01g097350	Solyc12g005610
Solyc08g079210	Solyc01g097380	Solyc12g005590
Solyc08g079220	Solyc01g097640	Solyc12g005390
Solyc08g080610	Solyc01g098100	Solyc12g005230
Solyc08g081040	Solyc01g098140	Solyc12g005190
Solyc08g081610	Solyc01g098590	Solyc11g073080
Solyc08g081810	Solyc01g098710	Solyc11g073060
Solyc09g010920	Solyc01g098840	Solyc11g072990
Solyc09g011390	Solyc01g098910	Solyc11g072890
Solyc09g014720	Solyc01g099330	Solyc11g072880
Solyc09g014830	Solyc01g099910	Solyc11g072740
Solyc09g014900	Solyc01g100010	Solyc11g072620
Solyc09g074290	Solyc01g100200	Solyc11g072550
Solyc09g074780	Solyc01g100240	Solyc11g072290
Solyc09g084440	Solyc01g100380	Solyc11g072150
Solyc09g089490	Solyc01g100430	Solyc11g072070
Solyc09g089500	Solyc01g100440	Solyc11g071920
Solyc09g089510	Solyc01g100590	Solyc11g071910
Solyc09g089680	Solyc01g101140	Solyc11g071830
Solyc09g089780	Solyc01g102390	Solyc11g071790
Solyc09g089790	Solyc01g102400	Solyc11g071770
Solyc09g097760	Solyc01g102500	Solyc11g071270
Solyc10g005320	Solyc01g102530	Solyc11g070150
Solyc10g007290	Solyc01g102880	Solyc11g070110
Solyc10g008230	Solyc01g103470	Solyc11g069700
Solyc10g011930	Solyc01g103490	Solyc11g069690
Solyc10g018120	Solyc01g103510	Solyc11g069530
Solyc10g045050	Solyc01g103640	Solyc11g069480
Solyc10g051130	Solyc01g103650	Solyc11g069400
Solyc10g051250	Solyc01g103660	Solyc11g069360
Solyc10g054670	Solyc01g103670	Solyc11g069070
Solyc10g076500	Solyc01g104040	Solyc11g068980
Solyc10g078240	Solyc01g104050	Solyc11g068780
Solyc10g080560	Solyc01g104630	Solyc11g068670
Solyc10g085240	Solyc01g104650	Solyc11g068650
Solyc10g085350	Solyc01g104690	Solyc11g068620
Solyc10g085870	Solyc01g104770	Solyc11g068430
Solyc10g086180	Solyc01g104880	Solyc11g068400
Solyc11g005740	Solyc01g104970	Solyc11g067230
Solyc11g007020	Solyc01g105070	Solyc11g067090
Solyc11g008020	Solyc01g105100	Solyc11g067080
Solyc11g010850	Solyc01g105180	Solyc11g066910
Solyc11g011350	Solyc01g105190	Solyc11g066840
Solyc11g069680	Solyc01g105200	Solyc11g066770
Solyc11g072920	Solyc01g105210	Solyc11g066600
Solyc12g005520	Solyc01g105280	Solyc11g066590
Solyc12g008350	Solyc01g105410	Solyc11g066550
Solyc12g009450	Solyc01g105560	Solyc11g066540
Solyc12g009730	Solyc01g105630	Solyc11g066360
Solyc12g009750	Solyc01g106210	Solyc11g066320
Solyc12g010110	Solyc01g106320	Solyc11g066280
Solyc12g010480	Solyc01g106350	Solyc11g066100
Solyc12g010670	Solyc01g106390	Solyc11g066000
Solyc12g010960	Solyc01g106500	Solyc11g065670
Solyc12g010970	Solyc01g106620	Solyc11g065260
Solyc12g010980	Solyc01g106830	Solyc11g064950
Solyc12g014430	Solyc01g106890	Solyc11g064790
Solyc12g038200	Solyc01g107170	Solyc11g062370
Solyc12g056480	Solyc01g107390	Solyc11g062310
Solyc12g062510	Solyc01g107400	Solyc11g062300
Solyc12g088000	Solyc01g107600	Solyc11g062190
Solyc12g088850	Solyc01g107620	Solyc11g062130
Solyc12g098210	Solyc01g107740	Solyc11g062020
Solyc12g099260	Solyc01g107780	Solyc11g045130
	Solyc01g107820	Solyc11g045120
	Solyc01g107900	Solyc11g044840
	Solyc01g108030	Solyc11g044800
	Solyc01g108160	Solyc11g042990
	Solyc01g108350	Solyc11g042870
	Solyc01g108360	Solyc11g039960
	Solyc01g108400	Solyc11g039910
	Solyc01g108440	Solyc11g039740
	Solyc01g108490	Solyc11g030730
	Solyc01g108580	Solyc11g028080
	Solyc01g109070	Solyc11g022470
	Solyc01g109110	Solyc11g020920
	Solyc01g109140	Solyc11g020810
	Solyc01g109170	Solyc11g020670
	Solyc01g109410	Solyc11g020610
	Solyc01g109420	Solyc11g020230
	Solyc01g109460	Solyc11g020100
	Solyc01g109560	Solyc11g019950
	Solyc01g109570	Solyc11g018750
	Solyc01g109710	Solyc11g018560
	Solyc01g109720	Solyc11g017380
	Solyc01g109760	Solyc11g017300
	Solyc01g109910	Solyc11g017190
	Solyc01g110310	Solyc11g017140
	Solyc01g110440	Solyc11g013490
	Solyc01g111150	Solyc11g013260
	Solyc01g111420	Solyc11g013100
	Solyc01g111500	Solyc11g012840
	Solyc01g111670	Solyc11g012680
	Solyc01g111980	Solyc11g012110
	Solyc01g112220	Solyc11g012090
	Solyc01g112250	Solyc11g011930
	Solyc02g014030	Solyc11g011910
	Solyc02g021440	Solyc11g011780
	Solyc02g031790	Solyc11g011760
	Solyc02g031990	Solyc11g011380
	Solyc02g032850	Solyc11g011340
	Solyc02g032930	Solyc11g011200
	Solyc02g032950	Solyc11g011120
	Solyc02g036480	Solyc11g011050
	Solyc02g038740	Solyc11g010840
	Solyc02g061780	Solyc11g010730
	Solyc02g062040	Solyc11g010680
	Solyc02g062300	Solyc11g010450
	Solyc02g062360	Solyc11g010390
	Solyc02g062550	Solyc11g010320
	Solyc02g062670	Solyc11g010250
	Solyc02g062700	Solyc11g010240
	Solyc02g062800	Solyc11g010200
	Solyc02g062810	Solyc11g010190
	Solyc02g062890	Solyc11g010170
	Solyc02g062900	Solyc11g010100
	Solyc02g062910	Solyc11g009040
	Solyc02g062930	Solyc11g008960
	Solyc02g063020	Solyc11g008770
	Solyc02g063040	Solyc11g008750
	Solyc02g063360	Solyc11g008550
	Solyc02g064570	Solyc11g008430
	Solyc02g064750	Solyc11g008420
	Solyc02g065540	Solyc11g008340
	Solyc02g066800	Solyc11g008250
	Solyc02g067080	Solyc11g008010
	Solyc02g067530	Solyc11g008000
	Solyc02g067560	Solyc11g007960
	Solyc02g067600	Solyc11g007950
	Solyc02g067610	Solyc11g007720
	Solyc02g067660	Solyc11g007660
	Solyc02g067690	Solyc11g007460
	Solyc02g067790	Solyc11g007170
	Solyc02g067840	Solyc11g007080
	Solyc02g067920	Solyc11g006910
	Solyc02g068010	Solyc11g006770
	Solyc02g068300	Solyc11g006720
	Solyc02g068470	Solyc11g006690
	Solyc02g068670	Solyc11g006540
	Solyc02g068680	Solyc11g006500
	Solyc02g068820	Solyc11g006470
	Solyc02g068830	Solyc11g006460
	Solyc02g068900	Solyc11g006370
	Solyc02g069250	Solyc11g006320
	Solyc02g069260	Solyc11g006070
	Solyc02g069580	Solyc11g006000
	Solyc02g069690	Solyc11g005940
	Solyc02g069750	Solyc11g005920
	Solyc02g069770	Solyc11g005910
	Solyc02g069800	Solyc11g005670
	Solyc02g069960	Solyc11g005380
	Solyc02g070020	Solyc11g005350
	Solyc02g070110	Solyc11g005270
	Solyc02g070280	Solyc11g005200
	Solyc02g071130	Solyc11g005140
	Solyc02g071220	Solyc11g005030
	Solyc02g071470	Solyc11g005000
	Solyc02g071780	Solyc10g086550
	Solyc02g071820	Solyc10g086540
	Solyc02g071870	Solyc10g086510
	Solyc02g071920	Solyc10g086070
	Solyc02g072080	Solyc10g086040
	Solyc02g072120	Solyc10g085810
	Solyc02g072130	Solyc10g085790
	Solyc02g072450	Solyc10g085720
	Solyc02g072470	Solyc10g085710
	Solyc02g076930	Solyc10g085590
	Solyc02g076980	Solyc10g085420
	Solyc02g077040	Solyc10g085320
	Solyc02g077060	Solyc10g085000
	Solyc02g077080	Solyc10g084930
	Solyc02g077100	Solyc10g084880
	Solyc02g077290	Solyc10g084860
	Solyc02g077370	Solyc10g084770
	Solyc02g077470	Solyc10g084400
	Solyc02g077520	Solyc10g084300
	Solyc02g077780	Solyc10g084050
	Solyc02g078030	Solyc10g083970
	Solyc02g078170	Solyc10g083780
	Solyc02g078320	Solyc10g083640
	Solyc02g078380	Solyc10g083600
	Solyc02g078400	Solyc10g083570
	Solyc02g078530	Solyc10g083270
	Solyc02g078540	Solyc10g083120
	Solyc02g078840	Solyc10g081840
	Solyc02g078900	Solyc10g081580
	Solyc02g079010	Solyc10g081330
	Solyc02g079030	Solyc10g081230
	Solyc02g079040	Solyc10g081190
	Solyc02g079170	Solyc10g081170
	Solyc02g079220	Solyc10g081150
	Solyc02g079230	Solyc10g081030
	Solyc02g079530	Solyc10g080960
	Solyc02g079570	Solyc10g080930
	Solyc02g079590	Solyc10g080740
	Solyc02g079600	Solyc10g080710
	Solyc02g079610	Solyc10g080670
	Solyc02g079700	Solyc10g080570
	Solyc02g079710	Solyc10g079970
	Solyc02g079750	Solyc10g079950
	Solyc02g079990	Solyc10g079940
	Solyc02g080010	Solyc10g079890
	Solyc02g080020	Solyc10g079820
	Solyc02g080030	Solyc10g079710
	Solyc02g080040	Solyc10g079370
	Solyc02g080050	Solyc10g079260
	Solyc02g080060	Solyc10g079080
	Solyc02g080070	Solyc10g078950
	Solyc02g080080	Solyc10g078830
	Solyc02g080130	Solyc10g078790
	Solyc02g080340	Solyc10g078770
	Solyc02g080890	Solyc10g078760
	Solyc02g081140	Solyc10g078660
	Solyc02g081350	Solyc10g078600
	Solyc02g081360	Solyc10g078590
	Solyc02g081370	Solyc10g078550
	Solyc02g081390	Solyc10g078490
	Solyc02g081430	Solyc10g078480
	Solyc02g081450	Solyc10g077130
	Solyc02g081490	Solyc10g077020
	Solyc02g081500	Solyc10g077010
	Solyc02g081590	Solyc10g076660
	Solyc02g081810	Solyc10g076600
	Solyc02g081970	Solyc10g076290
	Solyc02g082190	Solyc10g074940
	Solyc02g082250	Solyc10g074880
	Solyc02g082450	Solyc10g074870
	Solyc02g082550	Solyc10g074730
	Solyc02g082670	Solyc10g074690
	Solyc02g082740	Solyc10g074630
	Solyc02g082830	Solyc10g074560
	Solyc02g082900	Solyc10g074500
	Solyc02g082910	Solyc10g055760
	Solyc02g082920	Solyc10g055740
	Solyc02g082950	Solyc10g055680
	Solyc02g083360	Solyc10g050860
	Solyc02g083370	Solyc10g050510
	Solyc02g083390	Solyc10g049630
	Solyc02g083460	Solyc10g049600
	Solyc02g083470	Solyc10g047630
	Solyc02g083850	Solyc10g047370
	Solyc02g083880	Solyc10g047220
	Solyc02g083960	Solyc10g046770
	Solyc02g084840	Solyc10g045280
	Solyc02g084890	Solyc10g045270
	Solyc02g084930	Solyc10g039430
	Solyc02g085010	Solyc10g039190
	Solyc02g085210	Solyc10g037910
	Solyc02g085300	Solyc10g024470
	Solyc02g085310	Solyc10g019170
	Solyc02g085320	Solyc10g018810
	Solyc02g085830	Solyc10g017960
	Solyc02g086210	Solyc10g017580
	Solyc02g086270	Solyc10g012430
	Solyc02g086360	Solyc10g012160
	Solyc02g086380	Solyc10g011820
	Solyc02g086510	Solyc10g011740
	Solyc02g086590	Solyc10g009550
	Solyc02g086700	Solyc10g009410
	Solyc02g086770	Solyc10g009340
	Solyc02g086800	Solyc10g009210
	Solyc02g086880	Solyc10g009110
	Solyc02g087070	Solyc10g009060
	Solyc02g087090	Solyc10g008960
	Solyc02g087260	Solyc10g008730
	Solyc02g087330	Solyc10g008340
	Solyc02g087350	Solyc10g008280
	Solyc02g087460	Solyc10g008150
	Solyc02g087630	Solyc10g008110
	Solyc02g087720	Solyc10g008080
	Solyc02g087770	Solyc10g007980
	Solyc02g087950	Solyc10g007930
	Solyc02g088040	Solyc10g007900
	Solyc02g088090	Solyc10g007720
	Solyc02g088200	Solyc10g007610
	Solyc02g088290	Solyc10g007550
	Solyc02g088460	Solyc10g007480
	Solyc02g088620	Solyc10g007260
	Solyc02g089060	Solyc10g007020
	Solyc02g089090	Solyc10g006800
	Solyc02g089110	Solyc10g006760
	Solyc02g089160	Solyc10g006680
	Solyc02g089290	Solyc10g006540
	Solyc02g089630	Solyc10g006510
	Solyc02g089730	Solyc10g006480
	Solyc02g089900	Solyc10g006320
	Solyc02g090110	Solyc10g006310
	Solyc02g090400	Solyc10g006130
	Solyc02g090490	Solyc10g006070
	Solyc02g090820	Solyc10g006020
	Solyc02g090970	Solyc10g005890
	Solyc02g090980	Solyc10g005660
	Solyc02g091000	Solyc10g005510
	Solyc02g091100	Solyc10g005130
	Solyc02g091380	Solyc09g098500
	Solyc02g091650	Solyc09g098150
	Solyc02g091700	Solyc09g098090
	Solyc02g092110	Solyc09g092100
	Solyc02g092120	Solyc09g092010
	Solyc02g092260	Solyc09g091980
	Solyc02g092300	Solyc09g091900
	Solyc02g092440	Solyc09g091840
	Solyc02g092550	Solyc09g091750
	Solyc02g092750	Solyc09g091740
	Solyc02g092860	Solyc09g091560
	Solyc02g092890	Solyc09g091550
	Solyc02g092990	Solyc09g091470
	Solyc02g093020	Solyc09g091420
	Solyc02g093050	Solyc09g091250
	Solyc02g093230	Solyc09g091180
	Solyc02g093240	Solyc09g091160
	Solyc02g093250	Solyc09g091150
	Solyc02g093270	Solyc09g091020
	Solyc02g093290	Solyc09g090860
	Solyc02g093310	Solyc09g090830
	Solyc02g093340	Solyc09g090610
	Solyc02g093470	Solyc09g090430
	Solyc02g093480	Solyc09g090250
	Solyc02g093690	Solyc09g090110
	Solyc02g093710	Solyc09g090060
	Solyc02g093750	Solyc09g090050
	Solyc02g093830	Solyc09g089880
	Solyc02g093860	Solyc09g089850
	Solyc02g093870	Solyc09g083270
	Solyc02g093950	Solyc09g083200
	Solyc02g093990	Solyc09g083050
	Solyc02g094190	Solyc09g082890
	Solyc02g094410	Solyc09g082780
	Solyc02g094440	Solyc09g082540
	Solyc03g005040	Solyc09g082520
	Solyc03g005130	Solyc09g082320
	Solyc03g005470	Solyc09g082240
	Solyc03g005500	Solyc09g082220
	Solyc03g005570	Solyc09g082120
	Solyc03g005700	Solyc09g082110
	Solyc03g006000	Solyc09g082060
	Solyc03g006080	Solyc09g075890
	Solyc03g006400	Solyc09g075850
	Solyc03g006510	Solyc09g075800
	Solyc03g006550	Solyc09g075680
	Solyc03g006610	Solyc09g075470
	Solyc03g006620	Solyc09g075440
	Solyc03g006660	Solyc09g075280
	Solyc03g006700	Solyc09g075150
	Solyc03g007170	Solyc09g075030
	Solyc03g007210	Solyc09g074860
	Solyc03g007260	Solyc09g074730
	Solyc03g007290	Solyc09g074680
	Solyc03g007380	Solyc09g074620
	Solyc03g007430	Solyc09g074580
	Solyc03g007900	Solyc09g074460
	Solyc03g020010	Solyc09g074400
	Solyc03g020030	Solyc09g074360
	Solyc03g020050	Solyc09g074270
	Solyc03g025450	Solyc09g074210
	Solyc03g025670	Solyc09g074180
	Solyc03g025680	Solyc09g074090
	Solyc03g025720	Solyc09g072870
	Solyc03g025940	Solyc09g072670
	Solyc03g025950	Solyc09g066490
	Solyc03g026060	Solyc09g066440
	Solyc03g026230	Solyc09g066400
	Solyc03g031670	Solyc09g066000
	Solyc03g031830	Solyc09g065700
	Solyc03g031920	Solyc09g065610
	Solyc03g032030	Solyc09g065290
	Solyc03g033460	Solyc09g064940
	Solyc03g033540	Solyc09g064860
	Solyc03g033790	Solyc09g063080
	Solyc03g033810	Solyc09g061620
	Solyc03g033840	Solyc09g061320
	Solyc03g033990	Solyc09g061230
	Solyc03g034020	Solyc09g059960
	Solyc03g034180	Solyc09g059520
	Solyc03g034250	Solyc09g059500
	Solyc03g034360	Solyc09g059310
	Solyc03g042560	Solyc09g059270
	Solyc03g043700	Solyc09g055870
	Solyc03g043900	Solyc09g055850
	Solyc03g044160	Solyc09g055710
	Solyc03g044180	Solyc09g055590
	Solyc03g044790	Solyc09g055570
	Solyc03g063600	Solyc09g055310
	Solyc03g071860	Solyc09g042260
	Solyc03g078270	Solyc09g031900
	Solyc03g078360	Solyc09g019980
	Solyc03g078370	Solyc09g018960
	Solyc03g078490	Solyc09g018280
	Solyc03g078520	Solyc09g018230
	Solyc03g080050	Solyc09g018220
	Solyc03g080190	Solyc09g018060
	Solyc03g082370	Solyc09g018030
	Solyc03g082500	Solyc09g015820
	Solyc03g082600	Solyc09g015530
	Solyc03g082690	Solyc09g015440
	Solyc03g082920	Solyc09g015040
	Solyc03g083010	Solyc09g015020
	Solyc03g083440	Solyc09g014790
	Solyc03g083460	Solyc09g014480
	Solyc03g083470	Solyc09g014450
	Solyc03g083480	Solyc09g014320
	Solyc03g083680	Solyc09g013140
	Solyc03g083730	Solyc09g013110
	Solyc03g093410	Solyc09g011910
	Solyc03g093600	Solyc09g011880
	Solyc03g093610	Solyc09g011660
	Solyc03g093890	Solyc09g011610
	Solyc03g094160	Solyc09g011520
	Solyc03g095770	Solyc09g011510
	Solyc03g095780	Solyc09g011500
	Solyc03g096070	Solyc09g011470
	Solyc03g096390	Solyc09g011450
	Solyc03g096540	Solyc09g011420
	Solyc03g096550	Solyc09g011380
	Solyc03g096910	Solyc09g011320
	Solyc03g097020	Solyc09g011310
	Solyc03g097070	Solyc09g011220
	Solyc03g097340	Solyc09g010980
	Solyc03g097840	Solyc09g010970
	Solyc03g098100	Solyc09g010820
	Solyc03g098210	Solyc09g010740
	Solyc03g098220	Solyc09g010520
	Solyc03g098660	Solyc09g010370
	Solyc03g098670	Solyc09g009780
	Solyc03g098730	Solyc09g009720
	Solyc03g098740	Solyc09g009690
	Solyc03g111170	Solyc09g009630
	Solyc03g111540	Solyc09g009260
	Solyc03g111800	Solyc09g009150
	Solyc03g112030	Solyc09g008850
	Solyc03g112300	Solyc09g008820
	Solyc03g112310	Solyc09g008780
	Solyc03g112340	Solyc09g008410
	Solyc03g112380	Solyc09g008340
	Solyc03g112700	Solyc09g008310
	Solyc03g112720	Solyc09g008250
	Solyc03g112820	Solyc09g008200
	Solyc03g112960	Solyc09g008080
	Solyc03g112970	Solyc09g008030
	Solyc03g113070	Solyc09g007670
	Solyc03g113380	Solyc09g007500
	Solyc03g113390	Solyc09g007490
	Solyc03g113420	Solyc09g007450
	Solyc03g113480	Solyc09g007350
	Solyc03g113980	Solyc09g007180
	Solyc03g114000	Solyc09g007090
	Solyc03g114180	Solyc09g007080
	Solyc03g114210	Solyc09g005960
	Solyc03g114230	Solyc09g005840
	Solyc03g114500	Solyc09g005640
	Solyc03g114600	Solyc09g005560
	Solyc03g114710	Solyc09g005360
	Solyc03g114810	Solyc08g083380
	Solyc03g114890	Solyc08g083300
	Solyc03g115040	Solyc08g083040
	Solyc03g115060	Solyc08g082970
	Solyc03g115410	Solyc08g082920
	Solyc03g115460	Solyc08g082900
	Solyc03g115610	Solyc08g082810
	Solyc03g115660	Solyc08g082700
	Solyc03g115740	Solyc08g082620
	Solyc03g115920	Solyc08g082310
	Solyc03g115930	Solyc08g082290
	Solyc03g116030	Solyc08g082240
	Solyc03g116510	Solyc08g082230
	Solyc03g116630	Solyc08g082210
	Solyc03g116690	Solyc08g082130
	Solyc03g116700	Solyc08g082040
	Solyc03g116750	Solyc08g081760
	Solyc03g116840	Solyc08g081730
	Solyc03g116890	Solyc08g081680
	Solyc03g116900	Solyc08g081580
	Solyc03g116990	Solyc08g081550
	Solyc03g117020	Solyc08g081430
	Solyc03g117270	Solyc08g081370
	Solyc03g117350	Solyc08g081330
	Solyc03g117490	Solyc08g081320
	Solyc03g117860	Solyc08g081300
	Solyc03g117870	Solyc08g081150
	Solyc03g117950	Solyc08g080920
	Solyc03g117980	Solyc08g080850
	Solyc03g118000	Solyc08g080620
	Solyc03g118010	Solyc08g080580
	Solyc03g118020	Solyc08g080520
	Solyc03g118040	Solyc08g080410
	Solyc03g118390	Solyc08g080260
	Solyc03g118660	Solyc08g080180
	Solyc03g118810	Solyc08g080140
	Solyc03g118970	Solyc08g080090
	Solyc03g119240	Solyc08g079840
	Solyc03g119250	Solyc08g079650
	Solyc03g119370	Solyc08g079590
	Solyc03g119440	Solyc08g079230
	Solyc03g119480	Solyc08g079190
	Solyc03g119590	Solyc08g079170
	Solyc03g119600	Solyc08g078870
	Solyc03g119660	Solyc08g078790
	Solyc03g119810	Solyc08g078700
	Solyc03g120080	Solyc08g078440
	Solyc03g120090	Solyc08g078340
	Solyc03g120110	Solyc08g078230
	Solyc03g120260	Solyc08g078180
	Solyc03g120320	Solyc08g078170
	Solyc03g120340	Solyc08g077960
	Solyc03g120390	Solyc08g077930
	Solyc03g120900	Solyc08g077920
	Solyc03g121190	Solyc08g077830
	Solyc03g121460	Solyc08g077800
	Solyc03g121590	Solyc08g077680
	Solyc03g121620	Solyc08g077630
	Solyc03g121830	Solyc08g077560
	Solyc03g122100	Solyc08g077440
	Solyc03g122120	Solyc08g077350
	Solyc03g122190	Solyc08g077040
	Solyc03g122340	Solyc08g077030
	Solyc03g122350	Solyc08g077020
	Solyc03g122360	Solyc08g076950
	Solyc03g123370	Solyc08g076920
	Solyc03g123500	Solyc08g076810
	Solyc03g123680	Solyc08g076510
	Solyc03g123780	Solyc08g076460
	Solyc03g123800	Solyc08g076440
	Solyc04g005040	Solyc08g076420
	Solyc04g005050	Solyc08g076390
	Solyc04g005160	Solyc08g076200
	Solyc04g005480	Solyc08g076160
	Solyc04g005550	Solyc08g076140
	Solyc04g005610	Solyc08g075860
	Solyc04g005670	Solyc08g075810
	Solyc04g005790	Solyc08g075780
	Solyc04g006940	Solyc08g075710
	Solyc04g007030	Solyc08g075440
	Solyc04g007060	Solyc08g075400
	Solyc04g007070	Solyc08g075340
	Solyc04g007130	Solyc08g075310
	Solyc04g007140	Solyc08g074830
	Solyc04g007160	Solyc08g074570
	Solyc04g007220	Solyc08g069140
	Solyc04g007230	Solyc08g069000
	Solyc04g007320	Solyc08g068840
	Solyc04g007370	Solyc08g068810
	Solyc04g007380	Solyc08g068720
	Solyc04g007390	Solyc08g068400
	Solyc04g007490	Solyc08g068350
	Solyc04g007520	Solyc08g067910
	Solyc04g007580	Solyc08g067810
	Solyc04g007660	Solyc08g067770
	Solyc04g007860	Solyc08g067550
	Solyc04g007980	Solyc08g067410
	Solyc04g008010	Solyc08g067120
	Solyc04g008100	Solyc08g066790
	Solyc04g008310	Solyc08g066500
	Solyc04g008790	Solyc08g066430
	Solyc04g009320	Solyc08g066390
	Solyc04g009380	Solyc08g066350
	Solyc04g009440	Solyc08g066200
	Solyc04g009500	Solyc08g066160
	Solyc04g009640	Solyc08g065990
	Solyc04g009800	Solyc08g065900
	Solyc04g009850	Solyc08g065860
	Solyc04g009860	Solyc08g065760
	Solyc04g009870	Solyc08g065320
	Solyc04g009890	Solyc08g065210
	Solyc04g009920	Solyc08g062820
	Solyc04g010300	Solyc08g062800
	Solyc04g010310	Solyc08g062680
	Solyc04g011350	Solyc08g062450
	Solyc04g011480	Solyc08g062340
	Solyc04g011490	Solyc08g061970
	Solyc04g011520	Solyc08g061220
	Solyc04g011540	Solyc08g061210
	Solyc04g011750	Solyc08g060940
	Solyc04g011770	Solyc08g060920
	Solyc04g012040	Solyc08g059660
	Solyc04g012050	Solyc08g044410
	Solyc04g014270	Solyc08g044400
	Solyc04g014650	Solyc08g042130
	Solyc04g014890	Solyc08g042120
	Solyc04g014900	Solyc08g041980
	Solyc04g014910	Solyc08g041770
	Solyc04g014990	Solyc08g023470
	Solyc04g015020	Solyc08g022080
	Solyc04g015460	Solyc08g021960
	Solyc04g015690	Solyc08g021880
	Solyc04g015970	Solyc08g021870
	Solyc04g016000	Solyc08g016420
	Solyc04g016180	Solyc08g015870
	Solyc04g016230	Solyc08g015860
	Solyc04g016260	Solyc08g014120
	Solyc04g016270	Solyc08g014080
	Solyc04g016460	Solyc08g013900
	Solyc04g016470	Solyc08g013770
	Solyc04g016520	Solyc08g013710
	Solyc04g017750	Solyc08g008590
	Solyc04g018110	Solyc08g008420
	Solyc04g024780	Solyc08g008410
	Solyc04g025170	Solyc08g008330
	Solyc04g025530	Solyc08g008230
	Solyc04g025560	Solyc08g008210
	Solyc04g025650	Solyc08g008110
	Solyc04g040120	Solyc08g008100
	Solyc04g040130	Solyc08g008080
	Solyc04g040180	Solyc08g008070
	Solyc04g048900	Solyc08g008040
	Solyc04g048950	Solyc08g007990
	Solyc04g049090	Solyc08g007970
	Solyc04g049350	Solyc08g007510
	Solyc04g049450	Solyc08g007360
	Solyc04g049620	Solyc08g007320
	Solyc04g049660	Solyc08g007310
	Solyc04g050140	Solyc08g007260
	Solyc04g050440	Solyc08g007230
	Solyc04g051310	Solyc08g007190
	Solyc04g051360	Solyc08g007160
	Solyc04g051500	Solyc08g007140
	Solyc04g051690	Solyc08g007130
	Solyc04g051860	Solyc08g006980
	Solyc04g054660	Solyc08g006970
	Solyc04g054690	Solyc08g006960
	Solyc04g054710	Solyc08g006940
	Solyc04g054820	Solyc08g006900
	Solyc04g054890	Solyc08g006880
	Solyc04g054950	Solyc08g006650
	Solyc04g056320	Solyc08g006330
	Solyc04g056340	Solyc08g006060
	Solyc04g057830	Solyc08g006040
	Solyc04g057890	Solyc08g006010
	Solyc04g058110	Solyc08g005900
	Solyc04g058170	Solyc08g005290
	Solyc04g063280	Solyc07g066650
	Solyc04g063400	Solyc07g066560
	Solyc04g064530	Solyc07g066520
	Solyc04g064550	Solyc07g066480
	Solyc04g064870	Solyc07g066270
	Solyc04g064880	Solyc07g066220
	Solyc04g071030	Solyc07g066210
	Solyc04g071070	Solyc07g066190
	Solyc04g071600	Solyc07g066070
	Solyc04g071750	Solyc07g066030
	Solyc04g071770	Solyc07g065850
	Solyc04g071870	Solyc07g065840
	Solyc04g071890	Solyc07g065700
	Solyc04g072000	Solyc07g065690
	Solyc04g072020	Solyc07g065640
	Solyc04g072070	Solyc07g065520
	Solyc04g072120	Solyc07g065510
	Solyc04g072640	Solyc07g065470
	Solyc04g072900	Solyc07g065370
	Solyc04g072910	Solyc07g065320
	Solyc04g072920	Solyc07g065230
	Solyc04g072930	Solyc07g065220
	Solyc04g073950	Solyc07g065170
	Solyc04g074000	Solyc07g065160
	Solyc04g074020	Solyc07g065140
	Solyc04g074030	Solyc07g065060
	Solyc04g074050	Solyc07g064980
	Solyc04g074100	Solyc07g064930
	Solyc04g074220	Solyc07g064890
	Solyc04g074480	Solyc07g064850
	Solyc04g074650	Solyc07g064800
	Solyc04g074680	Solyc07g064630
	Solyc04g074770	Solyc07g064620
	Solyc04g074830	Solyc07g064610
	Solyc04g074940	Solyc07g064550
	Solyc04g074950	Solyc07g064520
	Solyc04g076060	Solyc07g064470
	Solyc04g076220	Solyc07g063820
	Solyc04g076470	Solyc07g063680
	Solyc04g076520	Solyc07g063630
	Solyc04g076730	Solyc07g063560
	Solyc04g076780	Solyc07g063550
	Solyc04g076980	Solyc07g063520
	Solyc04g076990	Solyc07g063300
	Solyc04g077050	Solyc07g063260
	Solyc04g077180	Solyc07g063240
	Solyc04g077230	Solyc07g063200
	Solyc04g077270	Solyc07g063170
	Solyc04g077300	Solyc07g063160
	Solyc04g077310	Solyc07g063110
	Solyc04g077350	Solyc07g063100
	Solyc04g077360	Solyc07g063070
	Solyc04g077430	Solyc07g062770
	Solyc04g077620	Solyc07g062630
	Solyc04g077680	Solyc07g062590
	Solyc04g077810	Solyc07g062540
	Solyc04g077840	Solyc07g062390
	Solyc04g077850	Solyc07g062080
	Solyc04g077870	Solyc07g061870
	Solyc04g077980	Solyc07g056590
	Solyc04g078290	Solyc07g056480
	Solyc04g078550	Solyc07g056470
	Solyc04g078630	Solyc07g056440
	Solyc04g078660	Solyc07g056430
	Solyc04g079240	Solyc07g056370
	Solyc04g079250	Solyc07g056320
	Solyc04g079260	Solyc07g056280
	Solyc04g079300	Solyc07g056180
	Solyc04g079350	Solyc07g056150
	Solyc04g079400	Solyc07g056010
	Solyc04g079410	Solyc07g056000
	Solyc04g079420	Solyc07g055860
	Solyc04g079660	Solyc07g055810
	Solyc04g079730	Solyc07g055660
	Solyc04g079760	Solyc07g055650
	Solyc04g079840	Solyc07g055410
	Solyc04g079860	Solyc07g055250
	Solyc04g079940	Solyc07g055210
	Solyc04g080130	Solyc07g055080
	Solyc04g080290	Solyc07g055060
	Solyc04g080310	Solyc07g054730
	Solyc04g080820	Solyc07g054500
	Solyc04g081290	Solyc07g053980
	Solyc04g081360	Solyc07g053910
	Solyc04g081440	Solyc07g053850
	Solyc04g081510	Solyc07g053740
	Solyc04g081570	Solyc07g053720
	Solyc04g081580	Solyc07g053690
	Solyc04g081740	Solyc07g053670
	Solyc04g081980	Solyc07g053620
	Solyc04g082030	Solyc07g053600
	Solyc04g082130	Solyc07g053470
	Solyc04g082160	Solyc07g053410
	Solyc04g082220	Solyc07g053220
	Solyc04g082360	Solyc07g053170
	Solyc04g082380	Solyc07g053130
	Solyc04g082450	Solyc07g053050
	Solyc04g082570	Solyc07g052900
	Solyc04g082960	Solyc07g052600
	Solyc04g083140	Solyc07g052570
	Solyc04g083160	Solyc07g052450
	Solyc05g005050	Solyc07g052400
	Solyc05g005060	Solyc07g052350
	Solyc05g005070	Solyc07g049730
	Solyc05g005150	Solyc07g049470
	Solyc05g005160	Solyc07g049260
	Solyc05g005190	Solyc07g048120
	Solyc05g005260	Solyc07g047980
	Solyc05g005570	Solyc07g047970
	Solyc05g005700	Solyc07g047880
	Solyc05g006220	Solyc07g047670
	Solyc05g006390	Solyc07g045290
	Solyc05g006510	Solyc07g045240
	Solyc05g006640	Solyc07g044990
	Solyc05g006880	Solyc07g044830
	Solyc05g006900	Solyc07g044810
	Solyc05g007110	Solyc07g043590
	Solyc05g007150	Solyc07g042910
	Solyc05g007190	Solyc07g042840
	Solyc05g007220	Solyc07g042750
	Solyc05g007330	Solyc07g042710
	Solyc05g007460	Solyc07g042450
	Solyc05g007640	Solyc07g042270
	Solyc05g007670	Solyc07g041830
	Solyc05g007770	Solyc07g041750
	Solyc05g007900	Solyc07g041660
	Solyc05g008110	Solyc07g041620
	Solyc05g008210	Solyc07g041310
	Solyc05g008220	Solyc07g040880
	Solyc05g008310	Solyc07g040730
	Solyc05g008500	Solyc07g039450
	Solyc05g008510	Solyc07g039200
	Solyc05g008820	Solyc07g032250
	Solyc05g008830	Solyc07g032090
	Solyc05g008980	Solyc07g025370
	Solyc05g008990	Solyc07g021750
	Solyc05g009000	Solyc07g017940
	Solyc05g009010	Solyc07g017610
	Solyc05g009090	Solyc07g016200
	Solyc05g009120	Solyc07g016190
	Solyc05g009130	Solyc07g014700
	Solyc05g009140	Solyc07g009160
	Solyc05g009340	Solyc07g008840
	Solyc05g009420	Solyc07g008660
	Solyc05g009490	Solyc07g008340
	Solyc05g009550	Solyc07g008330
	Solyc05g009610	Solyc07g008080
	Solyc05g009650	Solyc07g008060
	Solyc05g009740	Solyc07g007960
	Solyc05g009790	Solyc07g007660
	Solyc05g010000	Solyc07g007220
	Solyc05g010020	Solyc07g006920
	Solyc05g010030	Solyc07g006790
	Solyc05g010040	Solyc07g006640
	Solyc05g010120	Solyc07g006510
	Solyc05g010340	Solyc07g006280
	Solyc05g010470	Solyc07g006140
	Solyc05g010480	Solyc07g005970
	Solyc05g010750	Solyc07g005810
	Solyc05g011960	Solyc07g005600
	Solyc05g011970	Solyc07g005590
	Solyc05g011990	Solyc07g005430
	Solyc05g012040	Solyc07g005330
	Solyc05g012070	Solyc07g005200
	Solyc05g012180	Solyc07g005180
	Solyc05g012430	Solyc07g005120
	Solyc05g012660	Solyc07g005030
	Solyc05g012770	Solyc06g084820
	Solyc05g012820	Solyc06g083980
	Solyc05g012850	Solyc06g083790
	Solyc05g012890	Solyc06g083670
	Solyc05g012900	Solyc06g083640
	Solyc05g013070	Solyc06g083630
	Solyc05g013170	Solyc06g083620
	Solyc05g013290	Solyc06g083530
	Solyc05g013660	Solyc06g083520
	Solyc05g013710	Solyc06g083510
	Solyc05g013750	Solyc06g083370
	Solyc05g013880	Solyc06g083330
	Solyc05g014130	Solyc06g082700
	Solyc05g014340	Solyc06g082660
	Solyc05g014380	Solyc06g082650
	Solyc05g014390	Solyc06g082520
	Solyc05g014470	Solyc06g082490
	Solyc05g014980	Solyc06g082480
	Solyc05g015530	Solyc06g082270
	Solyc05g015780	Solyc06g082220
	Solyc05g015840	Solyc06g082160
	Solyc05g015850	Solyc06g082120
	Solyc05g016310	Solyc06g076970
	Solyc05g016690	Solyc06g076690
	Solyc05g018050	Solyc06g076590
	Solyc05g018180	Solyc06g076560
	Solyc05g018230	Solyc06g076520
	Solyc05g018500	Solyc06g076280
	Solyc05g021090	Solyc06g076260
	Solyc05g023680	Solyc06g076150
	Solyc05g025820	Solyc06g076080
	Solyc05g026540	Solyc06g076040
	Solyc05g041540	Solyc06g075780
	Solyc05g041870	Solyc06g075530
	Solyc05g041910	Solyc06g075400
	Solyc05g041920	Solyc06g074670
	Solyc05g042050	Solyc06g074310
	Solyc05g045650	Solyc06g074300
	Solyc05g046330	Solyc06g073950
	Solyc05g046340	Solyc06g073860
	Solyc05g047680	Solyc06g073830
	Solyc05g050120	Solyc06g073370
	Solyc05g050330	Solyc06g073230
	Solyc05g050340	Solyc06g073060
	Solyc05g050350	Solyc06g073020
	Solyc05g050360	Solyc06g072980
	Solyc05g050380	Solyc06g072600
	Solyc05g050600	Solyc06g072550
	Solyc05g050800	Solyc06g072490
	Solyc05g051050	Solyc06g072430
	Solyc05g051200	Solyc06g072330
	Solyc05g051400	Solyc06g072280
	Solyc05g051480	Solyc06g071990
	Solyc05g051490	Solyc06g071800
	Solyc05g051510	Solyc06g071680
	Solyc05g051530	Solyc06g071280
	Solyc05g051540	Solyc06g071110
	Solyc05g051570	Solyc06g071060
	Solyc05g052040	Solyc06g071050
	Solyc05g052050	Solyc06g071010
	Solyc05g052210	Solyc06g069740
	Solyc05g052280	Solyc06g069600
	Solyc05g052490	Solyc06g069550
	Solyc05g052520	Solyc06g069520
	Solyc05g052570	Solyc06g069310
	Solyc05g052610	Solyc06g069190
	Solyc05g052670	Solyc06g069180
	Solyc05g052750	Solyc06g069090
	Solyc05g052790	Solyc06g068920
	Solyc05g052850	Solyc06g068890
	Solyc05g053090	Solyc06g068850
	Solyc05g053230	Solyc06g068840
	Solyc05g053250	Solyc06g068780
	Solyc05g053330	Solyc06g068740
	Solyc05g053470	Solyc06g068720
	Solyc05g053570	Solyc06g068400
	Solyc05g053600	Solyc06g068320
	Solyc05g053760	Solyc06g068090
	Solyc05g053830	Solyc06g067940
	Solyc05g053880	Solyc06g066660
	Solyc05g053930	Solyc06g066610
	Solyc05g054140	Solyc06g066600
	Solyc05g054170	Solyc06g066570
	Solyc05g054380	Solyc06g066330
	Solyc05g054390	Solyc06g066320
	Solyc05g054560	Solyc06g066300
	Solyc05g054640	Solyc06g066060
	Solyc05g054650	Solyc06g065950
	Solyc05g054770	Solyc06g065740
	Solyc05g054800	Solyc06g065460
	Solyc05g054820	Solyc06g065310
	Solyc05g054830	Solyc06g065290
	Solyc05g054860	Solyc06g065200
	Solyc05g054880	Solyc06g065190
	Solyc05g055030	Solyc06g064890
	Solyc05g055380	Solyc06g064740
	Solyc05g055470	Solyc06g064470
	Solyc05g055910	Solyc06g063320
	Solyc05g056080	Solyc06g063170
	Solyc05g056130	Solyc06g063130
	Solyc05g056170	Solyc06g063020
	Solyc05g056380	Solyc06g063010
	Solyc05g056400	Solyc06g062940
	Solyc05g056420	Solyc06g062860
	Solyc05g056500	Solyc06g062590
	Solyc05g056510	Solyc06g062530
	Solyc05g056570	Solyc06g062500
	Solyc06g005150	Solyc06g062410
	Solyc06g005160	Solyc06g061240
	Solyc06g005170	Solyc06g060760
	Solyc06g005300	Solyc06g060700
	Solyc06g005480	Solyc06g060490
	Solyc06g005520	Solyc06g060290
	Solyc06g005650	Solyc06g060250
	Solyc06g005940	Solyc06g060110
	Solyc06g007180	Solyc06g060100
	Solyc06g007320	Solyc06g060090
	Solyc06g007930	Solyc06g059980
	Solyc06g008100	Solyc06g054690
	Solyc06g008130	Solyc06g054650
	Solyc06g008280	Solyc06g054590
	Solyc06g008300	Solyc06g054580
	Solyc06g008620	Solyc06g054550
	Solyc06g008890	Solyc06g054490
	Solyc06g008920	Solyc06g054340
	Solyc06g009020	Solyc06g054330
	Solyc06g009040	Solyc06g054150
	Solyc06g009110	Solyc06g053700
	Solyc06g009140	Solyc06g053630
	Solyc06g009270	Solyc06g053610
	Solyc06g009290	Solyc06g053530
	Solyc06g009390	Solyc06g053430
	Solyc06g010030	Solyc06g053400
	Solyc06g034370	Solyc06g053360
	Solyc06g035620	Solyc06g053330
	Solyc06g035630	Solyc06g053290
	Solyc06g035810	Solyc06g053260
	Solyc06g035960	Solyc06g053230
	Solyc06g036310	Solyc06g053200
	Solyc06g036410	Solyc06g053180
	Solyc06g036420	Solyc06g052030
	Solyc06g048810	Solyc06g051920
	Solyc06g049020	Solyc06g051790
	Solyc06g049070	Solyc06g051780
	Solyc06g050440	Solyc06g051450
	Solyc06g050500	Solyc06g051440
	Solyc06g050630	Solyc06g051420
	Solyc06g050720	Solyc06g051310
	Solyc06g050810	Solyc06g051270
	Solyc06g050930	Solyc06g051030
	Solyc06g051230	Solyc06g051010
	Solyc06g051540	Solyc06g050570
	Solyc06g051620	Solyc06g050550
	Solyc06g053150	Solyc06g050250
	Solyc06g053670	Solyc06g050210
	Solyc06g053710	Solyc06g049060
	Solyc06g053800	Solyc06g048940
	Solyc06g053930	Solyc06g048870
	Solyc06g054220	Solyc06g048820
	Solyc06g059860	Solyc06g048700
	Solyc06g060230	Solyc06g048590
	Solyc06g060470	Solyc06g048520
	Solyc06g060680	Solyc06g036430
	Solyc06g060690	Solyc06g036330
	Solyc06g061150	Solyc06g036290
	Solyc06g061170	Solyc06g036110
	Solyc06g061180	Solyc06g034290
	Solyc06g061190	Solyc06g034160
	Solyc06g062330	Solyc06g034080
	Solyc06g062420	Solyc06g030490
	Solyc06g062660	Solyc06g030470
	Solyc06g062780	Solyc06g017850
	Solyc06g062920	Solyc06g011630
	Solyc06g062990	Solyc06g011470
	Solyc06g063060	Solyc06g011350
	Solyc06g063090	Solyc06g011280
	Solyc06g063110	Solyc06g009860
	Solyc06g063180	Solyc06g009650
	Solyc06g063190	Solyc06g009640
	Solyc06g063200	Solyc06g009530
	Solyc06g063210	Solyc06g009380
	Solyc06g063350	Solyc06g009280
	Solyc06g064900	Solyc06g009050
	Solyc06g065010	Solyc06g008940
	Solyc06g065030	Solyc06g008870
	Solyc06g065060	Solyc06g008750
	Solyc06g065320	Solyc06g008600
	Solyc06g065400	Solyc06g008520
	Solyc06g065560	Solyc06g008290
	Solyc06g065570	Solyc06g008200
	Solyc06g065720	Solyc06g008090
	Solyc06g066050	Solyc06g007870
	Solyc06g066370	Solyc06g007710
	Solyc06g066590	Solyc06g007700
	Solyc06g066630	Solyc06g007670
	Solyc06g067890	Solyc06g007520
	Solyc06g068460	Solyc06g007510
	Solyc06g068530	Solyc06g007250
	Solyc06g068560	Solyc06g007190
	Solyc06g068800	Solyc06g007120
	Solyc06g068820	Solyc06g006060
	Solyc06g068960	Solyc06g006050
	Solyc06g069040	Solyc06g006040
	Solyc06g069130	Solyc06g006020
	Solyc06g069570	Solyc06g005890
	Solyc06g069690	Solyc06g005880
	Solyc06g069780	Solyc06g005840
	Solyc06g071070	Solyc06g005810
	Solyc06g071810	Solyc06g005800
	Solyc06g072030	Solyc06g005670
	Solyc06g072220	Solyc06g005500
	Solyc06g072230	Solyc06g005490
	Solyc06g072460	Solyc06g005360
	Solyc06g072610	Solyc06g005260
	Solyc06g072740	Solyc05g056560
	Solyc06g073050	Solyc05g056350
	Solyc06g073380	Solyc05g056250
	Solyc06g073760	Solyc05g056230
	Solyc06g073840	Solyc05g056210
	Solyc06g073850	Solyc05g056200
	Solyc06g073880	Solyc05g056100
	Solyc06g073890	Solyc05g056090
	Solyc06g073990	Solyc05g056040
	Solyc06g074030	Solyc05g056020
	Solyc06g074140	Solyc05g055830
	Solyc06g074400	Solyc05g055760
	Solyc06g074530	Solyc05g055630
	Solyc06g074550	Solyc05g055540
	Solyc06g074620	Solyc05g055300
	Solyc06g074650	Solyc05g055260
	Solyc06g074840	Solyc05g055160
	Solyc06g074960	Solyc05g055130
	Solyc06g075190	Solyc05g055090
	Solyc06g075310	Solyc05g055080
	Solyc06g075610	Solyc05g055040
	Solyc06g075690	Solyc05g054810
	Solyc06g076020	Solyc05g054660
	Solyc06g076100	Solyc05g054570
	Solyc06g076130	Solyc05g054550
	Solyc06g076160	Solyc05g054460
	Solyc06g076300	Solyc05g054180
	Solyc06g076450	Solyc05g054080
	Solyc06g076750	Solyc05g053940
	Solyc06g076910	Solyc05g053780
	Solyc06g082010	Solyc05g053740
	Solyc06g082080	Solyc05g053660
	Solyc06g082290	Solyc05g053320
	Solyc06g082380	Solyc05g053290
	Solyc06g082440	Solyc05g053210
	Solyc06g082570	Solyc05g053140
	Solyc06g082590	Solyc05g052840
	Solyc06g082920	Solyc05g052780
	Solyc06g083270	Solyc05g052550
	Solyc06g083390	Solyc05g052510
	Solyc06g084040	Solyc05g052220
	Solyc06g084210	Solyc05g052200
	Solyc06g084370	Solyc05g051840
	Solyc06g084410	Solyc05g051800
	Solyc07g005090	Solyc05g051690
	Solyc07g005100	Solyc05g051030
	Solyc07g005110	Solyc05g051000
	Solyc07g005130	Solyc05g050910
	Solyc07g005440	Solyc05g050850
	Solyc07g005480	Solyc05g050680
	Solyc07g005500	Solyc05g050560
	Solyc07g005520	Solyc05g050130
	Solyc07g005760	Solyc05g050000
	Solyc07g006090	Solyc05g047390
	Solyc07g006130	Solyc05g046290
	Solyc07g006370	Solyc05g044620
	Solyc07g006420	Solyc05g026310
	Solyc07g006480	Solyc05g026050
	Solyc07g006500	Solyc05g025900
	Solyc07g006770	Solyc05g025740
	Solyc07g006890	Solyc05g024290
	Solyc07g007130	Solyc05g018760
	Solyc07g007170	Solyc05g018750
	Solyc07g007330	Solyc05g018610
	Solyc07g007370	Solyc05g018570
	Solyc07g007430	Solyc05g018320
	Solyc07g007590	Solyc05g018150
	Solyc07g007780	Solyc05g016060
	Solyc07g007820	Solyc05g015860
	Solyc07g007870	Solyc05g015820
	Solyc07g008000	Solyc05g015710
	Solyc07g008110	Solyc05g015650
	Solyc07g008120	Solyc05g015640
	Solyc07g008140	Solyc05g015500
	Solyc07g008280	Solyc05g015450
	Solyc07g008320	Solyc05g015220
	Solyc07g008550	Solyc05g014480
	Solyc07g008560	Solyc05g014360
	Solyc07g008570	Solyc05g014320
	Solyc07g008590	Solyc05g014160
	Solyc07g008600	Solyc05g013990
	Solyc07g008620	Solyc05g013970
	Solyc07g008780	Solyc05g013780
	Solyc07g008860	Solyc05g013730
	Solyc07g008940	Solyc05g013700
	Solyc07g009440	Solyc05g013650
	Solyc07g014670	Solyc05g013640
	Solyc07g017860	Solyc05g013140
	Solyc07g018200	Solyc05g013130
	Solyc07g019460	Solyc05g013120
	Solyc07g019670	Solyc05g013060
	Solyc07g020870	Solyc05g013040
	Solyc07g022910	Solyc05g013030
	Solyc07g032230	Solyc05g012810
	Solyc07g032480	Solyc05g012690
	Solyc07g039570	Solyc05g012330
	Solyc07g040690	Solyc05g012310
	Solyc07g040710	Solyc05g012290
	Solyc07g040890	Solyc05g012210
	Solyc07g040900	Solyc05g011980
	Solyc07g040960	Solyc05g011930
	Solyc07g041010	Solyc05g011920
	Solyc07g041260	Solyc05g010810
	Solyc07g041940	Solyc05g010770
	Solyc07g042170	Solyc05g010660
	Solyc07g042380	Solyc05g010530
	Solyc07g042510	Solyc05g010280
	Solyc07g042550	Solyc05g010140
	Solyc07g042590	Solyc05g009870
	Solyc07g042680	Solyc05g009840
	Solyc07g042890	Solyc05g009720
	Solyc07g043150	Solyc05g009630
	Solyc07g043170	Solyc05g009520
	Solyc07g043230	Solyc05g009480
	Solyc07g043250	Solyc05g009360
	Solyc07g043310	Solyc05g009230
	Solyc07g043320	Solyc05g009190
	Solyc07g043510	Solyc05g009110
	Solyc07g043550	Solyc05g009050
	Solyc07g043560	Solyc05g008960
	Solyc07g044960	Solyc05g008940
	Solyc07g044980	Solyc05g008810
	Solyc07g045030	Solyc05g008600
	Solyc07g045100	Solyc05g008590
	Solyc07g045160	Solyc05g008430
	Solyc07g045350	Solyc05g008190
	Solyc07g045470	Solyc05g007930
	Solyc07g045530	Solyc05g007810
	Solyc07g047720	Solyc05g007510
	Solyc07g047780	Solyc05g007470
	Solyc07g047800	Solyc05g007270
	Solyc07g048060	Solyc05g007260
	Solyc07g048070	Solyc05g007140
	Solyc07g049180	Solyc05g007050
	Solyc07g049190	Solyc05g006860
	Solyc07g049450	Solyc05g006780
	Solyc07g049530	Solyc05g006590
	Solyc07g049550	Solyc05g006560
	Solyc07g049660	Solyc05g006550
	Solyc07g049670	Solyc05g006100
	Solyc07g051840	Solyc05g006080
	Solyc07g052070	Solyc05g005780
	Solyc07g052110	Solyc05g005750
	Solyc07g052120	Solyc05g005730
	Solyc07g052130	Solyc05g005690
	Solyc07g052140	Solyc05g005510
	Solyc07g052150	Solyc05g005460
	Solyc07g052320	Solyc05g005250
	Solyc07g052440	Solyc05g005200
	Solyc07g053230	Solyc05g005000
	Solyc07g053350	Solyc04g082890
	Solyc07g053420	Solyc04g082830
	Solyc07g053550	Solyc04g082690
	Solyc07g053830	Solyc04g082670
	Solyc07g054460	Solyc04g082590
	Solyc07g054600	Solyc04g082500
	Solyc07g054720	Solyc04g082470
	Solyc07g054830	Solyc04g082330
	Solyc07g055400	Solyc04g082260
	Solyc07g055560	Solyc04g082210
	Solyc07g055630	Solyc04g082140
	Solyc07g055640	Solyc04g081960
	Solyc07g055670	Solyc04g081930
	Solyc07g055690	Solyc04g081910
	Solyc07g055710	Solyc04g081730
	Solyc07g055880	Solyc04g081530
	Solyc07g056070	Solyc04g081410
	Solyc07g056080	Solyc04g081030
	Solyc07g056100	Solyc04g080980
	Solyc07g056110	Solyc04g080790
	Solyc07g056170	Solyc04g080680
	Solyc07g056190	Solyc04g080640
	Solyc07g056200	Solyc04g080590
	Solyc07g056210	Solyc04g080370
	Solyc07g056390	Solyc04g080080
	Solyc07g056400	Solyc04g080000
	Solyc07g056500	Solyc04g079820
	Solyc07g056510	Solyc04g079750
	Solyc07g056550	Solyc04g079720
	Solyc07g056600	Solyc04g079710
	Solyc07g056610	Solyc04g079640
	Solyc07g061950	Solyc04g079550
	Solyc07g062480	Solyc04g079470
	Solyc07g062490	Solyc04g079440
	Solyc07g062500	Solyc04g079360
	Solyc07g062620	Solyc04g079280
	Solyc07g063730	Solyc04g079200
	Solyc07g063770	Solyc04g079120
	Solyc07g063940	Solyc04g078870
	Solyc07g064290	Solyc04g078860
	Solyc07g064600	Solyc04g078830
	Solyc07g064650	Solyc04g078820
	Solyc07g064740	Solyc04g078780
	Solyc07g065090	Solyc04g078690
	Solyc07g065250	Solyc04g078680
	Solyc07g065340	Solyc04g078250
	Solyc07g065380	Solyc04g077600
	Solyc07g065650	Solyc04g077590
	Solyc07g065680	Solyc04g077460
	Solyc07g065740	Solyc04g076830
	Solyc07g065960	Solyc04g076680
	Solyc07g065970	Solyc04g076670
	Solyc07g066080	Solyc04g076610
	Solyc07g066260	Solyc04g076560
	Solyc07g066330	Solyc04g076540
	Solyc07g066550	Solyc04g076510
	Solyc08g005100	Solyc04g076460
	Solyc08g006320	Solyc04g076450
	Solyc08g006470	Solyc04g076430
	Solyc08g006680	Solyc04g076210
	Solyc08g006700	Solyc04g076110
	Solyc08g006740	Solyc04g074960
	Solyc08g006750	Solyc04g074790
	Solyc08g007080	Solyc04g074720
	Solyc08g007460	Solyc04g074670
	Solyc08g007910	Solyc04g074560
	Solyc08g008150	Solyc04g074550
	Solyc08g008170	Solyc04g074500
	Solyc08g008280	Solyc04g074490
	Solyc08g008320	Solyc04g074470
	Solyc08g008370	Solyc04g074440
	Solyc08g008490	Solyc04g074430
	Solyc08g008510	Solyc04g074290
	Solyc08g013760	Solyc04g074230
	Solyc08g014090	Solyc04g073990
	Solyc08g014110	Solyc04g073960
	Solyc08g014150	Solyc04g072660
	Solyc08g014170	Solyc04g072390
	Solyc08g014290	Solyc04g072290
	Solyc08g014570	Solyc04g072220
	Solyc08g015650	Solyc04g072160
	Solyc08g016150	Solyc04g072140
	Solyc08g016210	Solyc04g072110
	Solyc08g016220	Solyc04g072010
	Solyc08g016270	Solyc04g071980
	Solyc08g016440	Solyc04g071900
	Solyc08g023510	Solyc04g071880
	Solyc08g028780	Solyc04g071730
	Solyc08g029000	Solyc04g071710
	Solyc08g036660	Solyc04g071290
	Solyc08g044270	Solyc04g071160
	Solyc08g060970	Solyc04g071150
	Solyc08g061480	Solyc04g070990
	Solyc08g061610	Solyc04g064860
	Solyc08g062180	Solyc04g064820
	Solyc08g062330	Solyc04g064810
	Solyc08g062360	Solyc04g064740
	Solyc08g062490	Solyc04g064570
	Solyc08g062500	Solyc04g064510
	Solyc08g062810	Solyc04g063200
	Solyc08g062860	Solyc04g058160
	Solyc08g065480	Solyc04g056600
	Solyc08g066020	Solyc04g056520
	Solyc08g066210	Solyc04g056330
	Solyc08g066270	Solyc04g056280
	Solyc08g066310	Solyc04g056270
	Solyc08g066320	Solyc04g055090
	Solyc08g066440	Solyc04g054500
	Solyc08g066680	Solyc04g054330
	Solyc08g066760	Solyc04g054140
	Solyc08g066770	Solyc04g053130
	Solyc08g066870	Solyc04g051370
	Solyc08g066970	Solyc04g051200
	Solyc08g066980	Solyc04g050370
	Solyc08g067290	Solyc04g049910
	Solyc08g067310	Solyc04g049790
	Solyc08g067340	Solyc04g049490
	Solyc08g067360	Solyc04g049180
	Solyc08g067390	Solyc04g049070
	Solyc08g067610	Solyc04g045430
	Solyc08g067620	Solyc04g039990
	Solyc08g067630	Solyc04g039980
	Solyc08g068330	Solyc04g039950
	Solyc08g068370	Solyc04g028460
	Solyc08g068390	Solyc04g026350
	Solyc08g068600	Solyc04g025210
	Solyc08g068610	Solyc04g025200
	Solyc08g068620	Solyc04g024340
	Solyc08g068630	Solyc04g017740
	Solyc08g068640	Solyc04g017610
	Solyc08g068670	Solyc04g016400
	Solyc08g068680	Solyc04g016380
	Solyc08g068690	Solyc04g016250
	Solyc08g068710	Solyc04g016160
	Solyc08g068730	Solyc04g015960
	Solyc08g068770	Solyc04g015820
	Solyc08g068780	Solyc04g015570
	Solyc08g068790	Solyc04g015360
	Solyc08g068860	Solyc04g015290
	Solyc08g068870	Solyc04g015160
	Solyc08g069060	Solyc04g015140
	Solyc08g074290	Solyc04g014920
	Solyc08g074550	Solyc04g014670
	Solyc08g074680	Solyc04g014530
	Solyc08g074970	Solyc04g014400
	Solyc08g075540	Solyc04g014370
	Solyc08g075550	Solyc04g014250
	Solyc08g075560	Solyc04g012180
	Solyc08g075970	Solyc04g012160
	Solyc08g076000	Solyc04g012120
	Solyc08g076100	Solyc04g011570
	Solyc08g076530	Solyc04g011450
	Solyc08g076670	Solyc04g011440
	Solyc08g076860	Solyc04g011430
	Solyc08g077290	Solyc04g011420
	Solyc08g077330	Solyc04g011360
	Solyc08g077370	Solyc04g010250
	Solyc08g077740	Solyc04g010220
	Solyc08g077790	Solyc04g009900
	Solyc08g077980	Solyc04g009810
	Solyc08g078040	Solyc04g009770
	Solyc08g078050	Solyc04g009600
	Solyc08g078060	Solyc04g009570
	Solyc08g078070	Solyc04g009410
	Solyc08g078190	Solyc04g009160
	Solyc08g078220	Solyc04g008770
	Solyc08g078310	Solyc04g008540
	Solyc08g078510	Solyc04g007950
	Solyc08g078650	Solyc04g007900
	Solyc08g078780	Solyc04g007880
	Solyc08g078850	Solyc04g007870
	Solyc08g078920	Solyc04g007850
	Solyc08g079420	Solyc04g007710
	Solyc08g079440	Solyc04g007620
	Solyc08g079520	Solyc04g007610
	Solyc08g079700	Solyc04g007340
	Solyc08g079760	Solyc04g007250
	Solyc08g079860	Solyc04g005910
	Solyc08g079870	Solyc04g005860
	Solyc08g079880	Solyc04g005520
	Solyc08g079890	Solyc04g005430
	Solyc08g079900	Solyc04g005340
	Solyc08g079910	Solyc04g005290
	Solyc08g079920	Solyc04g005100
	Solyc08g079930	Solyc03g123900
	Solyc08g080130	Solyc03g123870
	Solyc08g080470	Solyc03g123830
	Solyc08g080530	Solyc03g123790
	Solyc08g080540	Solyc03g123730
	Solyc08g080630	Solyc03g123610
	Solyc08g080640	Solyc03g123600
	Solyc08g080650	Solyc03g123530
	Solyc08g080660	Solyc03g123460
	Solyc08g080670	Solyc03g122370
	Solyc08g080680	Solyc03g122290
	Solyc08g080860	Solyc03g122280
	Solyc08g080900	Solyc03g122240
	Solyc08g080910	Solyc03g122090
	Solyc08g080940	Solyc03g122080
	Solyc08g080960	Solyc03g122030
	Solyc08g081230	Solyc03g121950
	Solyc08g081240	Solyc03g121930
	Solyc08g081490	Solyc03g121860
	Solyc08g081700	Solyc03g121640
	Solyc08g082110	Solyc03g121520
	Solyc08g082280	Solyc03g121490
	Solyc08g082380	Solyc03g121380
	Solyc08g082390	Solyc03g121360
	Solyc08g082440	Solyc03g121340
	Solyc08g082460	Solyc03g121290
	Solyc08g082610	Solyc03g121130
	Solyc08g082820	Solyc03g121090
	Solyc08g083050	Solyc03g121060
	Solyc08g083190	Solyc03g120990
	Solyc08g083280	Solyc03g120700
	Solyc09g005000	Solyc03g120540
	Solyc09g005080	Solyc03g120500
	Solyc09g005090	Solyc03g120410
	Solyc09g005120	Solyc03g120270
	Solyc09g005460	Solyc03g120240
	Solyc09g005690	Solyc03g120140
	Solyc09g005760	Solyc03g119840
	Solyc09g005860	Solyc03g119650
	Solyc09g005870	Solyc03g119520
	Solyc09g005910	Solyc03g119420
	Solyc09g005920	Solyc03g119360
	Solyc09g007010	Solyc03g119340
	Solyc09g007220	Solyc03g119330
	Solyc09g007520	Solyc03g119310
	Solyc09g007630	Solyc03g119170
	Solyc09g007730	Solyc03g119140
	Solyc09g007890	Solyc03g118960
	Solyc09g007900	Solyc03g118820
	Solyc09g007910	Solyc03g118720
	Solyc09g007920	Solyc03g118670
	Solyc09g008010	Solyc03g118470
	Solyc09g008050	Solyc03g118450
	Solyc09g008060	Solyc03g118420
	Solyc09g008520	Solyc03g118270
	Solyc09g008740	Solyc03g118200
	Solyc09g008750	Solyc03g117680
	Solyc09g008760	Solyc03g117640
	Solyc09g009090	Solyc03g117620
	Solyc09g009180	Solyc03g117340
	Solyc09g009220	Solyc03g117290
	Solyc09g009270	Solyc03g117210
	Solyc09g009390	Solyc03g117200
	Solyc09g009540	Solyc03g117140
	Solyc09g009770	Solyc03g117110
	Solyc09g009840	Solyc03g117030
	Solyc09g009850	Solyc03g116810
	Solyc09g009980	Solyc03g116600
	Solyc09g010000	Solyc03g116490
	Solyc09g010020	Solyc03g116380
	Solyc09g010130	Solyc03g116320
	Solyc09g010230	Solyc03g115870
	Solyc09g010390	Solyc03g115760
	Solyc09g010630	Solyc03g115700
	Solyc09g010780	Solyc03g115070
	Solyc09g010850	Solyc03g114950
	Solyc09g011260	Solyc03g114860
	Solyc09g011270	Solyc03g114740
	Solyc09g011330	Solyc03g114590
	Solyc09g011360	Solyc03g114370
	Solyc09g011490	Solyc03g114350
	Solyc09g011540	Solyc03g114100
	Solyc09g011550	Solyc03g113960
	Solyc09g011560	Solyc03g113950
	Solyc09g011580	Solyc03g113940
	Solyc09g011590	Solyc03g113900
	Solyc09g011600	Solyc03g113870
	Solyc09g011620	Solyc03g113640
	Solyc09g011630	Solyc03g113520
	Solyc09g011640	Solyc03g113370
	Solyc09g011650	Solyc03g113220
	Solyc09g011670	Solyc03g113100
	Solyc09g011740	Solyc03g113080
	Solyc09g011860	Solyc03g112910
	Solyc09g011870	Solyc03g112770
	Solyc09g011920	Solyc03g112630
	Solyc09g011990	Solyc03g112530
	Solyc09g013150	Solyc03g112270
	Solyc09g014280	Solyc03g112080
	Solyc09g014820	Solyc03g111870
	Solyc09g014860	Solyc03g111720
	Solyc09g014990	Solyc03g111710
	Solyc09g015770	Solyc03g111660
	Solyc09g016940	Solyc03g111530
	Solyc09g020140	Solyc03g111370
	Solyc09g020190	Solyc03g111340
	Solyc09g047910	Solyc03g111320
	Solyc09g056430	Solyc03g111310
	Solyc09g057790	Solyc03g111230
	Solyc09g057960	Solyc03g111200
	Solyc09g059020	Solyc03g111150
	Solyc09g059040	Solyc03g110870
	Solyc09g059430	Solyc03g098600
	Solyc09g059510	Solyc03g098130
	Solyc09g061280	Solyc03g098050
	Solyc09g061310	Solyc03g097920
	Solyc09g061430	Solyc03g097680
	Solyc09g061840	Solyc03g097490
	Solyc09g063090	Solyc03g097270
	Solyc09g064510	Solyc03g097230
	Solyc09g064780	Solyc03g097180
	Solyc09g065890	Solyc03g097160
	Solyc09g066160	Solyc03g097150
	Solyc09g066190	Solyc03g097120
	Solyc09g066350	Solyc03g097110
	Solyc09g066360	Solyc03g097050
	Solyc09g072610	Solyc03g096930
	Solyc09g072810	Solyc03g096880
	Solyc09g074050	Solyc03g096790
	Solyc09g074280	Solyc03g096450
	Solyc09g074320	Solyc03g096180
	Solyc09g074350	Solyc03g096090
	Solyc09g074480	Solyc03g095840
	Solyc09g074490	Solyc03g095730
	Solyc09g074500	Solyc03g095710
	Solyc09g074970	Solyc03g095610
	Solyc09g075020	Solyc03g095470
	Solyc09g075120	Solyc03g095410
	Solyc09g075330	Solyc03g095360
	Solyc09g075450	Solyc03g095350
	Solyc09g075500	Solyc03g095330
	Solyc09g075510	Solyc03g094120
	Solyc09g075520	Solyc03g093970
	Solyc09g075670	Solyc03g093930
	Solyc09g075700	Solyc03g093880
	Solyc09g075820	Solyc03g093640
	Solyc09g075870	Solyc03g093590
	Solyc09g075910	Solyc03g093520
	Solyc09g075920	Solyc03g093480
	Solyc09g082230	Solyc03g093450
	Solyc09g082270	Solyc03g093430
	Solyc09g082470	Solyc03g093400
	Solyc09g082570	Solyc03g093200
	Solyc09g083020	Solyc03g093140
	Solyc09g083060	Solyc03g083540
	Solyc09g083080	Solyc03g083390
	Solyc09g083090	Solyc03g083150
	Solyc09g083100	Solyc03g083140
	Solyc09g083210	Solyc03g083000
	Solyc09g083320	Solyc03g082940
	Solyc09g083360	Solyc03g082870
	Solyc09g089630	Solyc03g082720
	Solyc09g089640	Solyc03g082570
	Solyc09g089670	Solyc03g082530
	Solyc09g089910	Solyc03g082520
	Solyc09g089930	Solyc03g082440
	Solyc09g089940	Solyc03g081330
	Solyc09g090040	Solyc03g081310
	Solyc09g090070	Solyc03g081200
	Solyc09g090080	Solyc03g080090
	Solyc09g090130	Solyc03g079980
	Solyc09g090440	Solyc03g079930
	Solyc09g090470	Solyc03g079850
	Solyc09g090540	Solyc03g078630
	Solyc09g090560	Solyc03g078120
	Solyc09g090690	Solyc03g078110
	Solyc09g090710	Solyc03g063750
	Solyc09g090720	Solyc03g059490
	Solyc09g090730	Solyc03g059250
	Solyc09g090970	Solyc03g051970
	Solyc09g090980	Solyc03g046470
	Solyc09g090990	Solyc03g046350
	Solyc09g091000	Solyc03g044910
	Solyc09g091660	Solyc03g044900
	Solyc09g091670	Solyc03g044720
	Solyc09g091990	Solyc03g044660
	Solyc09g097810	Solyc03g044350
	Solyc09g098070	Solyc03g044260
	Solyc09g098080	Solyc03g044220
	Solyc09g098110	Solyc03g044010
	Solyc09g098160	Solyc03g044000
	Solyc09g098180	Solyc03g043660
	Solyc09g098310	Solyc03g034270
	Solyc09g098340	Solyc03g034200
	Solyc09g098510	Solyc03g034150
	Solyc10g005280	Solyc03g033850
	Solyc10g005310	Solyc03g033770
	Solyc10g005480	Solyc03g033750
	Solyc10g005630	Solyc03g033640
	Solyc10g005950	Solyc03g033630
	Solyc10g006360	Solyc03g033500
	Solyc10g006660	Solyc03g033400
	Solyc10g006670	Solyc03g033340
	Solyc10g006690	Solyc03g032160
	Solyc10g006700	Solyc03g032150
	Solyc10g006710	Solyc03g032000
	Solyc10g006750	Solyc03g031910
	Solyc10g006950	Solyc03g031890
	Solyc10g007000	Solyc03g031790
	Solyc10g007010	Solyc03g031750
	Solyc10g007280	Solyc03g031600
	Solyc10g007390	Solyc03g031420
	Solyc10g007580	Solyc03g026340
	Solyc10g007880	Solyc03g026280
	Solyc10g008100	Solyc03g026010
	Solyc10g008220	Solyc03g025960
	Solyc10g008240	Solyc03g025740
	Solyc10g008250	Solyc03g025510
	Solyc10g008260	Solyc03g025440
	Solyc10g008350	Solyc03g025340
	Solyc10g008890	Solyc03g025270
	Solyc10g009180	Solyc03g025200
	Solyc10g009400	Solyc03g020040
	Solyc10g009420	Solyc03g019770
	Solyc10g011810	Solyc03g019700
	Solyc10g011980	Solyc03g013630
	Solyc10g012080	Solyc03g013420
	Solyc10g012170	Solyc03g007920
	Solyc10g012370	Solyc03g007890
	Solyc10g017570	Solyc03g007870
	Solyc10g018160	Solyc03g007740
	Solyc10g018340	Solyc03g007670
	Solyc10g038080	Solyc03g007650
	Solyc10g045420	Solyc03g007610
	Solyc10g045480	Solyc03g007520
	Solyc10g045610	Solyc03g007470
	Solyc10g046970	Solyc03g007250
	Solyc10g047140	Solyc03g007230
	Solyc10g047250	Solyc03g007190
	Solyc10g047290	Solyc03g007150
	Solyc10g047300	Solyc03g007040
	Solyc10g047320	Solyc03g006860
	Solyc10g049970	Solyc03g006570
	Solyc10g050060	Solyc03g006560
	Solyc10g050220	Solyc03g006500
	Solyc10g050230	Solyc03g006420
	Solyc10g050880	Solyc03g006320
	Solyc10g050890	Solyc03g006310
	Solyc10g051020	Solyc03g006070
	Solyc10g051230	Solyc03g006060
	Solyc10g051240	Solyc03g006020
	Solyc10g052880	Solyc03g005990
	Solyc10g054030	Solyc03g005930
	Solyc10g054320	Solyc03g005740
	Solyc10g054440	Solyc03g005450
	Solyc10g054860	Solyc03g005330
	Solyc10g054930	Solyc03g005300
	Solyc10g055200	Solyc03g005270
	Solyc10g055420	Solyc03g005050
	Solyc10g055780	Solyc02g094830
	Solyc10g055800	Solyc02g094270
	Solyc10g055810	Solyc02g094230
	Solyc10g055820	Solyc02g094030
	Solyc10g061960	Solyc02g094000
	Solyc10g062160	Solyc02g093840
	Solyc10g074400	Solyc02g093700
	Solyc10g074440	Solyc02g093520
	Solyc10g074460	Solyc02g093430
	Solyc10g074570	Solyc02g093260
	Solyc10g074740	Solyc02g093160
	Solyc10g075040	Solyc02g093110
	Solyc10g075150	Solyc02g093090
	Solyc10g076240	Solyc02g092940
	Solyc10g076360	Solyc02g092580
	Solyc10g076410	Solyc02g092450
	Solyc10g076480	Solyc02g092230
	Solyc10g076510	Solyc02g092210
	Solyc10g076540	Solyc02g092090
	Solyc10g076550	Solyc02g091880
	Solyc10g076780	Solyc02g091740
	Solyc10g078220	Solyc02g091730
	Solyc10g078230	Solyc02g091670
	Solyc10g078290	Solyc02g091520
	Solyc10g078430	Solyc02g091510
	Solyc10g078440	Solyc02g091500
	Solyc10g078500	Solyc02g091270
	Solyc10g078930	Solyc02g091250
	Solyc10g079000	Solyc02g091210
	Solyc10g079130	Solyc02g091190
	Solyc10g079140	Solyc02g091110
	Solyc10g079420	Solyc02g090750
	Solyc10g079430	Solyc02g090740
	Solyc10g079810	Solyc02g090560
	Solyc10g079850	Solyc02g090440
	Solyc10g079860	Solyc02g090410
	Solyc10g079920	Solyc02g090380
	Solyc10g079930	Solyc02g090200
	Solyc10g080010	Solyc02g090180
	Solyc10g080260	Solyc02g090130
	Solyc10g080770	Solyc02g089990
	Solyc10g080810	Solyc02g089870
	Solyc10g080900	Solyc02g089720
	Solyc10g081000	Solyc02g089660
	Solyc10g081850	Solyc02g089600
	Solyc10g081920	Solyc02g089410
	Solyc10g081970	Solyc02g089400
	Solyc10g081980	Solyc02g089320
	Solyc10g083290	Solyc02g089280
	Solyc10g083330	Solyc02g089260
	Solyc10g083360	Solyc02g089240
	Solyc10g083610	Solyc02g089070
	Solyc10g083690	Solyc02g088780
	Solyc10g083700	Solyc02g088690
	Solyc10g083720	Solyc02g088630
	Solyc10g084140	Solyc02g088580
	Solyc10g084170	Solyc02g088480
	Solyc10g084610	Solyc02g088280
	Solyc10g084800	Solyc02g088260
	Solyc10g084850	Solyc02g088220
	Solyc10g084940	Solyc02g088210
	Solyc10g084960	Solyc02g088130
	Solyc10g085010	Solyc02g087580
	Solyc10g085020	Solyc02g087480
	Solyc10g085030	Solyc02g087430
	Solyc10g085300	Solyc02g087300
	Solyc10g085310	Solyc02g087210
	Solyc10g085860	Solyc02g087170
	Solyc10g086280	Solyc02g086950
	Solyc10g086350	Solyc02g086850
	Solyc10g086410	Solyc02g086810
	Solyc10g086680	Solyc02g086600
	Solyc10g086710	Solyc02g086260
	Solyc10g086780	Solyc02g086240
	Solyc11g005400	Solyc02g085820
	Solyc11g005480	Solyc02g085730
	Solyc11g005630	Solyc02g085650
	Solyc11g005700	Solyc02g085580
	Solyc11g005720	Solyc02g085530
	Solyc11g005830	Solyc02g085360
	Solyc11g005840	Solyc02g085140
	Solyc11g005860	Solyc02g084970
	Solyc11g006030	Solyc02g084920
	Solyc11g006410	Solyc02g084760
	Solyc11g006900	Solyc02g084690
	Solyc11g007030	Solyc02g084660
	Solyc11g007390	Solyc02g084650
	Solyc11g007400	Solyc02g084630
	Solyc11g007410	Solyc02g084550
	Solyc11g007420	Solyc02g084340
	Solyc11g007430	Solyc02g084220
	Solyc11g007490	Solyc02g083800
	Solyc11g007500	Solyc02g083750
	Solyc11g007510	Solyc02g083710
	Solyc11g007570	Solyc02g083560
	Solyc11g007580	Solyc02g083400
	Solyc11g007770	Solyc02g083380
	Solyc11g007780	Solyc02g083330
	Solyc11g007890	Solyc02g083320
	Solyc11g007980	Solyc02g082930
	Solyc11g008200	Solyc02g082710
	Solyc11g008370	Solyc02g082540
	Solyc11g008380	Solyc02g082530
	Solyc11g008390	Solyc02g082510
	Solyc11g008530	Solyc02g082360
	Solyc11g008540	Solyc02g082280
	Solyc11g008820	Solyc02g082270
	Solyc11g010330	Solyc02g082220
	Solyc11g010380	Solyc02g082130
	Solyc11g010430	Solyc02g082060
	Solyc11g010500	Solyc02g082020
	Solyc11g010720	Solyc02g081950
	Solyc11g010780	Solyc02g081840
	Solyc11g011030	Solyc02g081830
	Solyc11g011080	Solyc02g081700
	Solyc11g011090	Solyc02g081680
	Solyc11g011130	Solyc02g081560
	Solyc11g011180	Solyc02g081380
	Solyc11g011190	Solyc02g081190
	Solyc11g011220	Solyc02g081080
	Solyc11g011240	Solyc02g080820
	Solyc11g011360	Solyc02g080800
	Solyc11g011610	Solyc02g080770
	Solyc11g011620	Solyc02g080650
	Solyc11g011920	Solyc02g080640
	Solyc11g012780	Solyc02g080290
	Solyc11g012790	Solyc02g080260
	Solyc11g012900	Solyc02g080150
	Solyc11g013000	Solyc02g080110
	Solyc11g013190	Solyc02g079720
	Solyc11g013240	Solyc02g079520
	Solyc11g013250	Solyc02g079500
	Solyc11g013500	Solyc02g079410
	Solyc11g013880	Solyc02g079240
	Solyc11g015890	Solyc02g079060
	Solyc11g015900	Solyc02g078960
	Solyc11g016930	Solyc02g078820
	Solyc11g017000	Solyc02g078480
	Solyc11g017270	Solyc02g078360
	Solyc11g017280	Solyc02g078180
	Solyc11g017470	Solyc02g078020
	Solyc11g018610	Solyc02g077840
	Solyc11g018800	Solyc02g077050
	Solyc11g022540	Solyc02g076810
	Solyc11g039650	Solyc02g076800
	Solyc11g040110	Solyc02g076660
	Solyc11g044390	Solyc02g072300
	Solyc11g044400	Solyc02g072150
	Solyc11g045210	Solyc02g072100
	Solyc11g045460	Solyc02g072000
	Solyc11g056620	Solyc02g071990
	Solyc11g061760	Solyc02g071970
	Solyc11g062400	Solyc02g071800
	Solyc11g065660	Solyc02g071740
	Solyc11g065910	Solyc02g071640
	Solyc11g065940	Solyc02g071620
	Solyc11g066040	Solyc02g071510
	Solyc11g066060	Solyc02g071250
	Solyc11g066620	Solyc02g071180
	Solyc11g066760	Solyc02g070690
	Solyc11g066800	Solyc02g070680
	Solyc11g068610	Solyc02g070570
	Solyc11g068710	Solyc02g070550
	Solyc11g068770	Solyc02g070520
	Solyc11g068940	Solyc02g070510
	Solyc11g068960	Solyc02g070470
	Solyc11g069010	Solyc02g070400
	Solyc11g069220	Solyc02g070100
	Solyc11g069800	Solyc02g069950
	Solyc11g069940	Solyc02g069720
	Solyc11g071330	Solyc02g069710
	Solyc11g071740	Solyc02g069610
	Solyc11g071990	Solyc02g069590
	Solyc11g072140	Solyc02g069380
	Solyc11g072470	Solyc02g069370
	Solyc11g072530	Solyc02g069340
	Solyc11g072630	Solyc02g069310
	Solyc11g072660	Solyc02g069230
	Solyc11g072930	Solyc02g069150
	Solyc11g073110	Solyc02g068870
	Solyc12g005080	Solyc02g068590
	Solyc12g005140	Solyc02g068490
	Solyc12g005340	Solyc02g068460
	Solyc12g005450	Solyc02g068430
	Solyc12g005530	Solyc02g068370
	Solyc12g005640	Solyc02g068360
	Solyc12g005720	Solyc02g068290
	Solyc12g005940	Solyc02g068150
	Solyc12g006380	Solyc02g068100
	Solyc12g006840	Solyc02g067940
	Solyc12g006990	Solyc02g067910
	Solyc12g007030	Solyc02g067900
	Solyc12g007050	Solyc02g067860
	Solyc12g007170	Solyc02g067700
	Solyc12g008360	Solyc02g067680
	Solyc12g008500	Solyc02g067620
	Solyc12g008770	Solyc02g067580
	Solyc12g008940	Solyc02g067470
	Solyc12g008960	Solyc02g067390
	Solyc12g009020	Solyc02g067250
	Solyc12g009220	Solyc02g067210
	Solyc12g009390	Solyc02g065650
	Solyc12g009520	Solyc02g065580
	Solyc12g009550	Solyc02g065570
	Solyc12g009700	Solyc02g065550
	Solyc12g009780	Solyc02g065370
	Solyc12g009790	Solyc02g065050
	Solyc12g009990	Solyc02g064680
	Solyc12g010390	Solyc02g064670
	Solyc12g010410	Solyc02g063520
	Solyc12g010440	Solyc02g063500
	Solyc12g010690	Solyc02g063440
	Solyc12g010710	Solyc02g063410
	Solyc12g011090	Solyc02g063250
	Solyc12g011100	Solyc02g063240
	Solyc12g011160	Solyc02g063070
	Solyc12g011330	Solyc02g063050
	Solyc12g013620	Solyc02g062500
	Solyc12g013690	Solyc02g062370
	Solyc12g013960	Solyc02g062250
	Solyc12g014010	Solyc02g062180
	Solyc12g014080	Solyc02g062140
	Solyc12g014230	Solyc02g062110
	Solyc12g014350	Solyc02g062100
	Solyc12g015880	Solyc02g061770
	Solyc12g017460	Solyc02g038750
	Solyc12g017480	Solyc02g036380
	Solyc12g017530	Solyc02g032100
	Solyc12g017960	Solyc02g031830
	Solyc12g019320	Solyc02g030230
	Solyc12g026420	Solyc02g030080
	Solyc12g036320	Solyc02g024010
	Solyc12g036330	Solyc02g023980
	Solyc12g036390	Solyc02g022850
	Solyc12g036560	Solyc02g021550
	Solyc12g038550	Solyc02g020890
	Solyc12g038630	Solyc02g014840
	Solyc12g038650	Solyc02g014310
	Solyc12g040570	Solyc02g014090
	Solyc12g040580	Solyc01g112240
	Solyc12g042480	Solyc01g112210
	Solyc12g042570	Solyc01g112080
	Solyc12g043110	Solyc01g112050
	Solyc12g043120	Solyc01g111710
	Solyc12g044930	Solyc01g111640
	Solyc12g044940	Solyc01g111620
	Solyc12g044950	Solyc01g111610
	Solyc12g045020	Solyc01g111580
[truncated: 315 more rows]

## Sheet: FIRE vs AvrPto FIRE
Original Fire Only	Common	AvrPto "FIRE" only
Solyc01g007020	Solyc00g201160	BTI9_1a
Solyc01g007990	Solyc00g233480	Solyc12g099810
Solyc01g008560	Solyc00g247300	Solyc12g099340
Solyc01g021600	Solyc01g005040	Solyc12g096950
Solyc01g067020	Solyc01g005160	Solyc12g096920
Solyc01g067120	Solyc01g005470	Solyc12g096830
Solyc01g079930	Solyc01g006950	Solyc12g096570
Solyc01g081340	Solyc01g007050	Solyc12g094570
Solyc01g087580	Solyc01g007960	Solyc12g088360
Solyc01g087810	Solyc01g008130	Solyc12g088330
Solyc01g088810	Solyc01g009810	Solyc12g087960
Solyc01g102850	Solyc01g009930	Solyc12g087950
Solyc01g105190	Solyc01g010430	Solyc12g087860
Solyc01g105200	Solyc01g057460	Solyc12g062790
Solyc01g105210	Solyc01g066940	Solyc12g057160
Solyc01g107980	Solyc01g073800	Solyc12g056600
Solyc01g108440	Solyc01g073810	Solyc12g056590
Solyc01g109110	Solyc01g073820	Solyc12g056460
Solyc02g014030	Solyc01g073830	Solyc12g049400
Solyc02g032060	Solyc01g073840	Solyc12g049290
Solyc02g062550	Solyc01g073860	Solyc12g045030
Solyc02g067530	Solyc01g073890	Solyc12g044930
Solyc02g068820	Solyc01g080010	Solyc12g043120
Solyc02g070090	Solyc01g080800	Solyc12g042600
Solyc02g070910	Solyc01g081310	Solyc12g027760
Solyc02g071360	Solyc01g086640	Solyc12g017530
Solyc02g071560	Solyc01g086730	Solyc12g017480
Solyc02g072080	Solyc01g087020	Solyc12g015880
Solyc02g072450	Solyc01g089890	Solyc12g015700
Solyc02g072470	Solyc01g091590	Solyc12g014350
Solyc02g077060	Solyc01g097240	Solyc12g013960
Solyc02g078660	Solyc01g098140	Solyc12g013830
Solyc02g079570	Solyc01g103650	Solyc12g013620
Solyc02g079600	Solyc01g103660	Solyc12g011160
Solyc02g079610	Solyc01g104880	Solyc12g011090
Solyc02g080010	Solyc01g105630	Solyc12g010940
Solyc02g080020	Solyc01g106390	Solyc12g010900
Solyc02g080850	Solyc01g106500	Solyc12g010570
Solyc02g081450	Solyc01g106890	Solyc12g010430
Solyc02g084260	Solyc01g107170	Solyc12g010420
Solyc02g086210	Solyc01g107780	Solyc12g009990
Solyc02g087810	Solyc01g107900	Solyc12g009220
Solyc02g087950	Solyc01g108360	Solyc12g008960
Solyc02g089730	Solyc01g109140	Solyc12g008770
Solyc02g089900	Solyc01g109760	Solyc12g007300
Solyc02g091380	Solyc01g112220	Solyc12g007030
Solyc02g092250	Solyc02g031990	Solyc12g006380
Solyc02g093230	Solyc02g032950	Solyc12g005980
Solyc02g093250	Solyc02g036480	Solyc12g005940
Solyc02g093270	Solyc02g062300	Solyc12g005640
Solyc02g093290	Solyc02g062670	Solyc12g005590
Solyc02g093480	Solyc02g062890	Solyc12g005340
Solyc03g006080	Solyc02g062900	Solyc12g005080
Solyc03g078360	Solyc02g063360	Solyc11g072990
Solyc03g078370	Solyc02g064570	Solyc11g072630
Solyc03g082470	Solyc02g067600	Solyc11g071830
Solyc03g083730	Solyc02g067610	Solyc11g071740
Solyc03g093310	Solyc02g068470	Solyc11g070150
Solyc03g112300	Solyc02g068670	Solyc11g069800
Solyc03g112310	Solyc02g068680	Solyc11g069530
Solyc03g112970	Solyc02g069960	Solyc11g068780
Solyc03g113480	Solyc02g070020	Solyc11g068710
Solyc03g114600	Solyc02g071130	Solyc11g066320
Solyc03g119480	Solyc02g071470	Solyc11g066100
Solyc03g119670	Solyc02g071780	Solyc11g065940
Solyc03g120600	Solyc02g076930	Solyc11g056620
Solyc04g007390	Solyc02g078170	Solyc11g044840
Solyc04g011540	Solyc02g078530	Solyc11g039960
Solyc04g014650	Solyc02g079220	Solyc11g017470
Solyc04g015460	Solyc02g079530	Solyc11g017380
Solyc04g017750	Solyc02g080040	Solyc11g016930
Solyc04g025650	Solyc02g080070	Solyc11g015890
Solyc04g050440	Solyc02g080080	Solyc11g011620
Solyc04g054660	Solyc02g082950	Solyc11g011610
Solyc04g054690	Solyc02g083460	Solyc11g011380
Solyc04g055000	Solyc02g085010	Solyc11g011340
Solyc04g074000	Solyc02g085830	Solyc11g011240
Solyc04g074020	Solyc02g086270	Solyc11g011220
Solyc04g074030	Solyc02g086590	Solyc11g011120
Solyc04g074050	Solyc02g087350	Solyc11g010380
Solyc04g077280	Solyc02g088200	Solyc11g008820
Solyc04g077360	Solyc02g090110	Solyc11g008750
Solyc04g078550	Solyc02g090490	Solyc11g008390
Solyc05g005070	Solyc02g091650	Solyc11g008380
Solyc05g008500	Solyc02g092860	Solyc11g007500
Solyc05g008510	Solyc02g092990	Solyc11g007460
Solyc05g008990	Solyc02g093050	Solyc11g007420
Solyc05g009000	Solyc02g093750	Solyc11g007390
Solyc05g009010	Solyc02g093860	Solyc11g007030
Solyc05g012070	Solyc02g093870	Solyc11g006910
Solyc05g012890	Solyc02g093950	Solyc11g006720
Solyc05g013880	Solyc03g006620	Solyc11g006540
Solyc05g015780	Solyc03g007210	Solyc11g005670
Solyc05g015840	Solyc03g007290	Solyc11g005350
Solyc05g018050	Solyc03g007380	Solyc11g005270
Solyc05g041910	Solyc03g031830	Solyc10g086780
Solyc05g050360	Solyc03g033790	Solyc10g086680
Solyc05g050380	Solyc03g043700	Solyc10g086410
Solyc05g051400	Solyc03g082370	Solyc10g086280
Solyc05g053570	Solyc03g082690	Solyc10g085300
Solyc05g054050	Solyc03g083470	Solyc10g085020
Solyc05g056380	Solyc03g083480	Solyc10g085010
Solyc06g005300	Solyc03g083680	Solyc10g084400
Solyc06g008540	Solyc03g093410	Solyc10g084140
Solyc06g053930	Solyc03g095780	Solyc10g083700
Solyc06g062420	Solyc03g096390	Solyc10g083690
Solyc06g063180	Solyc03g097840	Solyc10g081980
Solyc06g063200	Solyc03g098660	Solyc10g081970
Solyc06g063210	Solyc03g098730	Solyc10g081840
Solyc06g065550	Solyc03g111540	Solyc10g080770
Solyc06g068020	Solyc03g112030	Solyc10g079940
Solyc06g068460	Solyc03g112340	Solyc10g079860
Solyc06g068830	Solyc03g113390	Solyc10g079810
Solyc06g069040	Solyc03g114000	Solyc10g078770
Solyc06g070990	Solyc03g114180	Solyc10g078760
Solyc06g075690	Solyc03g116510	Solyc10g078550
Solyc06g083390	Solyc03g116690	Solyc10g078430
Solyc07g005520	Solyc03g116700	Solyc10g076660
Solyc07g006770	Solyc03g118000	Solyc10g076600
Solyc07g007590	Solyc03g119660	Solyc10g076510
Solyc07g008590	Solyc03g119810	Solyc10g076410
Solyc07g008600	Solyc03g120320	Solyc10g076240
Solyc07g008620	Solyc03g121190	Solyc10g075150
Solyc07g039570	Solyc04g005050	Solyc10g074880
Solyc07g041260	Solyc04g005160	Solyc10g074730
Solyc07g049700	Solyc04g005610	Solyc10g074570
Solyc07g051840	Solyc04g007320	Solyc10g074460
Solyc07g052370	Solyc04g007380	Solyc10g074440
Solyc07g055640	Solyc04g009890	Solyc10g062160
Solyc07g056190	Solyc04g011480	Solyc10g055820
Solyc07g056200	Solyc04g011490	Solyc10g055810
Solyc07g056210	Solyc04g011750	Solyc10g055800
Solyc07g061710	Solyc04g011770	Solyc10g055780
Solyc07g063180	Solyc04g012050	Solyc10g055740
Solyc08g005500	Solyc04g016230	Solyc10g055680
Solyc08g006320	Solyc04g025530	Solyc10g055420
Solyc08g007920	Solyc04g040120	Solyc10g055200
Solyc08g007930	Solyc04g040130	Solyc10g054930
Solyc08g060970	Solyc04g050140	Solyc10g051020
Solyc08g066310	Solyc04g051360	Solyc10g050510
Solyc08g066320	Solyc04g054950	Solyc10g050220
Solyc08g066440	Solyc04g056340	Solyc10g049630
Solyc08g068770	Solyc04g057830	Solyc10g045480
Solyc08g068870	Solyc04g058170	Solyc10g045420
Solyc08g076630	Solyc04g064530	Solyc10g038080
Solyc08g078190	Solyc04g064870	Solyc10g017580
Solyc08g080540	Solyc04g071600	Solyc10g012370
Solyc08g083190	Solyc04g072000	Solyc10g009420
Solyc09g005090	Solyc04g072020	Solyc10g009180
Solyc09g008010	Solyc04g074680	Solyc10g008960
Solyc09g010000	Solyc04g076730	Solyc10g008890
Solyc09g010020	Solyc04g077180	Solyc10g008350
Solyc09g010780	Solyc04g077300	Solyc10g008260
Solyc09g011390	Solyc04g077310	Solyc10g007930
Solyc09g011600	Solyc04g077620	Solyc10g007900
Solyc09g014720	Solyc04g077810	Solyc10g007880
Solyc09g014900	Solyc04g077840	Solyc10g007390
Solyc09g066350	Solyc04g078630	Solyc10g006950
Solyc09g072810	Solyc04g078660	Solyc10g006750
Solyc09g074280	Solyc04g079240	Solyc10g006680
Solyc09g075920	Solyc04g079250	Solyc10g005950
Solyc09g082470	Solyc04g081510	Solyc09g098510
Solyc09g082570	Solyc04g082360	Solyc09g098070
Solyc10g007000	Solyc04g082960	Solyc09g092010
Solyc10g011810	Solyc05g005050	Solyc09g091990
Solyc10g012170	Solyc05g005060	Solyc09g090440
Solyc10g045610	Solyc05g005570	Solyc09g090430
Solyc10g051230	Solyc05g007110	Solyc09g090070
Solyc10g051250	Solyc05g007330	Solyc09g090040
Solyc10g052880	Solyc05g007460	Solyc09g089930
Solyc10g076480	Solyc05g007640	Solyc09g089910
Solyc10g076500	Solyc05g008310	Solyc09g089630
Solyc10g079130	Solyc05g008820	Solyc09g083360
Solyc10g083330	Solyc05g009090	Solyc09g082270
Solyc10g085240	Solyc05g009120	Solyc09g075890
Solyc10g085870	Solyc05g009650	Solyc09g075700
Solyc10g086710	Solyc05g010000	Solyc09g075680
Solyc11g005700	Solyc05g010020	Solyc09g075670
Solyc11g005740	Solyc05g010030	Solyc09g075520
Solyc11g011350	Solyc05g010120	Solyc09g075450
Solyc11g011360	Solyc05g012900	Solyc09g075330
Solyc11g065910	Solyc05g013750	Solyc09g075120
Solyc11g066060	Solyc05g016690	Solyc09g075020
Solyc11g069680	Solyc05g021090	Solyc09g074580
Solyc11g072920	Solyc05g025820	Solyc09g074500
Solyc12g005530	Solyc05g041540	Solyc09g074320
Solyc12g006840	Solyc05g041870	Solyc09g074210
Solyc12g044950	Solyc05g050120	Solyc09g066400
Solyc12g056930	Solyc05g050350	Solyc09g066360
Solyc12g062510	Solyc05g051050	Solyc09g065890
Solyc12g088000	Solyc05g051200	Solyc09g064940
Solyc12g088400	Solyc05g051530	Solyc09g061620
Solyc12g088940	Solyc05g051540	Solyc09g061310
Solyc12g096350	Solyc05g052050	Solyc09g061280
Solyc12g096710	Solyc05g052210	Solyc09g059040
Solyc12g098210	Solyc05g052280	Solyc09g047910
Solyc12g100010	Solyc05g053600	Solyc09g015020
	Solyc05g053760	Solyc09g014860
	Solyc05g054820	Solyc09g014280
	Solyc05g056080	Solyc09g011870
	Solyc05g056500	Solyc09g011860
	Solyc06g005480	Solyc09g011670
	Solyc06g009140	Solyc09g011610
	Solyc06g009390	Solyc09g011520
	Solyc06g010030	Solyc09g011470
	Solyc06g035810	Solyc09g010740
	Solyc06g036410	Solyc09g010630
	Solyc06g036420	Solyc09g010230
	Solyc06g053150	Solyc09g009850
	Solyc06g053670	Solyc09g009840
	Solyc06g060470	Solyc09g009690
	Solyc06g062330	Solyc09g009390
	Solyc06g062920	Solyc09g008200
	Solyc06g063110	Solyc09g008080
	Solyc06g063190	Solyc09g007630
	Solyc06g065010	Solyc09g007520
	Solyc06g066370	Solyc09g007010
	Solyc06g066630	Solyc09g005840
	Solyc06g068800	Solyc08g083280
	Solyc06g069130	Solyc08g082610
	Solyc06g069570	Solyc08g082440
	Solyc06g071070	Solyc08g082390
	Solyc06g072460	Solyc08g082280
	Solyc06g074140	Solyc08g081370
	Solyc06g074620	Solyc08g081240
	Solyc06g076020	Solyc08g080960
	Solyc06g076100	Solyc08g080940
	Solyc06g076130	Solyc08g080900
	Solyc06g076300	Solyc08g080680
	Solyc06g076910	Solyc08g080670
	Solyc06g082440	Solyc08g080660
	Solyc07g005090	Solyc08g080650
	Solyc07g005110	Solyc08g080640
	Solyc07g006090	Solyc08g080630
	Solyc07g006420	Solyc08g080620
	Solyc07g008110	Solyc08g079930
	Solyc07g008120	Solyc08g079910
	Solyc07g008140	Solyc08g079900
	Solyc07g040890	Solyc08g079890
	Solyc07g040900	Solyc08g079880
	Solyc07g041940	Solyc08g079760
	Solyc07g043150	Solyc08g079520
	Solyc07g043320	Solyc08g079440
	Solyc07g045030	Solyc08g078850
	Solyc07g045100	Solyc08g078700
	Solyc07g045160	Solyc08g078510
	Solyc07g045530	Solyc08g078340
	Solyc07g048060	Solyc08g078310
	Solyc07g048070	Solyc08g078180
	Solyc07g053420	Solyc08g078170
	Solyc07g055630	Solyc08g077370
	Solyc07g055710	Solyc08g077330
	Solyc07g056080	Solyc08g077020
	Solyc07g056100	Solyc08g076860
	Solyc07g056510	Solyc08g076670
	Solyc07g056600	Solyc08g075970
	Solyc07g056610	Solyc08g075560
	Solyc07g062490	Solyc08g075550
	Solyc07g062500	Solyc08g074970
	Solyc07g063730	Solyc08g074680
	Solyc07g065340	Solyc08g069060
	Solyc07g065960	Solyc08g068790
	Solyc07g065970	Solyc08g068330
	Solyc07g066330	Solyc08g067630
	Solyc07g066550	Solyc08g067360
	Solyc08g007460	Solyc08g067310
	Solyc08g008280	Solyc08g067120
	Solyc08g014090	Solyc08g066980
	Solyc08g014110	Solyc08g066970
	Solyc08g028780	Solyc08g065480
	Solyc08g029000	Solyc08g065320
	Solyc08g062360	Solyc08g062820
	Solyc08g066020	Solyc08g062680
	Solyc08g066210	Solyc08g062450
	Solyc08g067390	Solyc08g062340
	Solyc08g067610	Solyc08g062180
	Solyc08g067620	Solyc08g061480
	Solyc08g068600	Solyc08g036660
	Solyc08g068610	Solyc08g023510
	Solyc08g068620	Solyc08g021880
	Solyc08g068630	Solyc08g021870
	Solyc08g068640	Solyc08g016270
	Solyc08g068670	Solyc08g016220
	Solyc08g068680	Solyc08g016210
	Solyc08g068690	Solyc08g014170
	Solyc08g068710	Solyc08g014150
	Solyc08g068730	Solyc08g014080
	Solyc08g078040	Solyc08g008150
	Solyc08g078050	Solyc08g008110
	Solyc08g078070	Solyc08g008100
	Solyc08g078650	Solyc08g007230
	Solyc08g079420	Solyc08g007160
	Solyc08g079700	Solyc08g007130
	Solyc08g080130	Solyc08g006750
	Solyc08g080860	Solyc08g006740
	Solyc08g081230	Solyc08g006470
	Solyc08g081700	Solyc08g006330
	Solyc08g082110	Solyc07g066260
	Solyc08g082460	Solyc07g065250
	Solyc08g083050	Solyc07g064650
	Solyc09g005000	Solyc07g063940
	Solyc09g005690	Solyc07g063560
	Solyc09g007730	Solyc07g062630
	Solyc09g008740	Solyc07g062480
	Solyc09g008750	Solyc07g056500
	Solyc09g008760	Solyc07g056480
	Solyc09g009980	Solyc07g056470
	Solyc09g011330	Solyc07g056390
	Solyc09g011540	Solyc07g056280
	Solyc09g011550	Solyc07g056170
	Solyc09g011560	Solyc07g056110
	Solyc09g011590	Solyc07g056000
	Solyc09g011620	Solyc07g055880
	Solyc09g011630	Solyc07g055690
	Solyc09g011640	Solyc07g055560
	Solyc09g011740	Solyc07g055400
	Solyc09g011990	Solyc07g055060
	Solyc09g013150	Solyc07g054830
	Solyc09g014820	Solyc07g054730
	Solyc09g014990	Solyc07g053910
	Solyc09g056430	Solyc07g053550
	Solyc09g057960	Solyc07g052450
	Solyc09g059020	Solyc07g052440
	Solyc09g059430	Solyc07g052150
	Solyc09g064510	Solyc07g052140
	Solyc09g064780	Solyc07g052130
	Solyc09g066160	Solyc07g052120
	Solyc09g066190	Solyc07g052070
	Solyc09g072610	Solyc07g049550
	Solyc09g074350	Solyc07g049530
	Solyc09g074480	Solyc07g049190
	Solyc09g074490	Solyc07g049180
	Solyc09g075820	Solyc07g047800
	Solyc09g075870	Solyc07g045350
	Solyc09g075910	Solyc07g044960
	Solyc09g089640	Solyc07g043550
	Solyc09g090130	Solyc07g043310
	Solyc09g090470	Solyc07g043250
	Solyc09g090730	Solyc07g042590
	Solyc09g090970	Solyc07g042550
	Solyc09g090980	Solyc07g042510
	Solyc09g090990	Solyc07g041830
	Solyc09g091000	Solyc07g041010
	Solyc09g091660	Solyc07g040880
	Solyc09g091670	Solyc07g040710
	Solyc09g098080	Solyc07g040690
	Solyc09g098160	Solyc07g018200
	Solyc10g005480	Solyc07g017860
	Solyc10g006710	Solyc07g014670
	Solyc10g007580	Solyc07g009440
	Solyc10g012080	Solyc07g008940
	Solyc10g017570	Solyc07g008560
	Solyc10g018340	Solyc07g008000
	Solyc10g050890	Solyc07g007330
	Solyc10g051240	Solyc07g007130
	Solyc10g074740	Solyc07g006890
	Solyc10g076780	Solyc07g006500
	Solyc10g078220	Solyc07g006370
	Solyc10g078230	Solyc07g006130
	Solyc10g079930	Solyc07g005130
	Solyc10g080010	Solyc07g005100
	Solyc10g081850	Solyc06g084370
	Solyc10g083290	Solyc06g082700
	Solyc10g084170	Solyc06g082080
	Solyc10g084960	Solyc06g082010
	Solyc10g085030	Solyc06g076450
	Solyc10g085860	Solyc06g076260
	Solyc11g005480	Solyc06g076160
	Solyc11g005630	Solyc06g075610
	Solyc11g005830	Solyc06g075190
	Solyc11g005840	Solyc06g074550
	Solyc11g005860	Solyc06g073990
	Solyc11g006030	Solyc06g073850
	Solyc11g007490	Solyc06g073830
	Solyc11g007770	Solyc06g073760
	Solyc11g007890	Solyc06g073050
	Solyc11g007980	Solyc06g073020
	Solyc11g010500	Solyc06g072610
	Solyc11g010780	Solyc06g072430
	Solyc11g011180	Solyc06g072330
	Solyc11g015900	Solyc06g072230
	Solyc11g017280	Solyc06g071810
	Solyc11g018800	Solyc06g069690
	Solyc11g044390	Solyc06g068890
	Solyc11g044400	Solyc06g066590
	Solyc11g062400	Solyc06g065570
	Solyc11g066800	Solyc06g065560
	Solyc11g068770	Solyc06g065200
	Solyc11g068940	Solyc06g065060
	Solyc11g069220	Solyc06g063350
	Solyc11g071990	Solyc06g063090
	Solyc11g072140	Solyc06g063060
	Solyc11g072470	Solyc06g061170
	Solyc11g072930	Solyc06g059860
	Solyc11g073110	Solyc06g053710
	Solyc12g005720	Solyc06g053700
	Solyc12g007050	Solyc06g053230
	Solyc12g008500	Solyc06g051620
	Solyc12g009520	Solyc06g051540
	Solyc12g010410	Solyc06g050630
	Solyc12g010710	Solyc06g050500
	Solyc12g011100	Solyc06g050440
	Solyc12g013690	Solyc06g049020
	Solyc12g014010	Solyc06g048820
	Solyc12g036330	Solyc06g048810
	Solyc12g036560	Solyc06g036290
	Solyc12g038650	Solyc06g035960
	Solyc12g040570	Solyc06g035620
	Solyc12g040580	Solyc06g011350
	Solyc12g042480	Solyc06g009290
	Solyc12g044940	Solyc06g009280
	Solyc12g045020	Solyc06g009270
	Solyc12g049030	Solyc06g009050
	Solyc12g055710	Solyc06g009040
	Solyc12g056960	Solyc06g009020
	Solyc12g057140	Solyc06g008890
	Solyc12g088040	Solyc06g008750
	Solyc12g088370	Solyc06g008620
	Solyc12g088390	Solyc06g008100
	Solyc12g096960	Solyc06g007930
	Solyc12g099980	Solyc06g007190
	Solyc12g100240	Solyc06g007180
	Solyc12g100250	Solyc06g005520
	Solyc12g100260	Solyc06g005150
	Solyc12g100270	Solyc05g055030
		Solyc05g054860
		Solyc05g054800
		Solyc05g054660
		Solyc05g054650
		Solyc05g054390
		Solyc05g054380
		Solyc05g053330
		Solyc05g053230
		Solyc05g052790
		Solyc05g052750
		Solyc05g052670
		Solyc05g052610
		Solyc05g051570
		Solyc05g047680
		Solyc05g046340
		Solyc05g041920
		Solyc05g018180
		Solyc05g016310
		Solyc05g016060
		Solyc05g015850
		Solyc05g014470
		Solyc05g014390
		Solyc05g013710
		Solyc05g013660
		Solyc05g013650
		Solyc05g013170
		Solyc05g012850
		Solyc05g012820
		Solyc05g012660
		Solyc05g012180
		Solyc05g010470
		Solyc05g009790
		Solyc05g009720
		Solyc05g009610
		Solyc05g009520
		Solyc05g009480
		Solyc05g009420
		Solyc05g009230
		Solyc05g009110
		Solyc05g008220
		Solyc05g008210
		Solyc05g007770
		Solyc05g007220
		Solyc05g006390
		Solyc05g006220
		Solyc05g005700
		Solyc05g005190
		Solyc05g005160
		Solyc04g083160
		Solyc04g083140
		Solyc04g082380
		Solyc04g082160
		Solyc04g081960
		Solyc04g081530
		Solyc04g081290
		Solyc04g080820
		Solyc04g080130
		Solyc04g079860
		Solyc04g079840
		Solyc04g079820
		Solyc04g079760
		Solyc04g079360
		Solyc04g079350
		Solyc04g079300
		Solyc04g079260
		Solyc04g077980
		Solyc04g077850
		Solyc04g077230
		Solyc04g076680
		Solyc04g076220
		Solyc04g074950
		Solyc04g074940
		Solyc04g074830
		Solyc04g074790
		Solyc04g074770
		Solyc04g074470
		Solyc04g074220
		Solyc04g073950
		Solyc04g072640
		Solyc04g071890
		Solyc04g071770
		Solyc04g071070
		Solyc04g071030
		Solyc04g064880
		Solyc04g064860
		Solyc04g064550
		Solyc04g063280
		Solyc04g058160
		Solyc04g057890
		Solyc04g054820
		Solyc04g049090
		Solyc04g040180
		Solyc04g028460
		Solyc04g025560
		Solyc04g025200
		Solyc04g025170
		Solyc04g024780
		Solyc04g017740
		Solyc04g016470
		Solyc04g016460
		Solyc04g016180
		Solyc04g016160
		Solyc04g016000
		Solyc04g015970
		Solyc04g015960
		Solyc04g015570
		Solyc04g015020
		Solyc04g014270
		Solyc04g011520
		Solyc04g011440
		Solyc04g011350
		Solyc04g010250
		Solyc04g009920
		Solyc04g009870
		Solyc04g009860
		Solyc04g009500
		Solyc04g009440
		Solyc04g008100
		Solyc04g007980
		Solyc04g007620
		Solyc04g007580
		Solyc04g007520
		Solyc04g007250
		Solyc04g007220
		Solyc04g007140
		Solyc04g005670
		Solyc03g123780
		Solyc03g123680
		Solyc03g123460
		Solyc03g123370
		Solyc03g122340
		Solyc03g121860
		Solyc03g121090
		Solyc03g121060
		Solyc03g120900
		Solyc03g120390
		Solyc03g120260
		Solyc03g119590
		Solyc03g119520
		Solyc03g119440
		Solyc03g119370
		Solyc03g119240
		Solyc03g118970
		Solyc03g118960
		Solyc03g118450
		Solyc03g118390
		Solyc03g117950
		Solyc03g117860
		Solyc03g117680
		Solyc03g117640
		Solyc03g117490
		Solyc03g117270
		Solyc03g117030
		Solyc03g116900
		Solyc03g116890
		Solyc03g116630
		Solyc03g116320
		Solyc03g115870
		Solyc03g115610
		Solyc03g115410
		Solyc03g115060
		Solyc03g115040
		Solyc03g114500
		Solyc03g114230
		Solyc03g114210
		Solyc03g112700
		Solyc03g111720
		Solyc03g111710
		Solyc03g111310
		Solyc03g111170
		Solyc03g098740
		Solyc03g098670
		Solyc03g098100
		Solyc03g096910
		Solyc03g096550
		Solyc03g096540
		Solyc03g095350
		Solyc03g095330
		Solyc03g094120
		Solyc03g093930
		Solyc03g083440
		Solyc03g083010
		Solyc03g082530
		Solyc03g082520
		Solyc03g080190
		Solyc03g079980
		Solyc03g078490
		Solyc03g044790
		Solyc03g044180
		Solyc03g043900
		Solyc03g034360
		Solyc03g034150
		Solyc03g033810
		Solyc03g031890
		Solyc03g026340
		Solyc03g026280
		Solyc03g026230
		Solyc03g025720
		Solyc03g025680
		Solyc03g025670
		Solyc03g020050
		Solyc03g020040
		Solyc03g020030
		Solyc03g020010
		Solyc03g013420
		Solyc03g007900
		Solyc03g007890
		Solyc03g007430
		Solyc03g007230
		Solyc03g006700
		Solyc03g006400
		Solyc03g005500
		Solyc03g005470
		Solyc03g005130
		Solyc02g094270
		Solyc02g094190
		Solyc02g093830
		Solyc02g093710
		Solyc02g093310
		Solyc02g092890
		Solyc02g092580
		Solyc02g092120
		Solyc02g092110
		Solyc02g091700
		Solyc02g091100
		Solyc02g090980
		Solyc02g090970
		Solyc02g090820
		Solyc02g090750
		Solyc02g090410
		Solyc02g090400
		Solyc02g089990
		Solyc02g089720
		Solyc02g089630
		Solyc02g089160
		Solyc02g089060
		Solyc02g088620
		Solyc02g088460
		Solyc02g088130
		Solyc02g087090
		Solyc02g087070
		Solyc02g086950
		Solyc02g086880
		Solyc02g086850
		Solyc02g086360
		Solyc02g085360
		Solyc02g085300
		Solyc02g084970
		Solyc02g084930
		Solyc02g084840
		Solyc02g084650
		Solyc02g083960
		Solyc02g083850
		Solyc02g083380
		Solyc02g083370
		Solyc02g083360
		Solyc02g082920
		Solyc02g082910
		Solyc02g082900
		Solyc02g082450
		Solyc02g082250
		Solyc02g081430
		Solyc02g080890
		Solyc02g080060
		Solyc02g079750
		Solyc02g079720
		Solyc02g079710
		Solyc02g079700
		Solyc02g079240
		Solyc02g079230
		Solyc02g079170
		Solyc02g078900
		Solyc02g078840
		Solyc02g078400
		Solyc02g078380
		Solyc02g078320
		Solyc02g077520
		Solyc02g077370
		Solyc02g077290
		Solyc02g077080
		Solyc02g076800
		Solyc02g072150
		Solyc02g071870
		Solyc02g071220
		Solyc02g070280
		Solyc02g070110
		Solyc02g069690
		Solyc02g068460
		Solyc02g068300
		Solyc02g067920
		Solyc02g067790
		Solyc02g067690
		Solyc02g067470
		Solyc02g065540
		Solyc02g063520
		Solyc02g063440
		Solyc02g063020
		Solyc02g061770
		Solyc02g032930
		Solyc02g031790
		Solyc01g112080
		Solyc01g112050
		Solyc01g111500
		Solyc01g110800
		Solyc01g110310
		Solyc01g109720
		Solyc01g109710
		Solyc01g109560
		Solyc01g109170
		Solyc01g108490
		Solyc01g108350
		Solyc01g107860
		Solyc01g107820
		Solyc01g107400
		Solyc01g107390
		Solyc01g107090
		Solyc01g106830
		Solyc01g106620
		Solyc01g105450
		Solyc01g105410
		Solyc01g105370
		Solyc01g105280
		Solyc01g105070
		Solyc01g104970
		Solyc01g104770
		Solyc01g103670
		Solyc01g103590
		Solyc01g103470
		Solyc01g102530
		Solyc01g100440
		Solyc01g100010
		Solyc01g099910
		Solyc01g099660
		Solyc01g098910
		Solyc01g098010
		Solyc01g097470
		Solyc01g097350
		Solyc01g097280
		Solyc01g097270
		Solyc01g097230
		Solyc01g097210
		Solyc01g097040
		Solyc01g096930
		Solyc01g096730
		Solyc01g096720
		Solyc01g096520
		Solyc01g096510
		Solyc01g096430
		Solyc01g096420
		Solyc01g096070
		Solyc01g095970
		Solyc01g095620
		Solyc01g095400
		Solyc01g095080
		Solyc01g094960
		Solyc01g094330
		Solyc01g094260
		Solyc01g094250
		Solyc01g094170
		Solyc01g091840
		Solyc01g091700
		Solyc01g091490
		Solyc01g090210
		Solyc01g088440
		Solyc01g087980
		Solyc01g087870
		Solyc01g087570
		Solyc01g087560
		Solyc01g086960
		Solyc01g086850
		Solyc01g086680
		Solyc01g086670
		Solyc01g081540
		Solyc01g081270
		Solyc01g080890
		Solyc01g080570
		Solyc01g080560
		Solyc01g080220
		Solyc01g079940
		Solyc01g079810
		Solyc01g079610
		Solyc01g079600
		Solyc01g079530
		Solyc01g073740
		Solyc01g073720
		Solyc01g067740
		Solyc01g067070
		Solyc01g066720
		Solyc01g060130
		Solyc01g060020
		Solyc01g059980
		Solyc01g058720
		Solyc01g010020
		Solyc01g009780
		Solyc01g009680
		Solyc01g009430
		Solyc01g009160
		Solyc01g008800
		Solyc01g008690
		Solyc01g008670
		Solyc01g008620
		Solyc01g008570
		Solyc01g008500
		Solyc01g008140
		Solyc01g007190
		Solyc01g007040
		Solyc01g007030
		Solyc01g006560
		Solyc01g006300
		Solyc01g006150
		Solyc01g005750
		Solyc01g005430
		Solyc01g005410
		Solyc00g289230
		Solyc00g217960
		Solyc00g174340
		Solyc00g174330
		Solyc00g080750
		Solyc00g075450
		Solyc00g009120
