# Supplementary material for: A novel method of transcriptome interpretation reveals a quantitative suppressive effect on tomato immune signaling by two domains in a single pathogen effector protein
Source: BMC Genomics. 2016 Mar 14;17:229. doi: 10.1186/s12864-016-2534-4 (PMC4790048; doi:10.1186/s12864-016-2534-4)
Supplement: Additional file 5: — Excel workbook. Lists of gene ontology terms associated with each domain in Fig. 3. (XLSX 910 kb) [file 12864_2016_2534_MOESM5_ESM.xlsx]

## Sheet: WT Up
Gene Ontology term	Cluster frequency	Genome frequency of use	Raw P-value	Corrected P-value	Genes annotated to the term
photosynthesis	173 out of 1528 genes, 11.3%	943 out of 34727 genes, 2.7%	2.36e-59	0	Solyc02g070950, Solyc11g010480, Solyc06g008220, Solyc11g072710, Solyc01g106480, Solyc01g097910, Solyc04g079290, Solyc09g076030, Solyc09g090960, Solyc01g105050, Solyc03g118240, Solyc08g013670, Solyc08g083360, Solyc05g056070, Solyc02g067360, Solyc11g069430, Solyc03g096850, Solyc05g025600, Solyc07g066150, Solyc10g045310, Solyc01g105020, Solyc10g044520, Solyc05g026570, Solyc03g082960, Solyc12g099650,…
photosynthesis, light reaction	146 out of 1528 genes, 9.6%	738 out of 34727 genes, 2.1%	2.83e-54	0	Solyc02g070950, Solyc11g010480, Solyc06g008220, Solyc11g072710, Solyc01g106480, Solyc01g097910, Solyc09g076030, Solyc09g090960, Solyc01g105050, Solyc08g013670, Solyc08g083360, Solyc05g056070, Solyc02g067360, Solyc11g069430, Solyc03g096850, Solyc07g066150, Solyc10g045310, Solyc01g105020, Solyc10g044520, Solyc05g026570, Solyc03g082960, Solyc12g099650, Solyc09g074880, Solyc10g079840, Solyc06g063370,…
plastid organization	165 out of 1528 genes, 10.8%	1119 out of 34727 genes, 3.2%	2.25e-43	0	Solyc03g119450, Solyc11g010480, Solyc11g072490, Solyc06g008220, Solyc03g097320, Solyc01g087690, Solyc09g007200, Solyc11g072710, Solyc01g106480, Solyc07g062680, Solyc03g031760, Solyc07g056020, Solyc02g081000, Solyc02g067360, Solyc03g096850, Solyc01g105020, Solyc11g013380, Solyc04g049800, Solyc11g007160, Solyc04g040160, Solyc04g050540, Solyc12g099650, Solyc10g047050, Solyc09g074880, Solyc02g081920,…
cofactor metabolic process	213 out of 1528 genes, 13.9%	1759 out of 34727 genes, 5.1%	3.05e-42	0	Solyc03g033260, Solyc11g010480, Solyc09g089730, Solyc07g007560, Solyc02g084720, Solyc03g097320, Solyc01g087690, Solyc09g007200, Solyc01g106480, Solyc03g096290, Solyc08g081940, Solyc10g085100, Solyc04g079290, Solyc06g006080, Solyc02g086150, Solyc11g045250, Solyc04g005070, Solyc09g031750, Solyc11g006590, Solyc08g078490, Solyc05g007180, Solyc03g118240, Solyc08g013670, Solyc01g007920, Solyc01g008930,…
starch biosynthetic process	94 out of 1528 genes, 6.2%	449 out of 34727 genes, 1.3%	3.25e-37	0	Solyc03g033260, Solyc12g017420, Solyc08g007770, Solyc01g087690, Solyc09g007200, Solyc11g072710, Solyc01g010480, Solyc01g102610, Solyc04g064670, Solyc06g006080, Solyc06g060340, Solyc11g006060, Solyc12g006440, Solyc08g077840, Solyc03g120850, Solyc05g056300, Solyc02g093550, Solyc02g068760, Solyc06g064550, Solyc02g080540, Solyc05g006440, Solyc06g053140, Solyc08g083360, Solyc02g067360, Solyc05g010240,…
NADPH regeneration	84 out of 1528 genes, 5.5%	396 out of 34727 genes, 1.1%	8.44e-34	0	Solyc03g033260, Solyc11g010480, Solyc07g007560, Solyc08g007770, Solyc03g097320, Solyc01g087690, Solyc09g007200, Solyc10g039270, Solyc04g064670, Solyc01g106480, Solyc08g075490, Solyc02g090030, Solyc06g006080, Solyc12g006440, Solyc12g094640, Solyc05g056300, Solyc09g031750, Solyc02g068760, Solyc05g006440, Solyc08g013670, Solyc06g053140, Solyc06g065990, Solyc02g067360, Solyc03g096850, Solyc04g015440,…
maltose metabolic process	41 out of 1528 genes, 2.7%	82 out of 34727 genes, 0.2%	1.05e-33	0	Solyc03g033260, Solyc12g017420, Solyc11g065680, Solyc08g007770, Solyc01g080300, Solyc01g087690, Solyc04g064670, Solyc06g083470, Solyc10g051200, Solyc06g006080, Solyc08g076650, Solyc12g006440, Solyc08g077840, Solyc05g056300, Solyc08g079240, Solyc06g064550, Solyc07g055050, Solyc03g033270, Solyc05g012600, Solyc06g053140, Solyc02g067360, Solyc05g010240, Solyc04g015440, Solyc12g013810, Solyc07g064950,…
isopentenyl diphosphate biosynthetic process, mevalonate-independent pathway	99 out of 1528 genes, 6.5%	545 out of 34727 genes, 1.6%	1.09e-33	0	Solyc03g033260, Solyc03g119450, Solyc03g097320, Solyc01g087690, Solyc09g007200, Solyc10g076700, Solyc10g039270, Solyc01g008920, Solyc04g064670, Solyc12g009200, Solyc01g106480, Solyc09g011830, Solyc08g075490, Solyc10g085100, Solyc04g079290, Solyc06g006080, Solyc02g093460, Solyc07g005510, Solyc12g094640, Solyc03g120850, Solyc03g031860, Solyc05g056300, Solyc07g056020, Solyc11g006590, Solyc02g068760,…
glyceraldehyde-3-phosphate metabolic process	99 out of 1528 genes, 6.5%	546 out of 34727 genes, 1.6%	1.28e-33	0	Solyc03g033260, Solyc03g119450, Solyc03g097320, Solyc01g087690, Solyc09g007200, Solyc10g076700, Solyc10g039270, Solyc01g008920, Solyc04g064670, Solyc12g009200, Solyc01g106480, Solyc09g011830, Solyc08g075490, Solyc10g085100, Solyc04g079290, Solyc06g006080, Solyc02g093460, Solyc07g005510, Solyc12g094640, Solyc03g120850, Solyc03g031860, Solyc05g056300, Solyc07g056020, Solyc11g006590, Solyc02g068760,…
NADP metabolic process	86 out of 1528 genes, 5.6%	417 out of 34727 genes, 1.2%	1.29e-33	0	Solyc03g033260, Solyc11g010480, Solyc07g007560, Solyc08g007770, Solyc03g097320, Solyc01g087690, Solyc09g007200, Solyc10g039270, Solyc04g064670, Solyc01g106480, Solyc08g075490, Solyc02g090030, Solyc06g006080, Solyc12g006440, Solyc12g094640, Solyc05g056300, Solyc09g031750, Solyc02g068760, Solyc05g006440, Solyc08g013670, Solyc06g053140, Solyc06g065990, Solyc02g067360, Solyc03g096850, Solyc04g015440,…
pentose-phosphate shunt	83 out of 1528 genes, 5.4%	389 out of 34727 genes, 1.1%	1.32e-33	0	Solyc03g033260, Solyc11g010480, Solyc07g007560, Solyc08g007770, Solyc03g097320, Solyc01g087690, Solyc09g007200, Solyc10g039270, Solyc04g064670, Solyc01g106480, Solyc08g075490, Solyc02g090030, Solyc06g006080, Solyc12g006440, Solyc12g094640, Solyc05g056300, Solyc09g031750, Solyc02g068760, Solyc05g006440, Solyc08g013670, Solyc06g053140, Solyc06g065990, Solyc02g067360, Solyc03g096850, Solyc04g015440,…
photosystem II assembly	82 out of 1528 genes, 5.4%	380 out of 34727 genes, 1.1%	1.38e-33	0	Solyc11g010480, Solyc06g008220, Solyc08g007770, Solyc11g072710, Solyc01g010480, Solyc10g039270, Solyc01g106480, Solyc06g054260, Solyc02g090030, Solyc04g057870, Solyc12g044280, Solyc06g060340, Solyc04g009020, Solyc09g076030, Solyc12g094640, Solyc02g080540, Solyc05g006440, Solyc05g009930, Solyc06g065990, Solyc03g096850, Solyc10g045310, Solyc01g105020, Solyc01g091240, Solyc10g006330, Solyc10g044520,…
pyruvate metabolic process	103 out of 1528 genes, 6.7%	591 out of 34727 genes, 1.7%	2.06e-33	0	Solyc03g033260, Solyc03g119450, Solyc03g097320, Solyc01g087690, Solyc09g007200, Solyc10g076700, Solyc10g039270, Solyc01g008920, Solyc04g064670, Solyc12g009200, Solyc01g106480, Solyc09g011830, Solyc08g075490, Solyc10g085100, Solyc04g079290, Solyc06g006080, Solyc02g093460, Solyc07g005510, Solyc12g094640, Solyc03g120850, Solyc03g031860, Solyc05g056300, Solyc07g056020, Solyc11g006590, Solyc02g068760,…
isopentenyl diphosphate biosynthetic process	99 out of 1528 genes, 6.5%	560 out of 34727 genes, 1.6%	1.12e-32	0	Solyc03g033260, Solyc03g119450, Solyc03g097320, Solyc01g087690, Solyc09g007200, Solyc10g076700, Solyc10g039270, Solyc01g008920, Solyc04g064670, Solyc12g009200, Solyc01g106480, Solyc09g011830, Solyc08g075490, Solyc10g085100, Solyc04g079290, Solyc06g006080, Solyc02g093460, Solyc07g005510, Solyc12g094640, Solyc03g120850, Solyc03g031860, Solyc05g056300, Solyc07g056020, Solyc11g006590, Solyc02g068760,…
isopentenyl diphosphate metabolic process	99 out of 1528 genes, 6.5%	560 out of 34727 genes, 1.6%	1.12e-32	0	Solyc03g033260, Solyc03g119450, Solyc03g097320, Solyc01g087690, Solyc09g007200, Solyc10g076700, Solyc10g039270, Solyc01g008920, Solyc04g064670, Solyc12g009200, Solyc01g106480, Solyc09g011830, Solyc08g075490, Solyc10g085100, Solyc04g079290, Solyc06g006080, Solyc02g093460, Solyc07g005510, Solyc12g094640, Solyc03g120850, Solyc03g031860, Solyc05g056300, Solyc07g056020, Solyc11g006590, Solyc02g068760,…
chloroplast organization	105 out of 1528 genes, 6.9%	626 out of 34727 genes, 1.8%	1.46e-32	0	Solyc03g119450, Solyc11g072490, Solyc06g008220, Solyc08g007770, Solyc03g097320, Solyc01g087690, Solyc09g007200, Solyc10g076700, Solyc11g072710, Solyc01g010480, Solyc03g119540, Solyc10g039270, Solyc01g106480, Solyc06g075510, Solyc09g011830, Solyc05g044630, Solyc02g090030, Solyc09g010870, Solyc04g057870, Solyc02g080990, Solyc04g009020, Solyc12g094640, Solyc03g120850, Solyc07g056020, Solyc02g068760,…
coenzyme metabolic process	161 out of 1528 genes, 10.5%	1319 out of 34727 genes, 3.8%	3.35e-32	0	Solyc03g033260, Solyc11g010480, Solyc07g007560, Solyc02g084720, Solyc03g097320, Solyc01g087690, Solyc09g007200, Solyc01g106480, Solyc03g096290, Solyc08g081940, Solyc06g006080, Solyc11g045250, Solyc09g031750, Solyc11g006590, Solyc08g078490, Solyc08g013670, Solyc07g018240, Solyc02g067360, Solyc03g096850, Solyc10g049210, Solyc06g074090, Solyc07g066150, Solyc07g065900, Solyc12g098490, Solyc09g092670,…
starch metabolic process	111 out of 1528 genes, 7.3%	707 out of 34727 genes, 2.0%	9.94e-32	0	Solyc03g033260, Solyc12g017420, Solyc08g007770, Solyc01g087690, Solyc09g007200, Solyc11g072710, Solyc01g010480, Solyc01g102610, Solyc01g008920, Solyc04g064670, Solyc08g081940, Solyc06g006080, Solyc06g060340, Solyc11g006060, Solyc12g006440, Solyc08g077840, Solyc03g120850, Solyc05g056300, Solyc02g093550, Solyc02g068760, Solyc06g064550, Solyc02g080540, Solyc05g006440, Solyc06g053140, Solyc08g083360,…
nicotinamide nucleotide metabolic process	87 out of 1528 genes, 5.7%	459 out of 34727 genes, 1.3%	3.96e-31	0	Solyc03g033260, Solyc11g010480, Solyc07g007560, Solyc08g007770, Solyc03g097320, Solyc01g087690, Solyc09g007200, Solyc10g039270, Solyc04g064670, Solyc01g106480, Solyc08g075490, Solyc02g090030, Solyc06g006080, Solyc12g006440, Solyc12g094640, Solyc05g056300, Solyc09g031750, Solyc02g068760, Solyc05g006440, Solyc08g013670, Solyc06g053140, Solyc06g065990, Solyc02g067360, Solyc03g096850, Solyc04g015440,…
pyridine nucleotide metabolic process	87 out of 1528 genes, 5.7%	460 out of 34727 genes, 1.3%	4.68e-31	0	Solyc03g033260, Solyc11g010480, Solyc07g007560, Solyc08g007770, Solyc03g097320, Solyc01g087690, Solyc09g007200, Solyc10g039270, Solyc04g064670, Solyc01g106480, Solyc08g075490, Solyc02g090030, Solyc06g006080, Solyc12g006440, Solyc12g094640, Solyc05g056300, Solyc09g031750, Solyc02g068760, Solyc05g006440, Solyc08g013670, Solyc06g053140, Solyc06g065990, Solyc02g067360, Solyc03g096850, Solyc04g015440,…
pyridine-containing compound metabolic process	87 out of 1528 genes, 5.7%	460 out of 34727 genes, 1.3%	4.68e-31	0	Solyc03g033260, Solyc11g010480, Solyc07g007560, Solyc08g007770, Solyc03g097320, Solyc01g087690, Solyc09g007200, Solyc10g039270, Solyc04g064670, Solyc01g106480, Solyc08g075490, Solyc02g090030, Solyc06g006080, Solyc12g006440, Solyc12g094640, Solyc05g056300, Solyc09g031750, Solyc02g068760, Solyc05g006440, Solyc08g013670, Solyc06g053140, Solyc06g065990, Solyc02g067360, Solyc03g096850, Solyc04g015440,…
oxidoreduction coenzyme metabolic process	106 out of 1528 genes, 6.9%	671 out of 34727 genes, 1.9%	1.43e-30	0	Solyc03g033260, Solyc09g091580, Solyc11g010480, Solyc07g007560, Solyc08g007770, Solyc03g097320, Solyc01g087690, Solyc09g007200, Solyc10g039270, Solyc04g064670, Solyc01g106480, Solyc08g075490, Solyc02g090030, Solyc06g006080, Solyc12g006440, Solyc07g005510, Solyc12g094640, Solyc05g056300, Solyc09g031750, Solyc11g006590, Solyc02g068760, Solyc02g080540, Solyc05g006440, Solyc08g013670, Solyc06g053140,…
pigment metabolic process	161 out of 1528 genes, 10.5%	1365 out of 34727 genes, 3.9%	1.78e-30	0	Solyc03g119450, Solyc09g089730, Solyc03g097320, Solyc01g087690, Solyc10g009530, Solyc01g106480, Solyc02g077140, Solyc10g085100, Solyc11g010410, Solyc04g079290, Solyc02g086150, Solyc04g005070, Solyc08g078490, Solyc05g007180, Solyc03g118240, Solyc11g007540, Solyc01g111330, Solyc09g065620, Solyc02g067360, Solyc12g010910, Solyc10g009580, Solyc12g088700, Solyc07g065900, Solyc04g040160, Solyc12g098490,…
glucan metabolic process	185 out of 1528 genes, 12.1%	1746 out of 34727 genes, 5.0%	4.43e-29	0	Solyc01g073760, Solyc03g033260, Solyc12g017420, Solyc01g099630, Solyc09g091430, Solyc01g087690, Solyc08g082650, Solyc09g007200, Solyc11g072710, Solyc01g079150, Solyc02g091920, Solyc08g081940, Solyc06g006080, Solyc03g120020, Solyc11g006060, Solyc03g083900, Solyc05g014000, Solyc06g064550, Solyc07g007690, Solyc09g015080, Solyc08g083360, Solyc02g067360, Solyc01g105020, Solyc02g080570, Solyc08g082660,…
metabolic process	1145 out of 1528 genes, 74.9%	21452 out of 34727 genes, 61.8%	5.51e-29	0	Solyc11g010480, Solyc11g066510, Solyc05g050770, Solyc09g007810, Solyc02g084720, Solyc08g082650, Solyc02g091290, Solyc02g078590, Solyc12g042770, Solyc03g031760, Solyc04g015070, Solyc01g105360, Solyc03g120020, Solyc11g045250, Solyc04g005070, Solyc11g006590, Solyc06g075460, Solyc03g083900, Solyc06g064550, Solyc11g007540, Solyc01g007920, Solyc04g082500, Solyc03g082860, Solyc10g009580, Solyc11g013380,…
generation of precursor metabolites and energy	215 out of 1528 genes, 14.1%	2207 out of 34727 genes, 6.4%	9.17e-29	0	Solyc02g070950, Solyc11g010480, Solyc06g008220, Solyc11g072710, Solyc08g061930, Solyc01g106480, Solyc03g096290, Solyc12g042770, Solyc07g041920, Solyc11g010410, Solyc01g097910, Solyc01g108630, Solyc09g076030, Solyc09g090960, Solyc01g105050, Solyc08g013670, Solyc11g007540, Solyc09g015080, Solyc08g083360, Solyc05g056070, Solyc06g074820, Solyc02g067360, Solyc11g069430, Solyc03g096850, Solyc07g066150,…
isoprenoid biosynthetic process	170 out of 1528 genes, 11.1%	1560 out of 34727 genes, 4.5%	4.12e-28	0	Solyc03g033260, Solyc03g119450, Solyc09g089730, Solyc03g097320, Solyc01g087690, Solyc09g007200, Solyc04g077440, Solyc02g086970, Solyc01g106480, Solyc02g077140, Solyc10g085100, Solyc04g079290, Solyc06g006080, Solyc07g056020, Solyc11g006590, Solyc03g118240, Solyc11g007540, Solyc08g083360, Solyc12g006520, Solyc12g010910, Solyc10g049210, Solyc03g026120, Solyc12g088700, Solyc04g049800, Solyc09g092670,…
cellular process	1179 out of 1528 genes, 77.2%	22438 out of 34727 genes, 64.6%	1.44e-27	0	Solyc11g010480, Solyc11g066510, Solyc05g050770, Solyc09g007810, Solyc02g084720, Solyc08g082650, Solyc02g091290, Solyc02g078590, Solyc12g042770, Solyc03g031760, Solyc04g015070, Solyc01g105360, Solyc03g120020, Solyc11g045250, Solyc04g005070, Solyc11g006590, Solyc06g075460, Solyc10g083320, Solyc03g083900, Solyc06g064550, Solyc11g007540, Solyc01g007920, Solyc04g082500, Solyc03g082860, Solyc10g009580,…
plastid membrane organization	103 out of 1528 genes, 6.7%	700 out of 34727 genes, 2.0%	3.66e-27	0	Solyc03g119450, Solyc11g010480, Solyc12g009820, Solyc06g008220, Solyc08g007770, Solyc03g097320, Solyc01g087690, Solyc09g007200, Solyc11g072710, Solyc01g010480, Solyc10g039270, Solyc04g064670, Solyc07g062680, Solyc09g011830, Solyc03g031760, Solyc02g090030, Solyc09g010870, Solyc04g057870, Solyc02g080990, Solyc06g060340, Solyc04g009020, Solyc07g056020, Solyc02g068760, Solyc05g006440, Solyc05g009930,…
thylakoid membrane organization	103 out of 1528 genes, 6.7%	700 out of 34727 genes, 2.0%	3.66e-27	0	Solyc03g119450, Solyc11g010480, Solyc12g009820, Solyc06g008220, Solyc08g007770, Solyc03g097320, Solyc01g087690, Solyc09g007200, Solyc11g072710, Solyc01g010480, Solyc10g039270, Solyc04g064670, Solyc07g062680, Solyc09g011830, Solyc03g031760, Solyc02g090030, Solyc09g010870, Solyc04g057870, Solyc02g080990, Solyc06g060340, Solyc04g009020, Solyc07g056020, Solyc02g068760, Solyc05g006440, Solyc05g009930,…
cellular aldehyde metabolic process	110 out of 1528 genes, 7.2%	794 out of 34727 genes, 2.3%	1.07e-26	0	Solyc03g033260, Solyc03g119450, Solyc03g097320, Solyc01g087690, Solyc09g007200, Solyc10g076700, Solyc10g039270, Solyc02g086970, Solyc01g008920, Solyc04g064670, Solyc12g009200, Solyc01g106480, Solyc09g011830, Solyc08g075490, Solyc10g085100, Solyc04g079290, Solyc06g006080, Solyc02g093460, Solyc07g005510, Solyc12g094640, Solyc03g120850, Solyc03g031860, Solyc05g056300, Solyc07g056020, Solyc11g006590,…
photosynthesis, light harvesting	31 out of 1528 genes, 2.0%	59 out of 34727 genes, 0.2%	1.1e-26	0	Solyc10g007690, Solyc02g070950, Solyc02g070990, Solyc02g071000, Solyc02g071030, Solyc05g056050, Solyc09g014520, Solyc10g006230, Solyc03g005780, Solyc07g054290, Solyc12g009200, Solyc07g063600, Solyc12g011450, Solyc02g070980, Solyc01g105030, Solyc02g071010, Solyc07g047850, Solyc06g063370, Solyc12g006140, Solyc03g115900, Solyc02g070940, Solyc01g105050, Solyc03g005760, Solyc03g005770, Solyc05g056070,…
isoprenoid metabolic process	174 out of 1528 genes, 11.4%	1670 out of 34727 genes, 4.8%	1.66e-26	0	Solyc03g033260, Solyc03g119450, Solyc09g089730, Solyc03g097320, Solyc01g087690, Solyc09g007200, Solyc04g077440, Solyc02g086970, Solyc01g106480, Solyc02g077140, Solyc10g085100, Solyc04g079290, Solyc06g006080, Solyc07g056020, Solyc11g006590, Solyc03g118240, Solyc11g007540, Solyc08g083360, Solyc12g006520, Solyc12g010910, Solyc10g049210, Solyc03g025390, Solyc03g026120, Solyc12g088700, Solyc04g049800,…
plastid localization	66 out of 1528 genes, 4.3%	315 out of 34727 genes, 0.9%	1.74e-26	0	Solyc03g119450, Solyc11g072490, Solyc06g008220, Solyc08g007770, Solyc03g097320, Solyc01g087690, Solyc09g007200, Solyc11g072710, Solyc01g010480, Solyc10g039270, Solyc01g106480, Solyc09g011830, Solyc02g090030, Solyc09g010870, Solyc04g057870, Solyc04g009020, Solyc12g094640, Solyc07g056020, Solyc02g068760, Solyc05g006440, Solyc05g009930, Solyc01g111020, Solyc04g015440, Solyc10g006330, Solyc05g013160,…
response to blue light	79 out of 1528 genes, 5.2%	448 out of 34727 genes, 1.3%	3.28e-26	0	Solyc10g007690, Solyc03g044090, Solyc03g119960, Solyc09g007810, Solyc08g007770, Solyc03g097320, Solyc01g087690, Solyc11g072710, Solyc01g010480, Solyc03g119540, Solyc12g009200, Solyc02g092560, Solyc06g069880, Solyc12g094640, Solyc01g105030, Solyc12g006140, Solyc02g069860, Solyc05g007180, Solyc01g105050, Solyc03g005770, Solyc12g006120, Solyc05g056070, Solyc02g087400, Solyc03g096850, Solyc12g011280,…
phospholipid biosynthetic process	126 out of 1528 genes, 8.2%	1016 out of 34727 genes, 2.9%	6.4e-26	0	Solyc10g007840, Solyc03g033260, Solyc03g119450, Solyc03g097320, Solyc01g087690, Solyc09g007200, Solyc10g076700, Solyc10g039270, Solyc01g008920, Solyc04g064670, Solyc12g009200, Solyc01g106480, Solyc09g011830, Solyc08g075490, Solyc10g085100, Solyc04g079290, Solyc06g006080, Solyc02g093460, Solyc07g005510, Solyc12g094640, Solyc03g120850, Solyc03g031860, Solyc05g056300, Solyc07g056020, Solyc11g006590,…
serine family amino acid metabolic process	116 out of 1528 genes, 7.6%	887 out of 34727 genes, 2.6%	6.73e-26	0	Solyc07g047710, Solyc02g065280, Solyc08g006830, Solyc10g076700, Solyc03g031620, Solyc12g009200, Solyc12g044260, Solyc01g106480, Solyc02g077140, Solyc06g054260, Solyc11g010410, Solyc02g090030, Solyc12g044280, Solyc02g092560, Solyc06g060340, Solyc01g108630, Solyc07g005510, Solyc12g094640, Solyc01g105030, Solyc11g006590, Solyc06g009190, Solyc02g080200, Solyc06g064550, Solyc01g105050, Solyc02g080540,…
cellular glucan metabolic process	138 out of 1528 genes, 9.0%	1192 out of 34727 genes, 3.4%	2.2e-25	0	Solyc01g073760, Solyc03g033260, Solyc12g017420, Solyc01g099630, Solyc01g087690, Solyc08g082650, Solyc09g007200, Solyc11g072710, Solyc02g091920, Solyc08g081940, Solyc06g006080, Solyc11g006060, Solyc06g064550, Solyc08g083360, Solyc02g067360, Solyc01g105020, Solyc02g080570, Solyc08g082660, Solyc09g092670, Solyc09g098290, Solyc02g069490, Solyc07g064970, Solyc08g082640, Solyc01g109500, Solyc02g030170,…
chloroplast relocation	64 out of 1528 genes, 4.2%	310 out of 34727 genes, 0.9%	2.4e-25	0	Solyc03g119450, Solyc11g072490, Solyc06g008220, Solyc08g007770, Solyc03g097320, Solyc01g087690, Solyc09g007200, Solyc11g072710, Solyc01g010480, Solyc10g039270, Solyc01g106480, Solyc09g011830, Solyc02g090030, Solyc09g010870, Solyc04g057870, Solyc04g009020, Solyc12g094640, Solyc07g056020, Solyc02g068760, Solyc05g006440, Solyc05g009930, Solyc01g111020, Solyc04g015440, Solyc10g006330, Solyc05g013160,…
establishment of plastid localization	64 out of 1528 genes, 4.2%	310 out of 34727 genes, 0.9%	2.4e-25	0	Solyc03g119450, Solyc11g072490, Solyc06g008220, Solyc08g007770, Solyc03g097320, Solyc01g087690, Solyc09g007200, Solyc11g072710, Solyc01g010480, Solyc10g039270, Solyc01g106480, Solyc09g011830, Solyc02g090030, Solyc09g010870, Solyc04g057870, Solyc04g009020, Solyc12g094640, Solyc07g056020, Solyc02g068760, Solyc05g006440, Solyc05g009930, Solyc01g111020, Solyc04g015440, Solyc10g006330, Solyc05g013160,…
organic acid metabolic process	433 out of 1528 genes, 28.3%	6195 out of 34727 genes, 17.8%	3.34e-25	0	Solyc02g091350, Solyc03g033260, Solyc03g119450, Solyc11g010480, Solyc11g066510, Solyc12g017420, Solyc06g071330, Solyc08g006830, Solyc02g084720, Solyc03g097320, Solyc01g106480, Solyc02g078590, Solyc10g085100, Solyc11g010410, Solyc01g105360, Solyc09g031750, Solyc11g006590, Solyc06g064550, Solyc09g090960, Solyc08g013670, Solyc11g007540, Solyc07g018240, Solyc01g111330, Solyc04g082500, Solyc05g056070,…
cellular ketone metabolic process	436 out of 1528 genes, 28.5%	6259 out of 34727 genes, 18.0%	4.22e-25	0	Solyc02g091350, Solyc03g033260, Solyc03g119450, Solyc11g010480, Solyc11g066510, Solyc12g017420, Solyc06g071330, Solyc08g006830, Solyc02g084720, Solyc03g097320, Solyc01g106480, Solyc02g078590, Solyc10g085100, Solyc11g010410, Solyc01g105360, Solyc09g031750, Solyc11g006590, Solyc06g064550, Solyc09g090960, Solyc08g013670, Solyc11g007540, Solyc07g018240, Solyc01g111330, Solyc04g082500, Solyc05g056070,…
carboxylic acid metabolic process	431 out of 1528 genes, 28.2%	6173 out of 34727 genes, 17.8%	5.71e-25	0	Solyc02g091350, Solyc03g033260, Solyc03g119450, Solyc11g010480, Solyc11g066510, Solyc12g017420, Solyc06g071330, Solyc08g006830, Solyc02g084720, Solyc03g097320, Solyc01g106480, Solyc02g078590, Solyc10g085100, Solyc11g010410, Solyc01g105360, Solyc09g031750, Solyc11g006590, Solyc06g064550, Solyc09g090960, Solyc08g013670, Solyc11g007540, Solyc07g018240, Solyc01g111330, Solyc04g082500, Solyc05g056070,…
oxoacid metabolic process	431 out of 1528 genes, 28.2%	6173 out of 34727 genes, 17.8%	5.71e-25	0	Solyc02g091350, Solyc03g033260, Solyc03g119450, Solyc11g010480, Solyc11g066510, Solyc12g017420, Solyc06g071330, Solyc08g006830, Solyc02g084720, Solyc03g097320, Solyc01g106480, Solyc02g078590, Solyc10g085100, Solyc11g010410, Solyc01g105360, Solyc09g031750, Solyc11g006590, Solyc06g064550, Solyc09g090960, Solyc08g013670, Solyc11g007540, Solyc07g018240, Solyc01g111330, Solyc04g082500, Solyc05g056070,…
phospholipid metabolic process	138 out of 1528 genes, 9.0%	1209 out of 34727 genes, 3.5%	8.63e-25	0	Solyc03g033260, Solyc03g119450, Solyc03g097320, Solyc01g087690, Solyc09g007200, Solyc01g106480, Solyc10g085100, Solyc04g079290, Solyc06g006080, Solyc07g014730, Solyc07g056020, Solyc11g006590, Solyc09g083330, Solyc07g017510, Solyc03g118240, Solyc11g008810, Solyc01g111110, Solyc09g015080, Solyc08g083360, Solyc10g049210, Solyc03g026120, Solyc09g092670, Solyc02g081920, Solyc07g066460, Solyc08g076410,…
response to red light	76 out of 1528 genes, 5.0%	444 out of 34727 genes, 1.3%	2.01e-24	0	Solyc10g007690, Solyc08g007770, Solyc03g097320, Solyc01g087690, Solyc11g072710, Solyc01g010480, Solyc03g119540, Solyc12g009200, Solyc08g075490, Solyc06g069880, Solyc12g094640, Solyc01g105030, Solyc11g006590, Solyc12g006140, Solyc02g088100, Solyc01g105050, Solyc03g005770, Solyc05g056070, Solyc02g087400, Solyc03g096850, Solyc05g007830, Solyc12g011280, Solyc03g116160, Solyc09g092670, Solyc10g044520,…
glucan biosynthetic process	112 out of 1528 genes, 7.3%	873 out of 34727 genes, 2.5%	2.44e-24	0	Solyc01g073760, Solyc03g033260, Solyc12g017420, Solyc08g007770, Solyc01g087690, Solyc08g082650, Solyc09g007200, Solyc11g072710, Solyc01g010480, Solyc01g102610, Solyc04g064670, Solyc04g071650, Solyc06g006080, Solyc06g060340, Solyc11g006060, Solyc12g006440, Solyc08g077840, Solyc03g120850, Solyc05g056300, Solyc02g093550, Solyc02g068760, Solyc06g064550, Solyc02g080540, Solyc05g006440, Solyc06g053140,…
cellular metabolic process	1054 out of 1528 genes, 69.0%	19672 out of 34727 genes, 56.6%	3.31e-24	0	Solyc11g010480, Solyc11g066510, Solyc05g050770, Solyc09g007810, Solyc02g084720, Solyc08g082650, Solyc02g091290, Solyc02g078590, Solyc12g042770, Solyc03g031760, Solyc04g015070, Solyc01g105360, Solyc03g120020, Solyc11g045250, Solyc04g005070, Solyc11g006590, Solyc03g083900, Solyc06g064550, Solyc11g007540, Solyc01g007920, Solyc04g082500, Solyc03g082860, Solyc10g009580, Solyc11g013380, Solyc06g053620,…
small molecule metabolic process	567 out of 1528 genes, 37.1%	8924 out of 34727 genes, 25.7%	5.74e-24	0	Solyc11g010480, Solyc11g066510, Solyc06g071330, Solyc02g084720, Solyc02g078590, Solyc03g096290, Solyc11g010410, Solyc01g105360, Solyc11g006590, Solyc03g083900, Solyc06g064550, Solyc11g007540, Solyc01g007920, Solyc04g082500, Solyc06g074820, Solyc10g009580, Solyc10g049210, Solyc05g054600, Solyc03g026120, Solyc07g065900, Solyc08g082660, Solyc11g006300, Solyc02g069490, Solyc03g121170, Solyc06g005750,…
lipid metabolic process	378 out of 1528 genes, 24.7%	5275 out of 34727 genes, 15.2%	1.61e-23	0	Solyc02g091350, Solyc03g033260, Solyc03g119450, Solyc10g008710, Solyc12g017420, Solyc02g084720, Solyc03g097320, Solyc04g077440, Solyc01g106480, Solyc02g078590, Solyc03g096290, Solyc08g081940, Solyc10g085100, Solyc01g105360, Solyc07g014730, Solyc11g006590, Solyc11g007540, Solyc01g111110, Solyc07g018240, Solyc09g015080, Solyc01g099020, Solyc10g049210, Solyc03g025390, Solyc03g026120, Solyc04g049800,…
pigment biosynthetic process	129 out of 1528 genes, 8.4%	1130 out of 34727 genes, 3.3%	3.2e-23	0	Solyc03g119450, Solyc03g097320, Solyc01g087690, Solyc10g009530, Solyc01g106480, Solyc02g077140, Solyc10g085100, Solyc11g010410, Solyc04g079290, Solyc02g086150, Solyc08g078490, Solyc03g118240, Solyc11g007540, Solyc01g111330, Solyc12g010910, Solyc10g009580, Solyc12g088700, Solyc07g065900, Solyc04g040160, Solyc12g098490, Solyc05g053120, Solyc01g111320, Solyc05g018130, Solyc00g006820, Solyc11g010800,…
serine family amino acid biosynthetic process	96 out of 1528 genes, 6.3%	700 out of 34727 genes, 2.0%	4.28e-23	0	Solyc02g065280, Solyc08g006830, Solyc10g076700, Solyc03g031620, Solyc12g009200, Solyc12g044260, Solyc02g077140, Solyc06g054260, Solyc11g010410, Solyc02g090030, Solyc12g044280, Solyc02g092560, Solyc06g060340, Solyc01g108630, Solyc12g094640, Solyc01g105030, Solyc06g064550, Solyc01g105050, Solyc02g080540, Solyc08g013670, Solyc05g056070, Solyc06g074820, Solyc12g010910, Solyc02g087400, Solyc11g069430,…
lipid biosynthetic process	295 out of 1528 genes, 19.3%	3813 out of 34727 genes, 11.0%	8.11e-23	0	Solyc03g033260, Solyc03g119450, Solyc02g084720, Solyc03g097320, Solyc04g077440, Solyc01g106480, Solyc02g078590, Solyc03g096290, Solyc08g081940, Solyc10g085100, Solyc11g006590, Solyc11g007540, Solyc01g111110, Solyc07g018240, Solyc09g015080, Solyc10g049210, Solyc03g026120, Solyc04g049800, Solyc06g053620, Solyc08g082660, Solyc11g006300, Solyc02g069490, Solyc06g064940, Solyc06g005750, Solyc02g091140,…
sulfur compound biosynthetic process	181 out of 1528 genes, 11.8%	1923 out of 34727 genes, 5.5%	1.67e-22	0	Solyc03g033260, Solyc12g017420, Solyc09g089730, Solyc10g008520, Solyc02g065280, Solyc08g006830, Solyc11g072710, Solyc01g106480, Solyc02g077140, Solyc02g091920, Solyc11g010410, Solyc06g006080, Solyc01g108630, Solyc04g005070, Solyc11g006590, Solyc06g064550, Solyc01g105050, Solyc08g013670, Solyc04g082500, Solyc08g083360, Solyc05g056070, Solyc06g074820, Solyc02g067360, Solyc12g010910, Solyc02g087400,…
cysteine biosynthetic process	91 out of 1528 genes, 6.0%	654 out of 34727 genes, 1.9%	2.18e-22	0	Solyc02g065280, Solyc08g006830, Solyc10g076700, Solyc03g031620, Solyc12g009200, Solyc02g077140, Solyc06g054260, Solyc11g010410, Solyc02g090030, Solyc12g044280, Solyc02g092560, Solyc06g060340, Solyc01g108630, Solyc12g094640, Solyc01g105030, Solyc01g105050, Solyc02g080540, Solyc08g013670, Solyc05g056070, Solyc06g074820, Solyc12g010910, Solyc02g087400, Solyc11g069430, Solyc10g049210, Solyc04g078200,…
cysteine metabolic process	91 out of 1528 genes, 6.0%	659 out of 34727 genes, 1.9%	3.71e-22	0	Solyc02g065280, Solyc08g006830, Solyc10g076700, Solyc03g031620, Solyc12g009200, Solyc02g077140, Solyc06g054260, Solyc11g010410, Solyc02g090030, Solyc12g044280, Solyc02g092560, Solyc06g060340, Solyc01g108630, Solyc12g094640, Solyc01g105030, Solyc01g105050, Solyc02g080540, Solyc08g013670, Solyc05g056070, Solyc06g074820, Solyc12g010910, Solyc02g087400, Solyc11g069430, Solyc10g049210, Solyc04g078200,…
mRNA modification	59 out of 1528 genes, 3.9%	305 out of 34727 genes, 0.9%	5.75e-22	0	Solyc05g055350, Solyc07g006030, Solyc08g066610, Solyc01g087690, Solyc11g072710, Solyc11g073160, Solyc01g010480, Solyc03g007030, Solyc06g083470, Solyc07g062680, Solyc10g051200, Solyc02g066920, Solyc02g086150, Solyc02g080990, Solyc11g006060, Solyc01g102860, Solyc03g120850, Solyc02g093550, Solyc03g119740, Solyc02g081000, Solyc11g064750, Solyc01g111020, Solyc09g083150, Solyc02g067360, Solyc08g080250,…
polysaccharide metabolic process	239 out of 1528 genes, 15.6%	2912 out of 34727 genes, 8.4%	1.45e-21	0	Solyc01g073760, Solyc03g033260, Solyc11g066510, Solyc12g017420, Solyc01g099630, Solyc09g091430, Solyc01g087690, Solyc08g082650, Solyc09g007200, Solyc11g072710, Solyc01g079150, Solyc02g091920, Solyc08g081940, Solyc06g006080, Solyc03g120020, Solyc11g006060, Solyc06g075460, Solyc03g083900, Solyc05g014000, Solyc06g064550, Solyc07g007690, Solyc11g008810, Solyc09g015080, Solyc08g083360, Solyc06g074820,…
sulfur compound metabolic process	193 out of 1528 genes, 12.6%	2167 out of 34727 genes, 6.2%	3.13e-21	0	Solyc03g033260, Solyc12g017420, Solyc09g089730, Solyc10g008520, Solyc02g065280, Solyc08g006830, Solyc11g072710, Solyc01g106480, Solyc02g077140, Solyc02g091920, Solyc11g010410, Solyc06g006080, Solyc01g108630, Solyc04g005070, Solyc11g006590, Solyc06g064550, Solyc01g105050, Solyc08g013670, Solyc11g007540, Solyc11g008810, Solyc04g082500, Solyc08g083360, Solyc05g056070, Solyc06g074820, Solyc02g067360,…
cellular carbohydrate metabolic process	186 out of 1528 genes, 12.2%	2067 out of 34727 genes, 6.0%	5.97e-21	0	Solyc01g073760, Solyc03g033260, Solyc11g066510, Solyc12g017420, Solyc01g099630, Solyc01g087690, Solyc08g082650, Solyc09g007200, Solyc11g072710, Solyc01g106480, Solyc02g091920, Solyc08g081940, Solyc06g006080, Solyc11g006060, Solyc03g083900, Solyc06g064550, Solyc08g083360, Solyc06g074820, Solyc02g067360, Solyc11g069430, Solyc01g105020, Solyc02g080570, Solyc08g082660, Solyc09g092670, Solyc09g098290,…
cellular carbohydrate biosynthetic process	154 out of 1528 genes, 10.1%	1574 out of 34727 genes, 4.5%	8.5e-21	0	Solyc01g073760, Solyc03g033260, Solyc11g066510, Solyc12g017420, Solyc01g087690, Solyc08g082650, Solyc09g007200, Solyc11g072710, Solyc06g006080, Solyc11g006060, Solyc03g083900, Solyc06g064550, Solyc08g083360, Solyc06g074820, Solyc02g067360, Solyc11g069430, Solyc01g105020, Solyc02g080570, Solyc08g082660, Solyc09g092670, Solyc09g098290, Solyc02g069490, Solyc02g091140, Solyc07g064970, Solyc06g068770,…
cellular polysaccharide metabolic process	168 out of 1528 genes, 11.0%	1811 out of 34727 genes, 5.2%	2.87e-20	0	Solyc01g073760, Solyc03g033260, Solyc11g066510, Solyc12g017420, Solyc01g099630, Solyc01g087690, Solyc08g082650, Solyc09g007200, Solyc11g072710, Solyc02g091920, Solyc08g081940, Solyc06g006080, Solyc11g006060, Solyc03g083900, Solyc06g064550, Solyc08g083360, Solyc06g074820, Solyc02g067360, Solyc11g069430, Solyc01g105020, Solyc02g080570, Solyc08g082660, Solyc09g092670, Solyc09g098290, Solyc02g069490,…
cellular amino acid biosynthetic process	166 out of 1528 genes, 10.9%	1782 out of 34727 genes, 5.1%	3.27e-20	0	Solyc07g047710, Solyc02g065280, Solyc08g006830, Solyc02g084720, Solyc12g044260, Solyc01g106480, Solyc02g077140, Solyc11g010410, Solyc01g108630, Solyc11g006590, Solyc06g064550, Solyc09g090960, Solyc01g105050, Solyc08g013670, Solyc04g082500, Solyc05g056070, Solyc06g074820, Solyc12g010910, Solyc02g087400, Solyc11g069430, Solyc10g049210, Solyc07g066150, Solyc09g092670, Solyc12g098490, Solyc02g069490,…
heterocycle metabolic process	337 out of 1528 genes, 22.1%	4761 out of 34727 genes, 13.7%	7.31e-20	0	Solyc02g091350, Solyc03g033260, Solyc03g112150, Solyc11g010480, Solyc12g017420, Solyc08g006830, Solyc03g097320, Solyc01g106480, Solyc10g085100, Solyc11g010410, Solyc11g045250, Solyc04g005070, Solyc05g053870, Solyc09g031750, Solyc11g006590, Solyc11g007900, Solyc06g064550, Solyc08g013670, Solyc11g007540, Solyc01g008930, Solyc10g009580, Solyc10g049210, Solyc07g066150, Solyc07g065900, Solyc04g040160,…
carbohydrate catabolic process	176 out of 1528 genes, 11.5%	1967 out of 34727 genes, 5.7%	1.38e-19	0	Solyc03g033260, Solyc11g010480, Solyc07g007560, Solyc09g091430, Solyc03g097320, Solyc01g087690, Solyc09g007200, Solyc01g106480, Solyc03g096290, Solyc08g081940, Solyc07g041920, Solyc11g010410, Solyc06g006080, Solyc09g031750, Solyc05g014000, Solyc09g090960, Solyc08g013670, Solyc11g008810, Solyc09g015080, Solyc06g074820, Solyc02g067360, Solyc11g069430, Solyc03g096850, Solyc07g065900, Solyc08g082660,…
cellular polysaccharide biosynthetic process	146 out of 1528 genes, 9.6%	1500 out of 34727 genes, 4.3%	1.52e-19	0	Solyc01g073760, Solyc03g033260, Solyc11g066510, Solyc12g017420, Solyc01g087690, Solyc08g082650, Solyc09g007200, Solyc11g072710, Solyc06g006080, Solyc11g006060, Solyc03g083900, Solyc06g064550, Solyc08g083360, Solyc06g074820, Solyc02g067360, Solyc11g069430, Solyc01g105020, Solyc02g080570, Solyc08g082660, Solyc09g092670, Solyc09g098290, Solyc02g069490, Solyc02g091140, Solyc07g064970, Solyc06g068770,…
chlorophyll metabolic process	78 out of 1528 genes, 5.1%	559 out of 34727 genes, 1.6%	1.97e-19	0	Solyc09g091580, Solyc09g089730, Solyc08g007770, Solyc10g085680, Solyc04g015750, Solyc04g076870, Solyc01g008920, Solyc01g106480, Solyc05g006920, Solyc08g075490, Solyc10g085100, Solyc07g005510, Solyc04g005070, Solyc12g094640, Solyc03g031860, Solyc09g089690, Solyc11g071460, Solyc05g007180, Solyc02g080540, Solyc03g118240, Solyc04g063240, Solyc09g065620, Solyc02g067360, Solyc04g054190, Solyc04g040160,…
regulation of proton transport	48 out of 1528 genes, 3.1%	236 out of 34727 genes, 0.7%	4.58e-19	0	Solyc03g044090, Solyc03g119960, Solyc01g105680, Solyc11g072710, Solyc01g010480, Solyc03g119540, Solyc12g009200, Solyc09g075460, Solyc02g092560, Solyc06g069880, Solyc06g073180, Solyc12g094640, Solyc01g105030, Solyc07g056020, Solyc03g115900, Solyc01g108070, Solyc01g105050, Solyc03g118240, Solyc05g056070, Solyc07g008540, Solyc08g080250, Solyc02g087400, Solyc02g092480, Solyc01g067890, Solyc01g105020,…
disaccharide metabolic process	46 out of 1528 genes, 3.0%	222 out of 34727 genes, 0.6%	1.14e-18	0	Solyc03g033260, Solyc12g017420, Solyc11g065680, Solyc08g007770, Solyc03g083960, Solyc01g080300, Solyc01g087690, Solyc04g064670, Solyc08g077110, Solyc06g083470, Solyc10g051200, Solyc06g006080, Solyc08g076650, Solyc12g006440, Solyc08g077840, Solyc05g056300, Solyc08g079240, Solyc04g071340, Solyc06g064550, Solyc07g055050, Solyc03g033270, Solyc05g012600, Solyc06g053140, Solyc02g067360, Solyc05g010240,…
small molecule biosynthetic process	325 out of 1528 genes, 21.3%	4631 out of 34727 genes, 13.3%	1.53e-18	0	Solyc03g119450, Solyc11g066510, Solyc08g006830, Solyc02g084720, Solyc04g077440, Solyc01g106480, Solyc02g078590, Solyc11g010410, Solyc09g031750, Solyc11g006590, Solyc06g064550, Solyc09g090960, Solyc08g013670, Solyc11g007540, Solyc07g018240, Solyc01g111330, Solyc04g082500, Solyc05g056070, Solyc06g074820, Solyc02g087400, Solyc11g069430, Solyc10g009580, Solyc10g049210, Solyc07g066150, Solyc04g049800,…
phosphatidylglycerol biosynthetic process	38 out of 1528 genes, 2.5%	154 out of 34727 genes, 0.4%	2.21e-18	0	Solyc10g007840, Solyc03g119450, Solyc04g008570, Solyc08g075480, Solyc09g007200, Solyc01g106480, Solyc10g051200, Solyc01g094700, Solyc03g116730, Solyc08g075490, Solyc01g057200, Solyc04g050930, Solyc07g005510, Solyc03g120850, Solyc03g031860, Solyc09g083330, Solyc10g079110, Solyc09g064500, Solyc02g068760, Solyc07g054210, Solyc03g120230, Solyc05g010240, Solyc04g015440, Solyc01g109370, Solyc01g067890,…
polysaccharide biosynthetic process	168 out of 1528 genes, 11.0%	1893 out of 34727 genes, 5.5%	2.27e-18	0	Solyc01g073760, Solyc03g033260, Solyc11g066510, Solyc12g017420, Solyc01g087690, Solyc08g082650, Solyc09g007200, Solyc11g072710, Solyc06g006080, Solyc11g006060, Solyc03g083900, Solyc06g064550, Solyc08g083360, Solyc06g074820, Solyc02g067360, Solyc11g069430, Solyc01g105020, Solyc03g026120, Solyc02g080570, Solyc08g082660, Solyc09g092670, Solyc09g098290, Solyc02g069490, Solyc03g121170, Solyc02g091140,…
cellular amino acid metabolic process	214 out of 1528 genes, 14.0%	2657 out of 34727 genes, 7.7%	2.4e-18	0	Solyc11g010480, Solyc07g047710, Solyc02g065280, Solyc08g006830, Solyc02g084720, Solyc12g044260, Solyc01g106480, Solyc02g077140, Solyc11g010410, Solyc01g108630, Solyc01g111990, Solyc11g006590, Solyc06g064550, Solyc09g090960, Solyc01g105050, Solyc08g013670, Solyc02g081000, Solyc04g082500, Solyc05g056070, Solyc06g074820, Solyc12g010910, Solyc02g087400, Solyc11g069430, Solyc10g009580, Solyc10g049210,…
cellular lipid metabolic process	307 out of 1528 genes, 20.1%	4312 out of 34727 genes, 12.4%	2.46e-18	0	Solyc02g091350, Solyc03g033260, Solyc03g119450, Solyc12g017420, Solyc03g097320, Solyc04g077440, Solyc01g106480, Solyc02g078590, Solyc10g085100, Solyc01g105360, Solyc07g014730, Solyc11g006590, Solyc11g007540, Solyc01g111110, Solyc07g018240, Solyc09g015080, Solyc10g049210, Solyc03g025390, Solyc03g026120, Solyc04g049800, Solyc06g053620, Solyc11g006300, Solyc03g121170, Solyc06g005750, Solyc02g091140,…
porphyrin-containing compound metabolic process	82 out of 1528 genes, 5.4%	635 out of 34727 genes, 1.8%	2.79e-18	0	Solyc09g091580, Solyc09g089730, Solyc08g007770, Solyc10g085680, Solyc04g015750, Solyc04g076870, Solyc01g008920, Solyc01g106480, Solyc05g006920, Solyc08g075490, Solyc10g085100, Solyc04g079290, Solyc02g086150, Solyc07g005510, Solyc04g005070, Solyc12g094640, Solyc03g031860, Solyc09g089690, Solyc11g071460, Solyc05g007180, Solyc02g080540, Solyc03g118240, Solyc04g063240, Solyc09g065620, Solyc02g067360,…
carbohydrate metabolic process	375 out of 1528 genes, 24.5%	5599 out of 34727 genes, 16.1%	3.09e-18	0	Solyc01g073760, Solyc03g033260, Solyc11g010480, Solyc11g066510, Solyc12g017420, Solyc09g091430, Solyc02g084720, Solyc03g097320, Solyc08g082650, Solyc11g072710, Solyc01g106480, Solyc02g078590, Solyc03g096290, Solyc08g081940, Solyc07g041920, Solyc11g010410, Solyc03g120020, Solyc09g031750, Solyc06g075460, Solyc03g083900, Solyc05g014000, Solyc06g064550, Solyc09g090960, Solyc08g013670, Solyc09g015080,…
tetrapyrrole metabolic process	84 out of 1528 genes, 5.5%	663 out of 34727 genes, 1.9%	3.48e-18	0	Solyc09g091580, Solyc09g089730, Solyc08g007770, Solyc10g085680, Solyc04g015750, Solyc04g076870, Solyc01g008920, Solyc01g106480, Solyc05g006920, Solyc08g075490, Solyc10g085100, Solyc04g079290, Solyc02g086150, Solyc07g005510, Solyc04g005070, Solyc12g094640, Solyc03g031860, Solyc09g089690, Solyc11g071460, Solyc05g007180, Solyc02g080540, Solyc03g118240, Solyc01g008930, Solyc04g063240, Solyc09g065620,…
organic acid biosynthetic process	311 out of 1528 genes, 20.4%	4401 out of 34727 genes, 12.7%	4.05e-18	0	Solyc03g119450, Solyc11g066510, Solyc08g006830, Solyc02g084720, Solyc01g106480, Solyc02g078590, Solyc11g010410, Solyc09g031750, Solyc11g006590, Solyc06g064550, Solyc09g090960, Solyc08g013670, Solyc11g007540, Solyc07g018240, Solyc01g111330, Solyc04g082500, Solyc05g056070, Solyc06g074820, Solyc02g087400, Solyc11g069430, Solyc10g009580, Solyc10g049210, Solyc07g066150, Solyc04g049800, Solyc12g098490,…
carboxylic acid biosynthetic process	311 out of 1528 genes, 20.4%	4401 out of 34727 genes, 12.7%	4.05e-18	0	Solyc03g119450, Solyc11g066510, Solyc08g006830, Solyc02g084720, Solyc01g106480, Solyc02g078590, Solyc11g010410, Solyc09g031750, Solyc11g006590, Solyc06g064550, Solyc09g090960, Solyc08g013670, Solyc11g007540, Solyc07g018240, Solyc01g111330, Solyc04g082500, Solyc05g056070, Solyc06g074820, Solyc02g087400, Solyc11g069430, Solyc10g009580, Solyc10g049210, Solyc07g066150, Solyc04g049800, Solyc12g098490,…
biosynthetic process	798 out of 1528 genes, 52.2%	14444 out of 34727 genes, 41.6%	7.25e-18	0	Solyc01g073760, Solyc11g010480, Solyc11g066510, Solyc09g007810, Solyc02g084720, Solyc08g082650, Solyc10g009530, Solyc02g091290, Solyc02g078590, Solyc03g096290, Solyc03g031760, Solyc11g010410, Solyc03g120020, Solyc04g005070, Solyc11g006590, Solyc03g083900, Solyc06g064550, Solyc11g007540, Solyc01g007920, Solyc04g082500, Solyc06g074820, Solyc03g082860, Solyc10g009580, Solyc10g049210, Solyc05g054600,…
phosphatidylglycerol metabolic process	38 out of 1528 genes, 2.5%	163 out of 34727 genes, 0.5%	1.76e-17	0	Solyc10g007840, Solyc03g119450, Solyc04g008570, Solyc08g075480, Solyc09g007200, Solyc01g106480, Solyc10g051200, Solyc01g094700, Solyc03g116730, Solyc08g075490, Solyc01g057200, Solyc04g050930, Solyc07g005510, Solyc03g120850, Solyc03g031860, Solyc09g083330, Solyc10g079110, Solyc09g064500, Solyc02g068760, Solyc07g054210, Solyc03g120230, Solyc05g010240, Solyc04g015440, Solyc01g109370, Solyc01g067890,…
leaf morphogenesis	115 out of 1528 genes, 7.5%	1118 out of 34727 genes, 3.2%	2.57e-17	0	Solyc11g069510, Solyc07g047710, Solyc08g082570, Solyc06g008220, Solyc03g097320, Solyc01g087690, Solyc03g119540, Solyc05g041430, Solyc04g064670, Solyc01g106480, Solyc06g075510, Solyc07g062680, Solyc12g005240, Solyc01g097910, Solyc02g090030, Solyc02g086150, Solyc04g057870, Solyc04g009020, Solyc02g093300, Solyc05g007180, Solyc09g090960, Solyc02g080540, Solyc01g111330, Solyc04g082500, Solyc02g087400,…
sulfur amino acid biosynthetic process	105 out of 1528 genes, 6.9%	981 out of 34727 genes, 2.8%	4.4e-17	0	Solyc02g065280, Solyc08g006830, Solyc10g076700, Solyc03g031620, Solyc12g009200, Solyc02g077140, Solyc06g054260, Solyc11g010410, Solyc02g090030, Solyc12g044280, Solyc02g092560, Solyc06g060340, Solyc01g108630, Solyc12g094640, Solyc01g105030, Solyc02g086460, Solyc06g064550, Solyc01g105050, Solyc02g080540, Solyc08g013670, Solyc04g082500, Solyc05g056070, Solyc06g074820, Solyc12g010910, Solyc02g087400,…
photosynthetic electron transport in photosystem I	26 out of 1528 genes, 1.7%	75 out of 34727 genes, 0.2%	5.5e-17	0	Solyc11g010480, Solyc03g026210, Solyc10g044520, Solyc05g026570, Solyc08g007770, Solyc01g097910, Solyc02g090030, Solyc03g114450, Solyc12g044280, Solyc12g036170, Solyc02g083810, Solyc03g062720, Solyc03g116870, Solyc12g094640, Solyc03g062710, Solyc05g052600, Solyc02g080540, Solyc08g080050, Solyc08g013670, Solyc12g056830, Solyc08g083360, Solyc10g075160, Solyc01g095670, Solyc09g090570, Solyc05g050500,…
shoot morphogenesis	170 out of 1528 genes, 11.1%	2008 out of 34727 genes, 5.8%	1.26e-16	0	Solyc07g047710, Solyc08g082570, Solyc06g008220, Solyc03g097320, Solyc01g087690, Solyc09g007200, Solyc11g072710, Solyc08g061930, Solyc01g106480, Solyc07g062680, Solyc03g031760, Solyc01g097910, Solyc02g086150, Solyc11g006060, Solyc05g007180, Solyc02g071580, Solyc09g090960, Solyc02g081000, Solyc01g111330, Solyc04g082500, Solyc02g087400, Solyc10g009580, Solyc07g052590, Solyc04g049800, Solyc07g065900,…
ncRNA metabolic process	136 out of 1528 genes, 8.9%	1465 out of 34727 genes, 4.2%	1.47e-16	0	Solyc11g010480, Solyc06g008220, Solyc03g097320, Solyc01g087690, Solyc09g007200, Solyc11g072710, Solyc02g091290, Solyc01g106480, Solyc09g091590, Solyc01g111990, Solyc07g056020, Solyc01g068290, Solyc02g081000, Solyc03g121530, Solyc03g096850, Solyc05g054600, Solyc01g105020, Solyc12g099650, Solyc04g074750, Solyc02g081920, Solyc05g006070, Solyc06g076790, Solyc06g063370, Solyc01g081490, Solyc06g074890,…
secondary metabolic process	233 out of 1528 genes, 15.2%	3132 out of 34727 genes, 9.0%	6.51e-16	0	Solyc03g033260, Solyc04g008500, Solyc05g050770, Solyc12g017420, Solyc09g089730, Solyc10g008520, Solyc08g006830, Solyc02g084720, Solyc11g072710, Solyc03g078720, Solyc10g009530, Solyc01g106480, Solyc02g077140, Solyc02g091920, Solyc11g010410, Solyc04g079290, Solyc06g006080, Solyc04g005070, Solyc11g006590, Solyc02g069250, Solyc03g083900, Solyc06g064550, Solyc11g007540, Solyc01g111330, Solyc08g083360,…
protein-chromophore linkage	34 out of 1528 genes, 2.2%	146 out of 34727 genes, 0.4%	8.93e-16	0	Solyc10g007690, Solyc02g070950, Solyc02g071000, Solyc10g006230, Solyc03g005780, Solyc11g072710, Solyc01g010480, Solyc12g009200, Solyc07g063600, Solyc12g011450, Solyc08g074270, Solyc01g105030, Solyc02g071010, Solyc03g115900, Solyc12g006140, Solyc02g070940, Solyc01g105050, Solyc03g005770, Solyc05g056070, Solyc12g011280, Solyc05g056050, Solyc02g071030, Solyc02g070990, Solyc09g014520, Solyc02g070980,…
response to far red light	61 out of 1528 genes, 4.0%	431 out of 34727 genes, 1.2%	9.01e-16	0	Solyc10g007690, Solyc02g071000, Solyc01g110670, Solyc08g007770, Solyc10g006230, Solyc03g005780, Solyc03g097320, Solyc01g087690, Solyc11g072710, Solyc01g010480, Solyc03g119540, Solyc12g009200, Solyc07g063600, Solyc12g011450, Solyc06g069880, Solyc06g073180, Solyc12g094640, Solyc01g105030, Solyc03g115900, Solyc12g006140, Solyc07g054210, Solyc01g105050, Solyc03g005770, Solyc05g056070, Solyc07g008540,…
oxidation-reduction process	252 out of 1528 genes, 16.5%	3500 out of 34727 genes, 10.1%	1.6e-15	0	Solyc02g091350, Solyc03g033260, Solyc11g010480, Solyc04g008500, Solyc12g017420, Solyc09g089730, Solyc07g007560, Solyc03g097320, Solyc01g087690, Solyc09g007200, Solyc04g077440, Solyc02g086970, Solyc08g061930, Solyc12g044260, Solyc01g106480, Solyc12g042770, Solyc11g010410, Solyc01g097910, Solyc04g079290, Solyc06g006080, Solyc01g105360, Solyc01g108630, Solyc09g031750, Solyc11g006590, Solyc02g069250,…
sulfur amino acid metabolic process	107 out of 1528 genes, 7.0%	1066 out of 34727 genes, 3.1%	1.84e-15	0	Solyc02g065280, Solyc08g006830, Solyc10g076700, Solyc03g031620, Solyc12g009200, Solyc02g077140, Solyc06g054260, Solyc11g010410, Solyc02g090030, Solyc12g044280, Solyc02g092560, Solyc06g060340, Solyc01g108630, Solyc12g094640, Solyc01g105030, Solyc11g006590, Solyc02g086460, Solyc06g064550, Solyc01g105050, Solyc02g080540, Solyc08g013670, Solyc04g082500, Solyc05g056070, Solyc06g074820, Solyc12g010910,…
cellular aromatic compound metabolic process	286 out of 1528 genes, 18.7%	4131 out of 34727 genes, 11.9%	1.89e-15	0	Solyc02g091350, Solyc11g066510, Solyc05g050770, Solyc08g006830, Solyc02g084720, Solyc04g077440, Solyc10g009530, Solyc01g106480, Solyc02g078590, Solyc11g010410, Solyc11g045250, Solyc05g053870, Solyc09g031750, Solyc11g006590, Solyc02g069250, Solyc03g083900, Solyc09g090960, Solyc11g007540, Solyc01g007920, Solyc01g111330, Solyc04g082500, Solyc06g074820, Solyc11g069430, Solyc10g009580, Solyc10g049210,…
primary metabolic process	1002 out of 1528 genes, 65.6%	19427 out of 34727 genes, 55.9%	2.79e-15	0	Solyc01g073760, Solyc10g008710, Solyc11g010480, Solyc11g066510, Solyc03g119960, Solyc05g050770, Solyc06g071330, Solyc09g007810, Solyc09g091430, Solyc02g084720, Solyc08g082650, Solyc02g091290, Solyc02g078590, Solyc03g096290, Solyc03g031760, Solyc04g015070, Solyc07g041920, Solyc11g010410, Solyc01g105360, Solyc03g120020, Solyc11g045250, Solyc11g006590, Solyc06g075460, Solyc01g100270, Solyc03g083900,…
aromatic amino acid family biosynthetic process	37 out of 1528 genes, 2.4%	180 out of 34727 genes, 0.5%	3.54e-15	0	Solyc01g094790, Solyc11g006590, Solyc06g060310, Solyc06g073290, Solyc07g054210, Solyc09g090960, Solyc01g090790, Solyc07g064280, Solyc10g086150, Solyc08g080250, Solyc05g050980, Solyc07g005830, Solyc11g009080, Solyc01g067890, Solyc09g007850, Solyc09g092670, Solyc07g005570, Solyc05g013160, Solyc04g074750, Solyc03g007540, Solyc07g066460, Solyc06g084460, Solyc10g006900, Solyc05g013150, Solyc03g078080,…
glucose catabolic process	127 out of 1528 genes, 8.3%	1390 out of 34727 genes, 4.0%	5.28e-15	0	Solyc03g033260, Solyc11g010480, Solyc07g007560, Solyc08g007770, Solyc03g097320, Solyc01g087690, Solyc09g007200, Solyc10g039270, Solyc04g064670, Solyc04g071650, Solyc01g106480, Solyc03g096290, Solyc07g041920, Solyc08g075490, Solyc11g010410, Solyc02g090030, Solyc06g006080, Solyc12g006440, Solyc12g094640, Solyc05g056300, Solyc09g031750, Solyc10g084280, Solyc02g068760, Solyc09g090960, Solyc05g006440,…
monosaccharide catabolic process	129 out of 1528 genes, 8.4%	1422 out of 34727 genes, 4.1%	5.43e-15	0	Solyc03g033260, Solyc11g010480, Solyc07g007560, Solyc03g097320, Solyc01g087690, Solyc09g007200, Solyc01g106480, Solyc03g096290, Solyc07g041920, Solyc11g010410, Solyc06g006080, Solyc09g031750, Solyc09g090960, Solyc08g013670, Solyc09g015080, Solyc06g074820, Solyc02g067360, Solyc11g069430, Solyc03g096850, Solyc07g065900, Solyc08g082660, Solyc09g092670, Solyc06g064940, Solyc12g044330, Solyc09g097890,…
system development	526 out of 1528 genes, 34.4%	8926 out of 34727 genes, 25.7%	5.97e-15	0	Solyc01g073760, Solyc11g066510, Solyc03g119960, Solyc06g071330, Solyc09g007810, Solyc09g091430, Solyc02g084720, Solyc08g065430, Solyc08g082650, Solyc03g031760, Solyc04g015070, Solyc07g041920, Solyc11g010410, Solyc11g045250, Solyc11g006590, Solyc03g083900, Solyc11g007540, Solyc04g082500, Solyc06g074820, Solyc03g082860, Solyc10g009580, Solyc05g054600, Solyc02g092480, Solyc03g026120, Solyc11g013380,…
establishment of organelle localization	69 out of 1528 genes, 4.5%	550 out of 34727 genes, 1.6%	5.98e-15	0	Solyc03g119450, Solyc11g072490, Solyc06g008220, Solyc08g007770, Solyc03g097320, Solyc01g087690, Solyc09g007200, Solyc11g072710, Solyc01g010480, Solyc10g039270, Solyc01g106480, Solyc09g011830, Solyc02g090030, Solyc09g010870, Solyc04g057870, Solyc04g009020, Solyc12g094640, Solyc07g056020, Solyc02g068760, Solyc05g006440, Solyc05g009930, Solyc01g111020, Solyc08g080780, Solyc04g015440, Solyc10g006330,…
carbohydrate biosynthetic process	195 out of 1528 genes, 12.8%	2526 out of 34727 genes, 7.3%	6.8e-15	0	Solyc01g073760, Solyc03g033260, Solyc11g066510, Solyc12g017420, Solyc01g087690, Solyc08g082650, Solyc09g007200, Solyc11g072710, Solyc01g106480, Solyc06g006080, Solyc11g006060, Solyc03g083900, Solyc06g064550, Solyc09g090960, Solyc08g083360, Solyc06g074820, Solyc02g067360, Solyc11g069430, Solyc01g105020, Solyc03g026120, Solyc07g065900, Solyc02g080570, Solyc08g082660, Solyc09g092670, Solyc09g098290,…
glucose metabolic process	139 out of 1528 genes, 9.1%	1591 out of 34727 genes, 4.6%	8.79e-15	0	Solyc03g033260, Solyc11g010480, Solyc07g007560, Solyc03g097320, Solyc01g087690, Solyc09g007200, Solyc01g106480, Solyc03g096290, Solyc07g041920, Solyc11g010410, Solyc06g006080, Solyc09g031750, Solyc09g090960, Solyc08g013670, Solyc09g015080, Solyc06g074820, Solyc02g067360, Solyc11g069430, Solyc03g096850, Solyc07g065900, Solyc08g082660, Solyc09g092670, Solyc06g064940, Solyc09g008670, Solyc12g044330,…
hexose catabolic process	127 out of 1528 genes, 8.3%	1409 out of 34727 genes, 4.1%	1.44e-14	0	Solyc03g033260, Solyc11g010480, Solyc07g007560, Solyc08g007770, Solyc03g097320, Solyc01g087690, Solyc09g007200, Solyc10g039270, Solyc04g064670, Solyc04g071650, Solyc01g106480, Solyc03g096290, Solyc07g041920, Solyc08g075490, Solyc11g010410, Solyc02g090030, Solyc06g006080, Solyc12g006440, Solyc12g094640, Solyc05g056300, Solyc09g031750, Solyc10g084280, Solyc02g068760, Solyc09g090960, Solyc05g006440,…
monosaccharide metabolic process	150 out of 1528 genes, 9.8%	1781 out of 34727 genes, 5.1%	1.45e-14	0	Solyc03g033260, Solyc11g010480, Solyc07g007560, Solyc03g097320, Solyc01g087690, Solyc09g007200, Solyc01g106480, Solyc03g096290, Solyc07g041920, Solyc11g010410, Solyc06g006080, Solyc09g031750, Solyc09g090960, Solyc08g013670, Solyc09g015080, Solyc06g074820, Solyc02g067360, Solyc11g069430, Solyc03g096850, Solyc07g065900, Solyc08g082660, Solyc09g092670, Solyc06g064940, Solyc10g047050, Solyc09g008670,…
cellular biosynthetic process	753 out of 1528 genes, 49.3%	13840 out of 34727 genes, 39.9%	1.49e-14	0	Solyc01g073760, Solyc11g010480, Solyc11g066510, Solyc09g007810, Solyc02g084720, Solyc08g082650, Solyc10g009530, Solyc02g091290, Solyc02g078590, Solyc03g031760, Solyc11g010410, Solyc03g120020, Solyc04g005070, Solyc11g006590, Solyc03g083900, Solyc06g064550, Solyc11g007540, Solyc01g007920, Solyc04g082500, Solyc06g074820, Solyc03g082860, Solyc10g009580, Solyc10g049210, Solyc05g054600, Solyc03g026120,…
rRNA processing	102 out of 1528 genes, 6.7%	1028 out of 34727 genes, 3.0%	1.81e-14	0	Solyc11g010480, Solyc06g008220, Solyc08g007770, Solyc03g097320, Solyc01g087690, Solyc03g111260, Solyc11g072710, Solyc01g010480, Solyc10g039270, Solyc01g008920, Solyc12g009200, Solyc01g106480, Solyc09g091590, Solyc02g090030, Solyc09g010870, Solyc02g080990, Solyc06g060340, Solyc06g062980, Solyc04g009020, Solyc12g094640, Solyc02g080540, Solyc05g009930, Solyc02g066930, Solyc02g081000, Solyc06g065990,…
hexose metabolic process	143 out of 1528 genes, 9.4%	1676 out of 34727 genes, 4.8%	2.3e-14	0	Solyc03g033260, Solyc11g010480, Solyc07g007560, Solyc03g097320, Solyc01g087690, Solyc09g007200, Solyc01g106480, Solyc03g096290, Solyc07g041920, Solyc11g010410, Solyc06g006080, Solyc09g031750, Solyc09g090960, Solyc08g013670, Solyc09g015080, Solyc06g074820, Solyc02g067360, Solyc11g069430, Solyc03g096850, Solyc07g065900, Solyc08g082660, Solyc09g092670, Solyc06g064940, Solyc09g008670, Solyc12g044330,…
cellular component biogenesis	353 out of 1528 genes, 23.1%	5511 out of 34727 genes, 15.9%	3.17e-14	0	Solyc11g010480, Solyc11g066510, Solyc03g119960, Solyc06g008220, Solyc09g091430, Solyc02g084720, Solyc03g097320, Solyc08g082650, Solyc11g072710, Solyc01g106480, Solyc08g081940, Solyc03g031760, Solyc04g015070, Solyc09g076030, Solyc11g007900, Solyc03g083900, Solyc05g014000, Solyc09g090960, Solyc06g074820, Solyc03g082860, Solyc03g121530, Solyc11g069430, Solyc02g092480, Solyc03g026120, Solyc11g013380,…
protein targeting to chloroplast	27 out of 1528 genes, 1.8%	103 out of 34727 genes, 0.3%	3.59e-14	0	Solyc09g007850, Solyc12g013890, Solyc04g040160, Solyc03g113630, Solyc04g050540, Solyc03g119540, Solyc04g074750, Solyc02g081920, Solyc11g071890, Solyc01g057200, Solyc07g017760, Solyc03g078080, Solyc05g012100, Solyc11g012850, Solyc06g060310, Solyc01g080780, Solyc02g077280, Solyc09g090960, Solyc04g054270, Solyc08g045780, Solyc01g107320, Solyc10g086150, Solyc07g008540, Solyc02g087400, Solyc07g005830,…
establishment of protein localization to chloroplast	27 out of 1528 genes, 1.8%	103 out of 34727 genes, 0.3%	3.59e-14	0	Solyc09g007850, Solyc12g013890, Solyc04g040160, Solyc03g113630, Solyc04g050540, Solyc03g119540, Solyc04g074750, Solyc02g081920, Solyc11g071890, Solyc01g057200, Solyc07g017760, Solyc03g078080, Solyc05g012100, Solyc11g012850, Solyc06g060310, Solyc01g080780, Solyc02g077280, Solyc09g090960, Solyc04g054270, Solyc08g045780, Solyc01g107320, Solyc10g086150, Solyc07g008540, Solyc02g087400, Solyc07g005830,…
protein localization to chloroplast	27 out of 1528 genes, 1.8%	103 out of 34727 genes, 0.3%	3.59e-14	0	Solyc09g007850, Solyc12g013890, Solyc04g040160, Solyc03g113630, Solyc04g050540, Solyc03g119540, Solyc04g074750, Solyc02g081920, Solyc11g071890, Solyc01g057200, Solyc07g017760, Solyc03g078080, Solyc05g012100, Solyc11g012850, Solyc06g060310, Solyc01g080780, Solyc02g077280, Solyc09g090960, Solyc04g054270, Solyc08g045780, Solyc01g107320, Solyc10g086150, Solyc07g008540, Solyc02g087400, Solyc07g005830,…
organelle localization	76 out of 1528 genes, 5.0%	672 out of 34727 genes, 1.9%	6.42e-14	0	Solyc03g119450, Solyc11g072490, Solyc06g008220, Solyc08g007770, Solyc03g097320, Solyc01g087690, Solyc09g007200, Solyc11g072710, Solyc01g010480, Solyc10g039270, Solyc01g106480, Solyc09g011830, Solyc02g090030, Solyc09g010870, Solyc04g057870, Solyc04g009020, Solyc12g094640, Solyc07g056020, Solyc02g068760, Solyc05g006440, Solyc05g009930, Solyc01g111020, Solyc08g080780, Solyc01g100190, Solyc04g015440,…
rRNA metabolic process	102 out of 1528 genes, 6.7%	1050 out of 34727 genes, 3.0%	6.89e-14	0	Solyc11g010480, Solyc06g008220, Solyc08g007770, Solyc03g097320, Solyc01g087690, Solyc03g111260, Solyc11g072710, Solyc01g010480, Solyc10g039270, Solyc01g008920, Solyc12g009200, Solyc01g106480, Solyc09g091590, Solyc02g090030, Solyc09g010870, Solyc02g080990, Solyc06g060340, Solyc06g062980, Solyc04g009020, Solyc12g094640, Solyc02g080540, Solyc05g009930, Solyc02g066930, Solyc02g081000, Solyc06g065990,…
photosynthetic electron transport chain	31 out of 1528 genes, 2.0%	140 out of 34727 genes, 0.4%	7.16e-14	0	Solyc11g010480, Solyc03g026210, Solyc10g044520, Solyc05g026570, Solyc08g007770, Solyc03g082960, Solyc01g102610, Solyc10g079840, Solyc01g097910, Solyc02g090030, Solyc03g114450, Solyc12g044280, Solyc12g036170, Solyc02g083810, Solyc03g062720, Solyc03g116870, Solyc05g007780, Solyc12g094640, Solyc03g062710, Solyc05g052600, Solyc02g080540, Solyc08g080050, Solyc08g013670, Solyc12g056830, Solyc08g083360,…
monocarboxylic acid metabolic process	308 out of 1528 genes, 20.2%	4678 out of 34727 genes, 13.5%	8.34e-14	0	Solyc02g091350, Solyc03g033260, Solyc03g119450, Solyc11g066510, Solyc12g017420, Solyc03g097320, Solyc01g106480, Solyc02g078590, Solyc10g085100, Solyc01g105360, Solyc09g031750, Solyc11g006590, Solyc09g090960, Solyc11g007540, Solyc07g018240, Solyc01g111330, Solyc04g082500, Solyc11g069430, Solyc10g009580, Solyc10g049210, Solyc03g026120, Solyc04g049800, Solyc03g121170, Solyc06g005750, Solyc01g111320,…
response to light stimulus	285 out of 1528 genes, 18.7%	4254 out of 34727 genes, 12.2%	1.21e-13	0	Solyc11g066510, Solyc03g119960, Solyc09g007810, Solyc09g091430, Solyc03g097320, Solyc11g072710, Solyc01g106480, Solyc03g031760, Solyc04g015070, Solyc11g010410, Solyc11g045250, Solyc07g014730, Solyc09g031750, Solyc11g006590, Solyc02g088100, Solyc03g083900, Solyc05g014000, Solyc11g007540, Solyc05g055740, Solyc07g018240, Solyc01g111330, Solyc05g056070, Solyc06g074820, Solyc02g087400, Solyc11g005340,…
secondary metabolite biosynthetic process	173 out of 1528 genes, 11.3%	2229 out of 34727 genes, 6.4%	1.76e-13	0	Solyc03g033260, Solyc04g008500, Solyc12g017420, Solyc09g089730, Solyc10g008520, Solyc08g006830, Solyc11g072710, Solyc03g078720, Solyc10g009530, Solyc02g077140, Solyc02g091920, Solyc11g010410, Solyc04g079290, Solyc04g005070, Solyc11g006590, Solyc02g069250, Solyc06g064550, Solyc11g007540, Solyc01g111330, Solyc08g083360, Solyc02g067360, Solyc12g010910, Solyc10g009580, Solyc12g088700, Solyc07g065900,…
organ development	444 out of 1528 genes, 29.1%	7424 out of 34727 genes, 21.4%	3.03e-13	0	Solyc11g066510, Solyc03g119960, Solyc06g071330, Solyc08g082570, Solyc09g007810, Solyc06g008220, Solyc09g091430, Solyc02g084720, Solyc03g097320, Solyc11g072710, Solyc01g106480, Solyc08g081940, Solyc03g031760, Solyc04g015070, Solyc07g041920, Solyc11g045250, Solyc05g053870, Solyc11g006590, Solyc11g007900, Solyc03g083900, Solyc05g014000, Solyc09g090960, Solyc09g015080, Solyc01g111330, Solyc04g082500,…
tetraterpenoid biosynthetic process	45 out of 1528 genes, 2.9%	301 out of 34727 genes, 0.9%	7.65e-13	0	Solyc03g119450, Solyc08g075480, Solyc08g063130, Solyc03g097320, Solyc01g087690, Solyc01g110160, Solyc01g106480, Solyc02g077140, Solyc10g051200, Solyc03g116730, Solyc08g075490, Solyc10g085100, Solyc04g050930, Solyc04g079290, Solyc03g034070, Solyc07g005510, Solyc03g120850, Solyc03g031860, Solyc05g005480, Solyc06g073290, Solyc07g054210, Solyc09g083150, Solyc12g010910, Solyc05g010240, Solyc01g067890,…
carotenoid biosynthetic process	45 out of 1528 genes, 2.9%	301 out of 34727 genes, 0.9%	7.65e-13	0	Solyc03g119450, Solyc08g075480, Solyc08g063130, Solyc03g097320, Solyc01g087690, Solyc01g110160, Solyc01g106480, Solyc02g077140, Solyc10g051200, Solyc03g116730, Solyc08g075490, Solyc10g085100, Solyc04g050930, Solyc04g079290, Solyc03g034070, Solyc07g005510, Solyc03g120850, Solyc03g031860, Solyc05g005480, Solyc06g073290, Solyc07g054210, Solyc09g083150, Solyc12g010910, Solyc05g010240, Solyc01g067890,…
chlorophyll biosynthetic process	43 out of 1528 genes, 2.8%	281 out of 34727 genes, 0.8%	1.1e-12	0	Solyc01g094790, Solyc08g075480, Solyc04g015750, Solyc03g005190, Solyc04g076870, Solyc01g008920, Solyc01g106480, Solyc03g116730, Solyc08g075490, Solyc10g085100, Solyc04g050930, Solyc12g036170, Solyc07g005510, Solyc06g073180, Solyc12g094640, Solyc10g077040, Solyc03g031860, Solyc05g005480, Solyc06g060310, Solyc06g073290, Solyc07g054210, Solyc01g090790, Solyc02g080540, Solyc03g118240, Solyc12g056830,…
ncRNA processing	113 out of 1528 genes, 7.4%	1274 out of 34727 genes, 3.7%	1.25e-12	0	Solyc11g010480, Solyc06g008220, Solyc08g007770, Solyc03g097320, Solyc01g087690, Solyc03g111260, Solyc11g072710, Solyc01g010480, Solyc10g039270, Solyc01g008920, Solyc02g091290, Solyc12g009200, Solyc01g106480, Solyc09g091590, Solyc02g090030, Solyc09g010870, Solyc02g080990, Solyc02g093460, Solyc06g060340, Solyc06g062980, Solyc04g009020, Solyc12g094640, Solyc01g068290, Solyc05g053190, Solyc02g080540,…
transcription from plastid promoter	35 out of 1528 genes, 2.3%	196 out of 34727 genes, 0.6%	1.52e-12	0	Solyc06g008220, Solyc11g072710, Solyc01g010480, Solyc10g039270, Solyc09g011830, Solyc01g057200, Solyc02g090030, Solyc04g057870, Solyc07g017760, Solyc04g009020, Solyc09g091880, Solyc05g012100, Solyc07g056020, Solyc06g066340, Solyc04g054270, Solyc05g009930, Solyc01g107320, Solyc01g111020, Solyc12g098370, Solyc02g070390, Solyc10g006330, Solyc03g113630, Solyc04g050540, Solyc02g081920, Solyc08g081170,…
cell wall organization	191 out of 1528 genes, 12.5%	2606 out of 34727 genes, 7.5%	1.6e-12	0	Solyc01g073760, Solyc03g119960, Solyc01g099630, Solyc07g047710, Solyc09g091430, Solyc02g084720, Solyc08g082650, Solyc09g007200, Solyc01g079150, Solyc02g091920, Solyc07g056580, Solyc08g081940, Solyc03g120020, Solyc11g006590, Solyc02g088100, Solyc10g083320, Solyc03g083900, Solyc05g014000, Solyc07g007690, Solyc09g015080, Solyc01g111330, Solyc04g082500, Solyc06g074820, Solyc05g007830, Solyc02g092480,…
aromatic compound biosynthetic process	223 out of 1528 genes, 14.6%	3187 out of 34727 genes, 9.2%	1.67e-12	0	Solyc11g066510, Solyc04g008500, Solyc10g008520, Solyc07g007560, Solyc08g006830, Solyc10g009530, Solyc02g078590, Solyc11g010410, Solyc04g079290, Solyc06g006080, Solyc09g031750, Solyc11g006590, Solyc02g069250, Solyc08g078490, Solyc09g090960, Solyc11g007540, Solyc01g111330, Solyc04g082500, Solyc11g069430, Solyc10g009580, Solyc10g049210, Solyc12g088700, Solyc07g065900, Solyc08g082660, Solyc09g092670,…
cofactor biosynthetic process	79 out of 1528 genes, 5.2%	761 out of 34727 genes, 2.2%	1.81e-12	0	Solyc09g091580, Solyc04g015750, Solyc04g076870, Solyc01g008920, Solyc01g106480, Solyc08g075490, Solyc10g085100, Solyc04g079290, Solyc06g006080, Solyc02g086150, Solyc07g005510, Solyc12g094640, Solyc03g031860, Solyc11g006590, Solyc08g078490, Solyc02g080540, Solyc03g118240, Solyc01g007920, Solyc01g008930, Solyc07g018240, Solyc04g054190, Solyc10g049210, Solyc05g005180, Solyc04g040160, Solyc09g092670,…
response to radiation	292 out of 1528 genes, 19.1%	4501 out of 34727 genes, 13.0%	2.57e-12	0	Solyc11g066510, Solyc03g119960, Solyc09g007810, Solyc09g091430, Solyc03g097320, Solyc11g072710, Solyc01g106480, Solyc03g031760, Solyc04g015070, Solyc11g010410, Solyc11g045250, Solyc07g014730, Solyc09g031750, Solyc11g006590, Solyc02g088100, Solyc03g083900, Solyc05g014000, Solyc11g007540, Solyc05g055740, Solyc07g018240, Solyc01g111330, Solyc05g056070, Solyc06g074820, Solyc02g087400, Solyc11g005340,…
tetraterpenoid metabolic process	45 out of 1528 genes, 2.9%	314 out of 34727 genes, 0.9%	3.42e-12	0	Solyc03g119450, Solyc08g075480, Solyc08g063130, Solyc03g097320, Solyc01g087690, Solyc01g110160, Solyc01g106480, Solyc02g077140, Solyc10g051200, Solyc03g116730, Solyc08g075490, Solyc10g085100, Solyc04g050930, Solyc04g079290, Solyc03g034070, Solyc07g005510, Solyc03g120850, Solyc03g031860, Solyc05g005480, Solyc06g073290, Solyc07g054210, Solyc09g083150, Solyc12g010910, Solyc05g010240, Solyc01g067890,…
carotenoid metabolic process	45 out of 1528 genes, 2.9%	314 out of 34727 genes, 0.9%	3.42e-12	0	Solyc03g119450, Solyc08g075480, Solyc08g063130, Solyc03g097320, Solyc01g087690, Solyc01g110160, Solyc01g106480, Solyc02g077140, Solyc10g051200, Solyc03g116730, Solyc08g075490, Solyc10g085100, Solyc04g050930, Solyc04g079290, Solyc03g034070, Solyc07g005510, Solyc03g120850, Solyc03g031860, Solyc05g005480, Solyc06g073290, Solyc07g054210, Solyc09g083150, Solyc12g010910, Solyc05g010240, Solyc01g067890,…
ribosome biogenesis	104 out of 1528 genes, 6.8%	1152 out of 34727 genes, 3.3%	3.61e-12	0	Solyc11g010480, Solyc06g008220, Solyc08g007770, Solyc03g097320, Solyc01g087690, Solyc03g111260, Solyc11g072710, Solyc01g010480, Solyc10g039270, Solyc01g008920, Solyc12g009200, Solyc01g106480, Solyc09g091590, Solyc02g090030, Solyc09g010870, Solyc02g080990, Solyc06g060340, Solyc06g062980, Solyc04g009020, Solyc12g094640, Solyc02g080540, Solyc05g009930, Solyc02g066930, Solyc02g081000, Solyc06g065990,…
shoot system development	199 out of 1528 genes, 13.0%	2775 out of 34727 genes, 8.0%	3.71e-12	0	Solyc03g119960, Solyc07g047710, Solyc08g082570, Solyc09g007810, Solyc09g089730, Solyc06g008220, Solyc03g097320, Solyc01g087690, Solyc09g007200, Solyc11g072710, Solyc08g061930, Solyc01g106480, Solyc07g062680, Solyc03g031760, Solyc01g097910, Solyc02g086150, Solyc11g006060, Solyc05g007180, Solyc02g071580, Solyc09g090960, Solyc02g081000, Solyc01g111330, Solyc04g082500, Solyc02g087400, Solyc10g009580,…
biological regulation	809 out of 1528 genes, 52.9%	15413 out of 34727 genes, 44.4%	4.02e-12	0	Solyc01g073760, Solyc10g008710, Solyc11g066510, Solyc03g119960, Solyc06g071330, Solyc09g007810, Solyc09g091430, Solyc02g084720, Solyc08g065430, Solyc02g078590, Solyc03g096290, Solyc03g031760, Solyc04g015070, Solyc07g041920, Solyc11g010410, Solyc01g105360, Solyc03g120020, Solyc11g045250, Solyc04g005070, Solyc11g006590, Solyc06g075460, Solyc02g088100, Solyc03g083900, Solyc06g064550, Solyc11g007540,…
shoot development	198 out of 1528 genes, 13.0%	2762 out of 34727 genes, 8.0%	4.37e-12	0	Solyc03g119960, Solyc07g047710, Solyc08g082570, Solyc09g007810, Solyc09g089730, Solyc06g008220, Solyc03g097320, Solyc01g087690, Solyc09g007200, Solyc11g072710, Solyc08g061930, Solyc01g106480, Solyc07g062680, Solyc03g031760, Solyc01g097910, Solyc02g086150, Solyc11g006060, Solyc05g007180, Solyc02g071580, Solyc09g090960, Solyc02g081000, Solyc01g111330, Solyc04g082500, Solyc02g087400, Solyc10g009580,…
anatomical structure morphogenesis	418 out of 1528 genes, 27.4%	7028 out of 34727 genes, 20.2%	5.05e-12	0	Solyc11g066510, Solyc03g119960, Solyc06g071330, Solyc08g082570, Solyc09g007810, Solyc06g008220, Solyc09g091430, Solyc02g084720, Solyc03g097320, Solyc11g072710, Solyc01g106480, Solyc08g081940, Solyc03g031760, Solyc04g015070, Solyc07g041920, Solyc11g045250, Solyc04g005070, Solyc05g053870, Solyc07g014730, Solyc11g007900, Solyc02g088100, Solyc10g083320, Solyc03g083900, Solyc05g014000, Solyc09g090960,…
cellular component biogenesis at cellular level	201 out of 1528 genes, 13.2%	2821 out of 34727 genes, 8.1%	5.08e-12	0	Solyc11g010480, Solyc11g066510, Solyc03g119960, Solyc01g099630, Solyc06g008220, Solyc09g091430, Solyc02g084720, Solyc03g097320, Solyc01g087690, Solyc08g082650, Solyc11g072710, Solyc01g106480, Solyc02g091920, Solyc08g081940, Solyc09g091590, Solyc03g083900, Solyc05g014000, Solyc07g007690, Solyc02g081000, Solyc06g074820, Solyc03g121530, Solyc11g069430, Solyc03g096850, Solyc02g092480, Solyc01g105020,…
response to abiotic stimulus	504 out of 1528 genes, 33.0%	8811 out of 34727 genes, 25.4%	6.01e-12	0	Solyc02g091350, Solyc03g033260, Solyc11g066510, Solyc03g119960, Solyc09g007810, Solyc09g091430, Solyc03g097320, Solyc08g065430, Solyc08g082650, Solyc11g072710, Solyc04g077440, Solyc01g106480, Solyc03g096290, Solyc03g031760, Solyc04g015070, Solyc07g041920, Solyc11g010410, Solyc11g045250, Solyc04g005070, Solyc07g014730, Solyc09g031750, Solyc11g006590, Solyc06g075460, Solyc02g088100, Solyc03g083900,…
cellular protein complex assembly	108 out of 1528 genes, 7.1%	1231 out of 34727 genes, 3.5%	7.89e-12	0	Solyc11g010480, Solyc06g008220, Solyc08g007770, Solyc11g072710, Solyc01g010480, Solyc10g039270, Solyc01g106480, Solyc04g015070, Solyc06g054260, Solyc02g090030, Solyc04g057870, Solyc12g044280, Solyc06g060340, Solyc04g009020, Solyc09g076030, Solyc12g094640, Solyc04g057980, Solyc02g086460, Solyc02g080540, Solyc05g006440, Solyc05g009930, Solyc08g080780, Solyc01g100190, Solyc06g065990, Solyc03g096850,…
anatomical structure development	580 out of 1528 genes, 38.0%	10443 out of 34727 genes, 30.1%	9.64e-12	0	Solyc01g073760, Solyc11g066510, Solyc03g119960, Solyc06g071330, Solyc09g007810, Solyc09g091430, Solyc02g084720, Solyc08g065430, Solyc08g082650, Solyc03g031760, Solyc04g015070, Solyc07g041920, Solyc11g010410, Solyc11g045250, Solyc04g005070, Solyc11g006590, Solyc02g088100, Solyc10g083320, Solyc03g083900, Solyc11g007540, Solyc04g082500, Solyc06g074820, Solyc03g082860, Solyc10g009580, Solyc05g054600,…
catabolic process	449 out of 1528 genes, 29.4%	7711 out of 34727 genes, 22.2%	1.33e-11	0	Solyc02g091350, Solyc03g033260, Solyc03g112150, Solyc10g008710, Solyc11g010480, Solyc12g017420, Solyc09g091430, Solyc02g084720, Solyc03g097320, Solyc01g106480, Solyc03g096290, Solyc08g081940, Solyc04g015070, Solyc07g041920, Solyc11g010410, Solyc01g105360, Solyc11g045250, Solyc04g005070, Solyc07g014730, Solyc09g031750, Solyc11g006590, Solyc11g007900, Solyc01g068290, Solyc02g069250, Solyc03g083900,…
response to stimulus	834 out of 1528 genes, 54.6%	16091 out of 34727 genes, 46.3%	2.45e-11	0	Solyc11g010480, Solyc11g066510, Solyc03g119960, Solyc06g071330, Solyc09g007810, Solyc09g091430, Solyc02g084720, Solyc08g065430, Solyc08g082650, Solyc02g078590, Solyc03g096290, Solyc03g031760, Solyc04g015070, Solyc07g041920, Solyc11g010410, Solyc01g105360, Solyc03g120020, Solyc11g045250, Solyc04g005070, Solyc11g006590, Solyc06g075460, Solyc02g088100, Solyc03g083900, Solyc11g007540, Solyc04g082500,…
terpenoid biosynthetic process	103 out of 1528 genes, 6.7%	1179 out of 34727 genes, 3.4%	3.13e-11	0	Solyc03g119450, Solyc09g089730, Solyc08g063130, Solyc03g097320, Solyc01g087690, Solyc01g102610, Solyc04g077440, Solyc03g006880, Solyc01g106480, Solyc02g077140, Solyc06g075510, Solyc08g075490, Solyc10g085100, Solyc04g079290, Solyc03g034070, Solyc07g005510, Solyc03g120850, Solyc03g031860, Solyc09g089690, Solyc11g071460, Solyc11g007540, Solyc02g092310, Solyc12g006520, Solyc12g010910, Solyc05g010240,…
protein complex assembly	128 out of 1528 genes, 8.4%	1594 out of 34727 genes, 4.6%	3.61e-11	0	Solyc11g010480, Solyc06g008220, Solyc11g072710, Solyc01g106480, Solyc04g015070, Solyc09g076030, Solyc06g075580, Solyc08g080780, Solyc03g096850, Solyc10g045310, Solyc01g105020, Solyc07g065900, Solyc11g007160, Solyc12g098490, Solyc10g044520, Solyc12g099650, Solyc07g007280, Solyc01g100030, Solyc07g064970, Solyc09g074880, Solyc10g078250, Solyc10g079840, Solyc08g076410, Solyc06g074890, Solyc08g045780,…
regulation of hormone levels	170 out of 1528 genes, 11.1%	2330 out of 34727 genes, 6.7%	4.51e-11	0	Solyc02g091350, Solyc03g119960, Solyc01g099630, Solyc09g007810, Solyc09g091430, Solyc02g084720, Solyc03g078720, Solyc02g086970, Solyc08g061930, Solyc02g091920, Solyc03g096290, Solyc07g056580, Solyc08g081940, Solyc05g053870, Solyc11g006590, Solyc03g083900, Solyc05g014000, Solyc06g074820, Solyc10g009580, Solyc10g049210, Solyc06g074090, Solyc02g092480, Solyc03g025390, Solyc03g026120, Solyc12g088700,…
protein complex biogenesis	128 out of 1528 genes, 8.4%	1601 out of 34727 genes, 4.6%	4.81e-11	0	Solyc11g010480, Solyc06g008220, Solyc11g072710, Solyc01g106480, Solyc04g015070, Solyc09g076030, Solyc06g075580, Solyc08g080780, Solyc03g096850, Solyc10g045310, Solyc01g105020, Solyc07g065900, Solyc11g007160, Solyc12g098490, Solyc10g044520, Solyc12g099650, Solyc07g007280, Solyc01g100030, Solyc07g064970, Solyc09g074880, Solyc10g078250, Solyc10g079840, Solyc08g076410, Solyc06g074890, Solyc08g045780,…
tetrapyrrole biosynthetic process	48 out of 1528 genes, 3.1%	380 out of 34727 genes, 1.1%	6.33e-11	0	Solyc01g094790, Solyc08g075480, Solyc04g015750, Solyc02g068350, Solyc03g005190, Solyc04g076870, Solyc01g008920, Solyc01g106480, Solyc03g116730, Solyc08g075490, Solyc10g085100, Solyc04g050930, Solyc04g079290, Solyc02g086150, Solyc12g036170, Solyc07g005510, Solyc06g073180, Solyc12g094640, Solyc10g077040, Solyc03g031860, Solyc05g005480, Solyc06g060310, Solyc06g073290, Solyc07g054210, Solyc01g090790,…
porphyrin-containing compound catabolic process	39 out of 1528 genes, 2.6%	271 out of 34727 genes, 0.8%	8.21e-11	0	Solyc09g091580, Solyc12g021280, Solyc01g096880, Solyc09g089730, Solyc04g050820, Solyc08g007770, Solyc10g085680, Solyc05g005960, Solyc05g006920, Solyc04g079290, Solyc04g005070, Solyc04g054740, Solyc06g060310, Solyc11g071460, Solyc09g089690, Solyc05g007180, Solyc04g063240, Solyc08g075680, Solyc09g065620, Solyc02g067360, Solyc04g054190, Solyc05g005950, Solyc04g040160, Solyc11g008040, Solyc04g050810,…
tetrapyrrole catabolic process	39 out of 1528 genes, 2.6%	271 out of 34727 genes, 0.8%	8.21e-11	0	Solyc09g091580, Solyc12g021280, Solyc01g096880, Solyc09g089730, Solyc04g050820, Solyc08g007770, Solyc10g085680, Solyc05g005960, Solyc05g006920, Solyc04g079290, Solyc04g005070, Solyc04g054740, Solyc06g060310, Solyc11g071460, Solyc09g089690, Solyc05g007180, Solyc04g063240, Solyc08g075680, Solyc09g065620, Solyc02g067360, Solyc04g054190, Solyc05g005950, Solyc04g040160, Solyc11g008040, Solyc04g050810,…
unsaturated fatty acid biosynthetic process	41 out of 1528 genes, 2.7%	296 out of 34727 genes, 0.9%	9.12e-11	0	Solyc01g094790, Solyc08g075480, Solyc12g088250, Solyc01g106480, Solyc03g116730, Solyc08g075490, Solyc04g050930, Solyc06g083050, Solyc07g005510, Solyc12g094640, Solyc10g077040, Solyc03g031860, Solyc05g005480, Solyc06g083040, Solyc08g063090, Solyc11g006590, Solyc07g054210, Solyc01g090790, Solyc02g080540, Solyc10g049210, Solyc01g067890, Solyc09g092670, Solyc12g009600, Solyc04g049720, Solyc10g006900,…
plant-type cell wall organization	143 out of 1528 genes, 9.4%	1876 out of 34727 genes, 5.4%	9.63e-11	0	Solyc03g119960, Solyc01g099630, Solyc07g047710, Solyc09g091430, Solyc02g084720, Solyc08g082650, Solyc09g007200, Solyc01g079150, Solyc02g091920, Solyc08g081940, Solyc03g120020, Solyc02g088100, Solyc10g083320, Solyc05g014000, Solyc09g015080, Solyc04g082500, Solyc05g007830, Solyc02g092480, Solyc03g026120, Solyc08g082660, Solyc09g098290, Solyc02g069490, Solyc06g076220, Solyc03g121170, Solyc06g064940,…
terpenoid metabolic process	109 out of 1528 genes, 7.1%	1301 out of 34727 genes, 3.7%	9.88e-11	0	Solyc03g119450, Solyc09g089730, Solyc08g063130, Solyc03g097320, Solyc01g087690, Solyc01g102610, Solyc04g077440, Solyc02g086970, Solyc03g006880, Solyc01g106480, Solyc02g077140, Solyc06g075510, Solyc08g075490, Solyc10g085100, Solyc04g079290, Solyc03g034070, Solyc07g005510, Solyc10g086500, Solyc03g120850, Solyc03g031860, Solyc09g089690, Solyc11g071460, Solyc11g007540, Solyc02g092310, Solyc12g006520,…
porphyrin-containing compound biosynthetic process	45 out of 1528 genes, 2.9%	350 out of 34727 genes, 1.0%	1.38e-10	0	Solyc01g094790, Solyc08g075480, Solyc04g015750, Solyc03g005190, Solyc04g076870, Solyc01g008920, Solyc01g106480, Solyc03g116730, Solyc08g075490, Solyc10g085100, Solyc04g050930, Solyc02g086150, Solyc12g036170, Solyc07g005510, Solyc06g073180, Solyc12g094640, Solyc10g077040, Solyc03g031860, Solyc05g005480, Solyc06g060310, Solyc06g073290, Solyc07g054210, Solyc01g090790, Solyc02g080540, Solyc03g118240,…
oligosaccharide metabolic process	49 out of 1528 genes, 3.2%	402 out of 34727 genes, 1.2%	1.41e-10	0	Solyc03g033260, Solyc12g017420, Solyc11g065680, Solyc08g007770, Solyc03g083960, Solyc01g080300, Solyc01g087690, Solyc04g064670, Solyc08g077110, Solyc06g083470, Solyc10g051200, Solyc06g006080, Solyc08g076650, Solyc12g006440, Solyc08g077840, Solyc05g056300, Solyc08g079240, Solyc04g071340, Solyc06g064550, Solyc07g055050, Solyc11g008810, Solyc03g033270, Solyc05g012600, Solyc06g053140, Solyc02g067360,…
multicellular organismal development	601 out of 1528 genes, 39.3%	11056 out of 34727 genes, 31.8%	1.5e-10	0	Solyc01g073760, Solyc11g066510, Solyc03g119960, Solyc06g071330, Solyc09g007810, Solyc09g091430, Solyc02g084720, Solyc08g065430, Solyc08g082650, Solyc03g031760, Solyc04g015070, Solyc07g041920, Solyc11g010410, Solyc11g045250, Solyc04g005070, Solyc11g006590, Solyc10g083320, Solyc03g083900, Solyc11g007540, Solyc04g082500, Solyc06g074820, Solyc03g082860, Solyc10g009580, Solyc05g054600, Solyc02g092480,…
organophosphate metabolic process	228 out of 1528 genes, 14.9%	3438 out of 34727 genes, 9.9%	1.54e-10	0	Solyc03g033260, Solyc03g112150, Solyc03g119450, Solyc04g008500, Solyc12g017420, Solyc03g097320, Solyc01g087690, Solyc09g007200, Solyc01g106480, Solyc09g091590, Solyc10g085100, Solyc04g079290, Solyc06g006080, Solyc07g014730, Solyc07g056020, Solyc11g006590, Solyc11g007900, Solyc09g083330, Solyc08g078490, Solyc07g017510, Solyc03g083900, Solyc06g064550, Solyc03g118240, Solyc11g008810, Solyc01g111110,…
cellular cell wall organization	170 out of 1528 genes, 11.1%	2377 out of 34727 genes, 6.8%	2.09e-10	0	Solyc01g073760, Solyc03g119960, Solyc01g099630, Solyc07g047710, Solyc09g091430, Solyc02g084720, Solyc08g082650, Solyc09g007200, Solyc01g079150, Solyc02g091920, Solyc08g081940, Solyc03g120020, Solyc02g088100, Solyc10g083320, Solyc05g014000, Solyc09g015080, Solyc04g082500, Solyc05g007830, Solyc02g092480, Solyc03g026120, Solyc08g082660, Solyc09g098290, Solyc02g069490, Solyc06g076220, Solyc03g121170,…
chlorophyll catabolic process	38 out of 1528 genes, 2.5%	268 out of 34727 genes, 0.8%	2.21e-10	0	Solyc09g091580, Solyc12g021280, Solyc01g096880, Solyc09g089730, Solyc04g050820, Solyc08g007770, Solyc10g085680, Solyc05g005960, Solyc05g006920, Solyc04g005070, Solyc04g054740, Solyc06g060310, Solyc11g071460, Solyc09g089690, Solyc05g007180, Solyc04g063240, Solyc08g075680, Solyc09g065620, Solyc02g067360, Solyc04g054190, Solyc05g005950, Solyc04g040160, Solyc11g008040, Solyc04g050810, Solyc07g032490,…
pigment catabolic process	38 out of 1528 genes, 2.5%	268 out of 34727 genes, 0.8%	2.21e-10	0	Solyc09g091580, Solyc12g021280, Solyc01g096880, Solyc09g089730, Solyc04g050820, Solyc08g007770, Solyc10g085680, Solyc05g005960, Solyc05g006920, Solyc04g005070, Solyc04g054740, Solyc06g060310, Solyc11g071460, Solyc09g089690, Solyc05g007180, Solyc04g063240, Solyc08g075680, Solyc09g065620, Solyc02g067360, Solyc04g054190, Solyc05g005950, Solyc04g040160, Solyc11g008040, Solyc04g050810, Solyc07g032490,…
unsaturated fatty acid metabolic process	47 out of 1528 genes, 3.1%	387 out of 34727 genes, 1.1%	3.78e-10	0	Solyc01g094790, Solyc12g017420, Solyc08g075480, Solyc07g045090, Solyc12g088250, Solyc01g106480, Solyc03g116730, Solyc08g075490, Solyc04g050930, Solyc09g091700, Solyc06g083050, Solyc07g005510, Solyc12g094640, Solyc10g077040, Solyc03g031860, Solyc05g005480, Solyc06g083040, Solyc08g063090, Solyc11g006590, Solyc07g054210, Solyc01g090790, Solyc02g080540, Solyc10g049210, Solyc01g067890, Solyc09g092670,…
aromatic amino acid family metabolic process	83 out of 1528 genes, 5.4%	916 out of 34727 genes, 2.6%	4.85e-10	0	Solyc01g106480, Solyc07g005510, Solyc11g006590, Solyc06g009190, Solyc02g080200, Solyc09g090960, Solyc02g080540, Solyc11g019910, Solyc10g049210, Solyc10g009580, Solyc04g078200, Solyc09g092670, Solyc05g013160, Solyc04g074750, Solyc02g005180, Solyc07g066460, Solyc01g096250, Solyc05g013150, Solyc03g078080, Solyc11g010800, Solyc05g009820, Solyc01g110270, Solyc06g051400, Solyc08g076410, Solyc06g074890,…
RNA modification	80 out of 1528 genes, 5.2%	870 out of 34727 genes, 2.5%	5.07e-10	0	Solyc06g008220, Solyc08g066610, Solyc01g087690, Solyc11g072710, Solyc11g073160, Solyc01g010480, Solyc03g007030, Solyc02g091290, Solyc07g062680, Solyc02g086150, Solyc02g080990, Solyc02g093460, Solyc11g006060, Solyc03g120850, Solyc01g068290, Solyc02g093550, Solyc03g119740, Solyc05g053190, Solyc09g090960, Solyc02g081000, Solyc01g111020, Solyc02g067360, Solyc05g010240, Solyc07g052590, Solyc03g119950,…
ribonucleoprotein complex biogenesis	107 out of 1528 genes, 7.0%	1310 out of 34727 genes, 3.8%	6.22e-10	0	Solyc11g010480, Solyc06g008220, Solyc08g007770, Solyc03g097320, Solyc01g087690, Solyc03g111260, Solyc11g072710, Solyc01g010480, Solyc10g039270, Solyc01g008920, Solyc12g009200, Solyc01g106480, Solyc09g091590, Solyc02g090030, Solyc09g010870, Solyc02g080990, Solyc06g060340, Solyc06g062980, Solyc04g009020, Solyc12g094640, Solyc02g080540, Solyc05g009930, Solyc02g066930, Solyc02g081000, Solyc06g065990,…
polysaccharide catabolic process	60 out of 1528 genes, 3.9%	576 out of 34727 genes, 1.7%	7.51e-10	0	Solyc03g033260, Solyc04g008570, Solyc09g091430, Solyc12g062250, Solyc09g007200, Solyc05g009470, Solyc01g008920, Solyc06g068040, Solyc06g083470, Solyc08g081940, Solyc01g057200, Solyc11g008140, Solyc06g009190, Solyc01g110340, Solyc02g080200, Solyc02g068760, Solyc02g080220, Solyc04g071340, Solyc05g014000, Solyc07g054210, Solyc03g120230, Solyc11g019910, Solyc11g008810, Solyc03g033270, Solyc12g009630,…
regulation of protein dephosphorylation	60 out of 1528 genes, 3.9%	580 out of 34727 genes, 1.7%	9.81e-10	0	Solyc10g008520, Solyc06g008220, Solyc08g007770, Solyc11g072710, Solyc01g010480, Solyc03g119540, Solyc10g039270, Solyc01g106480, Solyc07g062680, Solyc06g054260, Solyc01g057200, Solyc02g090030, Solyc04g057870, Solyc07g017760, Solyc01g056810, Solyc04g009020, Solyc07g005510, Solyc09g091880, Solyc06g073180, Solyc01g105030, Solyc06g066340, Solyc04g054270, Solyc02g080540, Solyc05g009930, Solyc08g013670,…
cellular component organization or biogenesis	652 out of 1528 genes, 42.7%	12289 out of 34727 genes, 35.4%	1.06e-09	0	Solyc01g073760, Solyc11g010480, Solyc11g066510, Solyc03g119960, Solyc09g007810, Solyc09g091430, Solyc02g084720, Solyc08g065430, Solyc08g082650, Solyc02g078590, Solyc03g096290, Solyc03g031760, Solyc04g015070, Solyc07g041920, Solyc11g010410, Solyc03g120020, Solyc04g005070, Solyc11g006590, Solyc06g075460, Solyc02g088100, Solyc10g083320, Solyc03g083900, Solyc04g082500, Solyc06g074820, Solyc03g082860,…
leaf development	137 out of 1528 genes, 9.0%	1842 out of 34727 genes, 5.3%	1.21e-09	0	Solyc07g047710, Solyc08g082570, Solyc09g007810, Solyc09g089730, Solyc06g008220, Solyc03g097320, Solyc01g087690, Solyc01g106480, Solyc07g062680, Solyc01g097910, Solyc02g086150, Solyc05g007180, Solyc09g090960, Solyc01g111330, Solyc04g082500, Solyc02g087400, Solyc07g052590, Solyc04g049800, Solyc07g065900, Solyc04g040160, Solyc08g013720, Solyc09g098290, Solyc01g111320, Solyc04g074750, Solyc01g005830,…
cellular component organization or biogenesis at cellular level	571 out of 1528 genes, 37.4%	10545 out of 34727 genes, 30.4%	1.29e-09	0	Solyc01g073760, Solyc11g010480, Solyc11g066510, Solyc03g119960, Solyc09g007810, Solyc09g091430, Solyc02g084720, Solyc08g082650, Solyc03g096290, Solyc03g031760, Solyc04g015070, Solyc07g041920, Solyc11g010410, Solyc03g120020, Solyc02g088100, Solyc10g083320, Solyc03g083900, Solyc04g082500, Solyc06g074820, Solyc03g082860, Solyc03g121530, Solyc02g092480, Solyc03g026120, Solyc11g013380, Solyc07g065900,…
phyllome development	146 out of 1528 genes, 9.6%	2004 out of 34727 genes, 5.8%	1.33e-09	0	Solyc03g119960, Solyc07g047710, Solyc08g082570, Solyc09g007810, Solyc09g089730, Solyc06g008220, Solyc03g097320, Solyc01g087690, Solyc01g106480, Solyc07g062680, Solyc03g031760, Solyc01g097910, Solyc02g086150, Solyc05g007180, Solyc09g090960, Solyc01g111330, Solyc04g082500, Solyc02g087400, Solyc07g052590, Solyc02g092480, Solyc04g049800, Solyc07g065900, Solyc04g040160, Solyc08g013720, Solyc09g098290,…
regulation of biological quality	355 out of 1528 genes, 23.2%	6040 out of 34727 genes, 17.4%	1.72e-09	0	Solyc02g091350, Solyc01g073760, Solyc03g033260, Solyc03g119960, Solyc09g007810, Solyc09g091430, Solyc02g084720, Solyc08g065430, Solyc00g323130, Solyc03g096290, Solyc08g081940, Solyc04g015070, Solyc07g041920, Solyc03g120020, Solyc11g045250, Solyc04g005070, Solyc05g053870, Solyc09g031750, Solyc11g006590, Solyc11g007900, Solyc06g075460, Solyc03g083900, Solyc05g014000, Solyc01g111330, Solyc04g008060,…
cellular component organization	609 out of 1528 genes, 39.9%	11392 out of 34727 genes, 32.8%	1.93e-09	0	Solyc01g073760, Solyc11g010480, Solyc03g119960, Solyc09g007810, Solyc09g091430, Solyc02g084720, Solyc08g065430, Solyc08g082650, Solyc02g078590, Solyc03g096290, Solyc03g031760, Solyc04g015070, Solyc07g041920, Solyc11g010410, Solyc03g120020, Solyc04g005070, Solyc11g006590, Solyc02g088100, Solyc10g083320, Solyc03g083900, Solyc04g082500, Solyc06g074820, Solyc03g082860, Solyc02g092480, Solyc03g026120,…
glycerolipid biosynthetic process	57 out of 1528 genes, 3.7%	547 out of 34727 genes, 1.6%	1.96e-09	0	Solyc10g007840, Solyc03g119450, Solyc04g008570, Solyc08g075480, Solyc04g050820, Solyc09g007200, Solyc01g106480, Solyc10g051200, Solyc01g094700, Solyc03g116730, Solyc08g075490, Solyc01g057200, Solyc04g050930, Solyc07g005510, Solyc04g050860, Solyc03g120850, Solyc03g031860, Solyc04g054740, Solyc09g083330, Solyc10g079110, Solyc02g064640, Solyc07g017510, Solyc09g064500, Solyc02g068760, Solyc07g054210,…
nonphotochemical quenching	9 out of 1528 genes, 0.6%	15 out of 34727 genes, 0.0%	2.37e-09	0	Solyc01g105030, Solyc05g056050, Solyc06g063370, Solyc03g115900, Solyc09g014520, Solyc01g105050, Solyc05g056070, Solyc06g069730, Solyc06g060340
iron-sulfur cluster assembly	45 out of 1528 genes, 2.9%	383 out of 34727 genes, 1.1%	2.54e-09	0	Solyc09g010450, Solyc03g120620, Solyc09g007200, Solyc02g078860, Solyc07g062680, Solyc03g031760, Solyc05g044630, Solyc02g080990, Solyc06g060310, Solyc02g068760, Solyc09g090960, Solyc01g107320, Solyc02g081000, Solyc10g086150, Solyc08g080250, Solyc04g015440, Solyc07g005830, Solyc11g013380, Solyc09g007850, Solyc04g040160, Solyc07g005570, Solyc05g013160, Solyc04g015950, Solyc01g005540, Solyc04g074750,…
metallo-sulfur cluster assembly	45 out of 1528 genes, 2.9%	383 out of 34727 genes, 1.1%	2.54e-09	0	Solyc09g010450, Solyc03g120620, Solyc09g007200, Solyc02g078860, Solyc07g062680, Solyc03g031760, Solyc05g044630, Solyc02g080990, Solyc06g060310, Solyc02g068760, Solyc09g090960, Solyc01g107320, Solyc02g081000, Solyc10g086150, Solyc08g080250, Solyc04g015440, Solyc07g005830, Solyc11g013380, Solyc09g007850, Solyc04g040160, Solyc07g005570, Solyc05g013160, Solyc04g015950, Solyc01g005540, Solyc04g074750,…
multicellular organismal process	628 out of 1528 genes, 41.1%	11832 out of 34727 genes, 34.1%	2.88e-09	0	Solyc01g073760, Solyc11g066510, Solyc03g119960, Solyc06g071330, Solyc09g007810, Solyc09g091430, Solyc02g084720, Solyc08g065430, Solyc08g082650, Solyc03g031760, Solyc04g015070, Solyc07g041920, Solyc11g010410, Solyc11g045250, Solyc04g005070, Solyc11g006590, Solyc06g075460, Solyc10g083320, Solyc03g083900, Solyc11g007540, Solyc04g082500, Solyc06g074820, Solyc03g082860, Solyc10g009580, Solyc05g054600,…
S-glycoside metabolic process	82 out of 1528 genes, 5.4%	936 out of 34727 genes, 2.7%	2.96e-09	0	Solyc03g033260, Solyc09g005260, Solyc12g017420, Solyc09g089730, Solyc11g072710, Solyc01g010480, Solyc01g102610, Solyc03g031620, Solyc10g039270, Solyc04g064670, Solyc04g071650, Solyc12g009200, Solyc02g077140, Solyc02g091920, Solyc01g067480, Solyc05g006920, Solyc02g090030, Solyc06g006080, Solyc03g034070, Solyc04g005070, Solyc05g056300, Solyc11g006590, Solyc09g089690, Solyc06g064550, Solyc11g007540,…
glycosinolate metabolic process	82 out of 1528 genes, 5.4%	936 out of 34727 genes, 2.7%	2.96e-09	0	Solyc03g033260, Solyc09g005260, Solyc12g017420, Solyc09g089730, Solyc11g072710, Solyc01g010480, Solyc01g102610, Solyc03g031620, Solyc10g039270, Solyc04g064670, Solyc04g071650, Solyc12g009200, Solyc02g077140, Solyc02g091920, Solyc01g067480, Solyc05g006920, Solyc02g090030, Solyc06g006080, Solyc03g034070, Solyc04g005070, Solyc05g056300, Solyc11g006590, Solyc09g089690, Solyc06g064550, Solyc11g007540,…
glucosinolate metabolic process	82 out of 1528 genes, 5.4%	936 out of 34727 genes, 2.7%	2.96e-09	0	Solyc03g033260, Solyc09g005260, Solyc12g017420, Solyc09g089730, Solyc11g072710, Solyc01g010480, Solyc01g102610, Solyc03g031620, Solyc10g039270, Solyc04g064670, Solyc04g071650, Solyc12g009200, Solyc02g077140, Solyc02g091920, Solyc01g067480, Solyc05g006920, Solyc02g090030, Solyc06g006080, Solyc03g034070, Solyc04g005070, Solyc05g056300, Solyc11g006590, Solyc09g089690, Solyc06g064550, Solyc11g007540,…
glycerophospholipid biosynthetic process	52 out of 1528 genes, 3.4%	483 out of 34727 genes, 1.4%	3.29e-09	0	Solyc10g007840, Solyc03g119450, Solyc04g008570, Solyc08g075480, Solyc04g050820, Solyc09g007200, Solyc01g106480, Solyc10g051200, Solyc01g094700, Solyc03g116730, Solyc08g075490, Solyc01g057200, Solyc04g050930, Solyc07g005510, Solyc04g050860, Solyc03g120850, Solyc03g031860, Solyc04g054740, Solyc09g083330, Solyc10g079110, Solyc02g064640, Solyc07g017510, Solyc09g064500, Solyc02g068760, Solyc07g054210,…
organ morphogenesis	170 out of 1528 genes, 11.1%	2469 out of 34727 genes, 7.1%	3.44e-09	0	Solyc11g072490, Solyc07g047710, Solyc08g082570, Solyc09g007810, Solyc06g008220, Solyc03g097320, Solyc01g087690, Solyc02g086970, Solyc01g106480, Solyc07g062680, Solyc04g015070, Solyc07g041920, Solyc01g097910, Solyc02g086150, Solyc11g007900, Solyc05g007180, Solyc09g090960, Solyc06g075580, Solyc01g111330, Solyc04g082500, Solyc02g087400, Solyc02g092810, Solyc07g052590, Solyc03g025390, Solyc04g049800,…
tRNA metabolic process	53 out of 1528 genes, 3.5%	498 out of 34727 genes, 1.4%	3.48e-09	0	Solyc08g015960, Solyc11g010480, Solyc06g008220, Solyc03g097320, Solyc05g055350, Solyc01g087690, Solyc10g076700, Solyc02g083280, Solyc02g091290, Solyc09g091590, Solyc01g057200, Solyc09g010870, Solyc01g009670, Solyc07g017760, Solyc02g080990, Solyc02g093460, Solyc01g081320, Solyc05g012100, Solyc01g111990, Solyc01g068290, Solyc08g068200, Solyc04g054270, Solyc05g053190, Solyc01g107320, Solyc02g081000,…
vitamin metabolic process	56 out of 1528 genes, 3.7%	545 out of 34727 genes, 1.6%	4.5e-09	0	Solyc12g006470, Solyc01g094790, Solyc06g071330, Solyc03g114030, Solyc04g015750, Solyc11g073160, Solyc02g086970, Solyc12g088250, Solyc01g106480, Solyc06g083470, Solyc04g005200, Solyc04g050930, Solyc06g006080, Solyc04g008260, Solyc06g083050, Solyc07g005510, Solyc05g005480, Solyc06g083040, Solyc11g006590, Solyc11g010300, Solyc11g071460, Solyc02g081350, Solyc04g005190, Solyc11g066900, Solyc07g054210,…
glycerolipid metabolic process	66 out of 1528 genes, 4.3%	695 out of 34727 genes, 2.0%	4.76e-09	0	Solyc10g007840, Solyc03g119450, Solyc09g007200, Solyc01g081480, Solyc03g005020, Solyc01g106480, Solyc02g077140, Solyc08g075490, Solyc07g005510, Solyc03g120850, Solyc03g031860, Solyc09g083330, Solyc07g017510, Solyc02g068760, Solyc01g111110, Solyc07g018240, Solyc09g015080, Solyc12g010910, Solyc05g010240, Solyc04g015440, Solyc08g066800, Solyc05g013160, Solyc02g081920, Solyc05g013150, Solyc08g076470,…
external encapsulating structure organization	177 out of 1528 genes, 11.6%	2625 out of 34727 genes, 7.6%	7.28e-09	0	Solyc01g073760, Solyc03g119960, Solyc01g099630, Solyc07g047710, Solyc09g091430, Solyc02g084720, Solyc08g082650, Solyc09g007200, Solyc01g079150, Solyc02g091920, Solyc08g081940, Solyc03g120020, Solyc02g088100, Solyc10g083320, Solyc05g014000, Solyc09g015080, Solyc04g082500, Solyc05g007830, Solyc02g092480, Solyc03g026120, Solyc08g082660, Solyc09g098290, Solyc02g069490, Solyc06g076220, Solyc03g121170,…
glycerophospholipid metabolic process	58 out of 1528 genes, 3.8%	583 out of 34727 genes, 1.7%	7.79e-09	0	Solyc10g007840, Solyc03g119450, Solyc04g008570, Solyc08g075480, Solyc04g050820, Solyc09g007200, Solyc01g081480, Solyc02g078860, Solyc01g106480, Solyc10g051200, Solyc01g094700, Solyc03g116730, Solyc08g075490, Solyc01g057200, Solyc04g050930, Solyc07g005510, Solyc04g050860, Solyc03g120850, Solyc03g031860, Solyc04g054740, Solyc09g083330, Solyc10g079110, Solyc02g064640, Solyc07g017510, Solyc09g064500,…
heterocycle biosynthetic process	153 out of 1528 genes, 10.0%	2186 out of 34727 genes, 6.3%	7.84e-09	0	Solyc04g008500, Solyc10g008520, Solyc01g106480, Solyc10g085100, Solyc04g079290, Solyc06g006080, Solyc02g086150, Solyc11g006590, Solyc08g078490, Solyc06g064550, Solyc03g118240, Solyc01g008930, Solyc10g009580, Solyc10g049210, Solyc07g065900, Solyc04g040160, Solyc09g092670, Solyc01g100030, Solyc02g005180, Solyc10g079840, Solyc11g010800, Solyc05g009820, Solyc08g076410, Solyc06g083020, Solyc08g065220,…
developmental process	617 out of 1528 genes, 40.4%	11672 out of 34727 genes, 33.6%	9.23e-09	0	Solyc01g073760, Solyc11g066510, Solyc03g119960, Solyc06g071330, Solyc09g007810, Solyc09g091430, Solyc02g084720, Solyc08g065430, Solyc08g082650, Solyc03g031760, Solyc04g015070, Solyc07g041920, Solyc11g010410, Solyc11g045250, Solyc04g005070, Solyc11g006590, Solyc02g088100, Solyc10g083320, Solyc03g083900, Solyc11g007540, Solyc04g082500, Solyc06g074820, Solyc03g082860, Solyc10g009580, Solyc05g054600,…
regulation of dephosphorylation	62 out of 1528 genes, 4.1%	646 out of 34727 genes, 1.9%	9.36e-09	0	Solyc10g008520, Solyc06g008220, Solyc08g007770, Solyc11g072710, Solyc01g010480, Solyc03g119540, Solyc10g039270, Solyc01g106480, Solyc07g062680, Solyc06g054260, Solyc01g057200, Solyc02g090030, Solyc04g057870, Solyc07g017760, Solyc01g056810, Solyc04g009020, Solyc07g005510, Solyc09g091880, Solyc06g073180, Solyc01g105030, Solyc06g066340, Solyc04g054270, Solyc06g071560, Solyc08g082590, Solyc02g080540,…
photosynthesis, light harvesting in photosystem I	7 out of 1528 genes, 0.5%	9 out of 34727 genes, 0.0%	1.04e-08	0	Solyc01g105030, Solyc12g009200, Solyc05g056050, Solyc05g056070, Solyc03g115900, Solyc06g069730, Solyc01g105050
cofactor catabolic process	42 out of 1528 genes, 2.7%	360 out of 34727 genes, 1.0%	1.05e-08	0	Solyc09g091580, Solyc12g021280, Solyc01g096880, Solyc09g089730, Solyc04g050820, Solyc08g007770, Solyc10g085680, Solyc05g005960, Solyc01g106480, Solyc05g006920, Solyc04g079290, Solyc04g005070, Solyc04g054740, Solyc09g015490, Solyc06g060310, Solyc11g071460, Solyc09g089690, Solyc05g007180, Solyc04g063240, Solyc08g075680, Solyc09g065620, Solyc02g067360, Solyc04g054190, Solyc05g005950, Solyc04g040160,…
cell wall organization or biogenesis	233 out of 1528 genes, 15.2%	3714 out of 34727 genes, 10.7%	1.31e-08	0	Solyc01g073760, Solyc11g066510, Solyc03g119960, Solyc01g099630, Solyc07g047710, Solyc09g091430, Solyc02g084720, Solyc08g082650, Solyc09g007200, Solyc08g061930, Solyc01g079150, Solyc02g091920, Solyc07g056580, Solyc08g081940, Solyc03g120020, Solyc11g006590, Solyc06g075460, Solyc02g088100, Solyc10g083320, Solyc03g083900, Solyc05g014000, Solyc07g007690, Solyc09g015080, Solyc01g111330, Solyc04g082500,…
glycoside metabolic process	92 out of 1528 genes, 6.0%	1134 out of 34727 genes, 3.3%	1.41e-08	0	Solyc03g033260, Solyc09g005260, Solyc12g017420, Solyc09g089730, Solyc02g065280, Solyc11g072710, Solyc01g010480, Solyc01g102610, Solyc03g031620, Solyc03g078720, Solyc10g039270, Solyc04g064670, Solyc04g071650, Solyc08g077110, Solyc12g009200, Solyc02g077140, Solyc02g091920, Solyc01g067480, Solyc05g006920, Solyc02g090030, Solyc06g006080, Solyc03g034070, Solyc04g005070, Solyc05g056300, Solyc11g006590,…
cellular nitrogen compound biosynthetic process	172 out of 1528 genes, 11.3%	2557 out of 34727 genes, 7.4%	1.44e-08	0	Solyc04g008500, Solyc10g008520, Solyc01g106480, Solyc10g085100, Solyc04g079290, Solyc06g006080, Solyc08g081070, Solyc02g086150, Solyc11g006590, Solyc08g078490, Solyc03g083900, Solyc06g064550, Solyc03g118240, Solyc01g008930, Solyc10g009580, Solyc10g049210, Solyc07g065900, Solyc04g040160, Solyc09g092670, Solyc12g098490, Solyc01g100030, Solyc02g005180, Solyc10g079840, Solyc09g008790, Solyc11g010800,…
cellular cell wall organization or biogenesis	210 out of 1528 genes, 13.7%	3301 out of 34727 genes, 9.5%	2.7e-08	0	Solyc01g073760, Solyc11g066510, Solyc03g119960, Solyc01g099630, Solyc07g047710, Solyc09g091430, Solyc02g084720, Solyc08g082650, Solyc09g007200, Solyc08g061930, Solyc01g079150, Solyc02g091920, Solyc08g081940, Solyc03g120020, Solyc02g088100, Solyc10g083320, Solyc03g083900, Solyc05g014000, Solyc07g007690, Solyc09g015080, Solyc04g082500, Solyc06g074820, Solyc11g069430, Solyc05g007830, Solyc02g092480,…
phenylpropanoid metabolic process	129 out of 1528 genes, 8.4%	1793 out of 34727 genes, 5.2%	2.7e-08	0	Solyc04g008500, Solyc05g050770, Solyc08g006830, Solyc02g084720, Solyc10g009530, Solyc11g010410, Solyc04g079290, Solyc02g069250, Solyc03g083900, Solyc11g007540, Solyc01g111330, Solyc06g074820, Solyc10g009580, Solyc10g049210, Solyc12g088700, Solyc07g065900, Solyc08g082660, Solyc02g069490, Solyc09g009420, Solyc05g053120, Solyc01g111320, Solyc05g018130, Solyc08g079300, Solyc12g044330, Solyc00g006820,…
response to nematode	56 out of 1528 genes, 3.7%	583 out of 34727 genes, 1.7%	4.7e-08	0	Solyc03g033260, Solyc09g005260, Solyc09g074230, Solyc01g096880, Solyc07g007560, Solyc05g005960, Solyc12g055720, Solyc12g005400, Solyc03g096290, Solyc05g006920, Solyc02g082480, Solyc12g044820, Solyc04g005070, Solyc01g098560, Solyc09g031750, Solyc06g009190, Solyc06g075460, Solyc01g110340, Solyc01g111660, Solyc02g080200, Solyc02g086650, Solyc02g080220, Solyc11g019910, Solyc03g033270, Solyc08g077380,…
cellular chemical homeostasis	104 out of 1528 genes, 6.8%	1376 out of 34727 genes, 4.0%	6.05e-08	0	Solyc03g033260, Solyc11g069510, Solyc09g005260, Solyc10g085680, Solyc02g084720, Solyc08g065430, Solyc03g119540, Solyc10g039270, Solyc00g323130, Solyc12g009200, Solyc01g079150, Solyc05g006920, Solyc06g054260, Solyc02g082480, Solyc02g090030, Solyc04g008260, Solyc11g045250, Solyc04g005070, Solyc01g105030, Solyc05g056300, Solyc09g031750, Solyc06g075460, Solyc07g007690, Solyc01g105050, Solyc11g008810,…
plant-type cell wall organization or biogenesis	156 out of 1528 genes, 10.2%	2315 out of 34727 genes, 6.7%	6.5e-08	0	Solyc03g119960, Solyc01g099630, Solyc07g047710, Solyc09g091430, Solyc02g084720, Solyc08g082650, Solyc09g007200, Solyc01g079150, Solyc02g091920, Solyc08g081940, Solyc03g120020, Solyc02g088100, Solyc10g083320, Solyc05g014000, Solyc07g007690, Solyc09g015080, Solyc04g082500, Solyc05g007830, Solyc02g092480, Solyc03g026120, Solyc08g082660, Solyc09g098290, Solyc02g069490, Solyc06g076220, Solyc03g121170,…
regulation of meristem growth	89 out of 1528 genes, 5.8%	1125 out of 34727 genes, 3.2%	7.64e-08	0	Solyc04g008500, Solyc01g099630, Solyc06g071330, Solyc09g091430, Solyc02g084720, Solyc09g007200, Solyc02g091920, Solyc06g075510, Solyc08g081940, Solyc03g031760, Solyc04g079290, Solyc06g049030, Solyc11g045250, Solyc10g017600, Solyc11g066900, Solyc02g068760, Solyc05g014000, Solyc01g111330, Solyc04g015440, Solyc04g049800, Solyc04g078700, Solyc09g098290, Solyc02g069490, Solyc02g068060, Solyc02g092790,…
divalent metal ion transport	61 out of 1528 genes, 4.0%	669 out of 34727 genes, 1.9%	7.83e-08	0	Solyc01g091530, Solyc12g006470, Solyc01g094790, Solyc09g005260, Solyc01g105680, Solyc07g042190, Solyc10g006230, Solyc07g045440, Solyc03g123410, Solyc10g039270, Solyc12g005400, Solyc04g071650, Solyc12g009200, Solyc03g096290, Solyc07g041920, Solyc09g075460, Solyc02g082480, Solyc02g092560, Solyc07g041910, Solyc05g053870, Solyc01g105030, Solyc07g041720, Solyc03g115900, Solyc06g049050, Solyc09g009010,…
alcohol metabolic process	85 out of 1528 genes, 5.6%	1059 out of 34727 genes, 3.0%	8.07e-08	0	Solyc01g099630, Solyc09g089730, Solyc02g084720, Solyc01g102610, Solyc03g005020, Solyc04g077440, Solyc02g086970, Solyc01g073680, Solyc04g071650, Solyc02g091920, Solyc03g096290, Solyc08g081940, Solyc10g086500, Solyc09g083330, Solyc09g089690, Solyc01g007920, Solyc07g018240, Solyc09g015080, Solyc12g006520, Solyc12g056220, Solyc08g066800, Solyc06g074090, Solyc08g082660, Solyc11g006300, Solyc02g069490,…
flavonoid biosynthetic process	82 out of 1528 genes, 5.4%	1016 out of 34727 genes, 2.9%	1.08e-07	0	Solyc04g008330, Solyc09g091580, Solyc04g008500, Solyc10g009530, Solyc03g006880, Solyc08g077110, Solyc08g075490, Solyc11g010410, Solyc04g079290, Solyc06g068440, Solyc02g069860, Solyc09g089690, Solyc11g071460, Solyc11g066680, Solyc11g007540, Solyc01g111330, Solyc04g016200, Solyc10g009550, Solyc10g009580, Solyc12g088700, Solyc07g065900, Solyc02g080330, Solyc02g068060, Solyc09g009420, Solyc05g053120,…
regulation of ion transport	82 out of 1528 genes, 5.4%	1018 out of 34727 genes, 2.9%	1.18e-07	0	Solyc03g044090, Solyc03g119960, Solyc09g005260, Solyc11g072710, Solyc01g010480, Solyc03g119540, Solyc10g039270, Solyc12g009200, Solyc04g015070, Solyc02g092560, Solyc06g069880, Solyc12g094640, Solyc01g105030, Solyc07g056020, Solyc07g007690, Solyc01g105050, Solyc03g118240, Solyc05g056070, Solyc02g087400, Solyc10g009580, Solyc02g092480, Solyc01g105020, Solyc03g116160, Solyc10g044520, Solyc12g006240,…
S-glycoside biosynthetic process	72 out of 1528 genes, 4.7%	853 out of 34727 genes, 2.5%	1.18e-07	0	Solyc03g033260, Solyc09g005260, Solyc12g017420, Solyc09g089730, Solyc11g072710, Solyc01g010480, Solyc01g102610, Solyc03g031620, Solyc10g039270, Solyc04g071650, Solyc12g009200, Solyc02g077140, Solyc02g091920, Solyc05g006920, Solyc02g090030, Solyc03g034070, Solyc04g005070, Solyc11g006590, Solyc09g089690, Solyc06g064550, Solyc08g083360, Solyc06g065990, Solyc02g067360, Solyc12g010910, Solyc01g100930,…
glycosinolate biosynthetic process	72 out of 1528 genes, 4.7%	853 out of 34727 genes, 2.5%	1.18e-07	0	Solyc03g033260, Solyc09g005260, Solyc12g017420, Solyc09g089730, Solyc11g072710, Solyc01g010480, Solyc01g102610, Solyc03g031620, Solyc10g039270, Solyc04g071650, Solyc12g009200, Solyc02g077140, Solyc02g091920, Solyc05g006920, Solyc02g090030, Solyc03g034070, Solyc04g005070, Solyc11g006590, Solyc09g089690, Solyc06g064550, Solyc08g083360, Solyc06g065990, Solyc02g067360, Solyc12g010910, Solyc01g100930,…
glucosinolate biosynthetic process	72 out of 1528 genes, 4.7%	853 out of 34727 genes, 2.5%	1.18e-07	0	Solyc03g033260, Solyc09g005260, Solyc12g017420, Solyc09g089730, Solyc11g072710, Solyc01g010480, Solyc01g102610, Solyc03g031620, Solyc10g039270, Solyc04g071650, Solyc12g009200, Solyc02g077140, Solyc02g091920, Solyc05g006920, Solyc02g090030, Solyc03g034070, Solyc04g005070, Solyc11g006590, Solyc09g089690, Solyc06g064550, Solyc08g083360, Solyc06g065990, Solyc02g067360, Solyc12g010910, Solyc01g100930,…
cellular ion homeostasis	97 out of 1528 genes, 6.3%	1274 out of 34727 genes, 3.7%	1.21e-07	0	Solyc03g033260, Solyc09g005260, Solyc10g085680, Solyc02g084720, Solyc08g065430, Solyc03g119540, Solyc10g039270, Solyc00g323130, Solyc12g009200, Solyc01g079150, Solyc05g006920, Solyc06g054260, Solyc02g082480, Solyc02g090030, Solyc04g008260, Solyc11g045250, Solyc04g005070, Solyc01g105030, Solyc09g031750, Solyc06g075460, Solyc07g007690, Solyc01g105050, Solyc11g008810, Solyc04g008060, Solyc08g083360,…
serine family amino acid catabolic process	33 out of 1528 genes, 2.2%	270 out of 34727 genes, 0.8%	1.29e-07	0	Solyc01g094790, Solyc12g088250, Solyc01g106480, Solyc04g050930, Solyc06g083050, Solyc07g005510, Solyc05g005480, Solyc11g006590, Solyc06g083040, Solyc06g009190, Solyc02g080200, Solyc02g080220, Solyc01g090790, Solyc02g080540, Solyc11g019910, Solyc10g049210, Solyc01g067890, Solyc12g098490, Solyc09g092670, Solyc02g080210, Solyc10g008200, Solyc09g008670, Solyc07g042390, Solyc06g061070, Solyc02g062340,…
cellular homeostasis	114 out of 1528 genes, 7.5%	1576 out of 34727 genes, 4.5%	1.37e-07	0	Solyc03g033260, Solyc11g069510, Solyc09g005260, Solyc10g085680, Solyc02g084720, Solyc08g065430, Solyc03g031620, Solyc03g119540, Solyc10g039270, Solyc00g323130, Solyc12g009200, Solyc01g079150, Solyc05g006920, Solyc06g054260, Solyc02g082480, Solyc02g090030, Solyc04g008260, Solyc11g045250, Solyc04g005070, Solyc01g105030, Solyc05g056300, Solyc09g031750, Solyc06g075460, Solyc07g007690, Solyc01g105050,…
chemical homeostasis	126 out of 1528 genes, 8.2%	1797 out of 34727 genes, 5.2%	1.63e-07	0	Solyc03g033260, Solyc11g069510, Solyc09g005260, Solyc10g008520, Solyc10g085680, Solyc02g084720, Solyc08g065430, Solyc01g094080, Solyc01g102610, Solyc03g119540, Solyc10g039270, Solyc04g076870, Solyc00g323130, Solyc12g009200, Solyc01g079150, Solyc05g006920, Solyc06g054260, Solyc07g041920, Solyc02g082480, Solyc02g090030, Solyc04g008260, Solyc03g120020, Solyc10g086500, Solyc11g045250, Solyc04g005070,…
organic substance metabolic process	294 out of 1528 genes, 19.2%	5050 out of 34727 genes, 14.5%	1.67e-07	0	Solyc03g033260, Solyc03g112150, Solyc03g119450, Solyc11g066510, Solyc12g017420, Solyc03g097320, Solyc11g072710, Solyc01g106480, Solyc02g078590, Solyc10g085100, Solyc11g010410, Solyc03g120020, Solyc04g005070, Solyc11g006590, Solyc11g007900, Solyc06g064550, Solyc11g007540, Solyc10g049210, Solyc03g026120, Solyc06g053620, Solyc07g065900, Solyc11g006300, Solyc02g069490, Solyc01g100030, Solyc10g047050,…
carbohydrate derivative metabolic process	262 out of 1528 genes, 17.1%	4410 out of 34727 genes, 12.7%	1.77e-07	0	Solyc03g033260, Solyc03g112150, Solyc03g119450, Solyc12g017420, Solyc03g097320, Solyc11g072710, Solyc01g106480, Solyc02g078590, Solyc10g085100, Solyc03g120020, Solyc04g005070, Solyc11g006590, Solyc11g007900, Solyc06g064550, Solyc11g007540, Solyc10g049210, Solyc03g026120, Solyc06g053620, Solyc07g065900, Solyc11g006300, Solyc02g069490, Solyc01g100030, Solyc10g047050, Solyc07g066460, Solyc03g019660,…
anthocyanin-containing compound biosynthetic process	54 out of 1528 genes, 3.5%	577 out of 34727 genes, 1.7%	1.88e-07	0	Solyc04g008330, Solyc11g066670, Solyc08g075480, Solyc05g055840, Solyc10g009530, Solyc08g077110, Solyc06g082910, Solyc07g043480, Solyc08g075490, Solyc11g010410, Solyc07g043160, Solyc06g073180, Solyc02g081060, Solyc06g068440, Solyc02g069860, Solyc02g086650, Solyc11g066680, Solyc05g025500, Solyc05g054730, Solyc11g007540, Solyc01g111330, Solyc04g016200, Solyc02g083760, Solyc06g082300, Solyc10g009550,…
nucleotide metabolic process	175 out of 1528 genes, 11.5%	2715 out of 34727 genes, 7.8%	1.95e-07	0	Solyc03g033260, Solyc03g112150, Solyc11g010480, Solyc04g008500, Solyc12g017420, Solyc07g007560, Solyc03g097320, Solyc01g087690, Solyc09g007200, Solyc01g106480, Solyc09g091590, Solyc06g006080, Solyc07g056020, Solyc09g031750, Solyc11g006590, Solyc11g007900, Solyc08g078490, Solyc03g083900, Solyc06g064550, Solyc08g013670, Solyc02g067360, Solyc03g058190, Solyc03g096850, Solyc10g049210, Solyc07g066150,…
glycine metabolic process	34 out of 1528 genes, 2.2%	289 out of 34727 genes, 0.8%	2.11e-07	0	Solyc12g099930, Solyc01g094790, Solyc12g088250, Solyc01g106480, Solyc04g050930, Solyc06g083050, Solyc07g005510, Solyc05g005480, Solyc11g006590, Solyc06g083040, Solyc06g009190, Solyc02g080200, Solyc02g080220, Solyc01g090790, Solyc02g080540, Solyc11g019910, Solyc10g049210, Solyc01g067890, Solyc12g098490, Solyc09g092670, Solyc05g013380, Solyc02g080210, Solyc10g008200, Solyc07g042390, Solyc06g061070,…
cation homeostasis	93 out of 1528 genes, 6.1%	1222 out of 34727 genes, 3.5%	2.26e-07	0	Solyc03g033260, Solyc09g005260, Solyc10g085680, Solyc02g084720, Solyc01g102610, Solyc03g119540, Solyc10g039270, Solyc04g076870, Solyc00g323130, Solyc12g009200, Solyc05g006920, Solyc06g054260, Solyc02g082480, Solyc02g090030, Solyc04g008260, Solyc03g120020, Solyc11g045250, Solyc04g005070, Solyc01g105030, Solyc06g075460, Solyc07g007690, Solyc01g105050, Solyc11g008810, Solyc04g008060, Solyc08g083360,…
glycoside biosynthetic process	78 out of 1528 genes, 5.1%	970 out of 34727 genes, 2.8%	2.57e-07	0	Solyc03g033260, Solyc09g005260, Solyc12g017420, Solyc09g089730, Solyc11g072710, Solyc01g010480, Solyc01g102610, Solyc03g031620, Solyc03g078720, Solyc10g039270, Solyc04g071650, Solyc08g077110, Solyc12g009200, Solyc02g077140, Solyc02g091920, Solyc05g006920, Solyc02g090030, Solyc03g034070, Solyc04g005070, Solyc11g006590, Solyc09g089690, Solyc06g064550, Solyc08g083360, Solyc06g065990, Solyc02g067360,…
ion homeostasis	102 out of 1528 genes, 6.7%	1384 out of 34727 genes, 4.0%	2.7e-07	0	Solyc03g033260, Solyc09g005260, Solyc10g085680, Solyc02g084720, Solyc08g065430, Solyc01g102610, Solyc03g119540, Solyc10g039270, Solyc04g076870, Solyc00g323130, Solyc12g009200, Solyc01g079150, Solyc05g006920, Solyc06g054260, Solyc02g082480, Solyc02g090030, Solyc04g008260, Solyc03g120020, Solyc11g045250, Solyc04g005070, Solyc01g105030, Solyc09g031750, Solyc06g075460, Solyc07g007690, Solyc01g105050,…
cellular component assembly	221 out of 1528 genes, 14.5%	3620 out of 34727 genes, 10.4%	2.75e-07	0	Solyc11g010480, Solyc07g047710, Solyc06g008220, Solyc09g007200, Solyc11g072710, Solyc01g106480, Solyc07g062680, Solyc03g031760, Solyc04g015070, Solyc11g072840, Solyc09g076030, Solyc11g007900, Solyc09g090960, Solyc06g075580, Solyc02g081000, Solyc08g080780, Solyc03g082860, Solyc03g096850, Solyc06g084250, Solyc10g045310, Solyc01g105020, Solyc03g026120, Solyc11g013380, Solyc07g065900, Solyc11g007160,…
nitrogen compound metabolic process	642 out of 1528 genes, 42.0%	12485 out of 34727 genes, 36.0%	3.25e-07	0	Solyc10g008710, Solyc11g010480, Solyc06g071330, Solyc09g007810, Solyc02g084720, Solyc02g091290, Solyc03g031760, Solyc01g105360, Solyc11g045250, Solyc04g005070, Solyc11g006590, Solyc06g075460, Solyc01g100270, Solyc03g083900, Solyc06g064550, Solyc11g007540, Solyc04g082500, Solyc06g074820, Solyc03g082860, Solyc03g121530, Solyc10g009580, Solyc10g049210, Solyc05g054600, Solyc07g065900, Solyc04g040160,…
protein complex subunit organization	131 out of 1528 genes, 8.6%	1912 out of 34727 genes, 5.5%	3.27e-07	0	Solyc11g010480, Solyc06g008220, Solyc11g072710, Solyc01g106480, Solyc04g015070, Solyc09g076030, Solyc06g075580, Solyc08g080780, Solyc03g096850, Solyc10g045310, Solyc01g105020, Solyc07g065900, Solyc11g007160, Solyc10g061970, Solyc12g098490, Solyc10g044520, Solyc12g099650, Solyc07g007280, Solyc01g100030, Solyc07g064970, Solyc09g074880, Solyc10g078250, Solyc10g079840, Solyc08g076410, Solyc06g074890,…
chloroplast-nucleus signaling pathway	10 out of 1528 genes, 0.7%	30 out of 34727 genes, 0.1%	3.53e-07	0	Solyc01g081320, Solyc04g008570, Solyc03g113630, Solyc02g068760, Solyc06g073290, Solyc08g045780, Solyc01g008930, Solyc01g107320, Solyc04g079290, Solyc07g017760
regulation of biological process	726 out of 1528 genes, 47.5%	14361 out of 34727 genes, 41.4%	3.77e-07	0	Solyc01g073760, Solyc10g008710, Solyc11g066510, Solyc03g119960, Solyc06g071330, Solyc09g007810, Solyc09g091430, Solyc02g084720, Solyc08g065430, Solyc02g078590, Solyc03g096290, Solyc03g031760, Solyc04g015070, Solyc07g041920, Solyc11g010410, Solyc01g105360, Solyc11g045250, Solyc11g006590, Solyc02g088100, Solyc06g064550, Solyc11g007540, Solyc04g082500, Solyc03g082860, Solyc10g009580, Solyc02g092480,…
inositol phosphate biosynthetic process	22 out of 1528 genes, 1.4%	146 out of 34727 genes, 0.4%	4.58e-07	0	Solyc03g013240, Solyc01g107460, Solyc12g088200, Solyc04g050820, Solyc05g013380, Solyc01g110370, Solyc04g050810, Solyc06g007160, Solyc05g051850, Solyc03g062720, Solyc06g073180, Solyc04g050860, Solyc06g082280, Solyc05g005480, Solyc04g054740, Solyc02g069860, Solyc02g090890, Solyc05g054730, Solyc01g104030, Solyc01g067290, Solyc03g045070, Solyc10g076710
anthocyanin-containing compound metabolic process	54 out of 1528 genes, 3.5%	594 out of 34727 genes, 1.7%	4.72e-07	0	Solyc04g008330, Solyc11g066670, Solyc08g075480, Solyc05g055840, Solyc10g009530, Solyc08g077110, Solyc06g082910, Solyc07g043480, Solyc08g075490, Solyc11g010410, Solyc07g043160, Solyc06g073180, Solyc02g081060, Solyc06g068440, Solyc02g069860, Solyc02g086650, Solyc11g066680, Solyc05g025500, Solyc05g054730, Solyc11g007540, Solyc01g111330, Solyc04g016200, Solyc02g083760, Solyc06g082300, Solyc10g009550,…
cation transport	157 out of 1528 genes, 10.3%	2412 out of 34727 genes, 6.9%	4.95e-07	0	Solyc04g008500, Solyc06g071330, Solyc07g007560, Solyc01g079150, Solyc03g096290, Solyc07g041920, Solyc02g082480, Solyc08g081070, Solyc03g120020, Solyc11g045250, Solyc05g053870, Solyc09g031750, Solyc06g075460, Solyc02g088100, Solyc07g007690, Solyc01g105050, Solyc04g008060, Solyc05g056070, Solyc06g074820, Solyc02g081600, Solyc10g079200, Solyc11g069430, Solyc05g007830, Solyc10g009580, Solyc01g005130,…
cellular component assembly at cellular level	204 out of 1528 genes, 13.4%	3324 out of 34727 genes, 9.6%	5.94e-07	0	Solyc11g010480, Solyc07g047710, Solyc06g008220, Solyc09g007200, Solyc11g072710, Solyc01g106480, Solyc07g062680, Solyc03g031760, Solyc04g015070, Solyc11g072840, Solyc09g076030, Solyc11g007900, Solyc09g090960, Solyc06g075580, Solyc02g081000, Solyc08g080780, Solyc03g082860, Solyc03g096850, Solyc06g084250, Solyc10g045310, Solyc01g105020, Solyc03g026120, Solyc11g013380, Solyc11g007160, Solyc04g040160,…
myo-inositol hexakisphosphate biosynthetic process	21 out of 1528 genes, 1.4%	137 out of 34727 genes, 0.4%	6.21e-07	0	Solyc03g013240, Solyc01g107460, Solyc12g088200, Solyc04g050820, Solyc05g013380, Solyc01g110370, Solyc04g050810, Solyc06g007160, Solyc05g051850, Solyc03g062720, Solyc06g073180, Solyc04g050860, Solyc06g082280, Solyc05g005480, Solyc04g054740, Solyc02g069860, Solyc02g090890, Solyc05g054730, Solyc01g104030, Solyc01g067290, Solyc03g045070
myo-inositol hexakisphosphate metabolic process	21 out of 1528 genes, 1.4%	137 out of 34727 genes, 0.4%	6.21e-07	0	Solyc03g013240, Solyc01g107460, Solyc12g088200, Solyc04g050820, Solyc05g013380, Solyc01g110370, Solyc04g050810, Solyc06g007160, Solyc05g051850, Solyc03g062720, Solyc06g073180, Solyc04g050860, Solyc06g082280, Solyc05g005480, Solyc04g054740, Solyc02g069860, Solyc02g090890, Solyc05g054730, Solyc01g104030, Solyc01g067290, Solyc03g045070
glycine catabolic process	31 out of 1528 genes, 2.0%	262 out of 34727 genes, 0.8%	6.29e-07	0	Solyc01g067890, Solyc01g094790, Solyc09g092670, Solyc02g080210, Solyc12g088250, Solyc01g106480, Solyc04g050930, Solyc10g008200, Solyc06g083050, Solyc07g042390, Solyc06g061070, Solyc02g062340, Solyc07g005510, Solyc05g005480, Solyc11g006590, Solyc06g083040, Solyc06g009190, Solyc06g051400, Solyc12g094430, Solyc08g076410, Solyc02g080200, Solyc08g065220, Solyc06g083020, Solyc02g080220, Solyc06g074000,…
auxin polar transport	46 out of 1528 genes, 3.0%	477 out of 34727 genes, 1.4%	6.5e-07	0	Solyc01g091530, Solyc03g044090, Solyc03g119960, Solyc01g099630, Solyc01g105680, Solyc09g091430, Solyc07g045440, Solyc05g043330, Solyc09g007110, Solyc04g071650, Solyc02g091920, Solyc08g081940, Solyc01g094700, Solyc02g092560, Solyc11g008140, Solyc05g014000, Solyc01g086920, Solyc02g077330, Solyc05g005540, Solyc06g076120, Solyc10g005960, Solyc02g092480, Solyc01g097290, Solyc12g015690, Solyc08g082660,…
hormone transport	50 out of 1528 genes, 3.3%	539 out of 34727 genes, 1.6%	6.88e-07	0	Solyc01g091530, Solyc03g044090, Solyc03g119960, Solyc01g099630, Solyc01g105680, Solyc09g091430, Solyc07g045440, Solyc05g043330, Solyc10g039270, Solyc09g007110, Solyc04g071650, Solyc02g091920, Solyc08g081940, Solyc01g094700, Solyc02g092560, Solyc11g008140, Solyc05g014000, Solyc01g086920, Solyc08g077380, Solyc02g077330, Solyc05g005540, Solyc06g076120, Solyc10g005960, Solyc02g092480, Solyc01g097290,…
cellular cation homeostasis	86 out of 1528 genes, 5.6%	1133 out of 34727 genes, 3.3%	7.21e-07	0	Solyc03g033260, Solyc09g005260, Solyc10g085680, Solyc02g084720, Solyc03g119540, Solyc10g039270, Solyc00g323130, Solyc12g009200, Solyc05g006920, Solyc06g054260, Solyc02g082480, Solyc02g090030, Solyc11g045250, Solyc04g005070, Solyc01g105030, Solyc06g075460, Solyc07g007690, Solyc01g105050, Solyc11g008810, Solyc04g008060, Solyc08g083360, Solyc05g056070, Solyc06g074820, Solyc02g081600, Solyc11g069430,…
nucleobase-containing small molecule metabolic process	182 out of 1528 genes, 11.9%	2919 out of 34727 genes, 8.4%	9.68e-07	0	Solyc03g033260, Solyc03g112150, Solyc11g010480, Solyc04g008500, Solyc12g017420, Solyc07g007560, Solyc03g097320, Solyc01g087690, Solyc09g007200, Solyc01g106480, Solyc09g091590, Solyc06g006080, Solyc07g056020, Solyc09g031750, Solyc11g006590, Solyc11g007900, Solyc08g078490, Solyc03g083900, Solyc06g064550, Solyc08g013670, Solyc02g067360, Solyc03g058190, Solyc03g096850, Solyc10g049210, Solyc07g066150,…
auxin transport	46 out of 1528 genes, 3.0%	484 out of 34727 genes, 1.4%	9.75e-07	0	Solyc01g091530, Solyc03g044090, Solyc03g119960, Solyc01g099630, Solyc01g105680, Solyc09g091430, Solyc07g045440, Solyc05g043330, Solyc09g007110, Solyc04g071650, Solyc02g091920, Solyc08g081940, Solyc01g094700, Solyc02g092560, Solyc11g008140, Solyc05g014000, Solyc01g086920, Solyc02g077330, Solyc05g005540, Solyc06g076120, Solyc10g005960, Solyc02g092480, Solyc01g097290, Solyc12g015690, Solyc08g082660,…
nucleoside phosphate metabolic process	176 out of 1528 genes, 11.5%	2804 out of 34727 genes, 8.1%	9.87e-07	0	Solyc03g033260, Solyc03g112150, Solyc11g010480, Solyc04g008500, Solyc12g017420, Solyc07g007560, Solyc03g097320, Solyc01g087690, Solyc09g007200, Solyc01g106480, Solyc09g091590, Solyc06g006080, Solyc07g056020, Solyc09g031750, Solyc11g006590, Solyc11g007900, Solyc08g078490, Solyc03g083900, Solyc06g064550, Solyc08g013670, Solyc02g067360, Solyc03g058190, Solyc03g096850, Solyc10g049210, Solyc07g066150,…
hormone metabolic process	111 out of 1528 genes, 7.3%	1588 out of 34727 genes, 4.6%	1.06e-06	0	Solyc02g091350, Solyc09g007810, Solyc02g084720, Solyc01g094080, Solyc03g031620, Solyc03g078720, Solyc02g086970, Solyc03g113010, Solyc08g061930, Solyc01g073680, Solyc03g096290, Solyc07g056580, Solyc08g081940, Solyc10g086500, Solyc05g053870, Solyc11g006590, Solyc06g009190, Solyc02g080200, Solyc07g043460, Solyc11g019910, Solyc12g056220, Solyc10g009580, Solyc10g049210, Solyc04g078200, Solyc06g074090,…
regulation of meristem development	93 out of 1528 genes, 6.1%	1268 out of 34727 genes, 3.7%	1.12e-06	0	Solyc04g008500, Solyc01g099630, Solyc06g071330, Solyc09g091430, Solyc02g084720, Solyc09g007200, Solyc02g091920, Solyc06g075510, Solyc08g081940, Solyc03g031760, Solyc04g079290, Solyc06g049030, Solyc11g045250, Solyc10g017600, Solyc05g007180, Solyc11g066900, Solyc02g068760, Solyc05g014000, Solyc01g111330, Solyc04g015440, Solyc04g049800, Solyc04g078700, Solyc09g098290, Solyc02g069490, Solyc02g068060,…
response to red or far red light	104 out of 1528 genes, 6.8%	1464 out of 34727 genes, 4.2%	1.13e-06	0	Solyc10g007690, Solyc10g008520, Solyc08g007770, Solyc03g097320, Solyc01g087690, Solyc11g072710, Solyc01g010480, Solyc03g119540, Solyc03g006880, Solyc12g009200, Solyc06g075510, Solyc08g075490, Solyc04g079290, Solyc06g069880, Solyc11g045250, Solyc12g094640, Solyc01g105030, Solyc10g017600, Solyc11g006590, Solyc12g006140, Solyc02g088100, Solyc01g105050, Solyc03g005770, Solyc05g056070, Solyc02g087400,…
phenylpropanoid biosynthetic process	105 out of 1528 genes, 6.9%	1486 out of 34727 genes, 4.3%	1.28e-06	0	Solyc04g008330, Solyc09g091580, Solyc04g008500, Solyc08g006830, Solyc01g094080, Solyc10g009530, Solyc03g006880, Solyc04g071650, Solyc08g077110, Solyc08g075490, Solyc11g010410, Solyc04g079290, Solyc09g009520, Solyc09g092270, Solyc02g069250, Solyc06g068440, Solyc02g069860, Solyc09g089690, Solyc11g071460, Solyc11g066680, Solyc11g007540, Solyc01g111330, Solyc04g016200, Solyc10g009550, Solyc10g009580,…
flavonoid metabolic process	82 out of 1528 genes, 5.4%	1081 out of 34727 genes, 3.1%	1.33e-06	0	Solyc04g008330, Solyc09g091580, Solyc04g008500, Solyc10g009530, Solyc03g006880, Solyc08g077110, Solyc08g075490, Solyc11g010410, Solyc04g079290, Solyc06g068440, Solyc02g069860, Solyc09g089690, Solyc11g071460, Solyc11g066680, Solyc11g007540, Solyc01g111330, Solyc04g016200, Solyc10g009550, Solyc10g009580, Solyc12g088700, Solyc07g065900, Solyc02g080330, Solyc02g068060, Solyc09g009420, Solyc05g053120,…
cellular response to blue light	21 out of 1528 genes, 1.4%	144 out of 34727 genes, 0.4%	1.43e-06	0	Solyc03g044090, Solyc09g008040, Solyc03g119960, Solyc01g105680, Solyc09g007810, Solyc03g097320, Solyc01g087690, Solyc11g072710, Solyc01g010480, Solyc06g072710, Solyc02g092560, Solyc11g040040, Solyc11g069190, Solyc10g083500, Solyc02g069860, Solyc01g081490, Solyc10g038190, Solyc01g090790, Solyc12g006120, Solyc01g097770, Solyc02g092480
divalent inorganic cation transport	62 out of 1528 genes, 4.1%	746 out of 34727 genes, 2.1%	1.48e-06	0	Solyc01g091530, Solyc12g006470, Solyc01g094790, Solyc09g005260, Solyc01g105680, Solyc07g042190, Solyc10g006230, Solyc07g045440, Solyc03g123410, Solyc10g039270, Solyc12g005400, Solyc04g071650, Solyc12g009200, Solyc03g096290, Solyc07g041920, Solyc09g075460, Solyc02g082480, Solyc02g092560, Solyc07g041910, Solyc05g053870, Solyc01g105030, Solyc07g041720, Solyc03g115900, Solyc06g049050, Solyc09g009010,…
multidimensional cell growth	69 out of 1528 genes, 4.5%	863 out of 34727 genes, 2.5%	1.53e-06	0	Solyc03g044090, Solyc03g119960, Solyc01g099630, Solyc09g091430, Solyc04g071650, Solyc08g077110, Solyc02g091920, Solyc02g092560, Solyc03g083900, Solyc05g014000, Solyc06g074820, Solyc09g008320, Solyc04g078200, Solyc07g020800, Solyc02g092480, Solyc03g026120, Solyc04g078700, Solyc08g082660, Solyc06g053830, Solyc02g069490, Solyc03g121170, Solyc10g086660, Solyc08g082640, Solyc12g044330, Solyc01g109500,…
organelle organization	391 out of 1528 genes, 25.6%	7208 out of 34727 genes, 20.8%	1.9e-06	0	Solyc03g119450, Solyc11g010480, Solyc12g017420, Solyc09g007810, Solyc06g008220, Solyc03g097320, Solyc11g072710, Solyc01g106480, Solyc03g096290, Solyc08g081940, Solyc03g031760, Solyc04g015070, Solyc07g041920, Solyc11g010410, Solyc11g007900, Solyc02g088100, Solyc09g090960, Solyc05g055740, Solyc09g015080, Solyc01g099020, Solyc06g074820, Solyc03g082860, Solyc11g069430, Solyc11g013380, Solyc04g049800,…
metal ion transport	131 out of 1528 genes, 8.6%	1987 out of 34727 genes, 5.7%	2.45e-06	0	Solyc04g008500, Solyc06g071330, Solyc07g007560, Solyc01g079150, Solyc03g096290, Solyc07g041920, Solyc02g082480, Solyc08g081070, Solyc03g120020, Solyc11g045250, Solyc05g053870, Solyc09g031750, Solyc06g075460, Solyc02g088100, Solyc07g007690, Solyc01g105050, Solyc04g008060, Solyc05g056070, Solyc06g074820, Solyc02g081600, Solyc11g069430, Solyc05g007830, Solyc10g009580, Solyc01g005130, Solyc08g082660,…
ion transport	197 out of 1528 genes, 12.9%	3264 out of 34727 genes, 9.4%	2.86e-06	8e-05	Solyc11g066510, Solyc04g008500, Solyc06g071330, Solyc09g089730, Solyc07g007560, Solyc01g079150, Solyc03g096290, Solyc07g041920, Solyc11g010410, Solyc02g082480, Solyc08g081070, Solyc03g120020, Solyc01g108630, Solyc11g045250, Solyc04g005070, Solyc05g053870, Solyc09g031750, Solyc06g075460, Solyc02g088100, Solyc05g007180, Solyc07g007690, Solyc01g105050, Solyc11g007540, Solyc04g008060, Solyc05g056070,…
phosphatidylserine biosynthetic process	5 out of 1528 genes, 0.3%	7 out of 34727 genes, 0.0%	3.19e-06	8e-05	Solyc04g050860, Solyc04g050810, Solyc04g054740, Solyc04g050820, Solyc05g051850
response to sucrose stimulus	79 out of 1528 genes, 5.2%	1055 out of 34727 genes, 3.0%	3.37e-06	8e-05	Solyc09g091580, Solyc11g072710, Solyc01g010480, Solyc03g119540, Solyc12g009200, Solyc06g075510, Solyc11g010410, Solyc06g049030, Solyc12g094640, Solyc01g105030, Solyc06g068440, Solyc05g054620, Solyc11g071460, Solyc05g007180, Solyc11g066680, Solyc01g105050, Solyc11g007540, Solyc05g056070, Solyc02g087400, Solyc04g078200, Solyc04g049800, Solyc03g032040, Solyc10g044520, Solyc12g006240, Solyc02g068060,…
response to disaccharide stimulus	79 out of 1528 genes, 5.2%	1055 out of 34727 genes, 3.0%	3.37e-06	8e-05	Solyc09g091580, Solyc11g072710, Solyc01g010480, Solyc03g119540, Solyc12g009200, Solyc06g075510, Solyc11g010410, Solyc06g049030, Solyc12g094640, Solyc01g105030, Solyc06g068440, Solyc05g054620, Solyc11g071460, Solyc05g007180, Solyc11g066680, Solyc01g105050, Solyc11g007540, Solyc05g056070, Solyc02g087400, Solyc04g078200, Solyc04g049800, Solyc03g032040, Solyc10g044520, Solyc12g006240, Solyc02g068060,…
macromolecular complex assembly	139 out of 1528 genes, 9.1%	2152 out of 34727 genes, 6.2%	3.51e-06	8e-05	Solyc11g010480, Solyc06g008220, Solyc11g072710, Solyc01g106480, Solyc04g015070, Solyc11g072840, Solyc09g076030, Solyc06g075580, Solyc08g080780, Solyc03g082860, Solyc03g096850, Solyc10g045310, Solyc01g105020, Solyc07g065900, Solyc11g007160, Solyc12g098490, Solyc10g044520, Solyc12g099650, Solyc07g007280, Solyc01g100030, Solyc07g064970, Solyc09g074880, Solyc10g078250, Solyc10g079840, Solyc09g008790,…
stomatal complex morphogenesis	73 out of 1528 genes, 4.8%	954 out of 34727 genes, 2.7%	3.73e-06	8e-05	Solyc08g066610, Solyc09g007200, Solyc10g076700, Solyc11g072710, Solyc01g010480, Solyc08g061930, Solyc01g106480, Solyc03g031760, Solyc02g080990, Solyc06g060340, Solyc11g006060, Solyc03g006970, Solyc02g071580, Solyc02g081000, Solyc01g111020, Solyc03g032040, Solyc03g123490, Solyc04g078700, Solyc09g098290, Solyc02g068060, Solyc03g083100, Solyc02g081920, Solyc07g066460, Solyc02g083810, Solyc02g093970,…
fruit development	197 out of 1528 genes, 12.9%	3278 out of 34727 genes, 9.4%	3.76e-06	8e-05	Solyc02g091350, Solyc11g066510, Solyc03g119960, Solyc07g047710, Solyc09g007810, Solyc09g089730, Solyc09g007200, Solyc03g078720, Solyc07g062680, Solyc03g031760, Solyc11g010410, Solyc01g090340, Solyc01g111990, Solyc11g006590, Solyc02g071580, Solyc04g015620, Solyc12g006120, Solyc02g081000, Solyc04g082500, Solyc02g092480, Solyc11g013380, Solyc04g049800, Solyc12g089290, Solyc04g040160, Solyc09g092670,…
cellular macromolecular complex assembly	121 out of 1528 genes, 7.9%	1818 out of 34727 genes, 5.2%	3.86e-06	8e-05	Solyc11g010480, Solyc06g008220, Solyc08g007770, Solyc11g072710, Solyc01g010480, Solyc10g039270, Solyc01g106480, Solyc04g015070, Solyc06g054260, Solyc11g072840, Solyc02g090030, Solyc04g057870, Solyc12g044280, Solyc06g060340, Solyc04g009020, Solyc09g076030, Solyc12g094640, Solyc04g057980, Solyc02g086460, Solyc01g074000, Solyc02g080540, Solyc05g006440, Solyc05g009930, Solyc08g080780, Solyc01g100190,…
response to toxin	50 out of 1528 genes, 3.3%	576 out of 34727 genes, 1.7%	4.58e-06	8e-05	Solyc04g008330, Solyc01g094790, Solyc10g079350, Solyc11g066670, Solyc01g096880, Solyc06g071330, Solyc10g008520, Solyc03g114030, Solyc10g085680, Solyc07g045090, Solyc12g098660, Solyc07g043480, Solyc09g091700, Solyc10g086500, Solyc12g044820, Solyc11g066900, Solyc11g066680, Solyc03g113460, Solyc01g073640, Solyc04g016200, Solyc05g050980, Solyc06g082300, Solyc10g009580, Solyc12g088700, Solyc07g043500,…
xenobiotic catabolic process	15 out of 1528 genes, 1.0%	86 out of 34727 genes, 0.2%	4.81e-06	8e-05	Solyc11g012850, Solyc05g005480, Solyc10g079350, Solyc11g066670, Solyc02g063000, Solyc06g060310, Solyc11g010790, Solyc11g066680, Solyc11g010810, Solyc04g016220, Solyc04g071960, Solyc04g016200, Solyc07g008310, Solyc07g043480, Solyc10g009580
response to UV	116 out of 1528 genes, 7.6%	1734 out of 34727 genes, 5.0%	4.87e-06	8e-05	Solyc03g044090, Solyc09g091580, Solyc03g119960, Solyc01g099630, Solyc10g008520, Solyc09g091430, Solyc04g071650, Solyc02g077140, Solyc02g091920, Solyc03g031760, Solyc04g015070, Solyc11g010410, Solyc02g086470, Solyc02g092560, Solyc06g068440, Solyc02g069860, Solyc11g071460, Solyc11g066680, Solyc03g083900, Solyc05g014000, Solyc11g007540, Solyc01g111330, Solyc06g074820, Solyc12g010910, Solyc04g078200,…
cellular developmental process	351 out of 1528 genes, 23.0%	6443 out of 34727 genes, 18.6%	5.45e-06	8e-05	Solyc01g073760, Solyc11g066510, Solyc03g119960, Solyc08g082570, Solyc09g007810, Solyc06g008220, Solyc09g091430, Solyc02g084720, Solyc03g097320, Solyc08g065430, Solyc11g072710, Solyc01g106480, Solyc08g081940, Solyc03g031760, Solyc04g015070, Solyc07g041920, Solyc11g045250, Solyc04g005070, Solyc05g053870, Solyc07g014730, Solyc11g007900, Solyc10g083320, Solyc03g083900, Solyc05g014000, Solyc09g090960,…
cellular nitrogen compound metabolic process	612 out of 1528 genes, 40.1%	12063 out of 34727 genes, 34.7%	5.57e-06	8e-05	Solyc11g010480, Solyc06g071330, Solyc09g007810, Solyc02g084720, Solyc02g091290, Solyc03g031760, Solyc01g105360, Solyc04g005070, Solyc11g006590, Solyc01g100270, Solyc03g083900, Solyc06g064550, Solyc11g007540, Solyc04g082500, Solyc06g074820, Solyc03g082860, Solyc03g121530, Solyc10g009580, Solyc10g049210, Solyc05g054600, Solyc07g065900, Solyc04g040160, Solyc11g006300, Solyc06g005750, Solyc01g100030,…
regulation of developmental growth	103 out of 1528 genes, 6.7%	1506 out of 34727 genes, 4.3%	6.67e-06	8e-05	Solyc04g008500, Solyc01g099630, Solyc06g071330, Solyc09g091430, Solyc02g084720, Solyc09g007200, Solyc02g091920, Solyc06g075510, Solyc08g081940, Solyc03g031760, Solyc04g079290, Solyc06g049030, Solyc11g045250, Solyc10g017600, Solyc11g066900, Solyc02g068760, Solyc05g014000, Solyc01g111330, Solyc04g015440, Solyc04g049800, Solyc04g078700, Solyc09g098290, Solyc02g069490, Solyc05g054210, Solyc02g068060,…
homeostatic process	147 out of 1528 genes, 9.6%	2333 out of 34727 genes, 6.7%	6.81e-06	8e-05	Solyc03g033260, Solyc10g008520, Solyc02g084720, Solyc08g065430, Solyc00g323130, Solyc01g079150, Solyc07g041920, Solyc02g082480, Solyc03g120020, Solyc11g045250, Solyc04g005070, Solyc09g031750, Solyc06g075460, Solyc07g007690, Solyc01g105050, Solyc11g008810, Solyc04g008060, Solyc08g083360, Solyc05g056070, Solyc06g074820, Solyc02g081600, Solyc11g069430, Solyc07g066150, Solyc07g065900, Solyc02g092790,…
electron transport chain	58 out of 1528 genes, 3.8%	716 out of 34727 genes, 2.1%	6.96e-06	8e-05	Solyc11g010480, Solyc02g081150, Solyc08g007770, Solyc01g094080, Solyc01g102610, Solyc03g005190, Solyc08g061930, Solyc01g094120, Solyc12g042770, Solyc03g116730, Solyc01g097910, Solyc02g090030, Solyc12g044280, Solyc12g036170, Solyc01g108630, Solyc03g062720, Solyc03g116870, Solyc10g006970, Solyc12g094640, Solyc05g056300, Solyc08g063090, Solyc06g060310, Solyc02g080540, Solyc07g043460, Solyc08g013670,…
cell differentiation	316 out of 1528 genes, 20.7%	5732 out of 34727 genes, 16.5%	7.15e-06	8e-05	Solyc11g066510, Solyc03g119960, Solyc08g082570, Solyc09g007810, Solyc06g008220, Solyc09g091430, Solyc02g084720, Solyc03g097320, Solyc08g065430, Solyc11g072710, Solyc01g106480, Solyc08g081940, Solyc03g031760, Solyc04g015070, Solyc07g041920, Solyc11g045250, Solyc04g005070, Solyc05g053870, Solyc07g014730, Solyc11g007900, Solyc10g083320, Solyc03g083900, Solyc05g014000, Solyc09g090960, Solyc09g015080,…
sterol biosynthetic process	52 out of 1528 genes, 3.4%	618 out of 34727 genes, 1.8%	7.2e-06	8e-05	Solyc01g091530, Solyc01g096880, Solyc01g099630, Solyc09g089730, Solyc02g084720, Solyc07g045440, Solyc01g102610, Solyc04g077440, Solyc01g073680, Solyc04g071650, Solyc02g091920, Solyc03g096290, Solyc08g081940, Solyc12g006530, Solyc01g056810, Solyc02g086180, Solyc09g089690, Solyc07g018240, Solyc09g015080, Solyc12g006520, Solyc12g056220, Solyc10g005960, Solyc06g074090, Solyc11g069270, Solyc03g112460,…
phototropism	15 out of 1528 genes, 1.0%	89 out of 34727 genes, 0.3%	7.44e-06	0.00015	Solyc11g069190, Solyc03g044090, Solyc03g116160, Solyc03g119960, Solyc01g105680, Solyc09g007810, Solyc10g083500, Solyc10g038190, Solyc11g072710, Solyc01g010480, Solyc01g097770, Solyc02g092560, Solyc02g092480, Solyc11g040040, Solyc06g069880
stomatal complex development	79 out of 1528 genes, 5.2%	1083 out of 34727 genes, 3.1%	8.74e-06	0.00015	Solyc08g066610, Solyc09g007200, Solyc10g076700, Solyc11g072710, Solyc01g010480, Solyc08g061930, Solyc01g106480, Solyc03g031760, Solyc02g080990, Solyc06g060340, Solyc11g006060, Solyc03g006970, Solyc02g071580, Solyc02g081000, Solyc01g111020, Solyc03g032040, Solyc03g123490, Solyc04g078700, Solyc09g098290, Solyc02g068060, Solyc03g083100, Solyc02g081920, Solyc07g066460, Solyc02g083810, Solyc02g093970,…
acetyl-CoA metabolic process	38 out of 1528 genes, 2.5%	410 out of 34727 genes, 1.2%	1.46e-05	0.00015	Solyc01g091530, Solyc02g084720, Solyc07g045440, Solyc01g073680, Solyc06g008510, Solyc01g106480, Solyc03g096290, Solyc08g081940, Solyc04g008820, Solyc01g056810, Solyc09g015490, Solyc02g086180, Solyc10g084280, Solyc12g056220, Solyc10g005960, Solyc06g074090, Solyc11g069270, Solyc12g015690, Solyc01g088250, Solyc07g052680, Solyc02g069490, Solyc03g083100, Solyc02g068060, Solyc06g005750, Solyc02g092790,…
post-embryonic development	331 out of 1528 genes, 21.7%	6108 out of 34727 genes, 17.6%	1.74e-05	0.00015	Solyc02g091350, Solyc01g073760, Solyc11g066510, Solyc03g119960, Solyc09g007810, Solyc08g082650, Solyc11g072710, Solyc01g106480, Solyc03g031760, Solyc11g045250, Solyc09g090960, Solyc11g007540, Solyc04g082500, Solyc02g081600, Solyc02g087400, Solyc03g082860, Solyc05g054600, Solyc01g005130, Solyc02g092480, Solyc11g013380, Solyc04g049800, Solyc04g040160, Solyc08g082660, Solyc11g006300, Solyc06g053830,…
sterol metabolic process	54 out of 1528 genes, 3.5%	672 out of 34727 genes, 1.9%	1.77e-05	0.00015	Solyc01g091530, Solyc01g096880, Solyc01g099630, Solyc09g089730, Solyc02g084720, Solyc07g045440, Solyc01g102610, Solyc03g005020, Solyc04g077440, Solyc01g073680, Solyc04g071650, Solyc02g091920, Solyc03g096290, Solyc08g081940, Solyc12g006530, Solyc01g056810, Solyc02g086180, Solyc09g089690, Solyc07g018240, Solyc09g015080, Solyc12g006520, Solyc12g056220, Solyc10g005960, Solyc06g074090, Solyc11g069270,…
zymogen activation	4 out of 1528 genes, 0.3%	5 out of 34727 genes, 0.0%	1.8e-05	0.00015	Solyc02g030170, Solyc07g041920, Solyc02g069490, Solyc07g041910
inositol phosphate metabolic process	22 out of 1528 genes, 1.4%	183 out of 34727 genes, 0.5%	1.98e-05	0.00015	Solyc03g013240, Solyc01g107460, Solyc12g088200, Solyc04g050820, Solyc05g013380, Solyc01g110370, Solyc04g050810, Solyc06g007160, Solyc05g051850, Solyc03g062720, Solyc06g073180, Solyc04g050860, Solyc06g082280, Solyc05g005480, Solyc04g054740, Solyc02g069860, Solyc02g090890, Solyc05g054730, Solyc01g104030, Solyc01g067290, Solyc03g045070, Solyc10g076710
cell wall modification involved in multidimensional cell growth	7 out of 1528 genes, 0.5%	21 out of 34727 genes, 0.1%	2.12e-05	0.00015	Solyc04g008210, Solyc11g008140, Solyc09g008320, Solyc09g091430, Solyc05g014000, Solyc11g066270, Solyc03g071570
cellular component organization at cellular level	436 out of 1528 genes, 28.5%	8362 out of 34727 genes, 24.1%	2.41e-05	0.00015	Solyc03g119450, Solyc11g010480, Solyc12g017420, Solyc09g007810, Solyc06g008220, Solyc03g097320, Solyc11g072710, Solyc01g106480, Solyc03g096290, Solyc08g081940, Solyc03g031760, Solyc04g015070, Solyc07g041920, Solyc11g010410, Solyc09g076030, Solyc11g007900, Solyc02g088100, Solyc09g090960, Solyc05g055740, Solyc09g015080, Solyc01g099020, Solyc06g074820, Solyc03g082860, Solyc11g069430, Solyc03g026120,…
response to fructose stimulus	50 out of 1528 genes, 3.3%	614 out of 34727 genes, 1.8%	2.54e-05	0.00015	Solyc12g099930, Solyc01g094790, Solyc09g005260, Solyc02g065280, Solyc07g042190, Solyc03g097320, Solyc02g083280, Solyc12g005400, Solyc04g017720, Solyc04g071650, Solyc02g077140, Solyc02g089350, Solyc03g096290, Solyc07g006760, Solyc07g041920, Solyc05g006160, Solyc07g041910, Solyc08g076650, Solyc06g049030, Solyc05g012100, Solyc06g009190, Solyc05g054620, Solyc01g111660, Solyc02g080220, Solyc03g113460,…
root morphogenesis	133 out of 1528 genes, 8.7%	2124 out of 34727 genes, 6.1%	2.55e-05	0.00015	Solyc11g066510, Solyc03g119960, Solyc04g008500, Solyc01g099630, Solyc09g007810, Solyc09g091430, Solyc02g084720, Solyc02g091920, Solyc08g081940, Solyc11g045250, Solyc03g083900, Solyc05g014000, Solyc07g007690, Solyc09g015080, Solyc06g074820, Solyc02g081600, Solyc11g069430, Solyc02g092480, Solyc03g026120, Solyc08g082660, Solyc06g053830, Solyc02g069490, Solyc03g121170, Solyc06g064940, Solyc11g045240,…
response to hexose stimulus	63 out of 1528 genes, 4.1%	835 out of 34727 genes, 2.4%	2.59e-05	0.00015	Solyc12g099930, Solyc11g069510, Solyc01g094790, Solyc09g005260, Solyc02g065280, Solyc07g042190, Solyc03g097320, Solyc02g083280, Solyc10g039270, Solyc12g005400, Solyc04g017720, Solyc04g071650, Solyc06g071820, Solyc02g077140, Solyc02g089350, Solyc03g096290, Solyc07g006760, Solyc07g041920, Solyc05g006160, Solyc07g041910, Solyc08g076650, Solyc06g049030, Solyc12g008830, Solyc05g012100, Solyc12g094640,…
hormone biosynthetic process	91 out of 1528 genes, 6.0%	1335 out of 34727 genes, 3.8%	2.59e-05	0.00015	Solyc02g084720, Solyc03g031620, Solyc03g113010, Solyc01g073680, Solyc03g096290, Solyc08g081940, Solyc10g086500, Solyc11g006590, Solyc06g009190, Solyc02g080200, Solyc07g043460, Solyc11g019910, Solyc12g056220, Solyc10g009580, Solyc10g049210, Solyc04g078200, Solyc06g074090, Solyc09g092670, Solyc11g006300, Solyc09g098290, Solyc02g069490, Solyc02g068060, Solyc02g092790, Solyc06g005750, Solyc02g005180,…
cellular amino acid catabolic process	60 out of 1528 genes, 3.9%	784 out of 34727 genes, 2.3%	2.66e-05	0.00015	Solyc12g099930, Solyc12g006470, Solyc01g094790, Solyc09g074230, Solyc10g006040, Solyc02g083280, Solyc04g017720, Solyc12g088250, Solyc01g106480, Solyc02g089350, Solyc04g005200, Solyc04g050930, Solyc06g083050, Solyc05g006160, Solyc07g005510, Solyc10g006970, Solyc01g098560, Solyc05g005480, Solyc06g083040, Solyc11g006590, Solyc06g009190, Solyc02g080200, Solyc04g005190, Solyc02g080220, Solyc01g090790,…
lipoate metabolic process	23 out of 1528 genes, 1.5%	200 out of 34727 genes, 0.6%	2.67e-05	0.00014	Solyc01g067890, Solyc01g094790, Solyc09g092670, Solyc12g088250, Solyc01g106480, Solyc04g050930, Solyc10g008200, Solyc06g083050, Solyc02g062340, Solyc07g005510, Solyc11g006590, Solyc06g083040, Solyc05g005480, Solyc12g094430, Solyc08g076410, Solyc06g051400, Solyc08g065220, Solyc06g083020, Solyc01g090790, Solyc02g080540, Solyc01g095670, Solyc09g092640, Solyc10g049210
response to monosaccharide stimulus	63 out of 1528 genes, 4.1%	838 out of 34727 genes, 2.4%	2.88e-05	0.00014	Solyc12g099930, Solyc11g069510, Solyc01g094790, Solyc09g005260, Solyc02g065280, Solyc07g042190, Solyc03g097320, Solyc02g083280, Solyc10g039270, Solyc12g005400, Solyc04g017720, Solyc04g071650, Solyc06g071820, Solyc02g077140, Solyc02g089350, Solyc03g096290, Solyc07g006760, Solyc07g041920, Solyc05g006160, Solyc07g041910, Solyc08g076650, Solyc06g049030, Solyc12g008830, Solyc05g012100, Solyc12g094640,…
root hair elongation	83 out of 1528 genes, 5.4%	1196 out of 34727 genes, 3.4%	3.15e-05	0.00014	Solyc03g044090, Solyc03g119960, Solyc01g099630, Solyc09g091430, Solyc02g084720, Solyc04g071650, Solyc02g091920, Solyc08g081940, Solyc02g092560, Solyc10g084280, Solyc03g083900, Solyc05g014000, Solyc09g015080, Solyc06g074820, Solyc02g081600, Solyc11g069430, Solyc08g066800, Solyc04g078200, Solyc07g020800, Solyc02g092480, Solyc03g026120, Solyc04g078700, Solyc08g082660, Solyc06g053830, Solyc02g069490,…
phosphorus metabolic process	234 out of 1528 genes, 15.3%	4146 out of 34727 genes, 11.9%	3.32e-05	0.00014	Solyc03g033260, Solyc03g119450, Solyc03g119960, Solyc04g008500, Solyc03g097320, Solyc01g087690, Solyc09g007200, Solyc11g072710, Solyc02g082490, Solyc01g106480, Solyc07g056580, Solyc08g081940, Solyc10g085100, Solyc04g079290, Solyc06g006080, Solyc07g056020, Solyc11g006590, Solyc07g017510, Solyc06g064550, Solyc03g118240, Solyc05g055740, Solyc04g082500, Solyc08g083360, Solyc02g087400, Solyc02g092810,…
regulation of photosynthesis	14 out of 1528 genes, 0.9%	89 out of 34727 genes, 0.3%	3.32e-05	0.00014	Solyc01g079470, Solyc12g021280, Solyc06g051400, Solyc02g086650, Solyc03g097320, Solyc04g005190, Solyc00g005840, Solyc06g072710, Solyc03g116730, Solyc02g090030, Solyc11g005340, Solyc04g005200, Solyc07g066150, Solyc07g005510
fatty acid biosynthetic process	79 out of 1528 genes, 5.2%	1127 out of 34727 genes, 3.2%	3.47e-05	0.00014	Solyc03g119450, Solyc12g009820, Solyc12g088200, Solyc02g065280, Solyc01g094080, Solyc08g083140, Solyc08g077110, Solyc01g106480, Solyc08g062610, Solyc08g075490, Solyc07g005510, Solyc10g086500, Solyc12g094640, Solyc03g031860, Solyc09g092270, Solyc11g006590, Solyc11g071460, Solyc02g080540, Solyc07g018240, Solyc10g049210, Solyc09g092670, Solyc12g009600, Solyc04g049720, Solyc06g005750, Solyc02g091140,…
indole-containing compound biosynthetic process	57 out of 1528 genes, 3.7%	741 out of 34727 genes, 2.1%	3.63e-05	0.00014	Solyc01g094790, Solyc09g074230, Solyc10g008520, Solyc10g006040, Solyc05g055840, Solyc01g094080, Solyc10g086170, Solyc02g083280, Solyc03g031620, Solyc04g017720, Solyc08g077110, Solyc12g088250, Solyc01g094120, Solyc02g089350, Solyc06g083050, Solyc05g006160, Solyc10g006970, Solyc04g072740, Solyc01g098560, Solyc06g083040, Solyc11g006590, Solyc06g009190, Solyc02g080200, Solyc02g080220, Solyc01g090790,…
cell wall macromolecule metabolic process	104 out of 1528 genes, 6.8%	1594 out of 34727 genes, 4.6%	4.15e-05	0.00014	Solyc03g044090, Solyc11g066510, Solyc03g119960, Solyc01g099630, Solyc09g091430, Solyc08g082650, Solyc08g061930, Solyc04g071650, Solyc08g077110, Solyc11g012870, Solyc01g079150, Solyc02g091920, Solyc06g075510, Solyc08g081940, Solyc08g062610, Solyc03g120020, Solyc06g049030, Solyc10g017600, Solyc06g009190, Solyc06g075460, Solyc02g080200, Solyc02g088100, Solyc03g083900, Solyc05g014000, Solyc12g099750,…
cellular membrane organization	151 out of 1528 genes, 9.9%	2500 out of 34727 genes, 7.2%	4.43e-05	0.00014	Solyc01g073760, Solyc03g119450, Solyc11g010480, Solyc10g008520, Solyc06g008220, Solyc03g097320, Solyc08g065430, Solyc01g087690, Solyc09g007200, Solyc11g072710, Solyc02g078590, Solyc07g062680, Solyc03g031760, Solyc04g015070, Solyc07g056020, Solyc02g081000, Solyc01g111330, Solyc02g067360, Solyc10g079200, Solyc06g084250, Solyc01g105020, Solyc11g013380, Solyc11g007160, Solyc04g040160, Solyc02g069490,…
cellular cell wall macromolecule metabolic process	70 out of 1528 genes, 4.6%	974 out of 34727 genes, 2.8%	4.46e-05	0.00014	Solyc03g044090, Solyc11g066510, Solyc03g119960, Solyc01g099630, Solyc09g091430, Solyc08g082650, Solyc08g061930, Solyc04g071650, Solyc08g077110, Solyc02g091920, Solyc06g075510, Solyc08g062610, Solyc06g049030, Solyc10g017600, Solyc02g088100, Solyc03g083900, Solyc05g014000, Solyc12g099750, Solyc06g074820, Solyc07g043390, Solyc09g008320, Solyc11g069430, Solyc05g007830, Solyc04g081890, Solyc02g092480,…
membrane organization	151 out of 1528 genes, 9.9%	2502 out of 34727 genes, 7.2%	4.6e-05	0.00014	Solyc01g073760, Solyc03g119450, Solyc11g010480, Solyc10g008520, Solyc06g008220, Solyc03g097320, Solyc08g065430, Solyc01g087690, Solyc09g007200, Solyc11g072710, Solyc02g078590, Solyc07g062680, Solyc03g031760, Solyc04g015070, Solyc07g056020, Solyc02g081000, Solyc01g111330, Solyc02g067360, Solyc10g079200, Solyc06g084250, Solyc01g105020, Solyc11g013380, Solyc11g007160, Solyc04g040160, Solyc02g069490,…
calcium ion transport	43 out of 1528 genes, 2.8%	514 out of 34727 genes, 1.5%	4.93e-05	0.00035	Solyc01g091530, Solyc12g006470, Solyc01g094790, Solyc09g005260, Solyc01g105680, Solyc07g042190, Solyc07g045440, Solyc10g039270, Solyc12g005400, Solyc04g071650, Solyc03g096290, Solyc07g041920, Solyc09g075460, Solyc02g082480, Solyc02g092560, Solyc07g041910, Solyc05g053870, Solyc06g049050, Solyc09g009010, Solyc01g111660, Solyc02g088100, Solyc06g074820, Solyc12g056220, Solyc11g069430, Solyc05g007830,…
vitamin biosynthetic process	24 out of 1528 genes, 1.6%	222 out of 34727 genes, 0.6%	4.95e-05	0.00035	Solyc01g067890, Solyc12g006470, Solyc07g064160, Solyc04g015750, Solyc11g073160, Solyc01g097340, Solyc02g086970, Solyc04g005200, Solyc06g006080, Solyc10g008200, Solyc02g062610, Solyc06g068950, Solyc09g082990, Solyc12g042470, Solyc02g064770, Solyc11g010300, Solyc02g081350, Solyc04g005190, Solyc03g115980, Solyc12g040790, Solyc10g005400, Solyc02g069920, Solyc05g005180, Solyc06g034150
PSII associated light-harvesting complex II catabolic process	12 out of 1528 genes, 0.8%	70 out of 34727 genes, 0.2%	5.02e-05	0.00042	Solyc12g094640, Solyc08g075480, Solyc08g007770, Solyc11g071460, Solyc08g065220, Solyc08g080050, Solyc04g063240, Solyc01g106480, Solyc02g067360, Solyc08g075490, Solyc02g062340, Solyc03g044470
phosphate-containing compound metabolic process	232 out of 1528 genes, 15.2%	4138 out of 34727 genes, 11.9%	5.5e-05	0.00048	Solyc03g033260, Solyc03g119450, Solyc03g119960, Solyc04g008500, Solyc03g097320, Solyc01g087690, Solyc09g007200, Solyc11g072710, Solyc02g082490, Solyc01g106480, Solyc07g056580, Solyc08g081940, Solyc10g085100, Solyc04g079290, Solyc06g006080, Solyc07g056020, Solyc11g006590, Solyc07g017510, Solyc06g064550, Solyc03g118240, Solyc05g055740, Solyc04g082500, Solyc08g083360, Solyc02g087400, Solyc02g092810,…
coenzyme biosynthetic process	44 out of 1528 genes, 2.9%	535 out of 34727 genes, 1.5%	6.03e-05	0.00048	Solyc09g091580, Solyc01g094790, Solyc12g088250, Solyc01g094340, Solyc01g106480, Solyc04g005200, Solyc04g050930, Solyc06g006080, Solyc06g083050, Solyc07g005510, Solyc05g005480, Solyc06g083040, Solyc11g006590, Solyc08g078490, Solyc02g081350, Solyc04g005190, Solyc01g090790, Solyc02g080540, Solyc07g018240, Solyc04g054190, Solyc10g049210, Solyc05g005180, Solyc06g060770, Solyc01g067890, Solyc09g092670,…
inositol biosynthetic process	5 out of 1528 genes, 0.3%	11 out of 34727 genes, 0.0%	6.05e-05	0.00048	Solyc04g050860, Solyc04g050810, Solyc04g054740, Solyc04g050820, Solyc05g051850
indoleacetic acid biosynthetic process	47 out of 1528 genes, 3.1%	585 out of 34727 genes, 1.7%	6.08e-05	0.00048	Solyc01g094790, Solyc09g074230, Solyc10g006040, Solyc05g055840, Solyc10g086170, Solyc02g083280, Solyc03g031620, Solyc04g017720, Solyc12g088250, Solyc02g089350, Solyc06g083050, Solyc05g006160, Solyc10g006970, Solyc04g072740, Solyc01g098560, Solyc06g083040, Solyc11g006590, Solyc06g009190, Solyc02g080200, Solyc02g080220, Solyc01g090790, Solyc11g019910, Solyc07g064280, Solyc01g098500, Solyc10g049210,…
regulation of transport	102 out of 1528 genes, 6.7%	1573 out of 34727 genes, 4.5%	6.22e-05	0.00048	Solyc03g026080, Solyc03g044090, Solyc03g119960, Solyc09g005260, Solyc10g085680, Solyc11g072710, Solyc01g010480, Solyc03g119540, Solyc10g039270, Solyc12g009200, Solyc04g015070, Solyc02g092560, Solyc06g069880, Solyc05g053870, Solyc12g094640, Solyc01g105030, Solyc05g056300, Solyc07g056020, Solyc07g007690, Solyc01g105050, Solyc03g118240, Solyc08g080780, Solyc05g056070, Solyc02g087400, Solyc02g092810,…
fatty acid metabolic process	134 out of 1528 genes, 8.8%	2186 out of 34727 genes, 6.3%	6.3e-05	0.00047	Solyc02g091350, Solyc03g119450, Solyc04g008500, Solyc12g017420, Solyc10g008520, Solyc02g065280, Solyc08g061930, Solyc01g106480, Solyc07g062680, Solyc01g105360, Solyc11g006590, Solyc11g007540, Solyc07g018240, Solyc10g049210, Solyc09g092670, Solyc03g121170, Solyc06g005750, Solyc02g091140, Solyc02g005180, Solyc12g099430, Solyc05g008350, Solyc05g009820, Solyc01g096370, Solyc08g076410, Solyc06g074390,…
dicarboxylic acid metabolic process	19 out of 1528 genes, 1.2%	157 out of 34727 genes, 0.5%	6.5e-05	0.00047	Solyc12g006470, Solyc03g026210, Solyc11g006300, Solyc05g013380, Solyc03g005020, Solyc03g120990, Solyc01g106480, Solyc06g084460, Solyc10g008200, Solyc10g086500, Solyc11g012850, Solyc09g015490, Solyc08g076410, Solyc06g060310, Solyc02g081350, Solyc06g064550, Solyc05g050980, Solyc08g066360, Solyc11g009080
response to hormone stimulus	359 out of 1528 genes, 23.5%	6805 out of 34727 genes, 19.6%	6.79e-05	0.00047	Solyc02g091350, Solyc03g119450, Solyc11g010480, Solyc11g066510, Solyc09g007810, Solyc01g058320, Solyc01g106480, Solyc02g078590, Solyc03g096290, Solyc08g081940, Solyc07g041920, Solyc11g010410, Solyc01g105360, Solyc04g005070, Solyc07g014730, Solyc09g031750, Solyc06g075460, Solyc02g088100, Solyc03g119740, Solyc09g090960, Solyc11g007540, Solyc05g055740, Solyc01g111330, Solyc04g082500, Solyc06g074820,…
xylem development	42 out of 1528 genes, 2.7%	505 out of 34727 genes, 1.5%	6.84e-05	0.00047	Solyc03g044090, Solyc03g119960, Solyc04g008210, Solyc01g096880, Solyc01g099630, Solyc07g009380, Solyc09g091430, Solyc08g082650, Solyc08g061930, Solyc04g071650, Solyc02g091920, Solyc06g075510, Solyc11g008140, Solyc10g017600, Solyc06g049050, Solyc01g110340, Solyc02g088100, Solyc05g014000, Solyc01g090790, Solyc12g044410, Solyc05g007830, Solyc02g092480, Solyc04g049800, Solyc08g082660, Solyc08g075920,…
heterocycle catabolic process	114 out of 1528 genes, 7.5%	1813 out of 34727 genes, 5.2%	8.25e-05	0.00054	Solyc03g112150, Solyc09g091580, Solyc12g017420, Solyc09g089730, Solyc08g007770, Solyc10g085680, Solyc05g006920, Solyc09g091590, Solyc04g079290, Solyc04g005070, Solyc08g077840, Solyc07g056020, Solyc11g006590, Solyc11g007900, Solyc02g086460, Solyc06g009190, Solyc09g089690, Solyc11g071460, Solyc02g080200, Solyc05g007180, Solyc11g019910, Solyc04g063240, Solyc09g065620, Solyc02g067360, Solyc03g058190,…
developmental cell growth	134 out of 1528 genes, 8.8%	2200 out of 34727 genes, 6.3%	8.37e-05	0.00053	Solyc03g119960, Solyc01g099630, Solyc09g091430, Solyc02g084720, Solyc02g091920, Solyc08g081940, Solyc04g005070, Solyc07g014730, Solyc10g083320, Solyc03g083900, Solyc05g014000, Solyc09g015080, Solyc06g074820, Solyc02g081600, Solyc11g069430, Solyc02g092480, Solyc03g026120, Solyc08g082660, Solyc06g053830, Solyc09g098290, Solyc02g069490, Solyc03g121170, Solyc06g064940, Solyc08g082640, Solyc12g044330,…
establishment of localization	546 out of 1528 genes, 35.7%	10873 out of 34727 genes, 31.3%	8.99e-05	0.0006	Solyc10g008710, Solyc11g010480, Solyc11g066510, Solyc03g119960, Solyc06g071330, Solyc09g091430, Solyc08g082650, Solyc02g078590, Solyc03g096290, Solyc04g015070, Solyc07g041920, Solyc11g010410, Solyc03g120020, Solyc11g045250, Solyc04g005070, Solyc06g075460, Solyc02g088100, Solyc11g007540, Solyc04g082500, Solyc06g074820, Solyc10g009580, Solyc02g092480, Solyc06g053620, Solyc04g040160, Solyc08g082660,…
steroid metabolic process	76 out of 1528 genes, 5.0%	1106 out of 34727 genes, 3.2%	9.19e-05	0.0006	Solyc01g099630, Solyc09g089730, Solyc02g084720, Solyc01g094080, Solyc01g102610, Solyc03g005020, Solyc04g077440, Solyc01g073680, Solyc04g071650, Solyc02g091920, Solyc03g096290, Solyc08g081940, Solyc10g086500, Solyc09g089690, Solyc07g043460, Solyc07g018240, Solyc09g015080, Solyc12g006520, Solyc12g056220, Solyc06g074090, Solyc12g088700, Solyc08g082660, Solyc11g006300, Solyc02g069490, Solyc02g068060,…
glucan catabolic process	17 out of 1528 genes, 1.1%	135 out of 34727 genes, 0.4%	9.44e-05	0.00059	Solyc03g033260, Solyc12g062260, Solyc11g008040, Solyc12g055970, Solyc12g062250, Solyc07g063390, Solyc05g009470, Solyc09g075360, Solyc07g014590, Solyc04g064720, Solyc01g110340, Solyc04g071340, Solyc08g082250, Solyc03g033270, Solyc04g015560, Solyc01g097000, Solyc11g008050
aromatic compound catabolic process	48 out of 1528 genes, 3.1%	613 out of 34727 genes, 1.8%	9.52e-05	0.00059	Solyc01g094790, Solyc09g074230, Solyc08g063130, Solyc10g006040, Solyc02g065170, Solyc07g045090, Solyc02g083280, Solyc04g017720, Solyc02g089350, Solyc07g008310, Solyc09g091700, Solyc05g006160, Solyc10g006970, Solyc01g098560, Solyc02g070490, Solyc11g006590, Solyc06g009190, Solyc06g060310, Solyc02g080200, Solyc02g080220, Solyc03g083900, Solyc03g113460, Solyc11g019910, Solyc01g073640, Solyc01g098500,…
indoleacetic acid metabolic process	47 out of 1528 genes, 3.1%	598 out of 34727 genes, 1.7%	0.0001	0.00059	Solyc01g094790, Solyc09g074230, Solyc10g006040, Solyc05g055840, Solyc10g086170, Solyc02g083280, Solyc03g031620, Solyc04g017720, Solyc12g088250, Solyc02g089350, Solyc06g083050, Solyc05g006160, Solyc10g006970, Solyc04g072740, Solyc01g098560, Solyc06g083040, Solyc11g006590, Solyc06g009190, Solyc02g080200, Solyc02g080220, Solyc01g090790, Solyc11g019910, Solyc07g064280, Solyc01g098500, Solyc10g049210,…
auxin biosynthetic process	49 out of 1528 genes, 3.2%	633 out of 34727 genes, 1.8%	0.0001	0.00059	Solyc01g094790, Solyc09g074230, Solyc10g006040, Solyc05g055840, Solyc10g086170, Solyc02g083280, Solyc03g031620, Solyc04g017720, Solyc12g088250, Solyc02g089350, Solyc06g083050, Solyc05g006160, Solyc10g006970, Solyc04g072740, Solyc01g098560, Solyc06g083040, Solyc11g006590, Solyc06g009190, Solyc02g080200, Solyc02g080220, Solyc01g090790, Solyc11g019910, Solyc07g064280, Solyc01g098500, Solyc10g049210,…
response to chemical stimulus	555 out of 1528 genes, 36.3%	11092 out of 34727 genes, 31.9%	0.00011	0.00059	Solyc11g010480, Solyc11g066510, Solyc06g071330, Solyc09g007810, Solyc02g084720, Solyc08g065430, Solyc02g078590, Solyc03g096290, Solyc07g041920, Solyc11g010410, Solyc01g105360, Solyc03g120020, Solyc04g005070, Solyc06g075460, Solyc02g088100, Solyc11g007540, Solyc04g082500, Solyc06g074820, Solyc10g009580, Solyc03g026120, Solyc07g065900, Solyc08g082660, Solyc10g044520, Solyc11g006300, Solyc01g100030,…
response to endogenous stimulus	361 out of 1528 genes, 23.6%	6889 out of 34727 genes, 19.8%	0.00011	0.00058	Solyc02g091350, Solyc03g119450, Solyc11g010480, Solyc11g066510, Solyc09g007810, Solyc01g058320, Solyc01g106480, Solyc02g078590, Solyc03g096290, Solyc08g081940, Solyc07g041920, Solyc11g010410, Solyc01g105360, Solyc04g005070, Solyc07g014730, Solyc09g031750, Solyc06g075460, Solyc02g088100, Solyc03g119740, Solyc09g090960, Solyc11g007540, Solyc05g055740, Solyc01g111330, Solyc04g082500, Solyc06g074820,…
regulation of cell size	46 out of 1528 genes, 3.0%	584 out of 34727 genes, 1.7%	0.00011	0.00058	Solyc01g091530, Solyc01g099630, Solyc09g091430, Solyc10g085680, Solyc07g045440, Solyc05g043330, Solyc09g007110, Solyc04g071650, Solyc06g071820, Solyc02g091920, Solyc08g081940, Solyc01g094700, Solyc07g053810, Solyc11g008140, Solyc05g014000, Solyc01g086920, Solyc02g077330, Solyc05g005540, Solyc06g076120, Solyc10g005960, Solyc01g097290, Solyc12g015690, Solyc08g082660, Solyc06g053830, Solyc05g054210,…
indole-containing compound metabolic process	62 out of 1528 genes, 4.1%	863 out of 34727 genes, 2.5%	0.00012	0.00065	Solyc01g094790, Solyc09g074230, Solyc10g008520, Solyc10g006040, Solyc05g055840, Solyc01g094080, Solyc10g086170, Solyc02g083280, Solyc03g031620, Solyc04g017720, Solyc08g077110, Solyc12g088250, Solyc01g094120, Solyc02g089350, Solyc06g083050, Solyc05g006160, Solyc10g006970, Solyc10g086500, Solyc04g072740, Solyc01g098560, Solyc06g083040, Solyc11g006590, Solyc06g009190, Solyc02g080200, Solyc02g080220,…
trichoblast differentiation	116 out of 1528 genes, 7.6%	1869 out of 34727 genes, 5.4%	0.00012	0.00064	Solyc10g080390, Solyc03g044090, Solyc11g066510, Solyc03g119960, Solyc04g008500, Solyc01g099630, Solyc09g007810, Solyc09g091430, Solyc02g084720, Solyc04g071650, Solyc02g091920, Solyc08g081940, Solyc02g092560, Solyc10g084280, Solyc03g083900, Solyc05g014000, Solyc07g007690, Solyc09g015080, Solyc06g074820, Solyc09g008320, Solyc02g081600, Solyc11g069430, Solyc08g066800, Solyc04g078200, Solyc07g020800,…
fat-soluble vitamin biosynthetic process	10 out of 1528 genes, 0.7%	55 out of 34727 genes, 0.2%	0.00012	0.00071	Solyc02g081350, Solyc04g005190, Solyc03g115980, Solyc12g040790, Solyc02g086970, Solyc10g008200, Solyc04g005200, Solyc02g069920, Solyc06g068950, Solyc05g005180
vitamin K biosynthetic process	7 out of 1528 genes, 0.5%	27 out of 34727 genes, 0.1%	0.00012	0.00083	Solyc12g040790, Solyc04g005200, Solyc02g069920, Solyc02g081350, Solyc04g005190, Solyc05g005180, Solyc06g068950
brassinosteroid metabolic process	45 out of 1528 genes, 2.9%	571 out of 34727 genes, 1.6%	0.00013	0.00083	Solyc01g091530, Solyc10g079350, Solyc11g066670, Solyc02g084720, Solyc07g045440, Solyc01g094080, Solyc01g073680, Solyc03g096290, Solyc07g043480, Solyc08g081940, Solyc10g086500, Solyc02g086180, Solyc07g043460, Solyc12g056220, Solyc10g005960, Solyc06g074090, Solyc11g069270, Solyc12g088700, Solyc07g043500, Solyc12g015690, Solyc07g052680, Solyc02g069490, Solyc02g068060, Solyc08g068490, Solyc02g092790,…
root system development	158 out of 1528 genes, 10.3%	2702 out of 34727 genes, 7.8%	0.00014	0.00083	Solyc11g066510, Solyc03g119960, Solyc04g008500, Solyc01g099630, Solyc09g007810, Solyc09g091430, Solyc02g084720, Solyc02g091920, Solyc08g081940, Solyc11g045250, Solyc11g006590, Solyc03g083900, Solyc05g014000, Solyc07g007690, Solyc09g015080, Solyc06g074820, Solyc02g081600, Solyc11g069430, Solyc02g092480, Solyc03g083030, Solyc03g026120, Solyc04g049800, Solyc08g082660, Solyc09g092670, Solyc06g053830,…
root development	158 out of 1528 genes, 10.3%	2702 out of 34727 genes, 7.8%	0.00014	0.00082	Solyc11g066510, Solyc03g119960, Solyc04g008500, Solyc01g099630, Solyc09g007810, Solyc09g091430, Solyc02g084720, Solyc02g091920, Solyc08g081940, Solyc11g045250, Solyc11g006590, Solyc03g083900, Solyc05g014000, Solyc07g007690, Solyc09g015080, Solyc06g074820, Solyc02g081600, Solyc11g069430, Solyc02g092480, Solyc03g083030, Solyc03g026120, Solyc04g049800, Solyc08g082660, Solyc09g092670, Solyc06g053830,…
cellular nitrogen compound catabolic process	114 out of 1528 genes, 7.5%	1839 out of 34727 genes, 5.3%	0.00014	0.00082	Solyc03g112150, Solyc09g091580, Solyc12g017420, Solyc09g089730, Solyc08g007770, Solyc10g085680, Solyc05g006920, Solyc09g091590, Solyc04g079290, Solyc04g005070, Solyc08g077840, Solyc07g056020, Solyc11g006590, Solyc11g007900, Solyc02g086460, Solyc06g009190, Solyc09g089690, Solyc11g071460, Solyc02g080200, Solyc05g007180, Solyc11g019910, Solyc04g063240, Solyc09g065620, Solyc02g067360, Solyc03g058190,…
regulation of localization	124 out of 1528 genes, 8.1%	2034 out of 34727 genes, 5.9%	0.00014	0.00088	Solyc03g026080, Solyc03g044090, Solyc03g119960, Solyc09g005260, Solyc10g085680, Solyc02g084720, Solyc11g072710, Solyc01g010480, Solyc03g119540, Solyc10g039270, Solyc12g009200, Solyc03g096290, Solyc01g067480, Solyc04g015070, Solyc07g041920, Solyc04g008260, Solyc02g092560, Solyc06g069880, Solyc05g053870, Solyc12g094640, Solyc01g105030, Solyc05g056300, Solyc07g056020, Solyc09g083330, Solyc07g007690,…
reproductive structure development	290 out of 1528 genes, 19.0%	5415 out of 34727 genes, 15.6%	0.00015	0.00094	Solyc02g091350, Solyc01g073760, Solyc11g066510, Solyc03g119960, Solyc09g007810, Solyc08g082650, Solyc03g031760, Solyc07g041920, Solyc11g010410, Solyc11g045250, Solyc11g006590, Solyc09g090960, Solyc11g007540, Solyc04g082500, Solyc02g087400, Solyc03g082860, Solyc05g054600, Solyc01g005130, Solyc02g092480, Solyc11g013380, Solyc04g049800, Solyc04g040160, Solyc08g082660, Solyc11g006300, Solyc06g053830,…
reproductive system development	290 out of 1528 genes, 19.0%	5415 out of 34727 genes, 15.6%	0.00015	0.00094	Solyc02g091350, Solyc01g073760, Solyc11g066510, Solyc03g119960, Solyc09g007810, Solyc08g082650, Solyc03g031760, Solyc07g041920, Solyc11g010410, Solyc11g045250, Solyc11g006590, Solyc09g090960, Solyc11g007540, Solyc04g082500, Solyc02g087400, Solyc03g082860, Solyc05g054600, Solyc01g005130, Solyc02g092480, Solyc11g013380, Solyc04g049800, Solyc04g040160, Solyc08g082660, Solyc11g006300, Solyc06g053830,…
pigment accumulation in response to UV light	64 out of 1528 genes, 4.2%	908 out of 34727 genes, 2.6%	0.00016	0.001	Solyc03g044090, Solyc03g119960, Solyc01g099630, Solyc09g091430, Solyc04g071650, Solyc02g091920, Solyc03g031760, Solyc02g092560, Solyc03g083900, Solyc05g014000, Solyc06g074820, Solyc04g078200, Solyc07g020800, Solyc02g092480, Solyc03g026120, Solyc04g078700, Solyc08g082660, Solyc06g053830, Solyc02g069490, Solyc03g121170, Solyc10g086660, Solyc08g082640, Solyc12g044330, Solyc01g109500, Solyc11g040040,…
pigment accumulation in tissues in response to UV light	64 out of 1528 genes, 4.2%	908 out of 34727 genes, 2.6%	0.00016	0.00099	Solyc03g044090, Solyc03g119960, Solyc01g099630, Solyc09g091430, Solyc04g071650, Solyc02g091920, Solyc03g031760, Solyc02g092560, Solyc03g083900, Solyc05g014000, Solyc06g074820, Solyc04g078200, Solyc07g020800, Solyc02g092480, Solyc03g026120, Solyc04g078700, Solyc08g082660, Solyc06g053830, Solyc02g069490, Solyc03g121170, Solyc10g086660, Solyc08g082640, Solyc12g044330, Solyc01g109500, Solyc11g040040,…
pigment accumulation in tissues	64 out of 1528 genes, 4.2%	908 out of 34727 genes, 2.6%	0.00016	0.00099	Solyc03g044090, Solyc03g119960, Solyc01g099630, Solyc09g091430, Solyc04g071650, Solyc02g091920, Solyc03g031760, Solyc02g092560, Solyc03g083900, Solyc05g014000, Solyc06g074820, Solyc04g078200, Solyc07g020800, Solyc02g092480, Solyc03g026120, Solyc04g078700, Solyc08g082660, Solyc06g053830, Solyc02g069490, Solyc03g121170, Solyc10g086660, Solyc08g082640, Solyc12g044330, Solyc01g109500, Solyc11g040040,…
anthocyanin accumulation in tissues in response to UV light	64 out of 1528 genes, 4.2%	908 out of 34727 genes, 2.6%	0.00016	0.00099	Solyc03g044090, Solyc03g119960, Solyc01g099630, Solyc09g091430, Solyc04g071650, Solyc02g091920, Solyc03g031760, Solyc02g092560, Solyc03g083900, Solyc05g014000, Solyc06g074820, Solyc04g078200, Solyc07g020800, Solyc02g092480, Solyc03g026120, Solyc04g078700, Solyc08g082660, Solyc06g053830, Solyc02g069490, Solyc03g121170, Solyc10g086660, Solyc08g082640, Solyc12g044330, Solyc01g109500, Solyc11g040040,…
pigment accumulation	64 out of 1528 genes, 4.2%	909 out of 34727 genes, 2.6%	0.00016	0.00111	Solyc03g044090, Solyc03g119960, Solyc01g099630, Solyc09g091430, Solyc04g071650, Solyc02g091920, Solyc03g031760, Solyc02g092560, Solyc03g083900, Solyc05g014000, Solyc06g074820, Solyc04g078200, Solyc07g020800, Solyc02g092480, Solyc03g026120, Solyc04g078700, Solyc08g082660, Solyc06g053830, Solyc02g069490, Solyc03g121170, Solyc10g086660, Solyc08g082640, Solyc12g044330, Solyc01g109500, Solyc11g040040,…
xenobiotic metabolic process	19 out of 1528 genes, 1.2%	171 out of 34727 genes, 0.5%	0.0002	0.00153	Solyc10g079350, Solyc11g066670, Solyc02g086970, Solyc07g008310, Solyc07g043480, Solyc12g099430, Solyc01g112100, Solyc11g012850, Solyc05g005480, Solyc02g063000, Solyc06g060310, Solyc11g066680, Solyc11g010790, Solyc12g008640, Solyc11g010810, Solyc04g071960, Solyc04g016220, Solyc04g016200, Solyc10g009580
cellular response to xenobiotic stimulus	19 out of 1528 genes, 1.2%	171 out of 34727 genes, 0.5%	0.0002	0.00153	Solyc10g079350, Solyc11g066670, Solyc02g086970, Solyc07g008310, Solyc07g043480, Solyc12g099430, Solyc01g112100, Solyc11g012850, Solyc05g005480, Solyc02g063000, Solyc06g060310, Solyc11g066680, Solyc11g010790, Solyc12g008640, Solyc11g010810, Solyc04g071960, Solyc04g016220, Solyc04g016200, Solyc10g009580
vitamin K metabolic process	8 out of 1528 genes, 0.5%	38 out of 34727 genes, 0.1%	0.0002	0.00152	Solyc11g071460, Solyc02g081350, Solyc04g005190, Solyc12g040790, Solyc04g005200, Solyc02g069920, Solyc06g068950, Solyc05g005180
meristem maintenance	98 out of 1528 genes, 6.4%	1549 out of 34727 genes, 4.5%	0.0002	0.00152	Solyc04g008500, Solyc01g099630, Solyc06g071330, Solyc09g091430, Solyc02g084720, Solyc09g007200, Solyc02g091920, Solyc06g075510, Solyc08g081940, Solyc03g031760, Solyc04g079290, Solyc06g049030, Solyc11g045250, Solyc10g017600, Solyc11g066900, Solyc02g068760, Solyc05g014000, Solyc01g111330, Solyc02g087400, Solyc04g015440, Solyc01g005130, Solyc04g049800, Solyc04g078700, Solyc09g098290, Solyc02g069490,…
plant-type cell wall biogenesis	67 out of 1528 genes, 4.4%	972 out of 34727 genes, 2.8%	0.00021	0.00158	Solyc03g044090, Solyc03g119960, Solyc01g099630, Solyc09g091430, Solyc02g084720, Solyc08g082650, Solyc04g071650, Solyc08g077110, Solyc02g091920, Solyc08g081940, Solyc02g092560, Solyc10g017600, Solyc05g014000, Solyc07g007690, Solyc07g043390, Solyc09g008320, Solyc01g100930, Solyc07g020800, Solyc02g092480, Solyc03g026120, Solyc04g078700, Solyc08g082660, Solyc02g069490, Solyc03g121170, Solyc06g068770,…
root epidermal cell differentiation	117 out of 1528 genes, 7.7%	1917 out of 34727 genes, 5.5%	0.00021	0.00163	Solyc10g080390, Solyc03g044090, Solyc11g066510, Solyc03g119960, Solyc04g008500, Solyc01g099630, Solyc09g007810, Solyc09g091430, Solyc02g084720, Solyc04g071650, Solyc02g091920, Solyc08g081940, Solyc02g092560, Solyc10g084280, Solyc03g083900, Solyc05g014000, Solyc07g007690, Solyc09g015080, Solyc06g074820, Solyc09g008320, Solyc02g081600, Solyc11g069430, Solyc08g066800, Solyc04g078200, Solyc07g020800,…
post-embryonic morphogenesis	126 out of 1528 genes, 8.2%	2093 out of 34727 genes, 6.0%	0.00022	0.00169	Solyc11g072490, Solyc07g047710, Solyc09g007810, Solyc08g066610, Solyc09g007200, Solyc10g076700, Solyc11g072710, Solyc01g010480, Solyc08g061930, Solyc01g106480, Solyc06g075510, Solyc03g031760, Solyc02g080990, Solyc06g060340, Solyc11g006060, Solyc03g006970, Solyc04g082740, Solyc02g093300, Solyc02g071580, Solyc06g075580, Solyc02g081000, Solyc01g111020, Solyc02g092810, Solyc04g049800, Solyc03g032040,…
ureter development	5 out of 1528 genes, 0.3%	14 out of 34727 genes, 0.0%	0.00023	0.00186	Solyc02g086970, Solyc05g050630, Solyc06g068230, Solyc01g095900, Solyc07g006030
lignin metabolic process	35 out of 1528 genes, 2.3%	420 out of 34727 genes, 1.2%	0.00025	0.00198	Solyc08g006830, Solyc02g065170, Solyc04g071650, Solyc08g077110, Solyc07g043480, Solyc04g071780, Solyc09g092270, Solyc02g069250, Solyc06g068440, Solyc03g083900, Solyc11g007540, Solyc10g009580, Solyc07g043500, Solyc08g082660, Solyc02g080330, Solyc02g069490, Solyc07g063390, Solyc08g079300, Solyc08g079280, Solyc11g010800, Solyc03g114940, Solyc03g119080, Solyc11g010960, Solyc02g030170, Solyc04g071820,…
sodium ion transport	16 out of 1528 genes, 1.0%	133 out of 34727 genes, 0.4%	0.00025	0.00197	Solyc09g005260, Solyc09g055940, Solyc06g071330, Solyc03g114030, Solyc07g007560, Solyc01g094720, Solyc03g114640, Solyc03g120020, Solyc05g052300, Solyc09g031750, Solyc11g012360, Solyc11g066900, Solyc06g068240, Solyc06g071500, Solyc05g013510, Solyc01g098190
cell tip growth	115 out of 1528 genes, 7.5%	1888 out of 34727 genes, 5.4%	0.00026	0.00196	Solyc03g044090, Solyc03g119960, Solyc01g099630, Solyc09g091430, Solyc04g071650, Solyc02g091920, Solyc05g006920, Solyc02g092560, Solyc04g005070, Solyc07g014730, Solyc10g083320, Solyc03g083900, Solyc05g014000, Solyc09g015080, Solyc06g074820, Solyc04g078200, Solyc07g020800, Solyc02g092480, Solyc03g026120, Solyc04g078700, Solyc08g082660, Solyc06g053830, Solyc09g098290, Solyc02g069490, Solyc03g121170,…
steroid biosynthetic process	63 out of 1528 genes, 4.1%	907 out of 34727 genes, 2.6%	0.00026	0.00196	Solyc01g091530, Solyc01g096880, Solyc01g099630, Solyc09g089730, Solyc02g084720, Solyc07g045440, Solyc01g102610, Solyc04g077440, Solyc01g073680, Solyc04g071650, Solyc02g091920, Solyc03g096290, Solyc08g081940, Solyc12g006530, Solyc01g056810, Solyc10g086500, Solyc02g086180, Solyc09g089690, Solyc03g113460, Solyc07g043460, Solyc07g018240, Solyc09g015080, Solyc12g006520, Solyc12g056220, Solyc10g005960,…
cell wall biogenesis	94 out of 1528 genes, 6.2%	1485 out of 34727 genes, 4.3%	0.00027	0.00201	Solyc03g044090, Solyc11g066510, Solyc03g119960, Solyc01g099630, Solyc09g091430, Solyc02g084720, Solyc08g082650, Solyc04g071650, Solyc08g077110, Solyc02g091920, Solyc08g081940, Solyc08g062610, Solyc02g092560, Solyc06g049030, Solyc10g017600, Solyc09g009010, Solyc03g083900, Solyc05g014000, Solyc07g007690, Solyc12g099750, Solyc06g074820, Solyc07g043390, Solyc09g008320, Solyc11g069430, Solyc01g100930,…
auxin metabolic process	52 out of 1528 genes, 3.4%	712 out of 34727 genes, 2.1%	0.00027	0.00201	Solyc01g094790, Solyc09g074230, Solyc09g007810, Solyc10g006040, Solyc05g055840, Solyc10g086170, Solyc02g083280, Solyc03g031620, Solyc04g017720, Solyc12g088250, Solyc02g089350, Solyc06g083050, Solyc05g006160, Solyc10g006970, Solyc05g053870, Solyc04g072740, Solyc01g098560, Solyc06g083040, Solyc11g006590, Solyc06g009190, Solyc02g080200, Solyc02g080220, Solyc01g090790, Solyc11g019910, Solyc07g064280,…
fruit ripening	34 out of 1528 genes, 2.2%	406 out of 34727 genes, 1.2%	0.00028	0.00206	Solyc01g094790, Solyc09g089730, Solyc02g071380, Solyc06g068040, Solyc11g010410, Solyc01g090340, Solyc04g071780, Solyc11g006590, Solyc06g009190, Solyc09g089690, Solyc01g110340, Solyc02g080200, Solyc02g080220, Solyc05g005540, Solyc02g090350, Solyc08g079750, Solyc09g092670, Solyc02g080210, Solyc09g075360, Solyc08g079300, Solyc05g018130, Solyc08g079280, Solyc01g109500, Solyc03g114940, Solyc03g111940,…
response to organic substance	473 out of 1528 genes, 31.0%	9393 out of 34727 genes, 27.0%	0.00028	0.00205	Solyc02g091350, Solyc03g119450, Solyc11g010480, Solyc11g066510, Solyc09g007810, Solyc03g097320, Solyc01g058320, Solyc11g072710, Solyc04g077440, Solyc01g106480, Solyc02g078590, Solyc03g096290, Solyc08g081940, Solyc07g041920, Solyc11g010410, Solyc01g105360, Solyc04g005070, Solyc07g014730, Solyc09g031750, Solyc02g069250, Solyc06g075460, Solyc02g088100, Solyc03g119740, Solyc09g090960, Solyc11g007540,…
phosphatidylserine metabolic process	6 out of 1528 genes, 0.4%	22 out of 34727 genes, 0.1%	0.00029	0.00228	Solyc04g050860, Solyc04g050810, Solyc04g054740, Solyc09g083330, Solyc04g050820, Solyc05g051850
menaquinone metabolic process	6 out of 1528 genes, 0.4%	22 out of 34727 genes, 0.1%	0.00029	0.00227	Solyc12g040790, Solyc04g005200, Solyc02g081350, Solyc04g005190, Solyc05g005180, Solyc06g068950
menaquinone biosynthetic process	6 out of 1528 genes, 0.4%	22 out of 34727 genes, 0.1%	0.00029	0.00227	Solyc12g040790, Solyc04g005200, Solyc02g081350, Solyc04g005190, Solyc05g005180, Solyc06g068950
gibberellic acid mediated signaling pathway	49 out of 1528 genes, 3.2%	661 out of 34727 genes, 1.9%	0.00029	0.00226	Solyc02g084590, Solyc03g119110, Solyc11g069510, Solyc07g047710, Solyc09g089730, Solyc09g007110, Solyc08g061560, Solyc03g006880, Solyc04g017720, Solyc02g089350, Solyc05g006160, Solyc12g008830, Solyc03g115200, Solyc05g056120, Solyc02g081350, Solyc04g015620, Solyc01g087540, Solyc01g090790, Solyc11g007540, Solyc01g086920, Solyc09g075590, Solyc04g074990, Solyc04g078200, Solyc07g020800, Solyc01g109700,…
phytosteroid metabolic process	46 out of 1528 genes, 3.0%	609 out of 34727 genes, 1.8%	0.00029	0.00231	Solyc01g091530, Solyc10g079350, Solyc11g066670, Solyc02g084720, Solyc07g045440, Solyc01g094080, Solyc04g077440, Solyc01g073680, Solyc03g096290, Solyc07g043480, Solyc08g081940, Solyc10g086500, Solyc02g086180, Solyc07g043460, Solyc12g056220, Solyc10g005960, Solyc06g074090, Solyc11g069270, Solyc12g088700, Solyc07g043500, Solyc12g015690, Solyc07g052680, Solyc02g069490, Solyc02g068060, Solyc08g068490,…
response to karrikin	13 out of 1528 genes, 0.9%	96 out of 34727 genes, 0.3%	0.00029	0.00236	Solyc02g064770, Solyc04g008850, Solyc02g086650, Solyc10g006370, Solyc04g015620, Solyc09g009420, Solyc10g038190, Solyc01g087540, Solyc10g074540, Solyc03g045070, Solyc06g069730, Solyc06g083080, Solyc06g060340
phloem or xylem histogenesis	52 out of 1528 genes, 3.4%	714 out of 34727 genes, 2.1%	0.00029	0.00236	Solyc03g044090, Solyc03g119960, Solyc04g008210, Solyc01g096880, Solyc01g099630, Solyc01g105680, Solyc07g009380, Solyc09g091430, Solyc08g082650, Solyc08g061930, Solyc04g071650, Solyc02g091920, Solyc06g075510, Solyc02g092560, Solyc09g091880, Solyc06g066340, Solyc11g008140, Solyc10g017600, Solyc06g049050, Solyc01g110340, Solyc02g088100, Solyc05g014000, Solyc01g090790, Solyc12g044410, Solyc09g008320,…
gibberellin mediated signaling pathway	49 out of 1528 genes, 3.2%	662 out of 34727 genes, 1.9%	0.0003	0.00241	Solyc02g084590, Solyc03g119110, Solyc11g069510, Solyc07g047710, Solyc09g089730, Solyc09g007110, Solyc08g061560, Solyc03g006880, Solyc04g017720, Solyc02g089350, Solyc05g006160, Solyc12g008830, Solyc03g115200, Solyc05g056120, Solyc02g081350, Solyc04g015620, Solyc01g087540, Solyc01g090790, Solyc11g007540, Solyc01g086920, Solyc09g075590, Solyc04g074990, Solyc04g078200, Solyc07g020800, Solyc01g109700,…
light-independent chlorophyll biosynthetic process	3 out of 1528 genes, 0.2%	4 out of 34727 genes, 0.0%	0.00032	0.00286	Solyc10g077040, Solyc03g115980, Solyc03g118240
cellular response to gibberellin stimulus	49 out of 1528 genes, 3.2%	665 out of 34727 genes, 1.9%	0.00033	0.00285	Solyc02g084590, Solyc03g119110, Solyc11g069510, Solyc07g047710, Solyc09g089730, Solyc09g007110, Solyc08g061560, Solyc03g006880, Solyc04g017720, Solyc02g089350, Solyc05g006160, Solyc12g008830, Solyc03g115200, Solyc05g056120, Solyc02g081350, Solyc04g015620, Solyc01g087540, Solyc01g090790, Solyc11g007540, Solyc01g086920, Solyc09g075590, Solyc04g074990, Solyc04g078200, Solyc07g020800, Solyc01g109700,…
localization	568 out of 1528 genes, 37.2%	11498 out of 34727 genes, 33.1%	0.00034	0.00284	Solyc10g008710, Solyc11g010480, Solyc11g066510, Solyc03g119960, Solyc06g071330, Solyc09g091430, Solyc08g082650, Solyc02g078590, Solyc03g096290, Solyc04g015070, Solyc07g041920, Solyc11g010410, Solyc03g120020, Solyc11g045250, Solyc04g005070, Solyc11g006590, Solyc06g075460, Solyc02g088100, Solyc11g007540, Solyc04g082500, Solyc06g074820, Solyc10g009580, Solyc02g092480, Solyc06g053620, Solyc04g040160,…
regulation of generation of precursor metabolites and energy	20 out of 1528 genes, 1.3%	193 out of 34727 genes, 0.6%	0.00035	0.00283	Solyc04g049800, Solyc12g021280, Solyc07g052610, Solyc10g085680, Solyc07g008470, Solyc03g007030, Solyc06g075510, Solyc03g116730, Solyc02g090030, Solyc04g005200, Solyc04g008820, Solyc01g089850, Solyc07g005510, Solyc06g051400, Solyc02g069860, Solyc04g005190, Solyc04g071340, Solyc11g005340, Solyc01g090800, Solyc07g066150
anatomical structure maturation	35 out of 1528 genes, 2.3%	429 out of 34727 genes, 1.2%	0.00037	0.00294	Solyc01g094790, Solyc09g089730, Solyc02g086970, Solyc02g071380, Solyc06g068040, Solyc11g010410, Solyc01g090340, Solyc04g071780, Solyc11g006590, Solyc06g009190, Solyc09g089690, Solyc01g110340, Solyc02g080200, Solyc02g080220, Solyc05g005540, Solyc02g090350, Solyc08g079750, Solyc09g092670, Solyc02g080210, Solyc09g075360, Solyc08g079300, Solyc05g018130, Solyc08g079280, Solyc01g109500, Solyc03g114940,…
CDP-diacylglycerol biosynthetic process	6 out of 1528 genes, 0.4%	23 out of 34727 genes, 0.1%	0.00038	0.00299	Solyc09g014350, Solyc01g094700, Solyc09g083330, Solyc08g076470, Solyc10g079110, Solyc01g109370
blue light signaling pathway	16 out of 1528 genes, 1.0%	138 out of 34727 genes, 0.4%	0.00038	0.00298	Solyc03g044090, Solyc03g119960, Solyc01g105680, Solyc09g007810, Solyc11g072710, Solyc01g010480, Solyc02g092560, Solyc11g040040, Solyc11g069190, Solyc10g083500, Solyc02g069860, Solyc10g038190, Solyc12g006120, Solyc01g090790, Solyc01g097770, Solyc02g092480
regulation of non-canonical Wnt receptor signaling pathway	4 out of 1528 genes, 0.3%	9 out of 34727 genes, 0.0%	0.00039	0.00319	Solyc05g050630, Solyc06g068230, Solyc01g095900, Solyc07g006030
regulation of Wnt receptor signaling pathway, planar cell polarity pathway	4 out of 1528 genes, 0.3%	9 out of 34727 genes, 0.0%	0.00039	0.00318	Solyc05g050630, Solyc06g068230, Solyc01g095900, Solyc07g006030
cholesterol biosynthetic process	9 out of 1528 genes, 0.6%	52 out of 34727 genes, 0.1%	0.0004	0.00318	Solyc02g030170, Solyc02g086180, Solyc02g069490, Solyc01g091320, Solyc04g077440, Solyc06g005750, Solyc09g009040, Solyc06g082980, Solyc06g074090
developmental maturation	144 out of 1528 genes, 9.4%	2488 out of 34727 genes, 7.2%	0.00044	0.00344	Solyc11g066510, Solyc03g119960, Solyc04g008500, Solyc01g099630, Solyc09g007810, Solyc09g089730, Solyc09g091430, Solyc02g084720, Solyc02g086970, Solyc02g091920, Solyc08g081940, Solyc04g015070, Solyc11g010410, Solyc01g090340, Solyc11g006590, Solyc03g083900, Solyc05g014000, Solyc07g007690, Solyc09g015080, Solyc08g080780, Solyc06g074820, Solyc02g081600, Solyc11g069430, Solyc02g092480, Solyc03g026120,…
tripeptide transport	13 out of 1528 genes, 0.9%	100 out of 34727 genes, 0.3%	0.00044	0.00343	Solyc04g005070, Solyc05g005980, Solyc01g096880, Solyc10g084950, Solyc05g005960, Solyc12g044810, Solyc05g006920, Solyc07g032490, Solyc00g006820, Solyc05g009500, Solyc05g005950, Solyc05g005940, Solyc12g044820
CDP-diacylglycerol metabolic process	6 out of 1528 genes, 0.4%	24 out of 34727 genes, 0.1%	0.00048	0.00359	Solyc09g014350, Solyc01g094700, Solyc09g083330, Solyc08g076470, Solyc10g079110, Solyc01g109370
regulation of cellular component size	71 out of 1528 genes, 4.6%	1080 out of 34727 genes, 3.1%	0.00054	0.0038	Solyc10g080390, Solyc04g008500, Solyc01g099630, Solyc09g007810, Solyc09g091430, Solyc10g085680, Solyc04g071650, Solyc02g091920, Solyc08g081940, Solyc02g093300, Solyc05g014000, Solyc07g007690, Solyc05g009930, Solyc08g080780, Solyc07g020800, Solyc08g082660, Solyc06g053830, Solyc05g054210, Solyc03g121170, Solyc10g086660, Solyc10g047050, Solyc07g064970, Solyc03g120910, Solyc01g109500, Solyc06g076110,…
hydrogen peroxide metabolic process	42 out of 1528 genes, 2.7%	560 out of 34727 genes, 1.6%	0.0006	0.00434	Solyc01g073760, Solyc01g094790, Solyc02g084720, Solyc08g082650, Solyc02g086970, Solyc01g006370, Solyc04g071650, Solyc07g056580, Solyc07g041920, Solyc07g053810, Solyc04g008720, Solyc07g041910, Solyc10g006970, Solyc12g094640, Solyc11g069190, Solyc01g068290, Solyc02g079520, Solyc06g009190, Solyc01g108070, Solyc05g007180, Solyc02g080220, Solyc06g074820, Solyc02g085250, Solyc11g069270, Solyc12g013810,…
fat-soluble vitamin metabolic process	15 out of 1528 genes, 1.0%	130 out of 34727 genes, 0.4%	0.00061	0.00433	Solyc11g071460, Solyc02g081350, Solyc04g005190, Solyc03g115980, Solyc07g054210, Solyc02g086970, Solyc12g040790, Solyc06g083470, Solyc10g006900, Solyc04g005200, Solyc10g008200, Solyc02g069920, Solyc06g068950, Solyc05g005180, Solyc03g025390
response to other organism	296 out of 1528 genes, 19.4%	5660 out of 34727 genes, 16.3%	0.00062	0.00443	Solyc03g033260, Solyc11g066510, Solyc12g017420, Solyc09g007810, Solyc08g006830, Solyc09g091430, Solyc01g106480, Solyc02g078590, Solyc03g096290, Solyc08g081940, Solyc04g005070, Solyc09g031750, Solyc11g006590, Solyc02g069250, Solyc06g075460, Solyc05g014000, Solyc09g090960, Solyc01g111330, Solyc04g082500, Solyc06g074820, Solyc02g081600, Solyc02g087400, Solyc11g069430, Solyc07g065900, Solyc04g040160,…
pectin metabolic process	26 out of 1528 genes, 1.7%	295 out of 34727 genes, 0.8%	0.00066	0.00474	Solyc01g006830, Solyc08g082660, Solyc09g091430, Solyc02g080210, Solyc08g082650, Solyc03g071570, Solyc04g071650, Solyc06g068040, Solyc06g083470, Solyc08g081940, Solyc08g082640, Solyc03g118510, Solyc07g042390, Solyc08g082170, Solyc05g009820, Solyc11g008140, Solyc10g017600, Solyc06g009190, Solyc02g080200, Solyc02g080220, Solyc05g014000, Solyc11g019910, Solyc08g082670, Solyc02g076750, Solyc05g049980,…
water transport	56 out of 1528 genes, 3.7%	813 out of 34727 genes, 2.3%	0.00069	0.00473	Solyc12g099930, Solyc01g094790, Solyc09g005260, Solyc02g065280, Solyc07g042190, Solyc03g097320, Solyc08g061560, Solyc02g071380, Solyc04g071650, Solyc01g106480, Solyc02g077140, Solyc03g096290, Solyc07g041920, Solyc11g010410, Solyc04g008820, Solyc07g041910, Solyc01g056810, Solyc06g073180, Solyc06g009190, Solyc01g111660, Solyc02g080220, Solyc09g090960, Solyc01g086920, Solyc02g066930, Solyc09g015080,…
fluid transport	56 out of 1528 genes, 3.7%	813 out of 34727 genes, 2.3%	0.00069	0.00472	Solyc12g099930, Solyc01g094790, Solyc09g005260, Solyc02g065280, Solyc07g042190, Solyc03g097320, Solyc08g061560, Solyc02g071380, Solyc04g071650, Solyc01g106480, Solyc02g077140, Solyc03g096290, Solyc07g041920, Solyc11g010410, Solyc04g008820, Solyc07g041910, Solyc01g056810, Solyc06g073180, Solyc06g009190, Solyc01g111660, Solyc02g080220, Solyc09g090960, Solyc01g086920, Solyc02g066930, Solyc09g015080,…
regulation of photosynthesis, light reaction	9 out of 1528 genes, 0.6%	56 out of 34727 genes, 0.2%	0.0007	0.0047	Solyc12g021280, Solyc06g051400, Solyc04g005190, Solyc03g116730, Solyc02g090030, Solyc11g005340, Solyc04g005200, Solyc07g066150, Solyc07g005510
intracellular receptor mediated signaling pathway	25 out of 1528 genes, 1.6%	281 out of 34727 genes, 0.8%	0.00072	0.00485	Solyc03g044090, Solyc03g119960, Solyc01g105680, Solyc09g007810, Solyc11g072710, Solyc01g010480, Solyc10g039270, Solyc10g078260, Solyc02g086970, Solyc10g078250, Solyc04g015070, Solyc04g008820, Solyc06g008210, Solyc02g092560, Solyc11g040040, Solyc11g069190, Solyc05g056300, Solyc10g083500, Solyc02g069860, Solyc10g038190, Solyc01g090790, Solyc12g006120, Solyc02g087400, Solyc01g097770, Solyc02g092480
cellular hormone metabolic process	65 out of 1528 genes, 4.3%	980 out of 34727 genes, 2.8%	0.00072	0.00484	Solyc02g091350, Solyc03g031620, Solyc03g078720, Solyc02g086970, Solyc03g113010, Solyc08g061930, Solyc07g056580, Solyc10g086500, Solyc05g053870, Solyc11g006590, Solyc06g009190, Solyc02g080200, Solyc07g043460, Solyc11g019910, Solyc10g049210, Solyc10g009580, Solyc04g078200, Solyc03g025390, Solyc09g092670, Solyc11g006300, Solyc09g098290, Solyc02g069490, Solyc02g005180, Solyc11g010800, Solyc05g009820,…
regulation of anatomical structure size	71 out of 1528 genes, 4.6%	1092 out of 34727 genes, 3.1%	0.00073	0.00483	Solyc10g080390, Solyc04g008500, Solyc01g099630, Solyc09g007810, Solyc09g091430, Solyc10g085680, Solyc04g071650, Solyc02g091920, Solyc08g081940, Solyc02g093300, Solyc05g014000, Solyc07g007690, Solyc05g009930, Solyc08g080780, Solyc07g020800, Solyc08g082660, Solyc06g053830, Solyc05g054210, Solyc03g121170, Solyc10g086660, Solyc10g047050, Solyc07g064970, Solyc03g120910, Solyc01g109500, Solyc06g076110,…
apocarotenoid metabolic process	20 out of 1528 genes, 1.3%	205 out of 34727 genes, 0.6%	0.00076	0.00481	Solyc08g075480, Solyc09g089730, Solyc07g019650, Solyc02g086970, Solyc03g005190, Solyc12g006460, Solyc03g006880, Solyc06g083470, Solyc05g018130, Solyc10g006900, Solyc08g075490, Solyc02g090890, Solyc11g071610, Solyc11g071620, Solyc07g054210, Solyc03g113460, Solyc02g092310, Solyc04g071960, Solyc10g075160, Solyc03g025390
response to biotic stimulus	302 out of 1528 genes, 19.8%	5809 out of 34727 genes, 16.7%	0.00079	0.00592	Solyc03g033260, Solyc11g066510, Solyc12g017420, Solyc09g007810, Solyc08g006830, Solyc09g091430, Solyc00g323130, Solyc01g106480, Solyc02g078590, Solyc03g096290, Solyc08g081940, Solyc04g005070, Solyc09g031750, Solyc11g006590, Solyc02g069250, Solyc06g075460, Solyc05g014000, Solyc09g090960, Solyc01g111330, Solyc04g082500, Solyc06g074820, Solyc02g081600, Solyc02g087400, Solyc11g069430, Solyc07g065900,…
cholesterol metabolic process	10 out of 1528 genes, 0.7%	69 out of 34727 genes, 0.2%	0.00084	0.00612	Solyc02g030170, Solyc02g086180, Solyc02g069490, Solyc01g091320, Solyc04g077440, Solyc06g005750, Solyc09g009040, Solyc06g082980, Solyc06g074090, Solyc05g050710
developmental growth involved in morphogenesis	147 out of 1528 genes, 9.6%	2589 out of 34727 genes, 7.5%	0.00085	0.0061	Solyc03g119960, Solyc01g099630, Solyc09g089730, Solyc10g008520, Solyc09g091430, Solyc02g084720, Solyc02g091920, Solyc08g081940, Solyc04g005070, Solyc07g014730, Solyc10g083320, Solyc03g083900, Solyc05g014000, Solyc07g007690, Solyc09g015080, Solyc06g074820, Solyc02g081600, Solyc11g069430, Solyc02g092480, Solyc03g026120, Solyc08g082660, Solyc06g053830, Solyc08g013720, Solyc09g098290, Solyc02g069490,…
pigmentation	64 out of 1528 genes, 4.2%	968 out of 34727 genes, 2.8%	0.00086	0.00646	Solyc03g044090, Solyc03g119960, Solyc01g099630, Solyc09g091430, Solyc04g071650, Solyc02g091920, Solyc03g031760, Solyc02g092560, Solyc03g083900, Solyc05g014000, Solyc06g074820, Solyc04g078200, Solyc07g020800, Solyc02g092480, Solyc03g026120, Solyc04g078700, Solyc08g082660, Solyc06g053830, Solyc02g069490, Solyc03g121170, Solyc10g086660, Solyc08g082640, Solyc12g044330, Solyc01g109500, Solyc11g040040,…
epidermal cell differentiation	141 out of 1528 genes, 9.2%	2469 out of 34727 genes, 7.1%	0.00086	0.00644	Solyc11g066510, Solyc03g119960, Solyc04g008500, Solyc01g099630, Solyc09g007810, Solyc09g091430, Solyc02g084720, Solyc02g091920, Solyc08g081940, Solyc03g031760, Solyc03g083900, Solyc05g014000, Solyc07g007690, Solyc09g015080, Solyc06g074820, Solyc02g081600, Solyc11g069430, Solyc02g092480, Solyc03g083030, Solyc03g026120, Solyc08g082660, Solyc11g006300, Solyc06g053830, Solyc02g069490, Solyc03g121170,…
response to high light intensity	50 out of 1528 genes, 3.3%	714 out of 34727 genes, 2.1%	0.00091	0.00679	Solyc04g050820, Solyc11g072710, Solyc01g010480, Solyc03g119540, Solyc10g039270, Solyc07g055720, Solyc08g077110, Solyc12g009200, Solyc03g116730, Solyc02g090030, Solyc07g005510, Solyc04g050860, Solyc06g073180, Solyc12g094640, Solyc01g105030, Solyc04g054740, Solyc04g082740, Solyc03g115900, Solyc01g105050, Solyc05g055740, Solyc05g056070, Solyc07g008540, Solyc02g087400, Solyc11g005340, Solyc08g062960,…
starch catabolic process	9 out of 1528 genes, 0.6%	58 out of 34727 genes, 0.2%	0.00091	0.00677	Solyc03g033260, Solyc07g014590, Solyc12g062260, Solyc04g064720, Solyc11g008040, Solyc12g062250, Solyc04g071340, Solyc03g033270, Solyc11g008050
respiratory tube development	4 out of 1528 genes, 0.3%	11 out of 34727 genes, 0.0%	0.00096	0.00707	Solyc07g041920, Solyc04g049720, Solyc07g041910, Solyc12g008640
lung development	4 out of 1528 genes, 0.3%	11 out of 34727 genes, 0.0%	0.00096	0.00705	Solyc07g041920, Solyc04g049720, Solyc07g041910, Solyc12g008640
seed development	160 out of 1528 genes, 10.5%	2863 out of 34727 genes, 8.2%	0.00099	0.00719	Solyc02g091350, Solyc11g066510, Solyc03g119960, Solyc07g047710, Solyc09g089730, Solyc09g007200, Solyc03g078720, Solyc07g062680, Solyc03g031760, Solyc01g111990, Solyc02g071580, Solyc04g015620, Solyc12g006120, Solyc02g081000, Solyc04g082500, Solyc02g092480, Solyc11g013380, Solyc04g049800, Solyc12g089290, Solyc04g040160, Solyc02g021430, Solyc11g006300, Solyc06g053830, Solyc09g098290, Solyc01g005830,…
indolalkylamine metabolic process	38 out of 1528 genes, 2.5%	505 out of 34727 genes, 1.5%	0.00101	0.00717	Solyc01g094790, Solyc09g074230, Solyc10g006040, Solyc02g083280, Solyc04g017720, Solyc02g089350, Solyc05g006160, Solyc10g006970, Solyc10g086500, Solyc01g098560, Solyc11g006590, Solyc06g009190, Solyc02g080200, Solyc02g080220, Solyc11g019910, Solyc07g064280, Solyc01g098500, Solyc10g009580, Solyc04g078200, Solyc12g013810, Solyc09g092670, Solyc11g006300, Solyc02g080210, Solyc01g111080, Solyc02g005180,…
dipeptide transport	11 out of 1528 genes, 0.7%	83 out of 34727 genes, 0.2%	0.00101	0.0072	Solyc04g005070, Solyc05g005980, Solyc01g096880, Solyc10g084950, Solyc05g005960, Solyc05g006920, Solyc07g032490, Solyc00g006820, Solyc05g009500, Solyc05g005950, Solyc05g005940
regulation of catalytic activity	119 out of 1528 genes, 7.8%	2040 out of 34727 genes, 5.9%	0.00104	0.00755	Solyc03g033260, Solyc10g085680, Solyc11g072710, Solyc01g010480, Solyc10g039270, Solyc02g086970, Solyc02g014450, Solyc01g106480, Solyc04g015070, Solyc07g041920, Solyc02g086470, Solyc06g006080, Solyc06g060340, Solyc08g077840, Solyc03g006970, Solyc03g120850, Solyc05g056300, Solyc11g007900, Solyc06g009190, Solyc02g080200, Solyc07g017510, Solyc02g071580, Solyc06g064550, Solyc11g021060, Solyc02g080540,…
cell growth	171 out of 1528 genes, 11.2%	3092 out of 34727 genes, 8.9%	0.00106	0.00768	Solyc03g119960, Solyc01g099630, Solyc09g089730, Solyc10g008520, Solyc09g091430, Solyc02g084720, Solyc08g065430, Solyc02g091920, Solyc08g081940, Solyc04g015070, Solyc04g005070, Solyc07g014730, Solyc10g083320, Solyc03g083900, Solyc05g014000, Solyc07g007690, Solyc09g015080, Solyc06g074820, Solyc02g081600, Solyc11g069430, Solyc02g092480, Solyc03g026120, Solyc08g082660, Solyc11g006300, Solyc06g053830,…
chloroplast avoidance movement	8 out of 1528 genes, 0.5%	48 out of 34727 genes, 0.1%	0.00108	0.00771	Solyc02g086350, Solyc11g072490, Solyc10g083500, Solyc11g010560, Solyc10g038190, Solyc11g072710, Solyc01g010480, Solyc01g097770
xyloglucan metabolic process	8 out of 1528 genes, 0.5%	48 out of 34727 genes, 0.1%	0.00108	0.00769	Solyc04g008210, Solyc01g099630, Solyc07g009380, Solyc11g066270, Solyc05g009470, Solyc02g091920, Solyc09g008320, Solyc07g052980
trichoblast maturation	105 out of 1528 genes, 6.9%	1767 out of 34727 genes, 5.1%	0.00112	0.00783	Solyc10g080390, Solyc03g044090, Solyc11g066510, Solyc03g119960, Solyc04g008500, Solyc01g099630, Solyc09g007810, Solyc09g091430, Solyc02g084720, Solyc04g071650, Solyc02g091920, Solyc08g081940, Solyc02g092560, Solyc10g084280, Solyc03g083900, Solyc05g014000, Solyc07g007690, Solyc09g015080, Solyc06g074820, Solyc09g008320, Solyc02g081600, Solyc11g069430, Solyc08g066800, Solyc04g078200, Solyc07g020800,…
root hair cell differentiation	105 out of 1528 genes, 6.9%	1767 out of 34727 genes, 5.1%	0.00112	0.00781	Solyc10g080390, Solyc03g044090, Solyc11g066510, Solyc03g119960, Solyc04g008500, Solyc01g099630, Solyc09g007810, Solyc09g091430, Solyc02g084720, Solyc04g071650, Solyc02g091920, Solyc08g081940, Solyc02g092560, Solyc10g084280, Solyc03g083900, Solyc05g014000, Solyc07g007690, Solyc09g015080, Solyc06g074820, Solyc09g008320, Solyc02g081600, Solyc11g069430, Solyc08g066800, Solyc04g078200, Solyc07g020800,…
rhamnogalacturonan I metabolic process	5 out of 1528 genes, 0.3%	19 out of 34727 genes, 0.1%	0.00113	0.00814	Solyc04g071650, Solyc08g082640, Solyc08g082660, Solyc08g082670, Solyc08g082650
rhamnogalacturonan I side chain metabolic process	5 out of 1528 genes, 0.3%	19 out of 34727 genes, 0.1%	0.00113	0.00812	Solyc04g071650, Solyc08g082640, Solyc08g082660, Solyc08g082670, Solyc08g082650
brassinosteroid biosynthetic process	36 out of 1528 genes, 2.4%	474 out of 34727 genes, 1.4%	0.00115	0.0081	Solyc01g091530, Solyc02g084720, Solyc07g045440, Solyc01g073680, Solyc03g096290, Solyc08g081940, Solyc10g086500, Solyc02g086180, Solyc07g043460, Solyc12g056220, Solyc10g005960, Solyc06g074090, Solyc11g069270, Solyc12g015690, Solyc07g052680, Solyc02g069490, Solyc08g068490, Solyc02g068060, Solyc06g005750, Solyc02g092790, Solyc12g006460, Solyc03g117560, Solyc01g096250, Solyc06g082980, Solyc06g076110,…
dormancy process	59 out of 1528 genes, 3.9%	890 out of 34727 genes, 2.6%	0.00126	0.00909	Solyc03g119110, Solyc07g047710, Solyc08g075480, Solyc09g089730, Solyc09g007110, Solyc02g071380, Solyc03g006880, Solyc04g017720, Solyc02g089350, Solyc06g075510, Solyc08g075490, Solyc05g006160, Solyc09g091880, Solyc03g115200, Solyc06g066340, Solyc10g017600, Solyc01g067510, Solyc04g015620, Solyc01g087540, Solyc01g086920, Solyc02g066930, Solyc12g044410, Solyc09g075590, Solyc04g074990, Solyc08g062960,…
abscisic acid biosynthetic process	14 out of 1528 genes, 0.9%	126 out of 34727 genes, 0.4%	0.00133	0.00942	Solyc08g075480, Solyc09g089730, Solyc02g090890, Solyc11g071610, Solyc03g113460, Solyc07g019650, Solyc11g071620, Solyc03g005190, Solyc02g092310, Solyc03g006880, Solyc04g071960, Solyc10g075160, Solyc08g075490, Solyc05g018130
apocarotenoid biosynthetic process	14 out of 1528 genes, 0.9%	126 out of 34727 genes, 0.4%	0.00133	0.0094	Solyc08g075480, Solyc09g089730, Solyc02g090890, Solyc11g071610, Solyc03g113460, Solyc07g019650, Solyc11g071620, Solyc03g005190, Solyc02g092310, Solyc03g006880, Solyc04g071960, Solyc10g075160, Solyc08g075490, Solyc05g018130
macromolecular complex subunit organization	144 out of 1528 genes, 9.4%	2558 out of 34727 genes, 7.4%	0.00134	0.00947	Solyc11g010480, Solyc06g008220, Solyc11g072710, Solyc01g106480, Solyc04g015070, Solyc11g072840, Solyc09g076030, Solyc06g075580, Solyc08g080780, Solyc03g082860, Solyc03g096850, Solyc10g045310, Solyc01g105020, Solyc07g065900, Solyc11g007160, Solyc10g061970, Solyc12g098490, Solyc10g044520, Solyc12g099650, Solyc07g007280, Solyc01g100030, Solyc07g064970, Solyc09g074880, Solyc10g078250, Solyc10g079840,…
Group II intron splicing	4 out of 1528 genes, 0.3%	12 out of 34727 genes, 0.0%	0.00139	0.00975	Solyc08g042050, Solyc08g080250, Solyc11g066300, Solyc11g066850
reactive oxygen species metabolic process	44 out of 1528 genes, 2.9%	620 out of 34727 genes, 1.8%	0.00139	0.00973	Solyc01g073760, Solyc01g094790, Solyc02g084720, Solyc08g082650, Solyc02g086970, Solyc01g006370, Solyc04g071650, Solyc07g056580, Solyc07g041920, Solyc07g053810, Solyc04g008720, Solyc07g041910, Solyc10g006970, Solyc12g094640, Solyc11g069190, Solyc01g068290, Solyc02g079520, Solyc06g009190, Solyc01g108070, Solyc05g007180, Solyc02g080220, Solyc06g074820, Solyc02g085250, Solyc11g069270, Solyc12g013810,…
epidermis development	146 out of 1528 genes, 9.6%	2601 out of 34727 genes, 7.5%	0.00139	0.0098	Solyc11g066510, Solyc03g119960, Solyc04g008500, Solyc01g099630, Solyc09g007810, Solyc09g091430, Solyc02g084720, Solyc02g091920, Solyc08g081940, Solyc03g031760, Solyc03g083900, Solyc05g014000, Solyc07g007690, Solyc09g015080, Solyc06g074820, Solyc02g081600, Solyc11g069430, Solyc02g092480, Solyc03g083030, Solyc03g026120, Solyc08g082660, Solyc11g006300, Solyc06g053830, Solyc02g069490, Solyc03g121170,…
oxylipin metabolic process	57 out of 1528 genes, 3.7%	857 out of 34727 genes, 2.5%	0.0014	0.00978	Solyc01g094790, Solyc09g074230, Solyc10g008520, Solyc12g009820, Solyc12g088200, Solyc02g065280, Solyc10g006040, Solyc08g061930, Solyc08g077110, Solyc12g088250, Solyc01g106480, Solyc07g062680, Solyc03g116730, Solyc04g050930, Solyc06g083050, Solyc07g005510, Solyc12g094640, Solyc10g077040, Solyc01g098560, Solyc05g005480, Solyc06g083040, Solyc11g006590, Solyc01g090790, Solyc02g080540, Solyc01g098500,…
respiratory system development	5 out of 1528 genes, 0.3%	20 out of 34727 genes, 0.1%	0.00145	0.01035	Solyc02g086970, Solyc07g041920, Solyc04g049720, Solyc07g041910, Solyc12g008640
hydrogen peroxide biosynthetic process	13 out of 1528 genes, 0.9%	114 out of 34727 genes, 0.3%	0.00153	0.01151	Solyc01g073760, Solyc08g082660, Solyc02g080330, Solyc02g078230, Solyc08g082650, Solyc01g073750, Solyc02g086970, Solyc01g006370, Solyc04g071650, Solyc08g082640, Solyc07g056580, Solyc08g082670, Solyc04g008720
developmental growth	156 out of 1528 genes, 10.2%	2818 out of 34727 genes, 8.1%	0.00169	0.01212	Solyc11g066510, Solyc03g119960, Solyc04g008500, Solyc01g099630, Solyc09g007810, Solyc09g089730, Solyc10g008520, Solyc09g091430, Solyc02g084720, Solyc02g091920, Solyc08g081940, Solyc04g005070, Solyc07g014730, Solyc10g083320, Solyc03g083900, Solyc05g014000, Solyc07g007690, Solyc09g015080, Solyc06g074820, Solyc02g081600, Solyc11g069430, Solyc02g092480, Solyc03g026120, Solyc08g082660, Solyc06g053830,…
seed dormancy process	57 out of 1528 genes, 3.7%	865 out of 34727 genes, 2.5%	0.00172	0.01224	Solyc03g119110, Solyc07g047710, Solyc08g075480, Solyc09g089730, Solyc09g007110, Solyc02g071380, Solyc03g006880, Solyc04g017720, Solyc02g089350, Solyc06g075510, Solyc08g075490, Solyc05g006160, Solyc09g091880, Solyc03g115200, Solyc06g066340, Solyc10g017600, Solyc01g067510, Solyc04g015620, Solyc01g087540, Solyc01g086920, Solyc12g044410, Solyc09g075590, Solyc04g074990, Solyc08g062960, Solyc04g078200,…
plant-type cell wall loosening	8 out of 1528 genes, 0.5%	52 out of 34727 genes, 0.1%	0.00184	0.01299	Solyc06g049050, Solyc07g009380, Solyc02g088100, Solyc03g031840, Solyc06g076220, Solyc04g081870, Solyc09g008320, Solyc05g007830
tryptophan catabolic process	32 out of 1528 genes, 2.1%	418 out of 34727 genes, 1.2%	0.00185	0.01296	Solyc01g094790, Solyc09g074230, Solyc10g006040, Solyc02g083280, Solyc04g017720, Solyc02g089350, Solyc05g006160, Solyc10g006970, Solyc01g098560, Solyc11g006590, Solyc06g009190, Solyc02g080200, Solyc02g080220, Solyc11g019910, Solyc01g098500, Solyc10g009580, Solyc04g078200, Solyc12g013810, Solyc09g092670, Solyc02g080210, Solyc01g111080, Solyc02g005180, Solyc10g008200, Solyc07g042390, Solyc11g010800,…
indolalkylamine catabolic process	32 out of 1528 genes, 2.1%	418 out of 34727 genes, 1.2%	0.00185	0.01293	Solyc01g094790, Solyc09g074230, Solyc10g006040, Solyc02g083280, Solyc04g017720, Solyc02g089350, Solyc05g006160, Solyc10g006970, Solyc01g098560, Solyc11g006590, Solyc06g009190, Solyc02g080200, Solyc02g080220, Solyc11g019910, Solyc01g098500, Solyc10g009580, Solyc04g078200, Solyc12g013810, Solyc09g092670, Solyc02g080210, Solyc01g111080, Solyc02g005180, Solyc10g008200, Solyc07g042390, Solyc11g010800,…
cell wall modification	85 out of 1528 genes, 5.6%	1404 out of 34727 genes, 4.0%	0.00193	0.01324	Solyc07g047710, Solyc09g091430, Solyc11g012870, Solyc07g056580, Solyc11g006590, Solyc06g009190, Solyc02g080200, Solyc02g088100, Solyc10g083320, Solyc05g014000, Solyc11g019910, Solyc01g111330, Solyc04g082500, Solyc09g008320, Solyc05g007830, Solyc07g020800, Solyc04g078700, Solyc09g092670, Solyc09g098290, Solyc06g076220, Solyc10g086660, Solyc01g005830, Solyc09g075360, Solyc08g082170, Solyc04g015470,…
plasminogen activation	2 out of 1528 genes, 0.1%	2 out of 34727 genes, 0.0%	0.00193	0.01757	Solyc02g030170, Solyc02g069490
arabinan biosynthetic process	2 out of 1528 genes, 0.1%	2 out of 34727 genes, 0.0%	0.00193	0.01753	Solyc02g030170, Solyc02g069490
cellular response to singlet oxygen	2 out of 1528 genes, 0.1%	2 out of 34727 genes, 0.0%	0.00193	0.01749	Solyc02g021430, Solyc01g109550
photosystem stoichiometry adjustment	2 out of 1528 genes, 0.1%	2 out of 34727 genes, 0.0%	0.00193	0.01745	Solyc06g072710, Solyc03g097320
male genitalia development	4 out of 1528 genes, 0.3%	13 out of 34727 genes, 0.0%	0.00193	0.01808	Solyc02g030170, Solyc11g006300, Solyc02g069490, Solyc10g086500
unidimensional cell growth	127 out of 1528 genes, 8.3%	2242 out of 34727 genes, 6.5%	0.00206	0.01847	Solyc03g044090, Solyc03g119960, Solyc01g099630, Solyc09g089730, Solyc10g008520, Solyc09g091430, Solyc03g006880, Solyc04g071650, Solyc02g091920, Solyc05g006920, Solyc02g092560, Solyc04g005070, Solyc07g014730, Solyc10g083320, Solyc03g083900, Solyc05g014000, Solyc07g007690, Solyc07g043460, Solyc09g015080, Solyc06g074820, Solyc04g078200, Solyc07g020800, Solyc02g092480, Solyc03g026120, Solyc04g078700,…
response to gibberellin stimulus	65 out of 1528 genes, 4.3%	1023 out of 34727 genes, 2.9%	0.00208	0.01852	Solyc11g069510, Solyc07g047710, Solyc09g089730, Solyc12g009820, Solyc03g006880, Solyc07g056580, Solyc02g069860, Solyc02g088100, Solyc05g007180, Solyc03g119740, Solyc04g015620, Solyc11g007540, Solyc05g007830, Solyc04g078200, Solyc07g020800, Solyc09g098290, Solyc06g053830, Solyc06g076220, Solyc02g088190, Solyc01g005830, Solyc05g018130, Solyc02g081360, Solyc11g017360, Solyc02g081370, Solyc07g018140,…
L-serine metabolic process	8 out of 1528 genes, 0.5%	53 out of 34727 genes, 0.2%	0.00209	0.01852	Solyc01g094790, Solyc12g098490, Solyc10g006040, Solyc12g044260, Solyc09g008670, Solyc01g096480, Solyc01g108630, Solyc01g093990
very long-chain fatty acid biosynthetic process	9 out of 1528 genes, 0.6%	66 out of 34727 genes, 0.2%	0.00233	0.01948	Solyc03g119450, Solyc08g063090, Solyc01g094080, Solyc10g078280, Solyc07g018240, Solyc01g094120, Solyc09g083350, Solyc08g081220, Solyc10g086500
phytosteroid biosynthetic process	37 out of 1528 genes, 2.4%	512 out of 34727 genes, 1.5%	0.00235	0.01943	Solyc01g091530, Solyc02g084720, Solyc07g045440, Solyc04g077440, Solyc01g073680, Solyc03g096290, Solyc08g081940, Solyc10g086500, Solyc02g086180, Solyc07g043460, Solyc12g056220, Solyc10g005960, Solyc06g074090, Solyc11g069270, Solyc12g015690, Solyc07g052680, Solyc02g069490, Solyc08g068490, Solyc02g068060, Solyc06g005750, Solyc02g092790, Solyc12g006460, Solyc03g117560, Solyc01g096250, Solyc06g082980,…
quinone cofactor biosynthetic process	11 out of 1528 genes, 0.7%	92 out of 34727 genes, 0.3%	0.00236	0.01938	Solyc09g091580, Solyc02g081350, Solyc04g005190, Solyc12g040790, Solyc01g094340, Solyc04g054190, Solyc04g005200, Solyc02g069920, Solyc07g009150, Solyc06g068950, Solyc05g005180
carbon fixation	8 out of 1528 genes, 0.5%	54 out of 34727 genes, 0.2%	0.00236	0.01934	Solyc01g079470, Solyc12g094640, Solyc01g106010, Solyc09g015490, Solyc05g052600, Solyc04g071340, Solyc02g020940, Solyc10g018300
alcohol biosynthetic process	17 out of 1528 genes, 1.1%	179 out of 34727 genes, 0.5%	0.00245	0.01991	Solyc11g006300, Solyc04g050820, Solyc04g077440, Solyc06g005750, Solyc04g050810, Solyc05g051850, Solyc06g068950, Solyc04g050860, Solyc05g005480, Solyc04g054740, Solyc02g086180, Solyc01g091320, Solyc09g009040, Solyc09g090750, Solyc12g040790, Solyc08g013840, Solyc09g064430
dibenzo-p-dioxin metabolic process	3 out of 1528 genes, 0.2%	7 out of 34727 genes, 0.0%	0.0026	0.02306	Solyc02g080330, Solyc11g006300, Solyc10g086500
inorganic diphosphate transport	3 out of 1528 genes, 0.2%	7 out of 34727 genes, 0.0%	0.0026	0.023	Solyc09g031750, Solyc07g007560, Solyc01g094720
phylloquinone biosynthetic process	3 out of 1528 genes, 0.2%	7 out of 34727 genes, 0.0%	0.0026	0.02295	Solyc04g005200, Solyc02g069920, Solyc04g005190
regulation of glycogen catabolic process	4 out of 1528 genes, 0.3%	14 out of 34727 genes, 0.0%	0.00262	0.02383	Solyc04g008820, Solyc07g052610, Solyc01g089850, Solyc01g090800
phthalate metabolic process	4 out of 1528 genes, 0.3%	14 out of 34727 genes, 0.0%	0.00262	0.02378	Solyc11g012850, Solyc06g060310, Solyc11g006300, Solyc10g086500
limbic system development	4 out of 1528 genes, 0.3%	14 out of 34727 genes, 0.0%	0.00262	0.02372	Solyc02g086970, Solyc11g006300, Solyc10g085680, Solyc10g086500
peptide catabolic process	4 out of 1528 genes, 0.3%	14 out of 34727 genes, 0.0%	0.00262	0.02367	Solyc07g041920, Solyc04g049720, Solyc07g041910, Solyc12g008640
cellular macromolecular complex subunit organization	126 out of 1528 genes, 8.2%	2238 out of 34727 genes, 6.4%	0.00264	0.0238	Solyc11g010480, Solyc06g008220, Solyc08g007770, Solyc11g072710, Solyc01g010480, Solyc10g039270, Solyc01g106480, Solyc04g015070, Solyc06g054260, Solyc11g072840, Solyc02g090030, Solyc04g057870, Solyc12g044280, Solyc06g060340, Solyc04g009020, Solyc09g076030, Solyc12g094640, Solyc04g057980, Solyc02g086460, Solyc01g074000, Solyc02g080540, Solyc05g006440, Solyc05g009930, Solyc06g075580, Solyc08g080780,…
flavonol metabolic process	18 out of 1528 genes, 1.2%	197 out of 34727 genes, 0.6%	0.00283	0.02425	Solyc04g008330, Solyc07g043500, Solyc12g088700, Solyc10g079350, Solyc11g066670, Solyc05g053120, Solyc02g071380, Solyc03g006880, Solyc05g018130, Solyc11g010410, Solyc05g053400, Solyc09g089690, Solyc11g066680, Solyc07g043490, Solyc04g016220, Solyc04g016200, Solyc02g093080, Solyc11g072110
flavonol biosynthetic process	18 out of 1528 genes, 1.2%	197 out of 34727 genes, 0.6%	0.00283	0.02419	Solyc04g008330, Solyc07g043500, Solyc12g088700, Solyc10g079350, Solyc11g066670, Solyc05g053120, Solyc02g071380, Solyc03g006880, Solyc05g018130, Solyc11g010410, Solyc05g053400, Solyc09g089690, Solyc11g066680, Solyc07g043490, Solyc04g016220, Solyc04g016200, Solyc02g093080, Solyc11g072110
adult heart development	5 out of 1528 genes, 0.3%	23 out of 34727 genes, 0.1%	0.00283	0.02464	Solyc11g007900, Solyc05g054210, Solyc01g110960, Solyc02g062780, Solyc03g120230
polyol biosynthetic process	5 out of 1528 genes, 0.3%	23 out of 34727 genes, 0.1%	0.00283	0.02459	Solyc04g050860, Solyc04g050810, Solyc04g054740, Solyc04g050820, Solyc05g051850
cytokinesis after mitosis	6 out of 1528 genes, 0.4%	33 out of 34727 genes, 0.1%	0.00286	0.02481	Solyc05g050630, Solyc06g068230, Solyc01g095900, Solyc07g006030, Solyc01g110960, Solyc03g120230
reductive pentose-phosphate cycle	7 out of 1528 genes, 0.5%	44 out of 34727 genes, 0.1%	0.00289	0.02516	Solyc01g079470, Solyc02g020940, Solyc12g094640, Solyc01g106010, Solyc05g052600, Solyc10g018300, Solyc04g071340
macromolecule metabolic process	737 out of 1528 genes, 48.2%	15545 out of 34727 genes, 44.8%	0.0029	0.02519	Solyc01g073760, Solyc11g010480, Solyc11g066510, Solyc03g119960, Solyc05g050770, Solyc09g007810, Solyc09g091430, Solyc08g082650, Solyc02g091290, Solyc02g078590, Solyc03g031760, Solyc04g015070, Solyc07g041920, Solyc01g105360, Solyc03g120020, Solyc11g045250, Solyc06g075460, Solyc02g088100, Solyc03g083900, Solyc06g064550, Solyc11g007540, Solyc04g082500, Solyc06g074820, Solyc03g082860, Solyc03g121530,…
positive gravitropism	14 out of 1528 genes, 0.9%	137 out of 34727 genes, 0.4%	0.00293	0.02518	Solyc03g112460, Solyc04g015470, Solyc03g044090, Solyc03g116160, Solyc03g119960, Solyc01g105680, Solyc10g083500, Solyc10g038190, Solyc08g062960, Solyc02g092560, Solyc02g092480, Solyc11g040040, Solyc09g008240, Solyc06g069880
plant-type cell wall cellulose metabolic process	23 out of 1528 genes, 1.5%	278 out of 34727 genes, 0.8%	0.00295	0.02517	Solyc01g006830, Solyc01g096880, Solyc02g080210, Solyc06g064940, Solyc01g007130, Solyc03g121440, Solyc03g117560, Solyc01g079150, Solyc08g081940, Solyc07g032490, Solyc00g006820, Solyc03g118510, Solyc05g009500, Solyc03g120020, Solyc06g009190, Solyc02g080200, Solyc11g006040, Solyc02g080220, Solyc09g015080, Solyc03g117550, Solyc06g071500, Solyc01g010030, Solyc02g076750
tissue development	253 out of 1528 genes, 16.6%	4893 out of 34727 genes, 14.1%	0.00301	0.02534	Solyc11g066510, Solyc03g119960, Solyc04g008500, Solyc01g099630, Solyc06g071330, Solyc09g007810, Solyc09g091430, Solyc02g084720, Solyc08g082650, Solyc09g007200, Solyc02g086970, Solyc08g061930, Solyc02g091920, Solyc08g081940, Solyc03g031760, Solyc04g015070, Solyc07g041920, Solyc04g079290, Solyc11g045250, Solyc11g007900, Solyc02g088100, Solyc03g083900, Solyc05g014000, Solyc07g007690, Solyc09g015080,…
cellular amine metabolic process	63 out of 1528 genes, 4.1%	1002 out of 34727 genes, 2.9%	0.00307	0.02555	Solyc01g094790, Solyc09g074230, Solyc01g096880, Solyc10g006040, Solyc02g084720, Solyc03g007770, Solyc02g083280, Solyc04g017720, Solyc02g089350, Solyc07g008310, Solyc10g081490, Solyc01g100490, Solyc05g006160, Solyc10g006970, Solyc10g086500, Solyc01g098560, Solyc11g006590, Solyc06g009190, Solyc06g060310, Solyc09g083330, Solyc02g080200, Solyc02g080220, Solyc11g019910, Solyc07g064280, Solyc09g015080,…
quinone cofactor metabolic process	12 out of 1528 genes, 0.8%	109 out of 34727 genes, 0.3%	0.00308	0.02559	Solyc09g091580, Solyc11g071460, Solyc02g081350, Solyc04g005190, Solyc12g040790, Solyc01g094340, Solyc04g054190, Solyc04g005200, Solyc02g069920, Solyc07g009150, Solyc06g068950, Solyc05g005180
meristem development	124 out of 1528 genes, 8.1%	2209 out of 34727 genes, 6.4%	0.00315	0.02557	Solyc03g044090, Solyc03g119960, Solyc04g008500, Solyc01g099630, Solyc06g071330, Solyc09g091430, Solyc02g084720, Solyc09g007200, Solyc08g061930, Solyc08g077110, Solyc02g091920, Solyc06g075510, Solyc08g081940, Solyc03g031760, Solyc04g079290, Solyc02g092560, Solyc06g049030, Solyc11g045250, Solyc10g017600, Solyc11g066900, Solyc02g068760, Solyc05g014000, Solyc01g111330, Solyc04g082500, Solyc02g087400,…
protein tetramerization	13 out of 1528 genes, 0.9%	124 out of 34727 genes, 0.4%	0.00326	0.02601	Solyc02g094160, Solyc07g065900, Solyc05g005480, Solyc12g098490, Solyc11g065760, Solyc03g113460, Solyc04g071340, Solyc04g012060, Solyc06g075580, Solyc03g120990, Solyc06g083470, Solyc08g066360, Solyc04g051350
inositol metabolic process	6 out of 1528 genes, 0.4%	34 out of 34727 genes, 0.1%	0.00334	0.02711	Solyc04g050860, Solyc04g050810, Solyc04g054740, Solyc10g005400, Solyc04g050820, Solyc05g051850
response to dexamethasone stimulus	4 out of 1528 genes, 0.3%	15 out of 34727 genes, 0.0%	0.00345	0.02826	Solyc05g056300, Solyc10g054820, Solyc11g006300, Solyc10g086500
primary cell wall biogenesis	5 out of 1528 genes, 0.3%	24 out of 34727 genes, 0.1%	0.00345	0.02878	Solyc04g071650, Solyc08g082640, Solyc08g082660, Solyc08g082670, Solyc08g082650
regulation of anion channel activity by blue light	5 out of 1528 genes, 0.3%	24 out of 34727 genes, 0.1%	0.00345	0.02871	Solyc10g083500, Solyc01g097770, Solyc10g038190, Solyc11g072710, Solyc01g010480
negative regulation of anion channel activity by blue light	5 out of 1528 genes, 0.3%	24 out of 34727 genes, 0.1%	0.00345	0.02865	Solyc10g083500, Solyc01g097770, Solyc10g038190, Solyc11g072710, Solyc01g010480
polyol metabolic process	10 out of 1528 genes, 0.7%	83 out of 34727 genes, 0.2%	0.00346	0.02867	Solyc04g050860, Solyc12g006470, Solyc04g054740, Solyc09g060100, Solyc04g050820, Solyc03g113460, Solyc10g005400, Solyc04g050810, Solyc02g066920, Solyc05g051850
benzene-containing compound metabolic process	11 out of 1528 genes, 0.7%	97 out of 34727 genes, 0.3%	0.00358	0.02909	Solyc11g012850, Solyc02g063000, Solyc06g060310, Solyc10g008520, Solyc11g006300, Solyc08g068490, Solyc07g008310, Solyc07g054580, Solyc12g098600, Solyc08g068480, Solyc10g086500
microtubule nucleation	30 out of 1528 genes, 2.0%	402 out of 34727 genes, 1.2%	0.00365	0.02925	Solyc01g097290, Solyc04g078700, Solyc01g088250, Solyc06g053830, Solyc03g031840, Solyc06g076220, Solyc02g068060, Solyc03g083100, Solyc03g006330, Solyc09g007110, Solyc07g064970, Solyc08g081940, Solyc07g005680, Solyc08g069010, Solyc02g070000, Solyc03g118510, Solyc05g007130, Solyc10g084280, Solyc06g049050, Solyc02g088100, Solyc02g068760, Solyc09g007280, Solyc09g082500, Solyc06g075580, Solyc01g086920,…
flavone metabolic process	18 out of 1528 genes, 1.2%	202 out of 34727 genes, 0.6%	0.0037	0.02923	Solyc04g008330, Solyc07g043500, Solyc12g088700, Solyc10g079350, Solyc11g066670, Solyc05g053120, Solyc02g071380, Solyc03g006880, Solyc05g018130, Solyc11g010410, Solyc05g053400, Solyc09g089690, Solyc11g066680, Solyc07g043490, Solyc04g016220, Solyc04g016200, Solyc02g093080, Solyc11g072110
flavone biosynthetic process	18 out of 1528 genes, 1.2%	202 out of 34727 genes, 0.6%	0.0037	0.02917	Solyc04g008330, Solyc07g043500, Solyc12g088700, Solyc10g079350, Solyc11g066670, Solyc05g053120, Solyc02g071380, Solyc03g006880, Solyc05g018130, Solyc11g010410, Solyc05g053400, Solyc09g089690, Solyc11g066680, Solyc07g043490, Solyc04g016220, Solyc04g016200, Solyc02g093080, Solyc11g072110
tryptophan metabolic process	35 out of 1528 genes, 2.3%	491 out of 34727 genes, 1.4%	0.00377	0.0298	Solyc01g094790, Solyc09g074230, Solyc10g006040, Solyc02g083280, Solyc04g017720, Solyc02g089350, Solyc05g006160, Solyc10g006970, Solyc01g098560, Solyc11g006590, Solyc06g009190, Solyc02g080200, Solyc02g080220, Solyc11g019910, Solyc07g064280, Solyc01g098500, Solyc10g009580, Solyc04g078200, Solyc12g013810, Solyc09g092670, Solyc02g080210, Solyc01g111080, Solyc02g005180, Solyc01g096250, Solyc10g008200,…
regulation of flavonoid biosynthetic process	57 out of 1528 genes, 3.7%	899 out of 34727 genes, 2.6%	0.00395	0.03026	Solyc10g008710, Solyc10g079350, Solyc11g066670, Solyc09g007810, Solyc02g065280, Solyc07g042190, Solyc08g006830, Solyc08g061560, Solyc08g077110, Solyc07g043480, Solyc09g009520, Solyc01g056810, Solyc04g071780, Solyc09g092270, Solyc06g009190, Solyc11g066680, Solyc02g080220, Solyc11g073020, Solyc11g007540, Solyc01g086920, Solyc01g099020, Solyc01g111330, Solyc04g082500, Solyc04g016200, Solyc02g083760,…
cell wall polysaccharide metabolic process	76 out of 1528 genes, 5.0%	1267 out of 34727 genes, 3.6%	0.00409	0.03272	Solyc11g066510, Solyc01g099630, Solyc08g082650, Solyc04g071650, Solyc08g077110, Solyc01g079150, Solyc02g091920, Solyc08g081940, Solyc03g120020, Solyc06g049030, Solyc10g017600, Solyc06g009190, Solyc06g075460, Solyc02g080200, Solyc03g083900, Solyc12g099750, Solyc09g015080, Solyc06g074820, Solyc07g043390, Solyc09g008320, Solyc11g069430, Solyc01g100930, Solyc04g081890, Solyc07g020800, Solyc06g050130,…
cellular polysaccharide catabolic process	10 out of 1528 genes, 0.7%	85 out of 34727 genes, 0.2%	0.00412	0.0327	Solyc03g033260, Solyc06g050130, Solyc07g014590, Solyc12g062260, Solyc04g064720, Solyc11g008040, Solyc12g062250, Solyc04g071340, Solyc03g033270, Solyc11g008050
cellular biogenic amine metabolic process	62 out of 1528 genes, 4.1%	999 out of 34727 genes, 2.9%	0.00437	0.03367	Solyc01g094790, Solyc09g074230, Solyc01g096880, Solyc10g006040, Solyc02g084720, Solyc03g007770, Solyc02g083280, Solyc04g017720, Solyc02g089350, Solyc07g008310, Solyc10g081490, Solyc01g100490, Solyc05g006160, Solyc10g006970, Solyc10g086500, Solyc01g098560, Solyc11g006590, Solyc06g009190, Solyc06g060310, Solyc09g083330, Solyc02g080200, Solyc02g080220, Solyc11g019910, Solyc07g064280, Solyc09g015080,…
(1->3)-beta-D-glucan biosynthetic process	4 out of 1528 genes, 0.3%	16 out of 34727 genes, 0.0%	0.00444	0.03498	Solyc01g073750, Solyc01g006370, Solyc01g073760, Solyc02g078230
chloride transport	6 out of 1528 genes, 0.4%	36 out of 34727 genes, 0.1%	0.0045	0.03521	Solyc01g079150, Solyc12g007060, Solyc01g096250, Solyc06g071500, Solyc03g120020, Solyc07g007690
chloroplast accumulation movement	6 out of 1528 genes, 0.4%	36 out of 34727 genes, 0.1%	0.0045	0.03513	Solyc10g083500, Solyc11g010560, Solyc01g097770, Solyc10g038190, Solyc11g072710, Solyc01g010480
lignin biosynthetic process	24 out of 1528 genes, 1.6%	305 out of 34727 genes, 0.9%	0.00458	0.03531	Solyc08g082660, Solyc02g080330, Solyc08g006830, Solyc07g063390, Solyc04g071650, Solyc08g077110, Solyc08g079300, Solyc08g079280, Solyc03g114940, Solyc03g119080, Solyc04g071780, Solyc11g010960, Solyc09g092270, Solyc04g071820, Solyc02g069250, Solyc09g010160, Solyc06g068440, Solyc04g071800, Solyc11g008630, Solyc11g007540, Solyc04g071790, Solyc08g079090, Solyc08g082670, Solyc11g072510
cellular response to reactive oxygen species	39 out of 1528 genes, 2.6%	570 out of 34727 genes, 1.6%	0.00465	0.03541	Solyc01g094790, Solyc02g084720, Solyc05g055840, Solyc07g008470, Solyc06g071820, Solyc07g041920, Solyc07g053810, Solyc07g041910, Solyc01g109550, Solyc10g006970, Solyc12g094640, Solyc11g069190, Solyc05g056300, Solyc01g068290, Solyc02g079520, Solyc06g009190, Solyc01g108070, Solyc05g007180, Solyc02g080220, Solyc06g074820, Solyc10g009580, Solyc02g085250, Solyc11g069270, Solyc12g013810, Solyc02g021430,…
response to light intensity	62 out of 1528 genes, 4.1%	1002 out of 34727 genes, 2.9%	0.00466	0.03567	Solyc01g099630, Solyc04g050820, Solyc11g072710, Solyc01g010480, Solyc03g119540, Solyc10g039270, Solyc07g055720, Solyc08g077110, Solyc12g009200, Solyc02g091920, Solyc03g116730, Solyc02g090030, Solyc07g005510, Solyc04g050860, Solyc06g073180, Solyc12g094640, Solyc01g105030, Solyc04g054740, Solyc04g082740, Solyc03g115900, Solyc02g086650, Solyc01g090790, Solyc01g105050, Solyc05g055740, Solyc05g056070,…
photosynthesis, dark reaction	7 out of 1528 genes, 0.5%	48 out of 34727 genes, 0.1%	0.00477	0.03611	Solyc01g079470, Solyc02g020940, Solyc12g094640, Solyc01g106010, Solyc05g052600, Solyc10g018300, Solyc04g071340
abscisic acid metabolic process	15 out of 1528 genes, 1.0%	160 out of 34727 genes, 0.5%	0.00481	0.03616	Solyc08g075480, Solyc09g089730, Solyc02g090890, Solyc11g071610, Solyc03g113460, Solyc07g019650, Solyc11g071620, Solyc03g005190, Solyc12g006460, Solyc02g092310, Solyc03g006880, Solyc04g071960, Solyc05g018130, Solyc10g075160, Solyc08g075490
positive regulation of cellular biosynthetic process	164 out of 1528 genes, 10.7%	3063 out of 34727 genes, 8.8%	0.00484	0.03613	Solyc10g008710, Solyc04g008500, Solyc08g082570, Solyc09g089730, Solyc02g065280, Solyc08g006830, Solyc03g097320, Solyc01g087690, Solyc11g072710, Solyc01g106480, Solyc07g062680, Solyc09g091590, Solyc11g010410, Solyc01g090340, Solyc01g097910, Solyc05g007180, Solyc11g007540, Solyc12g006120, Solyc11g008810, Solyc01g099020, Solyc01g111330, Solyc04g082500, Solyc02g087400, Solyc02g092810, Solyc03g082860,…
cell maturation	106 out of 1528 genes, 6.9%	1876 out of 34727 genes, 5.4%	0.00504	0.03745	Solyc10g080390, Solyc03g044090, Solyc11g066510, Solyc03g119960, Solyc04g008500, Solyc01g099630, Solyc09g007810, Solyc09g091430, Solyc02g084720, Solyc04g071650, Solyc02g091920, Solyc08g081940, Solyc02g092560, Solyc10g084280, Solyc03g083900, Solyc05g014000, Solyc07g007690, Solyc09g015080, Solyc08g080780, Solyc06g074820, Solyc09g008320, Solyc02g081600, Solyc11g069430, Solyc08g066800, Solyc04g078200,…
cell wall pectin metabolic process	11 out of 1528 genes, 0.7%	102 out of 34727 genes, 0.3%	0.00527	0.03881	Solyc01g006830, Solyc08g082660, Solyc10g017600, Solyc08g082650, Solyc04g071650, Solyc08g082640, Solyc08g081940, Solyc08g082670, Solyc02g076750, Solyc03g118510, Solyc07g055930
indole-containing compound catabolic process	32 out of 1528 genes, 2.1%	448 out of 34727 genes, 1.3%	0.00527	0.03873	Solyc01g094790, Solyc09g074230, Solyc10g006040, Solyc02g083280, Solyc04g017720, Solyc02g089350, Solyc05g006160, Solyc10g006970, Solyc01g098560, Solyc11g006590, Solyc06g009190, Solyc02g080200, Solyc02g080220, Solyc11g019910, Solyc01g098500, Solyc10g009580, Solyc04g078200, Solyc12g013810, Solyc09g092670, Solyc02g080210, Solyc01g111080, Solyc02g005180, Solyc10g008200, Solyc07g042390, Solyc11g010800,…
Golgi organization	59 out of 1528 genes, 3.9%	951 out of 34727 genes, 2.7%	0.00538	0.03903	Solyc01g091530, Solyc12g006470, Solyc01g094790, Solyc09g005260, Solyc01g105680, Solyc07g042190, Solyc07g045440, Solyc03g006330, Solyc02g071380, Solyc04g071650, Solyc01g106480, Solyc03g096290, Solyc07g041920, Solyc09g075460, Solyc11g010410, Solyc04g008820, Solyc02g092560, Solyc07g041910, Solyc06g073180, Solyc01g105030, Solyc06g049050, Solyc09g009010, Solyc01g111660, Solyc02g064640, Solyc02g088100,…
aromatic amino acid family catabolic process	32 out of 1528 genes, 2.1%	449 out of 34727 genes, 1.3%	0.00544	0.03907	Solyc01g094790, Solyc09g074230, Solyc10g006040, Solyc02g083280, Solyc04g017720, Solyc02g089350, Solyc05g006160, Solyc10g006970, Solyc01g098560, Solyc11g006590, Solyc06g009190, Solyc02g080200, Solyc02g080220, Solyc11g019910, Solyc01g098500, Solyc10g009580, Solyc04g078200, Solyc12g013810, Solyc09g092670, Solyc02g080210, Solyc01g111080, Solyc02g005180, Solyc10g008200, Solyc07g042390, Solyc11g010800,…
small molecule catabolic process	96 out of 1528 genes, 6.3%	1680 out of 34727 genes, 4.8%	0.00548	0.03908	Solyc02g091350, Solyc04g008500, Solyc12g017420, Solyc03g005020, Solyc02g086970, Solyc03g006880, Solyc01g106480, Solyc01g067480, Solyc01g105360, Solyc07g005510, Solyc10g086500, Solyc11g006590, Solyc06g009190, Solyc11g071460, Solyc02g080200, Solyc02g080540, Solyc11g019910, Solyc10g009580, Solyc10g049210, Solyc04g078200, Solyc06g050130, Solyc12g098490, Solyc09g092670, Solyc11g006300, Solyc05g013380,…
(1->3)-beta-D-glucan metabolic process	4 out of 1528 genes, 0.3%	17 out of 34727 genes, 0.0%	0.0056	0.04092	Solyc01g073750, Solyc01g006370, Solyc01g073760, Solyc02g078230
chorismate biosynthetic process	4 out of 1528 genes, 0.3%	17 out of 34727 genes, 0.0%	0.0056	0.04084	Solyc06g084460, Solyc08g076410, Solyc05g050980, Solyc11g009080
positive regulation of abscisic acid biosynthetic process	4 out of 1528 genes, 0.3%	17 out of 34727 genes, 0.0%	0.0056	0.04075	Solyc07g043390, Solyc08g082640, Solyc08g082660, Solyc08g082670
sphingolipid catabolic process	4 out of 1528 genes, 0.3%	17 out of 34727 genes, 0.0%	0.0056	0.04067	Solyc06g050130, Solyc01g090410, Solyc05g013720, Solyc11g008810
positive regulation of isoprenoid metabolic process	4 out of 1528 genes, 0.3%	17 out of 34727 genes, 0.0%	0.0056	0.04058	Solyc07g043390, Solyc08g082640, Solyc08g082660, Solyc08g082670
convergent extension	4 out of 1528 genes, 0.3%	17 out of 34727 genes, 0.0%	0.0056	0.0405	Solyc05g050630, Solyc06g068230, Solyc01g095900, Solyc07g006030
convergent extension involved in gastrulation	4 out of 1528 genes, 0.3%	17 out of 34727 genes, 0.0%	0.0056	0.04041	Solyc05g050630, Solyc06g068230, Solyc01g095900, Solyc07g006030
T cell mediated cytotoxicity	2 out of 1528 genes, 0.1%	3 out of 34727 genes, 0.0%	0.00563	0.04934	Solyc07g041920, Solyc07g041910
L-fucose biosynthetic process	2 out of 1528 genes, 0.1%	3 out of 34727 genes, 0.0%	0.00563	0.04924	Solyc01g097340, Solyc09g082990
phytochromobilin biosynthetic process	2 out of 1528 genes, 0.1%	3 out of 34727 genes, 0.0%	0.00563	0.04914	Solyc01g008930, Solyc04g079290
NADH dehydrogenase complex (plastoquinone) assembly	2 out of 1528 genes, 0.1%	3 out of 34727 genes, 0.0%	0.00563	0.04903	Solyc04g057980, Solyc09g083150
meiotic mismatch repair involved in reciprocal meiotic recombination	2 out of 1528 genes, 0.1%	3 out of 34727 genes, 0.0%	0.00563	0.04893	Solyc10g018540, Solyc10g018530
bacteriochlorophyll metabolic process	2 out of 1528 genes, 0.1%	3 out of 34727 genes, 0.0%	0.00563	0.04883	Solyc03g115980, Solyc03g118240
bacteriochlorophyll biosynthetic process	2 out of 1528 genes, 0.1%	3 out of 34727 genes, 0.0%	0.00563	0.04873	Solyc03g115980, Solyc03g118240
light-independent bacteriochlorophyll biosynthetic process	2 out of 1528 genes, 0.1%	3 out of 34727 genes, 0.0%	0.00563	0.04864	Solyc03g115980, Solyc03g118240
choline biosynthetic process	2 out of 1528 genes, 0.1%	3 out of 34727 genes, 0.0%	0.00563	0.04854	Solyc12g040790, Solyc06g068950
phytochromobilin metabolic process	2 out of 1528 genes, 0.1%	3 out of 34727 genes, 0.0%	0.00563	0.04844	Solyc01g008930, Solyc04g079290
dichotomous subdivision of terminal units involved in lung branching	2 out of 1528 genes, 0.1%	3 out of 34727 genes, 0.0%	0.00563	0.04834	Solyc07g041920, Solyc07g041910
response to thyroid hormone stimulus	2 out of 1528 genes, 0.1%	3 out of 34727 genes, 0.0%	0.00563	0.04824	Solyc07g041920, Solyc07g041910
cellular response to thyroid hormone stimulus	2 out of 1528 genes, 0.1%	3 out of 34727 genes, 0.0%	0.00563	0.04815	Solyc07g041920, Solyc07g041910
positive regulation of biosynthetic process	164 out of 1528 genes, 10.7%	3077 out of 34727 genes, 8.9%	0.00572	0.04853	Solyc10g008710, Solyc04g008500, Solyc08g082570, Solyc09g089730, Solyc02g065280, Solyc08g006830, Solyc03g097320, Solyc01g087690, Solyc11g072710, Solyc01g106480, Solyc07g062680, Solyc09g091590, Solyc11g010410, Solyc01g090340, Solyc01g097910, Solyc05g007180, Solyc11g007540, Solyc12g006120, Solyc11g008810, Solyc01g099020, Solyc01g111330, Solyc04g082500, Solyc02g087400, Solyc02g092810, Solyc03g082860,…

## Sheet: WT Down
Gene Ontology term	Cluster frequency	Genome frequency of use	Raw P-value	Corrected P-value	Genes annotated to the term
response to chemical stimulus	764 out of 1333 genes, 57.3%	11092 out of 34727 genes, 31.9%	2.38e-84	0	Solyc05g014390, Solyc03g118970, Solyc10g051020, Solyc05g056080, Solyc06g007180, Solyc06g009390, Solyc01g067740, Solyc10g050890, Solyc09g075870, Solyc10g008960, Solyc04g081960, Solyc09g075020, Solyc03g119660, Solyc02g072150, Solyc11g011050, Solyc02g086880, Solyc09g011550, Solyc01g066940, Solyc12g099810, Solyc07g056390, Solyc08g079520, Solyc10g007880, Solyc09g011610, Solyc11g010780, Solyc08g078700,…
response to organic substance	682 out of 1333 genes, 51.2%	9393 out of 34727 genes, 27.0%	5.89e-81	0	Solyc05g014390, Solyc03g118970, Solyc10g051020, Solyc05g056080, Solyc06g007180, Solyc06g009390, Solyc01g067740, Solyc09g075870, Solyc10g008960, Solyc04g081960, Solyc02g072150, Solyc11g011050, Solyc09g011550, Solyc01g066940, Solyc07g056390, Solyc08g079520, Solyc10g007880, Solyc09g011610, Solyc11g010780, Solyc11g011380, Solyc04g011450, Solyc01g005410, Solyc08g077020, Solyc02g082910, Solyc02g080030,…
response to biotic stimulus	501 out of 1333 genes, 37.6%	5809 out of 34727 genes, 16.7%	8.14e-78	0	Solyc05g014390, Solyc03g118970, Solyc07g055690, Solyc03g080190, Solyc06g009390, Solyc03g117490, Solyc01g067740, Solyc09g059040, Solyc09g066360, Solyc09g075870, Solyc04g011480, Solyc10g008960, Solyc03g005470, Solyc03g006490, Solyc11g005630, Solyc05g013750, Solyc09g075020, Solyc01g100460, Solyc00g217960, Solyc10g006710, Solyc09g011550, Solyc01g097270, Solyc01g112220, Solyc09g013150, Solyc06g009290,…
response to chitin	292 out of 1333 genes, 21.9%	2359 out of 34727 genes, 6.8%	5.96e-75	0	Solyc08g008100, Solyc03g080190, Solyc06g009390, Solyc04g058170, Solyc09g066360, Solyc09g075700, Solyc07g040710, Solyc04g081960, Solyc04g064550, Solyc00g217960, Solyc10g006710, Solyc01g112220, Solyc09g013150, Solyc01g086960, Solyc08g079520, Solyc01g095080, Solyc09g009840, Solyc02g080030, Solyc04g012050, Solyc01g008140, Solyc01g007030, Solyc04g063280, Solyc01g107170, Solyc06g072460, Solyc12g088390,…
response to endogenous stimulus	537 out of 1333 genes, 40.3%	6889 out of 34727 genes, 19.8%	1.16e-68	0	Solyc03g118970, Solyc10g051020, Solyc05g056080, Solyc06g009390, Solyc09g075870, Solyc10g008960, Solyc04g081960, Solyc11g011050, Solyc09g011550, Solyc01g066940, Solyc10g007880, Solyc09g011610, Solyc11g010780, Solyc01g005410, Solyc08g077020, Solyc02g082910, Solyc02g080030, Solyc04g012050, Solyc01g008800, Solyc01g007030, Solyc07g056480, Solyc01g107170, Solyc12g088390, Solyc02g082920, Solyc10g007930,…
response to hormone stimulus	532 out of 1333 genes, 39.9%	6805 out of 34727 genes, 19.6%	2.83e-68	0	Solyc03g118970, Solyc10g051020, Solyc05g056080, Solyc06g009390, Solyc09g075870, Solyc10g008960, Solyc04g081960, Solyc11g011050, Solyc09g011550, Solyc01g066940, Solyc10g007880, Solyc09g011610, Solyc11g010780, Solyc01g005410, Solyc08g077020, Solyc02g082910, Solyc02g080030, Solyc04g012050, Solyc01g008800, Solyc01g007030, Solyc07g056480, Solyc01g107170, Solyc12g088390, Solyc02g082920, Solyc10g007930,…
response to other organism	472 out of 1333 genes, 35.4%	5660 out of 34727 genes, 16.3%	1.93e-67	0	Solyc05g014390, Solyc03g118970, Solyc07g055690, Solyc03g080190, Solyc06g009390, Solyc03g117490, Solyc01g067740, Solyc09g059040, Solyc09g066360, Solyc09g075870, Solyc04g011480, Solyc10g008960, Solyc03g005470, Solyc03g006490, Solyc11g005630, Solyc05g013750, Solyc09g075020, Solyc01g100460, Solyc00g217960, Solyc10g006710, Solyc01g097270, Solyc01g112220, Solyc09g013150, Solyc06g009290, Solyc11g010780,…
response to carbohydrate stimulus	375 out of 1333 genes, 28.1%	3933 out of 34727 genes, 11.3%	3.2e-66	0	Solyc11g007500, Solyc08g008100, Solyc03g080190, Solyc06g007180, Solyc06g009390, Solyc01g067740, Solyc04g058170, Solyc09g066360, Solyc09g075700, Solyc07g040710, Solyc04g081960, Solyc11g005630, Solyc04g064550, Solyc01g100460, Solyc02g072150, Solyc01g094250, Solyc11g011050, Solyc00g217960, Solyc10g006710, Solyc01g112220, Solyc09g013150, Solyc06g009290, Solyc01g086960, Solyc08g079520, Solyc01g095080,…
response to stress	781 out of 1333 genes, 58.6%	12567 out of 34727 genes, 36.2%	1.9e-64	0	Solyc05g014390, Solyc05g056080, Solyc06g007180, Solyc06g009390, Solyc10g083290, Solyc01g067740, Solyc09g059040, Solyc09g075870, Solyc10g008960, Solyc02g078400, Solyc03g005470, Solyc09g075020, Solyc09g090430, Solyc03g119660, Solyc02g072150, Solyc11g011050, Solyc02g086880, Solyc09g011550, Solyc01g066940, Solyc07g056390, Solyc08g079520, Solyc09g011610, Solyc11g010780, Solyc08g078700, Solyc11g011380,…
defense response	476 out of 1333 genes, 35.7%	5870 out of 34727 genes, 16.9%	3.19e-64	0	Solyc05g014390, Solyc07g055690, Solyc08g008100, Solyc10g007900, Solyc03g080190, Solyc01g067740, Solyc09g059040, Solyc04g058170, Solyc08g021870, Solyc09g066360, Solyc09g075870, Solyc04g011480, Solyc03g005470, Solyc03g006490, Solyc11g005630, Solyc05g013750, Solyc09g075020, Solyc01g100460, Solyc01g094250, Solyc00g217960, Solyc05g007640, Solyc10g006710, Solyc09g011550, Solyc01g097270, Solyc01g112220,…
defense response, incompatible interaction	310 out of 1333 genes, 23.3%	2923 out of 34727 genes, 8.4%	8.2e-64	0	Solyc05g014390, Solyc07g055690, Solyc03g080190, Solyc09g066360, Solyc09g075870, Solyc03g005470, Solyc03g006490, Solyc11g005630, Solyc09g075020, Solyc00g217960, Solyc10g006710, Solyc01g097270, Solyc01g112220, Solyc09g013150, Solyc04g011450, Solyc03g007890, Solyc02g080030, Solyc07g008570, Solyc04g012050, Solyc01g008800, Solyc01g008140, Solyc01g007030, Solyc04g063280, Solyc06g072460, Solyc02g082920,…
response to stimulus	915 out of 1333 genes, 68.6%	16091 out of 34727 genes, 46.3%	4.38e-63	0	Solyc05g014390, Solyc03g118970, Solyc10g051020, Solyc05g056080, Solyc06g007180, Solyc06g009390, Solyc10g083290, Solyc01g067740, Solyc01g095400, Solyc09g059040, Solyc10g050890, Solyc09g075870, Solyc10g008960, Solyc02g078400, Solyc03g005470, Solyc04g081960, Solyc09g075020, Solyc09g090430, Solyc03g119660, Solyc02g072150, Solyc11g011050, Solyc02g086880, Solyc09g011550, Solyc01g066940, Solyc12g099810,…
cellular response to chemical stimulus	520 out of 1333 genes, 39.0%	6838 out of 34727 genes, 19.7%	3.72e-62	0	Solyc05g056080, Solyc01g067740, Solyc10g008960, Solyc04g081960, Solyc09g075020, Solyc11g011050, Solyc09g011550, Solyc07g056390, Solyc08g079520, Solyc10g007880, Solyc09g011610, Solyc11g010780, Solyc11g011380, Solyc04g011450, Solyc01g005410, Solyc02g082910, Solyc02g080030, Solyc04g012050, Solyc01g008800, Solyc01g007030, Solyc07g056480, Solyc04g063280, Solyc12g088390, Solyc02g082920, Solyc10g007930,…
cellular response to organic substance	483 out of 1333 genes, 36.2%	6213 out of 34727 genes, 17.9%	1.56e-59	0	Solyc12g006380, Solyc07g055690, Solyc03g080190, Solyc05g056080, Solyc01g067740, Solyc09g066360, Solyc09g075700, Solyc10g008960, Solyc03g006490, Solyc04g081960, Solyc11g005630, Solyc04g064550, Solyc05g013750, Solyc01g100460, Solyc02g092580, Solyc11g011050, Solyc10g006710, Solyc09g011550, Solyc01g097270, Solyc01g112220, Solyc09g013150, Solyc06g009290, Solyc07g056390, Solyc08g079520, Solyc05g041870,…
regulation of defense response	310 out of 1333 genes, 23.3%	3058 out of 34727 genes, 8.8%	2.62e-59	0	Solyc03g080190, Solyc05g056080, Solyc08g021870, Solyc09g066360, Solyc09g075870, Solyc10g008960, Solyc04g081960, Solyc11g005630, Solyc04g064550, Solyc05g013750, Solyc10g006710, Solyc01g066940, Solyc01g112220, Solyc09g013150, Solyc09g014280, Solyc01g086960, Solyc11g010780, Solyc07g008570, Solyc04g012050, Solyc01g008800, Solyc01g008140, Solyc01g007030, Solyc04g063280, Solyc01g095970, Solyc07g008560,…
response to salicylic acid stimulus	291 out of 1333 genes, 21.8%	2771 out of 34727 genes, 8.0%	1.36e-58	0	Solyc03g080190, Solyc03g006490, Solyc04g081960, Solyc11g005630, Solyc04g064550, Solyc11g011050, Solyc10g006710, Solyc09g011550, Solyc01g112220, Solyc09g013150, Solyc09g011610, Solyc01g005410, Solyc02g080030, Solyc04g012050, Solyc09g011560, Solyc01g008800, Solyc01g008140, Solyc01g007030, Solyc11g006720, Solyc07g056480, Solyc04g063280, Solyc05g052610, Solyc01g095970, Solyc02g068460, Solyc09g011330,…
regulation of plant-type hypersensitive response	270 out of 1333 genes, 20.3%	2447 out of 34727 genes, 7.0%	2.44e-58	0	Solyc03g080190, Solyc05g056080, Solyc10g008960, Solyc04g081960, Solyc11g005630, Solyc04g064550, Solyc05g013750, Solyc10g006710, Solyc01g066940, Solyc01g112220, Solyc09g013150, Solyc09g014280, Solyc01g086960, Solyc11g010780, Solyc04g012050, Solyc01g008800, Solyc01g008140, Solyc01g007030, Solyc04g063280, Solyc01g095970, Solyc02g068460, Solyc02g070110, Solyc09g011330, Solyc01g094960, Solyc06g065060,…
regulation of innate immune response	281 out of 1333 genes, 21.1%	2638 out of 34727 genes, 7.6%	1.1e-57	0	Solyc03g080190, Solyc05g056080, Solyc08g021870, Solyc09g066360, Solyc10g008960, Solyc04g081960, Solyc11g005630, Solyc04g064550, Solyc05g013750, Solyc10g006710, Solyc01g066940, Solyc01g112220, Solyc09g013150, Solyc09g014280, Solyc01g086960, Solyc11g010780, Solyc04g012050, Solyc01g008800, Solyc01g008140, Solyc01g007030, Solyc04g063280, Solyc01g095970, Solyc02g068460, Solyc02g070110, Solyc09g011330,…
hormone-mediated signaling pathway	384 out of 1333 genes, 28.8%	4406 out of 34727 genes, 12.7%	1.57e-57	0	Solyc12g006380, Solyc07g055690, Solyc03g080190, Solyc05g056080, Solyc09g066360, Solyc09g075700, Solyc10g008960, Solyc04g081960, Solyc11g005630, Solyc04g064550, Solyc01g100460, Solyc02g092580, Solyc11g011050, Solyc10g006710, Solyc09g011550, Solyc01g097270, Solyc01g112220, Solyc09g013150, Solyc06g009290, Solyc05g041870, Solyc09g011610, Solyc08g075550, Solyc02g082910, Solyc04g012050, Solyc09g011560,…
response to jasmonic acid stimulus	292 out of 1333 genes, 21.9%	2853 out of 34727 genes, 8.2%	2.09e-56	0	Solyc12g006380, Solyc08g008100, Solyc03g080190, Solyc05g056080, Solyc09g066360, Solyc09g075870, Solyc04g011480, Solyc04g081960, Solyc11g005630, Solyc04g064550, Solyc11g011050, Solyc09g011550, Solyc01g112220, Solyc09g013150, Solyc06g009290, Solyc09g011610, Solyc01g095080, Solyc04g012050, Solyc09g011560, Solyc01g007030, Solyc11g006720, Solyc12g088390, Solyc01g095970, Solyc02g070110, Solyc09g011330,…
regulation of immune response	288 out of 1333 genes, 21.6%	2792 out of 34727 genes, 8.0%	2.81e-56	0	Solyc03g080190, Solyc05g056080, Solyc01g095400, Solyc08g021870, Solyc09g066360, Solyc10g008960, Solyc04g081960, Solyc11g005630, Solyc04g064550, Solyc05g013750, Solyc10g006710, Solyc01g066940, Solyc01g112220, Solyc09g013150, Solyc09g014280, Solyc01g086960, Solyc08g079520, Solyc11g010780, Solyc04g012050, Solyc01g008800, Solyc01g008140, Solyc01g007030, Solyc04g063280, Solyc01g095970, Solyc02g068460,…
cellular response to endogenous stimulus	403 out of 1333 genes, 30.2%	4812 out of 34727 genes, 13.9%	3.67e-56	0	Solyc12g006380, Solyc07g055690, Solyc03g080190, Solyc05g056080, Solyc09g066360, Solyc09g075700, Solyc10g008960, Solyc04g081960, Solyc11g005630, Solyc04g064550, Solyc05g013750, Solyc01g100460, Solyc02g092580, Solyc11g011050, Solyc10g006710, Solyc09g011550, Solyc01g097270, Solyc01g112220, Solyc09g013150, Solyc06g009290, Solyc05g041870, Solyc09g011610, Solyc08g075550, Solyc02g082910, Solyc04g012050,…
cellular response to hormone stimulus	398 out of 1333 genes, 29.9%	4723 out of 34727 genes, 13.6%	4.72e-56	0	Solyc12g006380, Solyc07g055690, Solyc03g080190, Solyc05g056080, Solyc09g066360, Solyc09g075700, Solyc10g008960, Solyc04g081960, Solyc11g005630, Solyc04g064550, Solyc05g013750, Solyc01g100460, Solyc02g092580, Solyc11g011050, Solyc10g006710, Solyc09g011550, Solyc01g097270, Solyc01g112220, Solyc09g013150, Solyc06g009290, Solyc05g041870, Solyc09g011610, Solyc08g075550, Solyc02g082910, Solyc04g012050,…
response to wounding	293 out of 1333 genes, 22.0%	2899 out of 34727 genes, 8.3%	1.88e-55	0	Solyc05g014390, Solyc12g006380, Solyc08g008100, Solyc10g007900, Solyc05g056080, Solyc10g083290, Solyc04g058170, Solyc09g066360, Solyc09g075870, Solyc04g011480, Solyc10g008960, Solyc11g005630, Solyc05g013750, Solyc09g075020, Solyc03g119660, Solyc11g011050, Solyc10g006710, Solyc02g086880, Solyc01g097270, Solyc09g014280, Solyc11g010780, Solyc01g095080, Solyc02g080030, Solyc04g012050, Solyc01g008140,…
innate immune response	344 out of 1333 genes, 25.8%	3789 out of 34727 genes, 10.9%	7.62e-55	0	Solyc05g014390, Solyc07g055690, Solyc03g080190, Solyc04g058170, Solyc08g021870, Solyc09g066360, Solyc09g075870, Solyc03g005470, Solyc03g006490, Solyc11g005630, Solyc05g013750, Solyc09g075020, Solyc01g100460, Solyc00g217960, Solyc05g007640, Solyc10g006710, Solyc01g097270, Solyc01g112220, Solyc09g013150, Solyc04g011450, Solyc03g007890, Solyc01g008620, Solyc02g080030, Solyc07g008570, Solyc04g012050,…
signal transduction	538 out of 1333 genes, 40.4%	7580 out of 34727 genes, 21.8%	1.09e-54	0	Solyc05g056080, Solyc01g095400, Solyc10g008960, Solyc04g081960, Solyc11g011050, Solyc09g011550, Solyc07g056390, Solyc08g079520, Solyc09g011610, Solyc04g011450, Solyc01g005410, Solyc02g082910, Solyc02g080030, Solyc08g062360, Solyc04g012050, Solyc01g008800, Solyc01g007030, Solyc07g056480, Solyc04g063280, Solyc06g072460, Solyc12g088390, Solyc02g082920, Solyc02g070110, Solyc09g011330, Solyc08g067310,…
immune response	349 out of 1333 genes, 26.2%	3919 out of 34727 genes, 11.3%	9.75e-54	0	Solyc05g014390, Solyc07g055690, Solyc03g080190, Solyc04g058170, Solyc08g021870, Solyc09g066360, Solyc09g075870, Solyc03g005470, Solyc03g006490, Solyc11g005630, Solyc05g013750, Solyc09g075020, Solyc01g100460, Solyc00g217960, Solyc05g007640, Solyc10g006710, Solyc01g066940, Solyc01g097270, Solyc01g112220, Solyc09g013150, Solyc08g079520, Solyc04g011450, Solyc03g007890, Solyc01g008620, Solyc02g080030,…
regulation of immune system process	291 out of 1333 genes, 21.8%	2935 out of 34727 genes, 8.5%	2.77e-53	0	Solyc03g080190, Solyc05g056080, Solyc01g095400, Solyc08g021870, Solyc09g066360, Solyc10g008960, Solyc04g081960, Solyc11g005630, Solyc04g064550, Solyc05g013750, Solyc10g006710, Solyc01g066940, Solyc01g112220, Solyc09g013150, Solyc09g014280, Solyc01g086960, Solyc08g079520, Solyc11g010780, Solyc04g012050, Solyc01g008800, Solyc01g008140, Solyc01g007030, Solyc04g063280, Solyc01g095970, Solyc02g068460,…
regulation of response to stress	322 out of 1333 genes, 24.2%	3461 out of 34727 genes, 10.0%	2.85e-53	0	Solyc10g007900, Solyc03g080190, Solyc05g056080, Solyc08g006470, Solyc08g021870, Solyc09g066360, Solyc09g075870, Solyc10g008960, Solyc04g081960, Solyc11g005630, Solyc04g064550, Solyc05g013750, Solyc10g006710, Solyc01g066940, Solyc01g112220, Solyc09g013150, Solyc09g014280, Solyc01g086960, Solyc10g007880, Solyc09g011610, Solyc11g010780, Solyc07g008570, Solyc04g012050, Solyc01g008800, Solyc01g008140,…
multi-organism process	516 out of 1333 genes, 38.7%	7269 out of 34727 genes, 20.9%	8.93e-52	0	Solyc05g014390, Solyc03g118970, Solyc06g009390, Solyc10g083290, Solyc01g067740, Solyc09g059040, Solyc09g075870, Solyc10g008960, Solyc03g005470, Solyc09g075020, Solyc11g010780, Solyc04g011450, Solyc01g005410, Solyc02g080030, Solyc04g012050, Solyc01g008800, Solyc12g042600, Solyc01g007030, Solyc04g063280, Solyc06g072460, Solyc12g088390, Solyc06g035960, Solyc02g082920, Solyc07g008560, Solyc09g011330,…
regulation of cellular response to stress	274 out of 1333 genes, 20.6%	2715 out of 34727 genes, 7.8%	2.07e-51	0	Solyc03g080190, Solyc05g056080, Solyc08g006470, Solyc10g008960, Solyc04g081960, Solyc11g005630, Solyc04g064550, Solyc05g013750, Solyc10g006710, Solyc01g066940, Solyc01g112220, Solyc09g013150, Solyc09g014280, Solyc01g086960, Solyc11g010780, Solyc04g012050, Solyc01g008800, Solyc01g008140, Solyc01g007030, Solyc04g063280, Solyc01g095970, Solyc02g068460, Solyc02g070110, Solyc09g011330, Solyc01g094960,…
salicylic acid mediated signaling pathway	242 out of 1333 genes, 18.2%	2215 out of 34727 genes, 6.4%	4.28e-51	0	Solyc03g080190, Solyc05g025820, Solyc09g090730, Solyc04g011520, Solyc07g045030, Solyc03g026340, Solyc01g059980, Solyc09g098080, Solyc03g006490, Solyc04g008100, Solyc04g081960, Solyc11g005630, Solyc03g078490, Solyc04g064550, Solyc10g081850, Solyc04g007320, Solyc01g104970, Solyc04g079860, Solyc07g006890, Solyc10g006710, Solyc01g112220, Solyc09g013150, Solyc02g079530, Solyc06g051620, Solyc00g174330,…
response to fungus	229 out of 1333 genes, 17.2%	2018 out of 34727 genes, 5.8%	4.95e-51	0	Solyc03g080190, Solyc05g025820, Solyc01g105370, Solyc06g009390, Solyc04g011520, Solyc07g045030, Solyc01g059980, Solyc08g080650, Solyc06g076020, Solyc02g089160, Solyc10g008960, Solyc04g008100, Solyc10g081850, Solyc04g079860, Solyc07g006890, Solyc01g097270, Solyc01g112220, Solyc09g013150, Solyc05g056500, Solyc02g080890, Solyc06g073830, Solyc04g007380, Solyc05g015850, Solyc07g056600, Solyc04g011450,…
response to bacterium	300 out of 1333 genes, 22.5%	3167 out of 34727 genes, 9.1%	7.13e-51	0	Solyc05g014390, Solyc07g055690, Solyc03g080190, Solyc03g117490, Solyc01g067740, Solyc09g059040, Solyc09g066360, Solyc09g075870, Solyc04g011480, Solyc10g008960, Solyc11g005630, Solyc05g013750, Solyc01g100460, Solyc00g217960, Solyc10g006710, Solyc01g097270, Solyc01g112220, Solyc09g013150, Solyc04g011450, Solyc03g007890, Solyc01g006300, Solyc02g080030, Solyc04g012050, Solyc01g008800, Solyc01g008140,…
cellular response to salicylic acid stimulus	242 out of 1333 genes, 18.2%	2237 out of 34727 genes, 6.4%	2.55e-50	0	Solyc03g080190, Solyc05g025820, Solyc09g090730, Solyc04g011520, Solyc07g045030, Solyc03g026340, Solyc01g059980, Solyc09g098080, Solyc03g006490, Solyc04g008100, Solyc04g081960, Solyc11g005630, Solyc03g078490, Solyc04g064550, Solyc10g081850, Solyc04g007320, Solyc01g104970, Solyc04g079860, Solyc07g006890, Solyc10g006710, Solyc01g112220, Solyc09g013150, Solyc02g079530, Solyc06g051620, Solyc00g174330,…
immune system process	370 out of 1333 genes, 27.8%	4472 out of 34727 genes, 12.9%	1.6e-49	0	Solyc05g014390, Solyc07g055690, Solyc03g080190, Solyc01g095400, Solyc04g058170, Solyc08g021870, Solyc09g066360, Solyc09g075870, Solyc03g005470, Solyc03g006490, Solyc11g005630, Solyc05g013750, Solyc09g075020, Solyc01g100460, Solyc00g217960, Solyc05g007640, Solyc10g006710, Solyc01g066940, Solyc01g097270, Solyc01g112220, Solyc09g013150, Solyc08g079520, Solyc04g011450, Solyc03g007890, Solyc01g008620,…
systemic acquired resistance	249 out of 1333 genes, 18.7%	2374 out of 34727 genes, 6.8%	2.12e-49	0	Solyc01g073800, Solyc05g014390, Solyc03g080190, Solyc01g079610, Solyc05g025820, Solyc09g090730, Solyc04g011520, Solyc07g045030, Solyc03g026340, Solyc01g059980, Solyc06g076020, Solyc03g005470, Solyc03g006490, Solyc04g008100, Solyc11g005630, Solyc09g075020, Solyc10g081850, Solyc04g007320, Solyc07g006890, Solyc10g006710, Solyc01g097270, Solyc01g112220, Solyc09g013150, Solyc06g051620, Solyc00g174330,…
cell communication	583 out of 1333 genes, 43.7%	8862 out of 34727 genes, 25.5%	3.29e-49	0	Solyc05g056080, Solyc06g007180, Solyc06g009390, Solyc01g095400, Solyc10g008960, Solyc02g078400, Solyc04g081960, Solyc11g011050, Solyc09g011550, Solyc07g056390, Solyc08g079520, Solyc09g011610, Solyc04g011450, Solyc01g005410, Solyc02g082910, Solyc01g008620, Solyc02g080030, Solyc08g062360, Solyc04g012050, Solyc01g008800, Solyc01g007030, Solyc07g056480, Solyc04g063280, Solyc06g072460, Solyc12g088390,…
defense response to bacterium	246 out of 1333 genes, 18.5%	2350 out of 34727 genes, 6.8%	1.3e-48	0	Solyc07g055690, Solyc03g080190, Solyc05g025820, Solyc09g059430, Solyc04g011520, Solyc01g067740, Solyc09g059040, Solyc01g059980, Solyc09g090470, Solyc10g076240, Solyc08g080650, Solyc06g076020, Solyc09g066360, Solyc09g075870, Solyc04g011480, Solyc04g008100, Solyc10g081850, Solyc04g007320, Solyc00g217960, Solyc01g104970, Solyc07g006890, Solyc10g006710, Solyc01g097270, Solyc01g112220, Solyc09g013150,…
signaling	540 out of 1333 genes, 40.5%	7987 out of 34727 genes, 23.0%	4.79e-48	0	Solyc05g056080, Solyc01g095400, Solyc10g008960, Solyc04g081960, Solyc11g011050, Solyc09g011550, Solyc07g056390, Solyc08g079520, Solyc09g011610, Solyc04g011450, Solyc01g005410, Solyc02g082910, Solyc02g080030, Solyc08g062360, Solyc04g012050, Solyc01g008800, Solyc01g007030, Solyc07g056480, Solyc04g063280, Solyc06g072460, Solyc12g088390, Solyc02g082920, Solyc02g070110, Solyc09g011330, Solyc08g067310,…
monocarboxylic acid metabolic process	377 out of 1333 genes, 28.3%	4678 out of 34727 genes, 13.5%	8.14e-48	0	Solyc05g014390, Solyc12g006380, Solyc08g008100, Solyc10g007900, Solyc03g080190, Solyc03g117490, Solyc09g059040, Solyc09g075870, Solyc10g008960, Solyc09g075020, Solyc03g119660, Solyc01g094250, Solyc11g011050, Solyc10g006710, Solyc02g086880, Solyc09g011550, Solyc01g112220, Solyc09g013150, Solyc09g014280, Solyc10g007880, Solyc09g011610, Solyc01g095080, Solyc04g011450, Solyc01g005410, Solyc02g082910,…
regulation of programmed cell death	302 out of 1333 genes, 22.7%	3352 out of 34727 genes, 9.7%	1.03e-46	0	Solyc02g078900, Solyc03g080190, Solyc05g056080, Solyc08g006470, Solyc10g008960, Solyc04g081960, Solyc11g005630, Solyc04g064550, Solyc05g013750, Solyc10g006710, Solyc01g066940, Solyc01g112220, Solyc09g013150, Solyc09g014280, Solyc01g086960, Solyc11g010780, Solyc01g095080, Solyc04g012050, Solyc01g008800, Solyc01g008140, Solyc01g007030, Solyc04g063280, Solyc01g095970, Solyc02g068460, Solyc02g070110,…
cellular aromatic compound metabolic process	345 out of 1333 genes, 25.9%	4131 out of 34727 genes, 11.9%	1.32e-46	0	Solyc05g014390, Solyc11g007500, Solyc12g006380, Solyc03g118970, Solyc10g007900, Solyc03g080190, Solyc10g051020, Solyc05g056080, Solyc09g059040, Solyc02g078400, Solyc09g075020, Solyc03g119660, Solyc01g094250, Solyc11g011050, Solyc10g006710, Solyc09g011550, Solyc01g066940, Solyc01g112220, Solyc09g013150, Solyc09g014280, Solyc10g007880, Solyc06g076300, Solyc11g010780, Solyc11g011380, Solyc04g011450,…
regulation of cell death	304 out of 1333 genes, 22.8%	3408 out of 34727 genes, 9.8%	3.67e-46	0	Solyc02g078900, Solyc03g080190, Solyc05g056080, Solyc08g006470, Solyc10g008960, Solyc04g081960, Solyc11g005630, Solyc04g064550, Solyc05g013750, Solyc10g006710, Solyc01g066940, Solyc01g112220, Solyc09g013150, Solyc09g014280, Solyc01g086960, Solyc11g010780, Solyc01g095080, Solyc04g012050, Solyc01g008800, Solyc01g008140, Solyc01g007030, Solyc04g063280, Solyc01g095970, Solyc02g068460, Solyc02g070110,…
cellular response to stimulus	664 out of 1333 genes, 49.8%	10909 out of 34727 genes, 31.4%	3.8e-46	0	Solyc05g014390, Solyc05g056080, Solyc06g007180, Solyc06g009390, Solyc01g067740, Solyc01g095400, Solyc09g059040, Solyc10g008960, Solyc02g078400, Solyc03g005470, Solyc04g081960, Solyc09g075020, Solyc02g072150, Solyc11g011050, Solyc09g011550, Solyc07g056390, Solyc08g079520, Solyc10g007880, Solyc09g011610, Solyc11g010780, Solyc08g078700, Solyc11g011380, Solyc04g011450, Solyc01g005410, Solyc02g082910,…
response to endoplasmic reticulum stress	199 out of 1333 genes, 14.9%	1737 out of 34727 genes, 5.0%	1.1e-44	0	Solyc01g073800, Solyc05g014390, Solyc03g080190, Solyc07g042510, Solyc01g079610, Solyc05g025820, Solyc05g056080, Solyc07g045030, Solyc03g026340, Solyc01g059980, Solyc06g076020, Solyc09g098080, Solyc10g008960, Solyc03g005470, Solyc08g065480, Solyc11g005630, Solyc03g078490, Solyc09g075020, Solyc10g081850, Solyc01g100460, Solyc01g104970, Solyc04g079860, Solyc07g056390, Solyc02g093050, Solyc08g079520,…
protein targeting to membrane	259 out of 1333 genes, 19.4%	2702 out of 34727 genes, 7.8%	2.84e-44	0	Solyc03g080190, Solyc05g056080, Solyc10g008960, Solyc11g005630, Solyc04g064550, Solyc10g006710, Solyc01g066940, Solyc01g112220, Solyc09g013150, Solyc09g014280, Solyc01g086960, Solyc03g007890, Solyc04g012050, Solyc01g008800, Solyc01g008140, Solyc01g007030, Solyc04g063280, Solyc01g095970, Solyc02g068460, Solyc02g070110, Solyc09g011330, Solyc01g094960, Solyc06g065060, Solyc10g081980, Solyc09g089930,…
aromatic compound biosynthetic process	286 out of 1333 genes, 21.5%	3187 out of 34727 genes, 9.2%	1.15e-43	0	Solyc05g014390, Solyc11g007500, Solyc12g006380, Solyc03g118970, Solyc03g080190, Solyc05g056080, Solyc09g075020, Solyc03g119660, Solyc01g094250, Solyc11g011050, Solyc10g006710, Solyc09g011550, Solyc01g112220, Solyc09g013150, Solyc09g014280, Solyc11g010780, Solyc04g011450, Solyc02g080030, Solyc07g008570, Solyc09g011560, Solyc01g008800, Solyc01g094260, Solyc12g042600, Solyc01g007030, Solyc07g056480,…
regulation of response to stimulus	371 out of 1333 genes, 27.8%	4792 out of 34727 genes, 13.8%	7.55e-43	0	Solyc07g008000, Solyc10g007900, Solyc03g080190, Solyc05g056080, Solyc08g006470, Solyc01g095400, Solyc08g021870, Solyc09g066360, Solyc09g075870, Solyc10g008960, Solyc04g081960, Solyc11g005630, Solyc04g064550, Solyc05g013750, Solyc10g006710, Solyc01g066940, Solyc01g112220, Solyc09g013150, Solyc09g014280, Solyc01g086960, Solyc08g079520, Solyc10g007880, Solyc09g011610, Solyc11g010780, Solyc07g008570,…
organic acid metabolic process	441 out of 1333 genes, 33.1%	6195 out of 34727 genes, 17.8%	9.55e-43	0	Solyc05g014390, Solyc12g006380, Solyc08g008100, Solyc10g007900, Solyc03g080190, Solyc06g007180, Solyc03g117490, Solyc09g059040, Solyc10g050890, Solyc09g075870, Solyc10g008960, Solyc12g005080, Solyc09g075020, Solyc08g068680, Solyc09g090430, Solyc03g119660, Solyc01g094250, Solyc11g011050, Solyc10g006710, Solyc02g086880, Solyc09g011550, Solyc01g066940, Solyc01g112220, Solyc09g013150, Solyc09g014280,…
negative regulation of defense response	194 out of 1333 genes, 14.6%	1718 out of 34727 genes, 4.9%	1.33e-42	0	Solyc03g080190, Solyc05g025820, Solyc09g059430, Solyc07g045030, Solyc03g026340, Solyc01g059980, Solyc09g075870, Solyc04g008100, Solyc11g005630, Solyc05g013750, Solyc10g081850, Solyc01g104970, Solyc07g006890, Solyc04g009870, Solyc01g112220, Solyc09g013150, Solyc06g051620, Solyc05g056500, Solyc00g174330, Solyc02g080890, Solyc06g073830, Solyc04g007380, Solyc05g015850, Solyc07g056600, Solyc00g174340,…
organic acid biosynthetic process	349 out of 1333 genes, 26.2%	4401 out of 34727 genes, 12.7%	3.44e-42	0	Solyc05g014390, Solyc12g006380, Solyc08g008100, Solyc03g080190, Solyc06g007180, Solyc09g059040, Solyc10g050890, Solyc09g075870, Solyc10g008960, Solyc09g075020, Solyc03g119660, Solyc01g094250, Solyc11g011050, Solyc10g006710, Solyc09g011550, Solyc01g066940, Solyc01g112220, Solyc09g013150, Solyc01g095080, Solyc11g011380, Solyc04g011450, Solyc01g005410, Solyc02g082910, Solyc02g080030, Solyc07g008570,…
carboxylic acid biosynthetic process	349 out of 1333 genes, 26.2%	4401 out of 34727 genes, 12.7%	3.44e-42	0	Solyc05g014390, Solyc12g006380, Solyc08g008100, Solyc03g080190, Solyc06g007180, Solyc09g059040, Solyc10g050890, Solyc09g075870, Solyc10g008960, Solyc09g075020, Solyc03g119660, Solyc01g094250, Solyc11g011050, Solyc10g006710, Solyc09g011550, Solyc01g066940, Solyc01g112220, Solyc09g013150, Solyc01g095080, Solyc11g011380, Solyc04g011450, Solyc01g005410, Solyc02g082910, Solyc02g080030, Solyc07g008570,…
carboxylic acid metabolic process	438 out of 1333 genes, 32.9%	6173 out of 34727 genes, 17.8%	5.07e-42	0	Solyc05g014390, Solyc12g006380, Solyc08g008100, Solyc10g007900, Solyc03g080190, Solyc06g007180, Solyc03g117490, Solyc09g059040, Solyc10g050890, Solyc09g075870, Solyc10g008960, Solyc12g005080, Solyc09g075020, Solyc08g068680, Solyc03g119660, Solyc01g094250, Solyc11g011050, Solyc10g006710, Solyc02g086880, Solyc09g011550, Solyc01g066940, Solyc01g112220, Solyc09g013150, Solyc09g014280, Solyc10g007880,…
oxoacid metabolic process	438 out of 1333 genes, 32.9%	6173 out of 34727 genes, 17.8%	5.07e-42	0	Solyc05g014390, Solyc12g006380, Solyc08g008100, Solyc10g007900, Solyc03g080190, Solyc06g007180, Solyc03g117490, Solyc09g059040, Solyc10g050890, Solyc09g075870, Solyc10g008960, Solyc12g005080, Solyc09g075020, Solyc08g068680, Solyc03g119660, Solyc01g094250, Solyc11g011050, Solyc10g006710, Solyc02g086880, Solyc09g011550, Solyc01g066940, Solyc01g112220, Solyc09g013150, Solyc09g014280, Solyc10g007880,…
cellular ketone metabolic process	440 out of 1333 genes, 33.0%	6259 out of 34727 genes, 18.0%	3.25e-41	0	Solyc05g014390, Solyc12g006380, Solyc08g008100, Solyc10g007900, Solyc03g080190, Solyc06g007180, Solyc03g117490, Solyc09g059040, Solyc10g050890, Solyc09g075870, Solyc10g008960, Solyc12g005080, Solyc09g075020, Solyc08g068680, Solyc03g119660, Solyc01g094250, Solyc11g011050, Solyc10g006710, Solyc02g086880, Solyc09g011550, Solyc01g066940, Solyc01g112220, Solyc09g013150, Solyc09g014280, Solyc10g007880,…
small molecule biosynthetic process	358 out of 1333 genes, 26.9%	4631 out of 34727 genes, 13.3%	5.7e-41	0	Solyc05g014390, Solyc12g006380, Solyc08g008100, Solyc10g007900, Solyc03g080190, Solyc06g007180, Solyc09g059040, Solyc10g050890, Solyc09g075870, Solyc10g008960, Solyc09g075020, Solyc03g119660, Solyc01g094250, Solyc11g011050, Solyc10g006710, Solyc09g011550, Solyc01g066940, Solyc01g112220, Solyc09g013150, Solyc10g007880, Solyc01g095080, Solyc11g011380, Solyc04g011450, Solyc01g005410, Solyc02g082910,…
cellular response to jasmonic acid stimulus	206 out of 1333 genes, 15.5%	1970 out of 34727 genes, 5.7%	2.95e-40	0	Solyc12g006380, Solyc03g080190, Solyc05g025820, Solyc04g011520, Solyc07g045030, Solyc03g026340, Solyc09g092010, Solyc01g059980, Solyc09g066360, Solyc09g098080, Solyc04g008100, Solyc04g081960, Solyc11g005630, Solyc03g078490, Solyc04g064550, Solyc10g081850, Solyc11g072470, Solyc04g079860, Solyc07g006890, Solyc05g009230, Solyc01g112220, Solyc09g013150, Solyc06g051620, Solyc00g174330, Solyc02g080890,…
systemic acquired resistance, salicylic acid mediated signaling pathway	180 out of 1333 genes, 13.5%	1577 out of 34727 genes, 4.5%	4.49e-40	0	Solyc03g080190, Solyc05g025820, Solyc09g090730, Solyc07g045030, Solyc03g026340, Solyc01g059980, Solyc03g006490, Solyc04g008100, Solyc11g005630, Solyc10g081850, Solyc04g007320, Solyc07g006890, Solyc09g013150, Solyc06g051620, Solyc00g174330, Solyc02g080890, Solyc06g073830, Solyc04g007380, Solyc05g015850, Solyc07g056600, Solyc00g174340, Solyc02g090400, Solyc10g054930, Solyc02g085010, Solyc09g091670,…
jasmonic acid mediated signaling pathway	205 out of 1333 genes, 15.4%	1965 out of 34727 genes, 5.7%	6.65e-40	0	Solyc12g006380, Solyc03g080190, Solyc05g025820, Solyc04g011520, Solyc07g045030, Solyc03g026340, Solyc01g059980, Solyc09g066360, Solyc09g098080, Solyc04g008100, Solyc04g081960, Solyc11g005630, Solyc03g078490, Solyc04g064550, Solyc10g081850, Solyc11g072470, Solyc04g079860, Solyc07g006890, Solyc05g009230, Solyc01g112220, Solyc09g013150, Solyc06g051620, Solyc00g174330, Solyc02g080890, Solyc06g073830,…
negative regulation of programmed cell death	191 out of 1333 genes, 14.3%	1757 out of 34727 genes, 5.1%	1.41e-39	0	Solyc07g042510, Solyc05g025820, Solyc05g056080, Solyc09g090730, Solyc09g059430, Solyc04g011520, Solyc07g045030, Solyc03g026340, Solyc01g059980, Solyc04g008100, Solyc08g065480, Solyc11g005630, Solyc05g013750, Solyc10g081850, Solyc01g104970, Solyc10g006710, Solyc01g112220, Solyc02g079530, Solyc06g051620, Solyc05g056500, Solyc02g080890, Solyc04g007380, Solyc05g015850, Solyc09g091670, Solyc02g080070,…
negative regulation of cell death	191 out of 1333 genes, 14.3%	1767 out of 34727 genes, 5.1%	3.14e-39	0	Solyc07g042510, Solyc05g025820, Solyc05g056080, Solyc09g090730, Solyc09g059430, Solyc04g011520, Solyc07g045030, Solyc03g026340, Solyc01g059980, Solyc04g008100, Solyc08g065480, Solyc11g005630, Solyc05g013750, Solyc10g081850, Solyc01g104970, Solyc10g006710, Solyc01g112220, Solyc02g079530, Solyc06g051620, Solyc05g056500, Solyc02g080890, Solyc04g007380, Solyc05g015850, Solyc09g091670, Solyc02g080070,…
abscisic acid mediated signaling pathway	184 out of 1333 genes, 13.8%	1661 out of 34727 genes, 4.8%	3.37e-39	0	Solyc07g055690, Solyc05g025820, Solyc05g056080, Solyc12g014010, Solyc07g045030, Solyc03g026340, Solyc09g066360, Solyc09g098080, Solyc02g079720, Solyc10g008960, Solyc07g009440, Solyc11g005630, Solyc10g081850, Solyc01g100460, Solyc04g079860, Solyc10g006710, Solyc06g009290, Solyc02g079530, Solyc06g051620, Solyc05g056500, Solyc02g080890, Solyc06g073830, Solyc04g007380, Solyc08g075550, Solyc09g091670,…
response to abiotic stimulus	552 out of 1333 genes, 41.4%	8811 out of 34727 genes, 25.4%	4.76e-39	0	Solyc05g014390, Solyc10g051020, Solyc05g056080, Solyc06g007180, Solyc06g009390, Solyc01g067740, Solyc01g095400, Solyc09g059040, Solyc03g005470, Solyc09g075020, Solyc09g090430, Solyc11g011050, Solyc09g011550, Solyc01g066940, Solyc07g056390, Solyc08g079520, Solyc10g007880, Solyc09g011610, Solyc11g010780, Solyc08g078700, Solyc11g011380, Solyc04g011450, Solyc01g005410, Solyc08g062360, Solyc04g012050,…
response to abscisic acid stimulus	287 out of 1333 genes, 21.5%	3407 out of 34727 genes, 9.8%	1.23e-38	0	Solyc03g118970, Solyc07g055690, Solyc08g008100, Solyc03g080190, Solyc05g056080, Solyc06g009390, Solyc04g058170, Solyc09g066360, Solyc09g075870, Solyc04g011480, Solyc10g008960, Solyc11g005630, Solyc04g064550, Solyc01g100460, Solyc11g011050, Solyc10g006710, Solyc01g066940, Solyc06g009290, Solyc01g095080, Solyc08g075550, Solyc01g005410, Solyc02g080030, Solyc04g012050, Solyc04g079240, Solyc01g107170,…
salicylic acid metabolic process	157 out of 1333 genes, 11.8%	1285 out of 34727 genes, 3.7%	2.04e-38	0	Solyc05g014390, Solyc03g080190, Solyc05g025820, Solyc04g011520, Solyc03g026340, Solyc01g059980, Solyc06g076020, Solyc09g075020, Solyc10g081850, Solyc07g006890, Solyc10g006710, Solyc01g112220, Solyc09g013150, Solyc00g174330, Solyc02g080890, Solyc06g073830, Solyc04g007380, Solyc05g015850, Solyc07g056600, Solyc00g174340, Solyc04g011450, Solyc02g080030, Solyc09g091670, Solyc02g080070, Solyc01g008800,…
cellular response to abscisic acid stimulus	187 out of 1333 genes, 14.0%	1744 out of 34727 genes, 5.0%	6.64e-38	0	Solyc07g055690, Solyc05g025820, Solyc05g056080, Solyc12g014010, Solyc07g045030, Solyc03g026340, Solyc09g066360, Solyc09g098080, Solyc02g079720, Solyc10g008960, Solyc07g009440, Solyc11g005630, Solyc10g081850, Solyc01g100460, Solyc04g079860, Solyc10g006710, Solyc06g009290, Solyc02g079530, Solyc06g051620, Solyc05g056500, Solyc02g080890, Solyc06g073830, Solyc04g007380, Solyc08g075550, Solyc09g091670,…
salicylic acid biosynthetic process	149 out of 1333 genes, 11.2%	1199 out of 34727 genes, 3.5%	2.67e-37	0	Solyc05g014390, Solyc03g080190, Solyc05g025820, Solyc04g011520, Solyc03g026340, Solyc01g059980, Solyc06g076020, Solyc09g075020, Solyc10g081850, Solyc07g006890, Solyc10g006710, Solyc01g112220, Solyc09g013150, Solyc00g174330, Solyc02g080890, Solyc06g073830, Solyc04g007380, Solyc05g015850, Solyc07g056600, Solyc00g174340, Solyc04g011450, Solyc02g080030, Solyc09g091670, Solyc02g080070, Solyc01g008800,…
transport	627 out of 1333 genes, 47.0%	10669 out of 34727 genes, 30.7%	3.43e-37	0	Solyc05g014390, Solyc03g118970, Solyc05g056080, Solyc08g006470, Solyc06g007180, Solyc10g083290, Solyc10g050890, Solyc10g008960, Solyc09g075020, Solyc03g119660, Solyc11g011050, Solyc01g066940, Solyc12g099810, Solyc08g079520, Solyc09g011610, Solyc11g011380, Solyc04g011450, Solyc05g013170, Solyc02g080030, Solyc08g062360, Solyc04g012050, Solyc01g008800, Solyc03g114000, Solyc01g007030, Solyc04g063280,…
response to osmotic stress	299 out of 1333 genes, 22.4%	3716 out of 34727 genes, 10.7%	1.24e-36	0	Solyc05g014390, Solyc12g006380, Solyc03g080190, Solyc05g056080, Solyc06g009390, Solyc01g067740, Solyc08g021870, Solyc04g011480, Solyc11g005630, Solyc04g064550, Solyc05g013750, Solyc09g075020, Solyc09g090430, Solyc01g100460, Solyc02g092580, Solyc11g011050, Solyc09g011550, Solyc01g066940, Solyc01g097270, Solyc06g009290, Solyc09g011610, Solyc11g010780, Solyc08g078700, Solyc11g011380, Solyc04g011450,…
response to topologically incorrect protein	175 out of 1333 genes, 13.1%	1623 out of 34727 genes, 4.7%	9.98e-36	0	Solyc07g042510, Solyc01g079610, Solyc05g025820, Solyc05g056080, Solyc07g045030, Solyc03g026340, Solyc06g076020, Solyc07g056500, Solyc09g098080, Solyc10g008960, Solyc08g065480, Solyc11g005630, Solyc03g078490, Solyc10g081850, Solyc01g081270, Solyc01g100460, Solyc01g104970, Solyc04g079860, Solyc09g011550, Solyc06g009290, Solyc07g056390, Solyc08g079520, Solyc02g080890, Solyc06g073830, Solyc09g011610,…
organic substance metabolic process	365 out of 1333 genes, 27.4%	5050 out of 34727 genes, 14.5%	1.69e-35	0	Solyc05g014390, Solyc12g006380, Solyc08g008100, Solyc10g007900, Solyc03g080190, Solyc06g009390, Solyc10g083290, Solyc09g059040, Solyc09g066360, Solyc10g008960, Solyc04g081960, Solyc04g064550, Solyc05g013750, Solyc09g075020, Solyc08g068680, Solyc02g072150, Solyc11g011050, Solyc02g086880, Solyc09g011550, Solyc01g097270, Solyc06g009290, Solyc10g007880, Solyc09g011610, Solyc01g095080, Solyc04g011450,…
response to ethylene stimulus	212 out of 1333 genes, 15.9%	2231 out of 34727 genes, 6.4%	2.86e-35	0	Solyc03g118970, Solyc08g008100, Solyc03g080190, Solyc05g056080, Solyc12g014010, Solyc07g045030, Solyc03g026340, Solyc03g007900, Solyc09g066360, Solyc09g098080, Solyc02g079720, Solyc04g011480, Solyc10g008960, Solyc11g005630, Solyc01g111500, Solyc04g064550, Solyc10g081850, Solyc12g005640, Solyc01g100460, Solyc11g011050, Solyc07g006890, Solyc05g009230, Solyc01g097270, Solyc06g009290, Solyc08g065320,…
response to inorganic substance	311 out of 1333 genes, 23.3%	4011 out of 34727 genes, 11.6%	3.52e-35	0	Solyc05g014390, Solyc12g006380, Solyc03g080190, Solyc01g067740, Solyc04g058170, Solyc10g050890, Solyc11g005630, Solyc12g005080, Solyc04g064550, Solyc05g013750, Solyc03g119660, Solyc02g092580, Solyc02g086880, Solyc09g011550, Solyc01g066940, Solyc01g097270, Solyc09g014280, Solyc06g009290, Solyc12g099810, Solyc03g006700, Solyc09g011610, Solyc08g078700, Solyc11g011380, Solyc04g011450, Solyc03g007890,…
establishment of localization	628 out of 1333 genes, 47.1%	10873 out of 34727 genes, 31.3%	8.05e-35	0	Solyc05g014390, Solyc03g118970, Solyc05g056080, Solyc08g006470, Solyc06g007180, Solyc10g083290, Solyc10g050890, Solyc10g008960, Solyc09g075020, Solyc03g119660, Solyc11g011050, Solyc01g066940, Solyc12g099810, Solyc08g079520, Solyc09g011610, Solyc11g011380, Solyc04g011450, Solyc05g013170, Solyc02g080030, Solyc08g062360, Solyc04g012050, Solyc01g008800, Solyc03g114000, Solyc01g007030, Solyc04g063280,…
response to salt stress	280 out of 1333 genes, 21.0%	3466 out of 34727 genes, 10.0%	2.17e-34	0	Solyc05g014390, Solyc12g006380, Solyc03g080190, Solyc05g056080, Solyc06g009390, Solyc01g067740, Solyc08g021870, Solyc04g011480, Solyc11g005630, Solyc04g064550, Solyc05g013750, Solyc09g075020, Solyc09g090430, Solyc01g100460, Solyc02g092580, Solyc11g011050, Solyc09g011550, Solyc01g066940, Solyc01g097270, Solyc06g009290, Solyc09g011610, Solyc11g010780, Solyc11g011380, Solyc04g011450, Solyc01g005410,…
cellular alkene metabolic process	102 out of 1333 genes, 7.7%	652 out of 34727 genes, 1.9%	5.64e-34	0	Solyc12g006380, Solyc06g082010, Solyc08g008100, Solyc10g007900, Solyc03g080190, Solyc08g007230, Solyc06g008890, Solyc08g068330, Solyc01g007050, Solyc02g079710, Solyc06g005520, Solyc09g066360, Solyc07g049530, Solyc01g006560, Solyc02g079720, Solyc04g005050, Solyc10g008960, Solyc04g079350, Solyc07g009440, Solyc03g116890, Solyc04g008100, Solyc04g081960, Solyc04g064550, Solyc07g049550, Solyc10g005480,…
olefin metabolic process	104 out of 1333 genes, 7.8%	685 out of 34727 genes, 2.0%	1.77e-33	0	Solyc12g006380, Solyc06g082010, Solyc08g008100, Solyc10g007900, Solyc03g080190, Solyc08g007230, Solyc06g008890, Solyc08g068330, Solyc01g007050, Solyc02g079710, Solyc06g005520, Solyc09g066360, Solyc07g049530, Solyc01g006560, Solyc02g079720, Solyc04g005050, Solyc10g008960, Solyc04g079350, Solyc07g009440, Solyc03g116890, Solyc04g008100, Solyc04g081960, Solyc04g064550, Solyc07g049550, Solyc10g005480,…
alkene biosynthetic process	99 out of 1333 genes, 7.4%	625 out of 34727 genes, 1.8%	1.87e-33	0	Solyc12g006380, Solyc06g082010, Solyc08g008100, Solyc03g080190, Solyc08g007230, Solyc06g008890, Solyc08g068330, Solyc01g007050, Solyc02g079710, Solyc06g005520, Solyc09g066360, Solyc07g049530, Solyc01g006560, Solyc02g079720, Solyc04g005050, Solyc10g008960, Solyc04g079350, Solyc07g009440, Solyc03g116890, Solyc04g008100, Solyc04g081960, Solyc04g064550, Solyc07g049550, Solyc10g005480, Solyc01g007040,…
ER-nucleus signaling pathway	145 out of 1333 genes, 10.9%	1243 out of 34727 genes, 3.6%	3.11e-33	0	Solyc07g042510, Solyc01g079610, Solyc05g025820, Solyc05g056080, Solyc07g045030, Solyc03g026340, Solyc06g076020, Solyc09g098080, Solyc10g008960, Solyc08g065480, Solyc11g005630, Solyc03g078490, Solyc10g081850, Solyc01g100460, Solyc01g104970, Solyc04g079860, Solyc07g056390, Solyc08g079520, Solyc02g080890, Solyc06g073830, Solyc04g007380, Solyc04g011450, Solyc02g080030, Solyc02g080070, Solyc04g012050,…
defense response to fungus	144 out of 1333 genes, 10.8%	1230 out of 34727 genes, 3.5%	3.56e-33	0	Solyc03g080190, Solyc05g025820, Solyc04g011520, Solyc01g059980, Solyc08g080650, Solyc06g076020, Solyc02g089160, Solyc04g008100, Solyc10g081850, Solyc07g006890, Solyc01g097270, Solyc01g112220, Solyc09g013150, Solyc05g056500, Solyc04g007380, Solyc05g015850, Solyc07g056600, Solyc04g011450, Solyc01g006300, Solyc10g055800, Solyc09g091670, Solyc03g114230, Solyc07g056280, Solyc01g007030, Solyc01g006950,…
negative regulation of response to stimulus	230 out of 1333 genes, 17.3%	2622 out of 34727 genes, 7.6%	4.58e-33	0	Solyc03g080190, Solyc05g025820, Solyc09g059430, Solyc07g045030, Solyc03g026340, Solyc01g059980, Solyc07g056500, Solyc09g075870, Solyc04g008100, Solyc11g005630, Solyc04g064550, Solyc05g013750, Solyc10g081850, Solyc01g104970, Solyc07g006890, Solyc04g009870, Solyc01g112220, Solyc09g013150, Solyc08g065320, Solyc06g051620, Solyc05g056500, Solyc00g174330, Solyc02g080890, Solyc06g073830, Solyc09g011610,…
respiratory burst	105 out of 1333 genes, 7.9%	706 out of 34727 genes, 2.0%	5.29e-33	0	Solyc07g042590, Solyc02g079700, Solyc07g063730, Solyc09g007730, Solyc03g119240, Solyc05g025820, Solyc12g088040, Solyc08g007230, Solyc01g105070, Solyc04g011520, Solyc01g007050, Solyc01g059980, Solyc02g079710, Solyc06g005520, Solyc08g082110, Solyc07g049190, Solyc08g008280, Solyc10g005950, Solyc07g009440, Solyc03g116890, Solyc04g008100, Solyc10g081850, Solyc01g007040, Solyc01g104970, Solyc01g107390,…
ethylene metabolic process	98 out of 1333 genes, 7.4%	621 out of 34727 genes, 1.8%	5.47e-33	0	Solyc12g006380, Solyc06g082010, Solyc08g008100, Solyc03g080190, Solyc08g007230, Solyc06g008890, Solyc08g068330, Solyc01g007050, Solyc02g079710, Solyc06g005520, Solyc09g066360, Solyc07g049530, Solyc01g006560, Solyc02g079720, Solyc04g005050, Solyc10g008960, Solyc04g079350, Solyc07g009440, Solyc03g116890, Solyc04g008100, Solyc04g081960, Solyc04g064550, Solyc07g049550, Solyc10g005480, Solyc01g007040,…
ethylene biosynthetic process	98 out of 1333 genes, 7.4%	621 out of 34727 genes, 1.8%	5.47e-33	0	Solyc12g006380, Solyc06g082010, Solyc08g008100, Solyc03g080190, Solyc08g007230, Solyc06g008890, Solyc08g068330, Solyc01g007050, Solyc02g079710, Solyc06g005520, Solyc09g066360, Solyc07g049530, Solyc01g006560, Solyc02g079720, Solyc04g005050, Solyc10g008960, Solyc04g079350, Solyc07g009440, Solyc03g116890, Solyc04g008100, Solyc04g081960, Solyc04g064550, Solyc07g049550, Solyc10g005480, Solyc01g007040,…
respiratory burst involved in defense response	103 out of 1333 genes, 7.7%	682 out of 34727 genes, 2.0%	5.78e-33	0	Solyc07g042590, Solyc02g079700, Solyc07g063730, Solyc09g007730, Solyc03g119240, Solyc05g025820, Solyc12g088040, Solyc08g007230, Solyc04g011520, Solyc01g007050, Solyc01g059980, Solyc02g079710, Solyc06g005520, Solyc08g082110, Solyc07g049190, Solyc08g008280, Solyc10g005950, Solyc07g009440, Solyc03g116890, Solyc04g008100, Solyc10g081850, Solyc01g007040, Solyc01g104970, Solyc01g107390, Solyc10g006710,…
localization	647 out of 1333 genes, 48.5%	11498 out of 34727 genes, 33.1%	1.11e-32	0	Solyc05g014390, Solyc03g118970, Solyc05g056080, Solyc08g006470, Solyc06g007180, Solyc10g083290, Solyc10g050890, Solyc10g008960, Solyc09g075020, Solyc03g119660, Solyc11g011050, Solyc01g066940, Solyc12g099810, Solyc08g079520, Solyc09g011610, Solyc11g011380, Solyc04g011450, Solyc01g005410, Solyc05g013170, Solyc02g080030, Solyc08g062360, Solyc04g012050, Solyc01g008800, Solyc03g114000, Solyc01g007030,…
olefin biosynthetic process	99 out of 1333 genes, 7.4%	645 out of 34727 genes, 1.9%	2.67e-32	0	Solyc12g006380, Solyc06g082010, Solyc08g008100, Solyc03g080190, Solyc08g007230, Solyc06g008890, Solyc08g068330, Solyc01g007050, Solyc02g079710, Solyc06g005520, Solyc09g066360, Solyc07g049530, Solyc01g006560, Solyc02g079720, Solyc04g005050, Solyc10g008960, Solyc04g079350, Solyc07g009440, Solyc03g116890, Solyc04g008100, Solyc04g081960, Solyc04g064550, Solyc07g049550, Solyc10g005480, Solyc01g007040,…
response to unfolded protein	145 out of 1333 genes, 10.9%	1286 out of 34727 genes, 3.7%	1.25e-31	0	Solyc07g042510, Solyc01g079610, Solyc05g025820, Solyc05g056080, Solyc07g045030, Solyc03g026340, Solyc06g076020, Solyc09g098080, Solyc10g008960, Solyc08g065480, Solyc11g005630, Solyc03g078490, Solyc10g081850, Solyc01g100460, Solyc01g104970, Solyc04g079860, Solyc07g056390, Solyc08g079520, Solyc02g080890, Solyc06g073830, Solyc04g007380, Solyc04g011450, Solyc02g080030, Solyc02g080070, Solyc04g012050,…
intracellular signal transduction	214 out of 1333 genes, 16.1%	2414 out of 34727 genes, 7.0%	2.65e-31	0	Solyc01g073800, Solyc07g042510, Solyc05g025820, Solyc05g056080, Solyc02g094400, Solyc04g011520, Solyc03g026340, Solyc09g066360, Solyc05g005190, Solyc12g057160, Solyc10g008960, Solyc04g008100, Solyc05g013750, Solyc10g081850, Solyc12g017480, Solyc00g217960, Solyc03g121060, Solyc04g079860, Solyc06g053930, Solyc01g112220, Solyc01g086960, Solyc02g093050, Solyc05g046340, Solyc06g051620, Solyc05g056500,…
endoplasmic reticulum unfolded protein response	137 out of 1333 genes, 10.3%	1191 out of 34727 genes, 3.4%	8.89e-31	0	Solyc07g042510, Solyc01g079610, Solyc05g025820, Solyc05g056080, Solyc07g045030, Solyc03g026340, Solyc06g076020, Solyc09g098080, Solyc10g008960, Solyc08g065480, Solyc11g005630, Solyc03g078490, Solyc10g081850, Solyc01g100460, Solyc01g104970, Solyc04g079860, Solyc07g056390, Solyc08g079520, Solyc02g080890, Solyc06g073830, Solyc04g007380, Solyc04g011450, Solyc02g080030, Solyc02g080070, Solyc04g012050,…
cellular response to unfolded protein	138 out of 1333 genes, 10.4%	1211 out of 34727 genes, 3.5%	1.4e-30	0	Solyc07g042510, Solyc01g079610, Solyc05g025820, Solyc05g056080, Solyc07g045030, Solyc03g026340, Solyc06g076020, Solyc09g098080, Solyc10g008960, Solyc08g065480, Solyc11g005630, Solyc03g078490, Solyc10g081850, Solyc01g100460, Solyc01g104970, Solyc04g079860, Solyc07g056390, Solyc08g079520, Solyc02g080890, Solyc06g073830, Solyc04g007380, Solyc04g011450, Solyc02g080030, Solyc02g080070, Solyc04g012050,…
small molecule metabolic process	529 out of 1333 genes, 39.7%	8924 out of 34727 genes, 25.7%	2.9e-30	0	Solyc05g014390, Solyc02g078900, Solyc06g007180, Solyc09g059040, Solyc10g050890, Solyc09g075870, Solyc10g008960, Solyc02g078400, Solyc09g075020, Solyc08g068680, Solyc09g090430, Solyc03g119660, Solyc11g011050, Solyc02g086880, Solyc09g011550, Solyc01g066940, Solyc10g007880, Solyc09g011610, Solyc11g011380, Solyc04g011450, Solyc01g005410, Solyc02g082910, Solyc08g006740, Solyc02g080030, Solyc04g012050,…
cellular response to topologically incorrect protein	138 out of 1333 genes, 10.4%	1221 out of 34727 genes, 3.5%	3.25e-30	0	Solyc07g042510, Solyc01g079610, Solyc05g025820, Solyc05g056080, Solyc07g045030, Solyc03g026340, Solyc06g076020, Solyc09g098080, Solyc10g008960, Solyc08g065480, Solyc11g005630, Solyc03g078490, Solyc10g081850, Solyc01g100460, Solyc01g104970, Solyc04g079860, Solyc07g056390, Solyc08g079520, Solyc02g080890, Solyc06g073830, Solyc04g007380, Solyc04g011450, Solyc02g080030, Solyc02g080070, Solyc04g012050,…
protein targeting	295 out of 1333 genes, 22.1%	3978 out of 34727 genes, 11.5%	8.28e-30	0	Solyc03g118970, Solyc03g080190, Solyc05g056080, Solyc10g008960, Solyc11g005630, Solyc04g064550, Solyc01g100460, Solyc10g006710, Solyc01g066940, Solyc01g112220, Solyc09g013150, Solyc09g014280, Solyc01g086960, Solyc08g079520, Solyc03g007890, Solyc05g013170, Solyc04g012050, Solyc01g008800, Solyc01g008140, Solyc01g007030, Solyc04g063280, Solyc01g095970, Solyc02g068460, Solyc02g070110, Solyc09g011330,…
response to oxidative stress	192 out of 1333 genes, 14.4%	2125 out of 34727 genes, 6.1%	5.01e-29	0	Solyc08g008100, Solyc01g079610, Solyc01g067740, Solyc10g076240, Solyc04g058170, Solyc06g076020, Solyc07g056500, Solyc02g079720, Solyc08g065480, Solyc11g005630, Solyc12g005080, Solyc04g064550, Solyc05g013750, Solyc09g075020, Solyc10g081850, Solyc01g081270, Solyc03g119660, Solyc02g092580, Solyc04g079860, Solyc10g006710, Solyc09g011550, Solyc06g009290, Solyc02g079530, Solyc02g093050, Solyc03g006700,…
response to water deprivation	205 out of 1333 genes, 15.4%	2358 out of 34727 genes, 6.8%	8.1e-29	0	Solyc05g014390, Solyc12g006380, Solyc05g025820, Solyc05g056080, Solyc10g083700, Solyc06g009390, Solyc12g014010, Solyc07g045030, Solyc03g026340, Solyc09g090470, Solyc09g066360, Solyc02g089160, Solyc07g056500, Solyc07g065250, Solyc09g098080, Solyc02g079720, Solyc04g008100, Solyc11g005630, Solyc09g075020, Solyc10g081850, Solyc01g081270, Solyc02g092580, Solyc09g011550, Solyc09g013150, Solyc06g009290,…
response to water stimulus	205 out of 1333 genes, 15.4%	2370 out of 34727 genes, 6.8%	1.57e-28	0	Solyc05g014390, Solyc12g006380, Solyc05g025820, Solyc05g056080, Solyc10g083700, Solyc06g009390, Solyc12g014010, Solyc07g045030, Solyc03g026340, Solyc09g090470, Solyc09g066360, Solyc02g089160, Solyc07g056500, Solyc07g065250, Solyc09g098080, Solyc02g079720, Solyc04g008100, Solyc11g005630, Solyc09g075020, Solyc10g081850, Solyc01g081270, Solyc02g092580, Solyc09g011550, Solyc09g013150, Solyc06g009290,…
organic acid transport	158 out of 1333 genes, 11.9%	1611 out of 34727 genes, 4.6%	1.29e-27	0	Solyc01g073800, Solyc05g014390, Solyc03g118970, Solyc08g008100, Solyc05g025820, Solyc09g090730, Solyc02g082900, Solyc04g011520, Solyc03g026340, Solyc03g097840, Solyc09g090470, Solyc09g075700, Solyc07g056500, Solyc07g065250, Solyc04g011480, Solyc07g052450, Solyc04g008100, Solyc05g013750, Solyc09g075020, Solyc10g081850, Solyc03g119660, Solyc01g112220, Solyc09g013150, Solyc06g009290, Solyc12g099810,…
amino acid transport	148 out of 1333 genes, 11.1%	1458 out of 34727 genes, 4.2%	2.09e-27	0	Solyc01g073800, Solyc05g014390, Solyc08g008100, Solyc05g025820, Solyc09g090730, Solyc02g082900, Solyc04g011520, Solyc03g026340, Solyc03g097840, Solyc09g090470, Solyc09g075700, Solyc07g056500, Solyc07g065250, Solyc04g011480, Solyc04g008100, Solyc05g013750, Solyc09g075020, Solyc10g081850, Solyc03g119660, Solyc01g112220, Solyc09g013150, Solyc06g009290, Solyc12g099810, Solyc02g093050, Solyc02g080890,…
intracellular protein transport	308 out of 1333 genes, 23.1%	4382 out of 34727 genes, 12.6%	3.38e-27	0	Solyc03g118970, Solyc03g080190, Solyc09g089630, Solyc05g056080, Solyc10g008960, Solyc11g005630, Solyc04g064550, Solyc01g100460, Solyc10g006710, Solyc01g066940, Solyc01g112220, Solyc09g013150, Solyc09g014280, Solyc01g086960, Solyc08g079520, Solyc03g007890, Solyc05g013170, Solyc04g012050, Solyc01g008800, Solyc01g008140, Solyc01g007030, Solyc04g063280, Solyc01g095970, Solyc02g068460, Solyc02g070110,…
carboxylic acid transport	156 out of 1333 genes, 11.7%	1598 out of 34727 genes, 4.6%	4.76e-27	0	Solyc01g073800, Solyc05g014390, Solyc03g118970, Solyc08g008100, Solyc05g025820, Solyc09g090730, Solyc02g082900, Solyc04g011520, Solyc03g026340, Solyc03g097840, Solyc09g090470, Solyc09g075700, Solyc07g056500, Solyc07g065250, Solyc04g011480, Solyc04g008100, Solyc05g013750, Solyc09g075020, Solyc10g081850, Solyc03g119660, Solyc01g112220, Solyc09g013150, Solyc06g009290, Solyc12g099810, Solyc02g093050,…
lipid biosynthetic process	277 out of 1333 genes, 20.8%	3813 out of 34727 genes, 11.0%	2.01e-26	0	Solyc12g006380, Solyc10g007900, Solyc03g080190, Solyc10g051020, Solyc06g009390, Solyc03g117490, Solyc09g059040, Solyc09g075700, Solyc09g075870, Solyc10g008960, Solyc02g092580, Solyc01g094250, Solyc09g011550, Solyc09g014280, Solyc10g007880, Solyc09g011610, Solyc01g005410, Solyc01g006300, Solyc02g082910, Solyc07g008570, Solyc04g012050, Solyc09g011560, Solyc02g084970, Solyc01g094260, Solyc12g100260,…
intracellular transport	361 out of 1333 genes, 27.1%	5523 out of 34727 genes, 15.9%	2.29e-26	0	Solyc05g014390, Solyc03g118970, Solyc03g080190, Solyc09g089630, Solyc05g056080, Solyc08g006470, Solyc03g097840, Solyc04g011480, Solyc10g008960, Solyc11g005630, Solyc04g064550, Solyc05g013750, Solyc09g075020, Solyc01g100460, Solyc10g006710, Solyc01g066940, Solyc01g112220, Solyc09g013150, Solyc09g014280, Solyc06g009290, Solyc01g086960, Solyc08g079520, Solyc04g011450, Solyc03g007890, Solyc05g013170,…
lipid metabolic process	348 out of 1333 genes, 26.1%	5275 out of 34727 genes, 15.2%	5.22e-26	0	Solyc12g006380, Solyc10g007900, Solyc03g080190, Solyc10g051020, Solyc06g009390, Solyc03g117490, Solyc09g059040, Solyc09g075700, Solyc09g075870, Solyc10g008960, Solyc09g075020, Solyc02g092580, Solyc01g094250, Solyc09g011550, Solyc09g014280, Solyc06g009290, Solyc10g007880, Solyc09g011610, Solyc01g005410, Solyc01g006300, Solyc02g082910, Solyc07g008570, Solyc04g012050, Solyc09g011560, Solyc04g079240,…
cellular response to stress	398 out of 1333 genes, 29.9%	6343 out of 34727 genes, 18.3%	6.51e-26	0	Solyc05g014390, Solyc03g080190, Solyc05g056080, Solyc06g007180, Solyc06g009390, Solyc01g067740, Solyc09g059040, Solyc10g008960, Solyc02g078400, Solyc03g005470, Solyc11g005630, Solyc04g064550, Solyc05g013750, Solyc09g075020, Solyc01g100460, Solyc02g072150, Solyc02g092580, Solyc11g011050, Solyc05g007640, Solyc10g006710, Solyc09g011550, Solyc01g097270, Solyc01g112220, Solyc09g013150, Solyc07g056390,…
cellular protein localization	320 out of 1333 genes, 24.0%	4719 out of 34727 genes, 13.6%	1.14e-25	0	Solyc03g118970, Solyc07g055690, Solyc03g080190, Solyc09g089630, Solyc05g056080, Solyc10g008960, Solyc11g005630, Solyc04g064550, Solyc01g100460, Solyc10g006710, Solyc01g066940, Solyc01g112220, Solyc09g013150, Solyc09g014280, Solyc01g086960, Solyc08g079520, Solyc03g007890, Solyc05g013170, Solyc04g012050, Solyc01g008800, Solyc01g008140, Solyc01g007030, Solyc04g063280, Solyc01g095970, Solyc02g068460,…
response to external stimulus	328 out of 1333 genes, 24.6%	4884 out of 34727 genes, 14.1%	1.18e-25	0	Solyc08g008100, Solyc03g080190, Solyc06g007180, Solyc06g009390, Solyc04g058170, Solyc09g066360, Solyc02g078400, Solyc11g005630, Solyc05g013750, Solyc09g075020, Solyc01g100460, Solyc02g092580, Solyc11g011050, Solyc10g006710, Solyc09g011550, Solyc01g112220, Solyc09g013150, Solyc06g009290, Solyc09g011610, Solyc01g095080, Solyc03g007890, Solyc01g006300, Solyc02g080030, Solyc08g062360, Solyc07g008570,…
protein transport	327 out of 1333 genes, 24.5%	4869 out of 34727 genes, 14.0%	1.43e-25	0	Solyc03g118970, Solyc03g080190, Solyc09g089630, Solyc05g056080, Solyc10g008960, Solyc11g005630, Solyc04g064550, Solyc01g100460, Solyc10g006710, Solyc01g066940, Solyc01g112220, Solyc09g013150, Solyc09g014280, Solyc01g086960, Solyc08g079520, Solyc03g007890, Solyc05g013170, Solyc04g012050, Solyc01g008800, Solyc01g008140, Solyc01g007030, Solyc04g063280, Solyc01g095970, Solyc02g068460, Solyc02g070110,…
response to nitrate	134 out of 1333 genes, 10.1%	1300 out of 34727 genes, 3.7%	1.81e-25	0	Solyc01g073800, Solyc12g006380, Solyc03g080190, Solyc02g082900, Solyc03g114180, Solyc05g052670, Solyc12g014010, Solyc09g090470, Solyc10g050890, Solyc09g098080, Solyc03g119660, Solyc02g092580, Solyc01g097270, Solyc09g014280, Solyc02g093050, Solyc02g080890, Solyc01g073830, Solyc01g006300, Solyc02g080030, Solyc10g055800, Solyc02g080070, Solyc03g112340, Solyc03g005130, Solyc06g072460, Solyc06g035960,…
organic substance transport	187 out of 1333 genes, 14.0%	2184 out of 34727 genes, 6.3%	1.91e-25	0	Solyc01g073800, Solyc05g014390, Solyc03g118970, Solyc08g008100, Solyc05g025820, Solyc09g090730, Solyc02g082900, Solyc04g011520, Solyc03g026340, Solyc03g097840, Solyc09g090470, Solyc08g066980, Solyc09g075700, Solyc07g056500, Solyc07g065250, Solyc04g011480, Solyc07g052450, Solyc04g008100, Solyc05g013750, Solyc09g075020, Solyc10g081850, Solyc09g061620, Solyc03g119660, Solyc01g066940, Solyc01g112220,…
regulation of biological process	736 out of 1333 genes, 55.2%	14361 out of 34727 genes, 41.4%	2e-25	0	Solyc02g078900, Solyc10g051020, Solyc05g056080, Solyc08g006470, Solyc01g067740, Solyc01g095400, Solyc09g059040, Solyc09g075870, Solyc10g008960, Solyc04g081960, Solyc09g075020, Solyc02g072150, Solyc11g011050, Solyc09g011550, Solyc01g066940, Solyc07g056390, Solyc08g079520, Solyc10g007880, Solyc02g090410, Solyc09g011610, Solyc11g010780, Solyc04g011450, Solyc01g005410, Solyc02g082910, Solyc02g080030,…
establishment of protein localization	328 out of 1333 genes, 24.6%	4901 out of 34727 genes, 14.1%	2.15e-25	0	Solyc03g118970, Solyc03g080190, Solyc09g089630, Solyc05g056080, Solyc10g008960, Solyc11g005630, Solyc04g064550, Solyc01g100460, Solyc10g006710, Solyc01g066940, Solyc01g112220, Solyc09g013150, Solyc09g014280, Solyc01g086960, Solyc08g079520, Solyc03g007890, Solyc05g013170, Solyc04g012050, Solyc01g008800, Solyc01g008140, Solyc01g007030, Solyc04g063280, Solyc01g095970, Solyc02g068460, Solyc02g070110,…
immune effector process	131 out of 1333 genes, 9.8%	1260 out of 34727 genes, 3.6%	2.97e-25	0	Solyc05g025820, Solyc04g011520, Solyc01g059980, Solyc09g066360, Solyc07g009440, Solyc04g008100, Solyc07g053910, Solyc10g081850, Solyc09g061620, Solyc01g104970, Solyc10g006710, Solyc01g066940, Solyc01g112220, Solyc02g079530, Solyc02g093050, Solyc08g079520, Solyc05g056500, Solyc02g080890, Solyc06g073830, Solyc05g015850, Solyc02g080030, Solyc04g012050, Solyc06g069130, Solyc01g008140, Solyc03g112340,…
cellular macromolecule localization	327 out of 1333 genes, 24.5%	4893 out of 34727 genes, 14.1%	3.35e-25	0	Solyc03g118970, Solyc07g055690, Solyc03g080190, Solyc09g089630, Solyc05g056080, Solyc10g008960, Solyc11g005630, Solyc04g064550, Solyc01g100460, Solyc10g006710, Solyc01g066940, Solyc01g112220, Solyc09g013150, Solyc09g014280, Solyc01g086960, Solyc08g079520, Solyc03g007890, Solyc05g013170, Solyc04g012050, Solyc01g008800, Solyc01g008140, Solyc01g007030, Solyc04g063280, Solyc01g095970, Solyc02g068460,…
cellular localization	406 out of 1333 genes, 30.5%	6578 out of 34727 genes, 18.9%	4.36e-25	0	Solyc05g014390, Solyc03g118970, Solyc07g055690, Solyc03g080190, Solyc09g089630, Solyc05g056080, Solyc08g006470, Solyc03g097840, Solyc04g011480, Solyc10g008960, Solyc11g005630, Solyc04g064550, Solyc05g013750, Solyc09g075020, Solyc01g100460, Solyc10g006710, Solyc01g066940, Solyc01g112220, Solyc09g013150, Solyc09g014280, Solyc06g009290, Solyc01g086960, Solyc08g079520, Solyc04g011450, Solyc03g007890,…
biological regulation	775 out of 1333 genes, 58.1%	15413 out of 34727 genes, 44.4%	6.47e-25	0	Solyc05g014390, Solyc03g118970, Solyc02g078900, Solyc10g051020, Solyc05g056080, Solyc08g006470, Solyc01g067740, Solyc01g095400, Solyc09g059040, Solyc09g075870, Solyc10g008960, Solyc04g081960, Solyc09g075020, Solyc03g119660, Solyc02g072150, Solyc11g011050, Solyc09g011550, Solyc01g066940, Solyc07g056390, Solyc08g079520, Solyc10g007880, Solyc02g090410, Solyc09g011610, Solyc11g010780, Solyc11g011380,…
establishment of localization in cell	385 out of 1333 genes, 28.9%	6137 out of 34727 genes, 17.7%	6.69e-25	0	Solyc05g014390, Solyc03g118970, Solyc03g080190, Solyc09g089630, Solyc05g056080, Solyc08g006470, Solyc03g097840, Solyc04g011480, Solyc10g008960, Solyc11g005630, Solyc04g064550, Solyc05g013750, Solyc09g075020, Solyc01g100460, Solyc10g006710, Solyc01g066940, Solyc01g112220, Solyc09g013150, Solyc09g014280, Solyc06g009290, Solyc01g086960, Solyc08g079520, Solyc04g011450, Solyc03g007890, Solyc05g013170,…
regulation of hydrogen peroxide metabolic process	117 out of 1333 genes, 8.8%	1068 out of 34727 genes, 3.1%	1.6e-24	0	Solyc03g043900, Solyc03g083470, Solyc03g080190, Solyc08g067610, Solyc09g090730, Solyc01g007050, Solyc01g059980, Solyc08g082110, Solyc12g042480, Solyc08g008280, Solyc07g049530, Solyc03g116320, Solyc10g005950, Solyc03g006490, Solyc03g116890, Solyc04g008100, Solyc06g036410, Solyc10g081850, Solyc07g049550, Solyc09g014820, Solyc01g007040, Solyc01g107390, Solyc05g009720, Solyc11g069220, Solyc07g006890,…
cellular lipid metabolic process	296 out of 1333 genes, 22.2%	4312 out of 34727 genes, 12.4%	2.17e-24	0	Solyc12g006380, Solyc10g007900, Solyc06g009390, Solyc03g117490, Solyc09g059040, Solyc09g075870, Solyc10g008960, Solyc01g094250, Solyc09g011550, Solyc09g014280, Solyc06g009290, Solyc10g007880, Solyc09g011610, Solyc01g005410, Solyc02g082910, Solyc07g008570, Solyc04g012050, Solyc09g011560, Solyc02g084970, Solyc01g094260, Solyc12g100260, Solyc07g056480, Solyc12g088390, Solyc06g035960, Solyc10g007930,…
response to cyclopentenone	98 out of 1333 genes, 7.4%	799 out of 34727 genes, 2.3%	2.9e-24	0	Solyc02g091100, Solyc05g014390, Solyc12g006380, Solyc03g119240, Solyc02g089630, Solyc12g088040, Solyc06g062330, Solyc03g114180, Solyc04g009860, Solyc04g007980, Solyc09g075700, Solyc02g087210, Solyc07g056500, Solyc01g107780, Solyc02g079720, Solyc09g075680, Solyc03g116890, Solyc05g053330, Solyc10g081850, Solyc12g036560, Solyc01g081270, Solyc01g081310, Solyc01g107400, Solyc01g107390, Solyc11g069220,…
regulation of reactive oxygen species metabolic process	117 out of 1333 genes, 8.8%	1092 out of 34727 genes, 3.1%	1.04e-23	0	Solyc03g043900, Solyc03g083470, Solyc03g080190, Solyc08g067610, Solyc09g090730, Solyc01g007050, Solyc01g059980, Solyc08g082110, Solyc12g042480, Solyc08g008280, Solyc07g049530, Solyc03g116320, Solyc10g005950, Solyc03g006490, Solyc03g116890, Solyc04g008100, Solyc06g036410, Solyc10g081850, Solyc07g049550, Solyc09g014820, Solyc01g007040, Solyc01g107390, Solyc05g009720, Solyc11g069220, Solyc07g006890,…
response to temperature stimulus	265 out of 1333 genes, 19.9%	3739 out of 34727 genes, 10.8%	1.27e-23	0	Solyc06g009390, Solyc03g117490, Solyc09g059040, Solyc04g058170, Solyc09g066360, Solyc04g011480, Solyc03g005470, Solyc11g005630, Solyc04g064550, Solyc05g013750, Solyc02g092580, Solyc06g009290, Solyc07g056390, Solyc08g078700, Solyc11g011380, Solyc04g011450, Solyc08g075550, Solyc01g005410, Solyc03g007890, Solyc01g006300, Solyc08g062360, Solyc04g012050, Solyc07g056480, Solyc01g107170, Solyc12g088390,…
anion transport	155 out of 1333 genes, 11.6%	1712 out of 34727 genes, 4.9%	1.73e-23	0	Solyc01g073800, Solyc05g014390, Solyc12g006380, Solyc03g080190, Solyc09g090730, Solyc02g082900, Solyc02g094400, Solyc03g114180, Solyc05g052670, Solyc12g014010, Solyc03g026340, Solyc03g097840, Solyc09g090470, Solyc10g050890, Solyc09g098080, Solyc12g057160, Solyc07g052450, Solyc09g075020, Solyc10g081850, Solyc03g119660, Solyc02g092580, Solyc01g097270, Solyc09g013150, Solyc09g014280, Solyc02g093050,…
regulation of cellular process	671 out of 1333 genes, 50.3%	12926 out of 34727 genes, 37.2%	1.88e-23	0	Solyc02g078900, Solyc05g056080, Solyc08g006470, Solyc01g095400, Solyc10g008960, Solyc04g081960, Solyc09g075020, Solyc11g011050, Solyc09g011550, Solyc01g066940, Solyc07g056390, Solyc08g079520, Solyc02g090410, Solyc09g011610, Solyc11g010780, Solyc04g011450, Solyc01g005410, Solyc02g082910, Solyc02g080030, Solyc08g062360, Solyc04g012050, Solyc01g008800, Solyc03g114000, Solyc01g007030, Solyc07g056480,…
protein localization	340 out of 1333 genes, 25.5%	5298 out of 34727 genes, 15.3%	3.02e-23	0	Solyc03g118970, Solyc07g055690, Solyc03g080190, Solyc09g089630, Solyc05g056080, Solyc10g008960, Solyc11g005630, Solyc04g064550, Solyc01g100460, Solyc10g006710, Solyc01g066940, Solyc01g112220, Solyc09g013150, Solyc09g014280, Solyc01g086960, Solyc08g079520, Solyc03g007890, Solyc05g013170, Solyc04g012050, Solyc01g008800, Solyc01g008140, Solyc01g007030, Solyc04g063280, Solyc01g095970, Solyc02g068460,…
response to organic cyclic compound	107 out of 1333 genes, 8.0%	960 out of 34727 genes, 2.8%	4.48e-23	0	Solyc02g091100, Solyc05g014390, Solyc12g006380, Solyc03g119240, Solyc02g089630, Solyc12g088040, Solyc06g062330, Solyc03g114180, Solyc04g009860, Solyc04g007980, Solyc09g075700, Solyc02g087210, Solyc07g056500, Solyc01g107780, Solyc02g079720, Solyc09g075680, Solyc03g116890, Solyc05g053330, Solyc10g081850, Solyc12g036560, Solyc01g081270, Solyc01g081310, Solyc01g107400, Solyc01g107390, Solyc11g069220,…
secondary metabolic process	232 out of 1333 genes, 17.4%	3132 out of 34727 genes, 9.0%	5.37e-23	0	Solyc02g091100, Solyc05g014390, Solyc11g007500, Solyc12g006380, Solyc03g118970, Solyc05g056080, Solyc03g114180, Solyc05g052670, Solyc12g014010, Solyc07g045030, Solyc09g059040, Solyc01g059980, Solyc09g090470, Solyc09g075700, Solyc07g056500, Solyc09g098080, Solyc07g052450, Solyc08g065480, Solyc01g111500, Solyc03g078490, Solyc12g005640, Solyc09g061620, Solyc01g006150, Solyc01g081270, Solyc01g094250,…
macromolecule localization	381 out of 1333 genes, 28.6%	6196 out of 34727 genes, 17.8%	5.66e-23	0	Solyc03g118970, Solyc07g055690, Solyc03g080190, Solyc09g089630, Solyc05g056080, Solyc10g008960, Solyc11g005630, Solyc04g064550, Solyc09g075020, Solyc01g100460, Solyc10g006710, Solyc01g066940, Solyc01g112220, Solyc09g013150, Solyc09g014280, Solyc01g086960, Solyc08g079520, Solyc01g005410, Solyc03g007890, Solyc05g013170, Solyc04g012050, Solyc01g008800, Solyc01g008140, Solyc01g007030, Solyc04g063280,…
detection of biotic stimulus	96 out of 1333 genes, 7.2%	805 out of 34727 genes, 2.3%	6.8e-23	0	Solyc03g083470, Solyc03g080190, Solyc08g067610, Solyc01g007050, Solyc01g059980, Solyc08g082110, Solyc12g042480, Solyc07g049190, Solyc08g008280, Solyc07g049530, Solyc10g005950, Solyc03g116890, Solyc06g036410, Solyc10g081850, Solyc07g049550, Solyc09g014820, Solyc01g106500, Solyc01g007040, Solyc01g107390, Solyc11g069220, Solyc07g006890, Solyc11g072630, Solyc01g060020, Solyc08g067360, Solyc11g072930,…
nitrate transport	126 out of 1333 genes, 9.5%	1266 out of 34727 genes, 3.6%	1.21e-22	0	Solyc01g073800, Solyc07g042590, Solyc12g006380, Solyc03g080190, Solyc03g116700, Solyc07g055630, Solyc06g066590, Solyc02g079220, Solyc01g105070, Solyc02g082900, Solyc03g114180, Solyc05g052670, Solyc12g014010, Solyc04g009860, Solyc02g067690, Solyc06g008890, Solyc02g079710, Solyc09g090470, Solyc02g086590, Solyc04g007980, Solyc10g050890, Solyc09g098080, Solyc03g116890, Solyc03g119660, Solyc02g092580,…
inorganic anion transport	137 out of 1333 genes, 10.3%	1444 out of 34727 genes, 4.2%	1.22e-22	0	Solyc01g073800, Solyc05g014390, Solyc12g006380, Solyc03g080190, Solyc02g082900, Solyc02g094400, Solyc03g114180, Solyc05g052670, Solyc12g014010, Solyc03g097840, Solyc09g090470, Solyc10g050890, Solyc09g098080, Solyc12g057160, Solyc03g119660, Solyc02g092580, Solyc01g097270, Solyc09g013150, Solyc09g014280, Solyc02g093050, Solyc02g080890, Solyc01g073830, Solyc01g006300, Solyc02g080030, Solyc10g055800,…
toxin catabolic process	97 out of 1333 genes, 7.3%	838 out of 34727 genes, 2.4%	3.53e-22	0	Solyc02g091100, Solyc05g014390, Solyc12g006380, Solyc03g119240, Solyc02g089630, Solyc12g088040, Solyc06g062330, Solyc03g114180, Solyc04g009860, Solyc08g068330, Solyc04g007980, Solyc09g075700, Solyc02g087210, Solyc07g056500, Solyc01g107780, Solyc09g075680, Solyc03g116890, Solyc05g053330, Solyc12g036560, Solyc01g081270, Solyc01g081310, Solyc11g069220, Solyc08g067360, Solyc09g011550, Solyc02g094270,…
regulation of response to biotic stimulus	92 out of 1333 genes, 6.9%	770 out of 34727 genes, 2.2%	4.88e-22	0	Solyc03g083470, Solyc08g029000, Solyc03g080190, Solyc08g067610, Solyc01g007050, Solyc01g059980, Solyc08g082110, Solyc12g042480, Solyc08g008280, Solyc01g112050, Solyc07g049530, Solyc09g075870, Solyc10g005950, Solyc03g116890, Solyc06g036410, Solyc10g081850, Solyc07g049550, Solyc09g014820, Solyc11g072470, Solyc01g007040, Solyc01g107390, Solyc11g069220, Solyc07g006890, Solyc11g072630, Solyc01g060020,…
toxin metabolic process	97 out of 1333 genes, 7.3%	852 out of 34727 genes, 2.5%	1.16e-21	0	Solyc02g091100, Solyc05g014390, Solyc12g006380, Solyc03g119240, Solyc02g089630, Solyc12g088040, Solyc06g062330, Solyc03g114180, Solyc04g009860, Solyc08g068330, Solyc04g007980, Solyc09g075700, Solyc02g087210, Solyc07g056500, Solyc01g107780, Solyc09g075680, Solyc03g116890, Solyc05g053330, Solyc12g036560, Solyc01g081270, Solyc01g081310, Solyc11g069220, Solyc08g067360, Solyc09g011550, Solyc02g094270,…
detection of stimulus	126 out of 1333 genes, 9.5%	1335 out of 34727 genes, 3.8%	1.12e-20	0	Solyc03g083470, Solyc03g080190, Solyc08g067610, Solyc01g007050, Solyc01g059980, Solyc08g082110, Solyc12g042480, Solyc07g049190, Solyc08g008280, Solyc01g105630, Solyc07g049530, Solyc10g005950, Solyc03g116890, Solyc05g053330, Solyc06g036410, Solyc10g081850, Solyc07g049550, Solyc09g014820, Solyc01g106500, Solyc01g007040, Solyc01g107390, Solyc11g069220, Solyc06g053710, Solyc06g053930, Solyc07g006890,…
regulation of multi-organism process	96 out of 1333 genes, 7.2%	888 out of 34727 genes, 2.6%	7.11e-20	0	Solyc03g083470, Solyc08g029000, Solyc03g080190, Solyc08g067610, Solyc01g007050, Solyc01g059980, Solyc08g082110, Solyc12g042480, Solyc08g008280, Solyc01g112050, Solyc07g049530, Solyc09g075870, Solyc10g005950, Solyc03g116890, Solyc06g036410, Solyc10g081850, Solyc07g049550, Solyc09g014820, Solyc11g072470, Solyc01g007040, Solyc01g107390, Solyc11g069220, Solyc07g006890, Solyc11g072630, Solyc01g060020,…
fatty acid biosynthetic process	111 out of 1333 genes, 8.3%	1127 out of 34727 genes, 3.2%	1.08e-19	0	Solyc08g029000, Solyc07g066330, Solyc03g116700, Solyc04g005610, Solyc02g087350, Solyc02g089630, Solyc10g012370, Solyc07g045030, Solyc03g044790, Solyc09g059040, Solyc09g075870, Solyc01g006560, Solyc03g116890, Solyc12g100250, Solyc05g021090, Solyc05g053330, Solyc01g103660, Solyc05g051530, Solyc12g056600, Solyc01g094250, Solyc04g010250, Solyc01g103650, Solyc04g079860, Solyc07g006890, Solyc08g067360,…
hyperosmotic response	128 out of 1333 genes, 9.6%	1446 out of 34727 genes, 4.2%	1.12e-18	0	Solyc12g006380, Solyc05g025820, Solyc05g056080, Solyc12g014010, Solyc07g045030, Solyc03g026340, Solyc09g090470, Solyc09g098080, Solyc02g079720, Solyc11g005630, Solyc04g064550, Solyc10g081850, Solyc02g092580, Solyc06g009290, Solyc05g046340, Solyc11g011380, Solyc01g005410, Solyc01g006300, Solyc09g091670, Solyc04g012050, Solyc02g069960, Solyc03g112340, Solyc01g006950, Solyc07g040890, Solyc07g041940,…
fatty acid metabolic process	169 out of 1333 genes, 12.7%	2186 out of 34727 genes, 6.3%	1.78e-18	0	Solyc02g091100, Solyc12g006380, Solyc10g007900, Solyc05g052670, Solyc07g045030, Solyc03g117490, Solyc09g059040, Solyc07g056500, Solyc09g075870, Solyc03g078490, Solyc01g103660, Solyc01g081270, Solyc01g094250, Solyc04g010250, Solyc03g121060, Solyc04g079860, Solyc07g006890, Solyc09g011550, Solyc09g014280, Solyc10g007880, Solyc02g080890, Solyc06g073830, Solyc09g011610, Solyc01g005410, Solyc02g090400,…
oxylipin metabolic process	91 out of 1333 genes, 6.8%	857 out of 34727 genes, 2.5%	2.18e-18	0	Solyc08g029000, Solyc07g066330, Solyc03g116700, Solyc04g005610, Solyc02g087350, Solyc02g089630, Solyc10g012370, Solyc07g045030, Solyc03g044790, Solyc09g059040, Solyc09g075870, Solyc01g006560, Solyc03g116890, Solyc05g021090, Solyc05g053330, Solyc12g036560, Solyc01g081270, Solyc01g081310, Solyc03g121060, Solyc04g079860, Solyc08g067360, Solyc09g011550, Solyc07g053550, Solyc09g009390, Solyc02g080890,…
jasmonic acid metabolic process	90 out of 1333 genes, 6.8%	842 out of 34727 genes, 2.4%	2.22e-18	0	Solyc08g029000, Solyc07g066330, Solyc03g116700, Solyc04g005610, Solyc02g087350, Solyc02g089630, Solyc10g012370, Solyc07g045030, Solyc03g044790, Solyc09g059040, Solyc09g075870, Solyc01g006560, Solyc03g116890, Solyc05g021090, Solyc05g053330, Solyc12g036560, Solyc01g081270, Solyc01g081310, Solyc03g121060, Solyc04g079860, Solyc08g067360, Solyc09g011550, Solyc07g053550, Solyc09g009390, Solyc02g080890,…
ion transport	223 out of 1333 genes, 16.7%	3264 out of 34727 genes, 9.4%	7.47e-18	0	Solyc01g073800, Solyc05g014390, Solyc12g006380, Solyc03g118970, Solyc03g080190, Solyc03g082530, Solyc09g090730, Solyc10g086280, Solyc02g082900, Solyc02g094400, Solyc03g114180, Solyc05g052670, Solyc12g014010, Solyc03g026340, Solyc03g097840, Solyc09g090470, Solyc02g089160, Solyc10g050890, Solyc09g098080, Solyc12g057160, Solyc07g040710, Solyc07g052450, Solyc09g075020, Solyc10g081850, Solyc12g008960,…
hyperosmotic salinity response	99 out of 1333 genes, 7.4%	1012 out of 34727 genes, 2.9%	1.82e-17	0	Solyc12g006380, Solyc07g066330, Solyc04g005610, Solyc07g055630, Solyc08g067610, Solyc05g025820, Solyc05g056080, Solyc08g007230, Solyc12g014010, Solyc04g009860, Solyc07g045030, Solyc03g026340, Solyc09g090470, Solyc11g008390, Solyc04g007980, Solyc02g087210, Solyc09g098080, Solyc02g079720, Solyc11g005630, Solyc05g021090, Solyc05g053330, Solyc04g064550, Solyc10g081850, Solyc02g092580, Solyc11g072630,…
response to extracellular stimulus	177 out of 1333 genes, 13.3%	2400 out of 34727 genes, 6.9%	2.68e-17	0	Solyc03g080190, Solyc05g025820, Solyc10g083700, Solyc03g114180, Solyc06g007180, Solyc06g009390, Solyc12g014010, Solyc07g056500, Solyc07g065250, Solyc09g098080, Solyc02g078400, Solyc01g111500, Solyc05g013750, Solyc12g017480, Solyc12g005640, Solyc01g081270, Solyc01g100460, Solyc02g092580, Solyc11g011050, Solyc03g121060, Solyc05g005700, Solyc10g006710, Solyc05g009230, Solyc09g011550, Solyc01g112220,…
response to cold	182 out of 1333 genes, 13.7%	2499 out of 34727 genes, 7.2%	3.09e-17	0	Solyc02g082950, Solyc05g025820, Solyc06g009390, Solyc07g045030, Solyc03g026340, Solyc03g117490, Solyc09g059040, Solyc01g059980, Solyc04g058170, Solyc06g076020, Solyc09g066360, Solyc09g072610, Solyc07g056500, Solyc04g011480, Solyc11g005630, Solyc05g013750, Solyc10g081850, Solyc01g081270, Solyc02g092580, Solyc06g009290, Solyc06g051620, Solyc10g078760, Solyc06g073830, Solyc05g046290, Solyc04g007380,…
response to mechanical stimulus	62 out of 1333 genes, 4.7%	480 out of 34727 genes, 1.4%	7.41e-17	0	Solyc07g042590, Solyc06g082010, Solyc08g008100, Solyc05g025820, Solyc06g069570, Solyc05g051200, Solyc08g007230, Solyc02g077290, Solyc04g011520, Solyc03g026340, Solyc09g011330, Solyc03g123680, Solyc06g005520, Solyc04g058170, Solyc12g008770, Solyc02g032950, Solyc09g066360, Solyc09g089930, Solyc01g105630, Solyc07g005100, Solyc03g116890, Solyc03g005500, Solyc04g024780, Solyc06g062920, Solyc02g067700,…
response to nutrient levels	167 out of 1333 genes, 12.5%	2240 out of 34727 genes, 6.5%	8.98e-17	0	Solyc03g080190, Solyc05g025820, Solyc10g083700, Solyc03g114180, Solyc06g007180, Solyc06g009390, Solyc12g014010, Solyc07g056500, Solyc07g065250, Solyc09g098080, Solyc02g078400, Solyc01g111500, Solyc05g013750, Solyc12g017480, Solyc12g005640, Solyc01g081270, Solyc01g100460, Solyc02g092580, Solyc11g011050, Solyc03g121060, Solyc05g005700, Solyc10g006710, Solyc05g009230, Solyc09g011550, Solyc01g112220,…
response to auxin stimulus	162 out of 1333 genes, 12.2%	2147 out of 34727 genes, 6.2%	9.38e-17	0	Solyc08g008100, Solyc10g007900, Solyc10g051020, Solyc05g056080, Solyc07g045030, Solyc03g026340, Solyc09g090470, Solyc04g058170, Solyc07g056500, Solyc02g079720, Solyc11g005630, Solyc01g111500, Solyc04g064550, Solyc10g081850, Solyc12g005640, Solyc01g081270, Solyc04g007320, Solyc11g011050, Solyc03g121060, Solyc05g009230, Solyc09g011550, Solyc06g009290, Solyc10g007880, Solyc05g041870, Solyc06g073830,…
cellular membrane fusion	117 out of 1333 genes, 8.8%	1338 out of 34727 genes, 3.9%	9.54e-17	0	Solyc11g066800, Solyc02g079700, Solyc06g082010, Solyc07g063730, Solyc07g042510, Solyc09g089630, Solyc05g056080, Solyc09g090730, Solyc03g026340, Solyc01g007050, Solyc01g059980, Solyc02g079710, Solyc06g005520, Solyc08g082110, Solyc11g008390, Solyc07g049190, Solyc08g008280, Solyc10g005950, Solyc10g008960, Solyc03g116890, Solyc04g008100, Solyc08g065480, Solyc10g081850, Solyc01g096930, Solyc09g061620,…
cellular process	999 out of 1333 genes, 74.9%	22438 out of 34727 genes, 64.6%	9.7e-17	0	Solyc05g014390, Solyc03g118970, Solyc02g078900, Solyc10g051020, Solyc05g056080, Solyc08g006470, Solyc06g007180, Solyc06g009390, Solyc10g083290, Solyc01g067740, Solyc01g095400, Solyc09g059040, Solyc10g050890, Solyc06g065570, Solyc09g075870, Solyc10g008960, Solyc02g078400, Solyc03g005470, Solyc04g081960, Solyc09g075020, Solyc08g068680, Solyc09g090430, Solyc03g119660, Solyc02g072150, Solyc11g011050,…
membrane fusion	117 out of 1333 genes, 8.8%	1340 out of 34727 genes, 3.9%	1.06e-16	0	Solyc11g066800, Solyc02g079700, Solyc06g082010, Solyc07g063730, Solyc07g042510, Solyc09g089630, Solyc05g056080, Solyc09g090730, Solyc03g026340, Solyc01g007050, Solyc01g059980, Solyc02g079710, Solyc06g005520, Solyc08g082110, Solyc11g008390, Solyc07g049190, Solyc08g008280, Solyc10g005950, Solyc10g008960, Solyc03g116890, Solyc04g008100, Solyc08g065480, Solyc10g081850, Solyc01g096930, Solyc09g061620,…
cellular response to water deprivation	55 out of 1333 genes, 4.1%	406 out of 34727 genes, 1.2%	5.27e-16	0	Solyc12g096830, Solyc05g025820, Solyc10g083700, Solyc06g009390, Solyc02g077290, Solyc09g011330, Solyc08g067310, Solyc02g086590, Solyc02g092860, Solyc06g082440, Solyc02g068300, Solyc07g056500, Solyc07g065250, Solyc10g084960, Solyc01g109170, Solyc01g094170, Solyc08g079440, Solyc00g247300, Solyc01g081270, Solyc01g081310, Solyc06g062920, Solyc10g078230, Solyc09g005560, Solyc08g006330, Solyc09g014990,…
cellular response to water stimulus	55 out of 1333 genes, 4.1%	406 out of 34727 genes, 1.2%	5.27e-16	0	Solyc12g096830, Solyc05g025820, Solyc10g083700, Solyc06g009390, Solyc02g077290, Solyc09g011330, Solyc08g067310, Solyc02g086590, Solyc02g092860, Solyc06g082440, Solyc02g068300, Solyc07g056500, Solyc07g065250, Solyc10g084960, Solyc01g109170, Solyc01g094170, Solyc08g079440, Solyc00g247300, Solyc01g081270, Solyc01g081310, Solyc06g062920, Solyc10g078230, Solyc09g005560, Solyc08g006330, Solyc09g014990,…
oxidation-reduction process	228 out of 1333 genes, 17.1%	3500 out of 34727 genes, 10.1%	6.75e-16	0	Solyc01g073800, Solyc02g091100, Solyc12g006380, Solyc02g078900, Solyc10g007900, Solyc03g080190, Solyc10g051020, Solyc10g083700, Solyc01g105370, Solyc03g117490, Solyc08g079890, Solyc01g067740, Solyc09g059040, Solyc10g076240, Solyc02g089160, Solyc09g072610, Solyc10g050890, Solyc07g056500, Solyc09g075870, Solyc08g065480, Solyc12g005080, Solyc03g078490, Solyc10g081850, Solyc01g081270, Solyc02g092580,…
biosynthetic process	697 out of 1333 genes, 52.3%	14444 out of 34727 genes, 41.6%	6.86e-16	0	Solyc05g014390, Solyc03g118970, Solyc10g051020, Solyc05g056080, Solyc06g007180, Solyc06g009390, Solyc10g083290, Solyc01g067740, Solyc09g059040, Solyc10g050890, Solyc09g075870, Solyc10g008960, Solyc04g081960, Solyc09g075020, Solyc03g119660, Solyc02g072150, Solyc11g011050, Solyc09g011550, Solyc01g066940, Solyc10g007880, Solyc09g011610, Solyc11g010780, Solyc11g011380, Solyc04g011450, Solyc01g005410,…
carbohydrate derivative biosynthetic process	186 out of 1333 genes, 14.0%	2668 out of 34727 genes, 7.7%	9.86e-16	0	Solyc12g006380, Solyc05g025820, Solyc10g083700, Solyc06g009390, Solyc10g083290, Solyc07g045030, Solyc09g090470, Solyc05g005190, Solyc07g056500, Solyc07g065250, Solyc04g008100, Solyc01g111500, Solyc03g078490, Solyc04g064550, Solyc05g013750, Solyc12g005640, Solyc01g081270, Solyc02g072150, Solyc11g011050, Solyc05g009230, Solyc09g011550, Solyc05g046340, Solyc05g056500, Solyc09g011610, Solyc04g007380,…
cellular response to extracellular stimulus	154 out of 1333 genes, 11.6%	2054 out of 34727 genes, 5.9%	1.02e-15	0	Solyc03g080190, Solyc05g025820, Solyc10g083700, Solyc03g114180, Solyc06g007180, Solyc06g009390, Solyc12g014010, Solyc07g056500, Solyc07g065250, Solyc09g098080, Solyc02g078400, Solyc01g111500, Solyc12g005640, Solyc01g081270, Solyc01g100460, Solyc02g092580, Solyc11g011050, Solyc03g121060, Solyc10g006710, Solyc05g009230, Solyc09g011550, Solyc01g112220, Solyc09g013150, Solyc02g079530, Solyc02g093050,…
cellular response to starvation	142 out of 1333 genes, 10.7%	1832 out of 34727 genes, 5.3%	1.07e-15	0	Solyc03g080190, Solyc05g025820, Solyc10g083700, Solyc03g114180, Solyc06g007180, Solyc06g009390, Solyc12g014010, Solyc07g056500, Solyc07g065250, Solyc09g098080, Solyc02g078400, Solyc01g111500, Solyc12g005640, Solyc01g081270, Solyc01g100460, Solyc02g092580, Solyc11g011050, Solyc03g121060, Solyc10g006710, Solyc05g009230, Solyc09g011550, Solyc01g112220, Solyc02g079530, Solyc02g093050, Solyc02g080890,…
negative regulation of biological process	369 out of 1333 genes, 27.7%	6568 out of 34727 genes, 18.9%	1.18e-15	0	Solyc10g007900, Solyc03g080190, Solyc05g056080, Solyc01g067740, Solyc09g075870, Solyc11g005630, Solyc04g064550, Solyc05g013750, Solyc11g011050, Solyc10g006710, Solyc01g112220, Solyc09g013150, Solyc10g007880, Solyc09g011610, Solyc04g011450, Solyc03g007890, Solyc01g006300, Solyc07g008570, Solyc04g012050, Solyc01g008800, Solyc01g008140, Solyc03g114000, Solyc01g007030, Solyc11g006720, Solyc04g063280,…
response to starvation	147 out of 1333 genes, 11.0%	1932 out of 34727 genes, 5.6%	1.49e-15	0	Solyc03g080190, Solyc05g025820, Solyc10g083700, Solyc03g114180, Solyc06g007180, Solyc06g009390, Solyc12g014010, Solyc07g056500, Solyc07g065250, Solyc09g098080, Solyc02g078400, Solyc01g111500, Solyc12g017480, Solyc12g005640, Solyc01g081270, Solyc01g100460, Solyc02g092580, Solyc11g011050, Solyc03g121060, Solyc10g006710, Solyc05g009230, Solyc09g011550, Solyc01g112220, Solyc02g079530, Solyc02g093050,…
cellular response to external stimulus	154 out of 1333 genes, 11.6%	2068 out of 34727 genes, 6.0%	1.83e-15	0	Solyc03g080190, Solyc05g025820, Solyc10g083700, Solyc03g114180, Solyc06g007180, Solyc06g009390, Solyc12g014010, Solyc07g056500, Solyc07g065250, Solyc09g098080, Solyc02g078400, Solyc01g111500, Solyc12g005640, Solyc01g081270, Solyc01g100460, Solyc02g092580, Solyc11g011050, Solyc03g121060, Solyc10g006710, Solyc05g009230, Solyc09g011550, Solyc01g112220, Solyc09g013150, Solyc02g079530, Solyc02g093050,…
cellular response to nutrient levels	144 out of 1333 genes, 10.8%	1883 out of 34727 genes, 5.4%	1.98e-15	0	Solyc03g080190, Solyc05g025820, Solyc10g083700, Solyc03g114180, Solyc06g007180, Solyc06g009390, Solyc12g014010, Solyc07g056500, Solyc07g065250, Solyc09g098080, Solyc02g078400, Solyc01g111500, Solyc12g005640, Solyc01g081270, Solyc01g100460, Solyc02g092580, Solyc11g011050, Solyc03g121060, Solyc10g006710, Solyc05g009230, Solyc09g011550, Solyc01g112220, Solyc02g079530, Solyc02g093050, Solyc02g080890,…
catabolic process	418 out of 1333 genes, 31.4%	7711 out of 34727 genes, 22.2%	2.03e-15	0	Solyc05g014390, Solyc07g008000, Solyc11g007500, Solyc12g006380, Solyc02g078900, Solyc10g007900, Solyc06g007180, Solyc10g083290, Solyc03g117490, Solyc01g067740, Solyc09g059040, Solyc09g075700, Solyc02g078400, Solyc12g005080, Solyc04g064550, Solyc09g075020, Solyc09g090430, Solyc03g119660, Solyc02g072150, Solyc02g092580, Solyc01g094250, Solyc11g011050, Solyc02g086880, Solyc09g011550, Solyc01g066940,…
galactolipid biosynthetic process	55 out of 1333 genes, 4.1%	422 out of 34727 genes, 1.2%	2.84e-15	0	Solyc07g008560, Solyc03g120320, Solyc05g025820, Solyc10g083700, Solyc06g009390, Solyc02g077290, Solyc09g011330, Solyc08g067310, Solyc02g086590, Solyc02g092860, Solyc06g082440, Solyc02g068300, Solyc07g056500, Solyc07g065250, Solyc01g094170, Solyc08g079440, Solyc00g247300, Solyc01g081270, Solyc01g081310, Solyc06g062920, Solyc10g078230, Solyc10g081840, Solyc09g014990, Solyc09g011550, Solyc02g080080,…
response to cadmium ion	119 out of 1333 genes, 8.9%	1438 out of 34727 genes, 4.1%	2.88e-15	0	Solyc02g082250, Solyc10g012370, Solyc01g105370, Solyc01g067740, Solyc08g068330, Solyc06g076020, Solyc07g056500, Solyc07g049530, Solyc12g005080, Solyc04g064550, Solyc07g049550, Solyc09g061620, Solyc01g081270, Solyc01g081310, Solyc04g072000, Solyc05g005700, Solyc11g072630, Solyc02g086880, Solyc09g011550, Solyc10g081560, Solyc01g066940, Solyc01g097270, Solyc06g009290, Solyc12g099810, Solyc12g044940,…
defense response to fungus, incompatible interaction	38 out of 1333 genes, 2.9%	214 out of 34727 genes, 0.6%	2.9e-15	0	Solyc11g044400, Solyc04g071030, Solyc08g067610, Solyc11g006030, Solyc11g044390, Solyc03g044790, Solyc01g007050, Solyc01g059980, Solyc08g080650, Solyc07g049190, Solyc08g080620, Solyc04g008100, Solyc02g089060, Solyc06g009020, Solyc01g007040, Solyc11g069220, Solyc01g097240, Solyc08g080660, Solyc01g060020, Solyc01g009160, Solyc01g097270, Solyc04g025170, Solyc09g091660, Solyc07g040690, Solyc05g056500,…
oxylipin biosynthetic process	73 out of 1333 genes, 5.5%	679 out of 34727 genes, 2.0%	2.91e-15	0	Solyc08g029000, Solyc07g066330, Solyc03g116700, Solyc04g005610, Solyc02g087350, Solyc02g089630, Solyc10g012370, Solyc07g045030, Solyc03g044790, Solyc09g059040, Solyc09g075870, Solyc01g006560, Solyc03g116890, Solyc05g021090, Solyc05g053330, Solyc04g079860, Solyc08g067360, Solyc07g053550, Solyc09g009390, Solyc02g080890, Solyc11g069800, Solyc08g036660, Solyc06g073830, Solyc01g005410, Solyc05g006220,…
jasmonic acid biosynthetic process	72 out of 1333 genes, 5.4%	664 out of 34727 genes, 1.9%	2.91e-15	0	Solyc08g029000, Solyc07g066330, Solyc03g116700, Solyc04g005610, Solyc02g087350, Solyc02g089630, Solyc10g012370, Solyc07g045030, Solyc03g044790, Solyc09g059040, Solyc09g075870, Solyc01g006560, Solyc03g116890, Solyc05g021090, Solyc05g053330, Solyc04g079860, Solyc08g067360, Solyc07g053550, Solyc09g009390, Solyc02g080890, Solyc11g069800, Solyc08g036660, Solyc06g073830, Solyc05g006220, Solyc12g009220,…
galactolipid metabolic process	55 out of 1333 genes, 4.1%	424 out of 34727 genes, 1.2%	3.49e-15	0	Solyc07g008560, Solyc03g120320, Solyc05g025820, Solyc10g083700, Solyc06g009390, Solyc02g077290, Solyc09g011330, Solyc08g067310, Solyc02g086590, Solyc02g092860, Solyc06g082440, Solyc02g068300, Solyc07g056500, Solyc07g065250, Solyc01g094170, Solyc08g079440, Solyc00g247300, Solyc01g081270, Solyc01g081310, Solyc06g062920, Solyc10g078230, Solyc10g081840, Solyc09g014990, Solyc09g011550, Solyc02g080080,…
glycolipid biosynthetic process	57 out of 1333 genes, 4.3%	452 out of 34727 genes, 1.3%	3.84e-15	0	Solyc07g008560, Solyc03g120320, Solyc05g025820, Solyc10g083700, Solyc06g009390, Solyc02g077290, Solyc09g011330, Solyc08g067310, Solyc02g086590, Solyc02g092860, Solyc06g082440, Solyc02g068300, Solyc07g056500, Solyc07g065250, Solyc01g094170, Solyc08g079440, Solyc00g247300, Solyc01g081270, Solyc01g081310, Solyc06g062920, Solyc10g078230, Solyc10g081840, Solyc07g018200, Solyc09g014990, Solyc09g011550,…
indole-containing compound metabolic process	84 out of 1333 genes, 6.3%	863 out of 34727 genes, 2.5%	7.29e-15	0	Solyc06g050500, Solyc04g005610, Solyc08g067610, Solyc02g087350, Solyc06g066590, Solyc06g076160, Solyc10g012370, Solyc03g114180, Solyc07g045030, Solyc02g067690, Solyc10g076240, Solyc12g042480, Solyc07g056500, Solyc05g021090, Solyc09g014820, Solyc01g081270, Solyc01g081310, Solyc03g119660, Solyc01g107390, Solyc04g079860, Solyc07g006890, Solyc09g075330, Solyc11g072630, Solyc09g011550, Solyc09g091660,…
carbohydrate derivative metabolic process	267 out of 1333 genes, 20.0%	4410 out of 34727 genes, 12.7%	1.01e-14	0	Solyc05g014390, Solyc12g006380, Solyc06g009390, Solyc10g083290, Solyc09g059040, Solyc04g064550, Solyc05g013750, Solyc09g075020, Solyc02g072150, Solyc11g011050, Solyc09g011550, Solyc01g097270, Solyc06g009290, Solyc09g011610, Solyc04g011450, Solyc03g007890, Solyc07g008570, Solyc04g012050, Solyc09g011560, Solyc07g056480, Solyc02g082920, Solyc01g095970, Solyc07g008560, Solyc04g071030, Solyc07g014670,…
response to light intensity	92 out of 1333 genes, 6.9%	1002 out of 34727 genes, 2.9%	1.24e-14	0	Solyc06g082010, Solyc03g116700, Solyc07g055630, Solyc01g079610, Solyc02g079220, Solyc06g007180, Solyc07g045030, Solyc01g067740, Solyc02g086590, Solyc04g058170, Solyc06g076020, Solyc09g066360, Solyc02g089160, Solyc06g082700, Solyc09g056430, Solyc01g006560, Solyc03g005470, Solyc07g052450, Solyc03g116890, Solyc05g021090, Solyc08g067360, Solyc09g075820, Solyc01g097210, Solyc02g093050, Solyc02g080890,…
cellular biosynthetic process	666 out of 1333 genes, 50.0%	13840 out of 34727 genes, 39.9%	1.68e-14	0	Solyc05g014390, Solyc03g118970, Solyc10g051020, Solyc05g056080, Solyc06g007180, Solyc06g009390, Solyc10g083290, Solyc09g059040, Solyc10g050890, Solyc09g075870, Solyc10g008960, Solyc04g081960, Solyc09g075020, Solyc03g119660, Solyc02g072150, Solyc11g011050, Solyc09g011550, Solyc01g066940, Solyc10g007880, Solyc09g011610, Solyc11g010780, Solyc11g011380, Solyc04g011450, Solyc01g005410, Solyc02g082910,…
defense response to bacterium, incompatible interaction	56 out of 1333 genes, 4.2%	456 out of 34727 genes, 1.3%	2.1e-14	0	Solyc07g042590, Solyc11g044400, Solyc02g079700, Solyc08g029000, Solyc07g055690, Solyc05g025820, Solyc09g059430, Solyc04g011520, Solyc11g044390, Solyc09g011330, Solyc02g079710, Solyc06g005520, Solyc08g082110, Solyc08g080650, Solyc08g008280, Solyc09g075870, Solyc08g080620, Solyc07g005110, Solyc08g080130, Solyc01g096510, Solyc04g007320, Solyc06g062920, Solyc07g062480, Solyc07g062490, Solyc00g217960,…
glycolipid metabolic process	57 out of 1333 genes, 4.3%	470 out of 34727 genes, 1.4%	2.11e-14	0	Solyc07g008560, Solyc03g120320, Solyc05g025820, Solyc10g083700, Solyc06g009390, Solyc02g077290, Solyc09g011330, Solyc08g067310, Solyc02g086590, Solyc02g092860, Solyc06g082440, Solyc02g068300, Solyc07g056500, Solyc07g065250, Solyc01g094170, Solyc08g079440, Solyc00g247300, Solyc01g081270, Solyc01g081310, Solyc06g062920, Solyc10g078230, Solyc10g081840, Solyc07g018200, Solyc09g014990, Solyc09g011550,…
response to metal ion	165 out of 1333 genes, 12.4%	2366 out of 34727 genes, 6.8%	5.13e-14	0	Solyc12g006380, Solyc01g105370, Solyc01g067740, Solyc04g058170, Solyc06g076020, Solyc07g056500, Solyc12g005080, Solyc04g064550, Solyc09g061620, Solyc01g006150, Solyc01g081270, Solyc06g053930, Solyc05g005700, Solyc02g086880, Solyc09g011550, Solyc01g066940, Solyc01g097270, Solyc06g009290, Solyc12g099810, Solyc02g093050, Solyc02g080890, Solyc06g073830, Solyc09g011610, Solyc11g011380, Solyc04g011450,…
MAPK cascade	53 out of 1333 genes, 4.0%	428 out of 34727 genes, 1.2%	7.49e-14	0	Solyc08g082610, Solyc03g114210, Solyc06g069570, Solyc09g011990, Solyc12g049400, Solyc12g088360, Solyc01g007050, Solyc01g094960, Solyc08g082110, Solyc11g008390, Solyc08g008280, Solyc11g005670, Solyc04g008100, Solyc03g115610, Solyc06g036410, Solyc05g013750, Solyc10g081850, Solyc11g070150, Solyc01g007040, Solyc01g096510, Solyc11g069220, Solyc05g009090, Solyc03g113390, Solyc11g072630, Solyc08g067360,…
indole-containing compound biosynthetic process	74 out of 1333 genes, 5.6%	741 out of 34727 genes, 2.1%	8.46e-14	0	Solyc06g050500, Solyc04g005610, Solyc02g087350, Solyc06g066590, Solyc06g076160, Solyc10g012370, Solyc03g114180, Solyc07g045030, Solyc02g067690, Solyc10g076240, Solyc12g042480, Solyc07g056500, Solyc05g021090, Solyc09g014820, Solyc01g081270, Solyc01g081310, Solyc03g119660, Solyc01g107390, Solyc04g079860, Solyc07g006890, Solyc11g072630, Solyc09g075330, Solyc09g011550, Solyc11g069800, Solyc05g015850,…
response to heat	108 out of 1333 genes, 8.1%	1317 out of 34727 genes, 3.8%	1.08e-13	0	Solyc07g066330, Solyc04g005610, Solyc07g055630, Solyc01g079610, Solyc02g088620, Solyc02g079220, Solyc10g086280, Solyc05g053760, Solyc02g086590, Solyc04g058170, Solyc06g076020, Solyc09g066360, Solyc02g087210, Solyc06g082700, Solyc03g005470, Solyc03g116890, Solyc06g036410, Solyc05g013750, Solyc04g072640, Solyc12g056600, Solyc06g053710, Solyc02g094270, Solyc09g075820, Solyc01g097210, Solyc02g093050,…
heterocycle metabolic process	279 out of 1333 genes, 20.9%	4761 out of 34727 genes, 13.7%	1.1e-13	0	Solyc05g014390, Solyc12g006380, Solyc02g078900, Solyc10g007900, Solyc10g051020, Solyc05g056080, Solyc09g059040, Solyc10g008960, Solyc02g078400, Solyc12g005080, Solyc09g075020, Solyc03g119660, Solyc11g011050, Solyc02g086880, Solyc09g011550, Solyc09g013150, Solyc09g014280, Solyc06g009290, Solyc10g007880, Solyc06g076300, Solyc11g010780, Solyc04g011450, Solyc03g007890, Solyc07g008570, Solyc09g011560,…
cellular response to phosphate starvation	61 out of 1333 genes, 4.6%	550 out of 34727 genes, 1.6%	1.46e-13	0	Solyc07g008560, Solyc03g120320, Solyc05g025820, Solyc10g083700, Solyc06g009390, Solyc02g077290, Solyc09g011330, Solyc08g067310, Solyc02g086590, Solyc02g092860, Solyc06g082440, Solyc02g032950, Solyc02g068300, Solyc07g056500, Solyc07g065250, Solyc01g094170, Solyc03g116890, Solyc08g079440, Solyc00g247300, Solyc01g081270, Solyc01g081310, Solyc06g062920, Solyc10g078230, Solyc10g081840, Solyc05g009720,…
membrane lipid biosynthetic process	60 out of 1333 genes, 4.5%	536 out of 34727 genes, 1.5%	1.55e-13	0	Solyc07g008560, Solyc03g120320, Solyc05g025820, Solyc10g083700, Solyc06g009390, Solyc02g077290, Solyc09g011330, Solyc08g067310, Solyc05g007460, Solyc02g086590, Solyc02g092860, Solyc06g082440, Solyc02g068300, Solyc07g056500, Solyc07g065250, Solyc01g094170, Solyc08g079440, Solyc00g247300, Solyc01g081270, Solyc01g081310, Solyc06g062920, Solyc10g078230, Solyc10g081840, Solyc07g018200, Solyc09g014990,…
metabolic process	948 out of 1333 genes, 71.1%	21452 out of 34727 genes, 61.8%	1.9e-13	0	Solyc05g014390, Solyc03g118970, Solyc02g078900, Solyc10g051020, Solyc05g056080, Solyc06g007180, Solyc06g009390, Solyc10g083290, Solyc01g067740, Solyc01g095400, Solyc09g059040, Solyc10g050890, Solyc06g065570, Solyc09g075870, Solyc10g008960, Solyc02g078400, Solyc03g005470, Solyc04g081960, Solyc09g075020, Solyc08g068680, Solyc09g090430, Solyc03g119660, Solyc02g072150, Solyc11g011050, Solyc02g086880,…
protein autophosphorylation	93 out of 1333 genes, 7.0%	1075 out of 34727 genes, 3.1%	2.96e-13	0	Solyc07g042590, Solyc02g079700, Solyc02g071870, Solyc07g055690, Solyc07g063730, Solyc09g007730, Solyc07g055630, Solyc05g025820, Solyc04g011520, Solyc03g026340, Solyc06g008890, Solyc01g007050, Solyc02g079710, Solyc06g005520, Solyc11g008390, Solyc07g065250, Solyc09g056430, Solyc10g008960, Solyc07g009440, Solyc04g008100, Solyc07g053910, Solyc01g106500, Solyc01g007040, Solyc07g062490, Solyc03g082690,…
proline transport	52 out of 1333 genes, 3.9%	433 out of 34727 genes, 1.2%	4.33e-13	0	Solyc01g073800, Solyc11g066800, Solyc04g071030, Solyc01g073810, Solyc03g096390, Solyc11g006030, Solyc02g093860, Solyc09g011510, Solyc01g007050, Solyc09g090470, Solyc01g073890, Solyc07g056500, Solyc08g008280, Solyc10g084960, Solyc11g008380, Solyc04g008100, Solyc02g070280, Solyc01g007040, Solyc01g073820, Solyc09g098070, Solyc11g069220, Solyc09g075670, Solyc09g075330, Solyc01g098140, Solyc02g094270,…
neutral amino acid transport	54 out of 1333 genes, 4.1%	464 out of 34727 genes, 1.3%	5.47e-13	0	Solyc01g073800, Solyc11g066800, Solyc04g071030, Solyc01g073810, Solyc03g096390, Solyc11g006030, Solyc02g093860, Solyc09g011510, Solyc01g007050, Solyc09g090470, Solyc01g073890, Solyc07g056500, Solyc08g008280, Solyc10g084960, Solyc10g055740, Solyc11g008380, Solyc02g093870, Solyc04g008100, Solyc02g070280, Solyc01g007040, Solyc01g073820, Solyc09g098070, Solyc11g069220, Solyc09g075670, Solyc09g075330,…
ethylene mediated signaling pathway	91 out of 1333 genes, 6.8%	1058 out of 34727 genes, 3.0%	7.48e-13	0	Solyc06g082010, Solyc07g055630, Solyc08g007230, Solyc12g014010, Solyc09g066360, Solyc09g098080, Solyc01g006560, Solyc04g082960, Solyc03g116890, Solyc11g005630, Solyc01g111500, Solyc05g053330, Solyc04g064550, Solyc12g005640, Solyc04g072000, Solyc11g011050, Solyc05g009720, Solyc06g053710, Solyc11g072630, Solyc08g067360, Solyc01g097270, Solyc06g009290, Solyc02g080890, Solyc06g073830, Solyc08g036660,…
response to reactive oxygen species	102 out of 1333 genes, 7.7%	1273 out of 34727 genes, 3.7%	2.19e-12	0	Solyc02g082250, Solyc07g055630, Solyc08g067610, Solyc01g079610, Solyc10g012370, Solyc02g079220, Solyc01g105070, Solyc06g050440, Solyc01g067740, Solyc08g082110, Solyc10g076240, Solyc02g086590, Solyc04g058170, Solyc06g076020, Solyc08g008280, Solyc02g079720, Solyc03g116890, Solyc11g005630, Solyc04g064550, Solyc05g013750, Solyc02g092580, Solyc01g106390, Solyc01g107860, Solyc11g072630, Solyc06g009290,…
hormone metabolic process	119 out of 1333 genes, 8.9%	1588 out of 34727 genes, 4.6%	2.57e-12	0	Solyc06g050500, Solyc10g007900, Solyc03g080190, Solyc02g087350, Solyc06g066590, Solyc10g012370, Solyc10g051020, Solyc03g114180, Solyc02g067690, Solyc10g076240, Solyc02g089160, Solyc07g056500, Solyc01g107780, Solyc12g057160, Solyc10g008960, Solyc10g085870, Solyc03g078490, Solyc07g062500, Solyc09g014820, Solyc01g081270, Solyc01g081310, Solyc03g119660, Solyc02g092580, Solyc12g056600, Solyc01g094250,…
membrane lipid metabolic process	63 out of 1333 genes, 4.7%	622 out of 34727 genes, 1.8%	3.31e-12	0	Solyc07g008560, Solyc03g120320, Solyc05g025820, Solyc10g083700, Solyc06g009390, Solyc02g077290, Solyc09g011330, Solyc08g067310, Solyc05g007460, Solyc02g086590, Solyc02g092860, Solyc06g082440, Solyc02g068300, Solyc07g056500, Solyc07g065250, Solyc01g094170, Solyc08g079440, Solyc00g247300, Solyc08g080130, Solyc01g081270, Solyc01g081310, Solyc06g062920, Solyc10g078230, Solyc10g081840, Solyc07g018200,…
N-terminal protein amino acid modification	58 out of 1333 genes, 4.4%	547 out of 34727 genes, 1.6%	3.78e-12	0	Solyc08g082610, Solyc11g066800, Solyc04g071030, Solyc03g111710, Solyc07g055630, Solyc05g025820, Solyc06g069570, Solyc11g006030, Solyc02g093860, Solyc09g011990, Solyc03g026340, Solyc09g011330, Solyc12g088360, Solyc01g007050, Solyc08g078070, Solyc11g008390, Solyc02g086590, Solyc05g005190, Solyc02g068300, Solyc06g005150, Solyc06g065570, Solyc10g055740, Solyc02g093870, Solyc04g008100, Solyc11g005630,…
N-terminal protein lipidation	56 out of 1333 genes, 4.2%	521 out of 34727 genes, 1.5%	5.19e-12	0	Solyc08g082610, Solyc11g066800, Solyc04g071030, Solyc07g055630, Solyc05g025820, Solyc06g069570, Solyc11g006030, Solyc02g093860, Solyc09g011990, Solyc03g026340, Solyc09g011330, Solyc12g088360, Solyc01g007050, Solyc08g078070, Solyc11g008390, Solyc02g086590, Solyc05g005190, Solyc02g068300, Solyc06g005150, Solyc10g055740, Solyc02g093870, Solyc04g008100, Solyc11g005630, Solyc05g013750, Solyc01g007040,…
N-terminal protein myristoylation	56 out of 1333 genes, 4.2%	521 out of 34727 genes, 1.5%	5.19e-12	0	Solyc08g082610, Solyc11g066800, Solyc04g071030, Solyc07g055630, Solyc05g025820, Solyc06g069570, Solyc11g006030, Solyc02g093860, Solyc09g011990, Solyc03g026340, Solyc09g011330, Solyc12g088360, Solyc01g007050, Solyc08g078070, Solyc11g008390, Solyc02g086590, Solyc05g005190, Solyc02g068300, Solyc06g005150, Solyc10g055740, Solyc02g093870, Solyc04g008100, Solyc11g005630, Solyc05g013750, Solyc01g007040,…
protein myristoylation	56 out of 1333 genes, 4.2%	521 out of 34727 genes, 1.5%	5.19e-12	0	Solyc08g082610, Solyc11g066800, Solyc04g071030, Solyc07g055630, Solyc05g025820, Solyc06g069570, Solyc11g006030, Solyc02g093860, Solyc09g011990, Solyc03g026340, Solyc09g011330, Solyc12g088360, Solyc01g007050, Solyc08g078070, Solyc11g008390, Solyc02g086590, Solyc05g005190, Solyc02g068300, Solyc06g005150, Solyc10g055740, Solyc02g093870, Solyc04g008100, Solyc11g005630, Solyc05g013750, Solyc01g007040,…
indole-containing compound catabolic process	51 out of 1333 genes, 3.8%	448 out of 34727 genes, 1.3%	5.55e-12	0	Solyc07g008560, Solyc06g050500, Solyc08g067610, Solyc02g087350, Solyc06g066590, Solyc10g012370, Solyc03g114180, Solyc09g011510, Solyc02g067690, Solyc02g083880, Solyc07g056500, Solyc02g062890, Solyc08g079440, Solyc06g009020, Solyc09g014820, Solyc02g070280, Solyc01g081270, Solyc01g081310, Solyc03g119660, Solyc04g079860, Solyc09g075330, Solyc09g014860, Solyc09g011550, Solyc08g083280, Solyc11g007490,…
amine metabolic process	103 out of 1333 genes, 7.7%	1321 out of 34727 genes, 3.8%	8.54e-12	0	Solyc06g050500, Solyc10g007900, Solyc02g087350, Solyc06g066590, Solyc10g012370, Solyc10g051020, Solyc03g114180, Solyc02g067690, Solyc08g068640, Solyc07g056500, Solyc04g007250, Solyc01g111500, Solyc03g078490, Solyc07g062500, Solyc09g014820, Solyc12g005640, Solyc08g068680, Solyc09g061620, Solyc01g081270, Solyc01g081310, Solyc03g119660, Solyc11g011050, Solyc04g081290, Solyc04g079860, Solyc06g053710,…
aromatic amino acid family metabolic process	80 out of 1333 genes, 6.0%	916 out of 34727 genes, 2.6%	8.95e-12	0	Solyc02g091100, Solyc06g050500, Solyc02g087350, Solyc06g066590, Solyc10g012370, Solyc01g105370, Solyc03g114180, Solyc02g067690, Solyc09g059040, Solyc07g056500, Solyc01g006560, Solyc09g014820, Solyc01g081270, Solyc01g081310, Solyc03g119660, Solyc02g079230, Solyc04g079860, Solyc09g075330, Solyc09g011550, Solyc11g006540, Solyc11g069800, Solyc01g105280, Solyc07g008570, Solyc04g012050, Solyc12g007050,…
carbohydrate metabolic process	308 out of 1333 genes, 23.1%	5599 out of 34727 genes, 16.1%	9.7e-12	0	Solyc05g014390, Solyc02g078900, Solyc10g083290, Solyc03g117490, Solyc01g067740, Solyc10g008960, Solyc04g064550, Solyc05g013750, Solyc02g072150, Solyc09g011550, Solyc01g097270, Solyc09g013150, Solyc06g009290, Solyc01g086960, Solyc05g041870, Solyc09g011610, Solyc11g011380, Solyc04g011450, Solyc02g082910, Solyc01g008620, Solyc02g080030, Solyc04g012050, Solyc09g011560, Solyc01g008140, Solyc07g056480,…
cellular response to ethylene stimulus	92 out of 1333 genes, 6.9%	1134 out of 34727 genes, 3.3%	1.41e-11	0	Solyc06g082010, Solyc07g055630, Solyc08g007230, Solyc12g014010, Solyc09g066360, Solyc09g098080, Solyc01g006560, Solyc04g082960, Solyc03g116890, Solyc11g005630, Solyc01g111500, Solyc05g053330, Solyc04g064550, Solyc12g005640, Solyc04g072000, Solyc11g011050, Solyc05g009720, Solyc06g053710, Solyc11g072630, Solyc08g067360, Solyc01g097270, Solyc06g009290, Solyc02g080890, Solyc06g073830, Solyc08g036660,…
two-component signal transduction system (phosphorelay)	95 out of 1333 genes, 7.1%	1190 out of 34727 genes, 3.4%	1.58e-11	0	Solyc06g082010, Solyc07g055630, Solyc08g007230, Solyc12g014010, Solyc09g066360, Solyc09g056430, Solyc09g098080, Solyc01g006560, Solyc04g082960, Solyc03g116890, Solyc11g005630, Solyc01g111500, Solyc05g053330, Solyc04g064550, Solyc12g005640, Solyc04g072000, Solyc11g011050, Solyc05g009720, Solyc06g053710, Solyc11g072630, Solyc08g067360, Solyc01g097270, Solyc06g009290, Solyc02g080890, Solyc06g073830,…
cellular membrane organization	162 out of 1333 genes, 12.2%	2500 out of 34727 genes, 7.2%	3.18e-11	0	Solyc07g042510, Solyc09g089630, Solyc05g056080, Solyc09g090730, Solyc03g026340, Solyc01g059980, Solyc05g005190, Solyc10g008960, Solyc04g008100, Solyc08g065480, Solyc10g081850, Solyc09g061620, Solyc04g007320, Solyc10g006710, Solyc01g066940, Solyc02g079530, Solyc05g046340, Solyc08g079520, Solyc07g007130, Solyc02g080890, Solyc05g015850, Solyc04g011450, Solyc02g090400, Solyc03g007890, Solyc01g008800,…
membrane organization	162 out of 1333 genes, 12.2%	2502 out of 34727 genes, 7.2%	3.38e-11	0	Solyc07g042510, Solyc09g089630, Solyc05g056080, Solyc09g090730, Solyc03g026340, Solyc01g059980, Solyc05g005190, Solyc10g008960, Solyc04g008100, Solyc08g065480, Solyc10g081850, Solyc09g061620, Solyc04g007320, Solyc10g006710, Solyc01g066940, Solyc02g079530, Solyc05g046340, Solyc08g079520, Solyc07g007130, Solyc02g080890, Solyc05g015850, Solyc04g011450, Solyc02g090400, Solyc03g007890, Solyc01g008800,…
hormone biosynthetic process	102 out of 1333 genes, 7.7%	1335 out of 34727 genes, 3.8%	3.47e-11	0	Solyc06g050500, Solyc10g007900, Solyc03g080190, Solyc02g087350, Solyc06g066590, Solyc10g012370, Solyc10g051020, Solyc03g114180, Solyc02g067690, Solyc10g076240, Solyc02g089160, Solyc07g056500, Solyc12g057160, Solyc10g008960, Solyc07g062500, Solyc09g014820, Solyc01g081270, Solyc01g081310, Solyc03g119660, Solyc02g092580, Solyc12g056600, Solyc01g094250, Solyc01g107390, Solyc04g081290, Solyc04g079860,…
lipoprotein metabolic process	59 out of 1333 genes, 4.4%	599 out of 34727 genes, 1.7%	4.98e-11	0	Solyc08g082610, Solyc11g066800, Solyc04g071030, Solyc07g055630, Solyc05g025820, Solyc06g069570, Solyc11g006030, Solyc02g093860, Solyc09g011990, Solyc03g026340, Solyc09g011330, Solyc12g088360, Solyc01g007050, Solyc08g078070, Solyc11g008390, Solyc02g086590, Solyc05g005190, Solyc02g068300, Solyc06g005150, Solyc10g055740, Solyc02g093870, Solyc04g008100, Solyc11g005630, Solyc05g013750, Solyc01g007040,…
tryptophan catabolic process	47 out of 1333 genes, 3.5%	418 out of 34727 genes, 1.2%	5.75e-11	0	Solyc07g008560, Solyc06g050500, Solyc02g087350, Solyc06g066590, Solyc10g012370, Solyc03g114180, Solyc09g011510, Solyc02g067690, Solyc02g083880, Solyc07g056500, Solyc02g062890, Solyc08g079440, Solyc06g009020, Solyc09g014820, Solyc02g070280, Solyc01g081270, Solyc01g081310, Solyc03g119660, Solyc04g079860, Solyc09g075330, Solyc09g014860, Solyc09g011550, Solyc08g083280, Solyc11g007490, Solyc07g056470,…
indolalkylamine catabolic process	47 out of 1333 genes, 3.5%	418 out of 34727 genes, 1.2%	5.75e-11	0	Solyc07g008560, Solyc06g050500, Solyc02g087350, Solyc06g066590, Solyc10g012370, Solyc03g114180, Solyc09g011510, Solyc02g067690, Solyc02g083880, Solyc07g056500, Solyc02g062890, Solyc08g079440, Solyc06g009020, Solyc09g014820, Solyc02g070280, Solyc01g081270, Solyc01g081310, Solyc03g119660, Solyc04g079860, Solyc09g075330, Solyc09g014860, Solyc09g011550, Solyc08g083280, Solyc11g007490, Solyc07g056470,…
cellular amino acid catabolic process	70 out of 1333 genes, 5.3%	784 out of 34727 genes, 2.3%	6.95e-11	0	Solyc06g050500, Solyc02g087350, Solyc02g089630, Solyc06g066590, Solyc10g012370, Solyc03g114180, Solyc06g007180, Solyc02g067690, Solyc08g068330, Solyc09g059040, Solyc07g056500, Solyc01g006560, Solyc12g005080, Solyc09g014820, Solyc01g081270, Solyc01g081310, Solyc03g119660, Solyc11g010500, Solyc04g079860, Solyc09g075330, Solyc09g011550, Solyc11g069800, Solyc01g105280, Solyc07g008570, Solyc12g007050,…
cellular hormone metabolic process	81 out of 1333 genes, 6.1%	980 out of 34727 genes, 2.8%	1e-10	0	Solyc06g050500, Solyc10g007900, Solyc02g087350, Solyc06g066590, Solyc10g012370, Solyc10g051020, Solyc03g114180, Solyc02g067690, Solyc10g076240, Solyc07g056500, Solyc03g078490, Solyc07g062500, Solyc09g014820, Solyc01g081270, Solyc01g081310, Solyc03g119660, Solyc12g056600, Solyc01g094250, Solyc04g081290, Solyc04g079860, Solyc06g053710, Solyc05g005700, Solyc09g075330, Solyc09g011550, Solyc10g007880,…
cellular biogenic amine metabolic process	82 out of 1333 genes, 6.2%	999 out of 34727 genes, 2.9%	1.07e-10	0	Solyc06g050500, Solyc02g087350, Solyc06g066590, Solyc10g012370, Solyc03g114180, Solyc02g067690, Solyc08g068640, Solyc07g056500, Solyc04g007250, Solyc01g111500, Solyc09g014820, Solyc12g005640, Solyc08g068680, Solyc09g061620, Solyc01g081270, Solyc01g081310, Solyc03g119660, Solyc11g011050, Solyc04g079860, Solyc12g062790, Solyc09g075330, Solyc02g086880, Solyc05g009230, Solyc09g011550, Solyc01g066940,…
cellular amine metabolic process	82 out of 1333 genes, 6.2%	1002 out of 34727 genes, 2.9%	1.24e-10	0	Solyc06g050500, Solyc02g087350, Solyc06g066590, Solyc10g012370, Solyc03g114180, Solyc02g067690, Solyc08g068640, Solyc07g056500, Solyc04g007250, Solyc01g111500, Solyc09g014820, Solyc12g005640, Solyc08g068680, Solyc09g061620, Solyc01g081270, Solyc01g081310, Solyc03g119660, Solyc11g011050, Solyc04g079860, Solyc12g062790, Solyc09g075330, Solyc02g086880, Solyc05g009230, Solyc09g011550, Solyc01g066940,…
cellular amino acid metabolic process	167 out of 1333 genes, 12.5%	2657 out of 34727 genes, 7.7%	1.58e-10	0	Solyc02g091100, Solyc08g008100, Solyc05g025820, Solyc01g105370, Solyc03g114180, Solyc06g007180, Solyc04g011520, Solyc07g045030, Solyc09g059040, Solyc11g005840, Solyc10g050890, Solyc07g056500, Solyc12g005080, Solyc01g111500, Solyc12g005640, Solyc09g061620, Solyc01g081270, Solyc03g119660, Solyc11g011050, Solyc03g121060, Solyc04g079860, Solyc05g009230, Solyc09g011550, Solyc01g066940, Solyc01g112220,…
multicellular organismal process	563 out of 1333 genes, 42.2%	11832 out of 34727 genes, 34.1%	1.61e-10	0	Solyc03g118970, Solyc10g083290, Solyc01g095400, Solyc06g065570, Solyc09g075870, Solyc10g008960, Solyc11g011050, Solyc01g066940, Solyc08g079520, Solyc10g007880, Solyc02g090410, Solyc09g011610, Solyc04g011450, Solyc01g005410, Solyc08g062360, Solyc04g012050, Solyc01g008800, Solyc04g063280, Solyc01g107170, Solyc06g072460, Solyc06g035960, Solyc10g007930, Solyc07g014670, Solyc11g018800, Solyc09g011330,…
phenylpropanoid biosynthetic process	108 out of 1333 genes, 8.1%	1486 out of 34727 genes, 4.3%	1.68e-10	0	Solyc11g007500, Solyc12g006380, Solyc03g118970, Solyc11g007390, Solyc07g066330, Solyc03g116700, Solyc04g005610, Solyc10g012370, Solyc05g056080, Solyc06g062330, Solyc03g114180, Solyc05g052670, Solyc12g014010, Solyc07g045030, Solyc02g067690, Solyc01g059980, Solyc09g090470, Solyc04g007980, Solyc08g008280, Solyc01g107780, Solyc07g049530, Solyc09g098080, Solyc10g085870, Solyc07g052450, Solyc01g111500,…
lateral root development	62 out of 1333 genes, 4.7%	668 out of 34727 genes, 1.9%	1.84e-10	0	Solyc01g073800, Solyc08g029000, Solyc07g066330, Solyc01g009680, Solyc03g119240, Solyc12g088040, Solyc09g090730, Solyc12g036330, Solyc09g011510, Solyc07g045030, Solyc01g005750, Solyc03g123680, Solyc01g073890, Solyc07g056500, Solyc10g084960, Solyc09g075870, Solyc11g017470, Solyc05g021090, Solyc06g009020, Solyc06g073050, Solyc12g036560, Solyc02g086270, Solyc12g013620, Solyc04g080130, Solyc07g048060,…
protein lipidation	57 out of 1333 genes, 4.3%	589 out of 34727 genes, 1.7%	2.08e-10	0	Solyc08g082610, Solyc11g066800, Solyc04g071030, Solyc07g055630, Solyc05g025820, Solyc06g069570, Solyc11g006030, Solyc02g093860, Solyc09g011990, Solyc03g026340, Solyc09g011330, Solyc12g088360, Solyc01g007050, Solyc08g078070, Solyc11g008390, Solyc02g086590, Solyc05g005190, Solyc02g068300, Solyc06g005150, Solyc10g055740, Solyc02g093870, Solyc04g008100, Solyc11g005630, Solyc05g013750, Solyc01g007040,…
anatomical structure development	506 out of 1333 genes, 38.0%	10443 out of 34727 genes, 30.1%	2.09e-10	0	Solyc12g006380, Solyc03g118970, Solyc07g055690, Solyc08g008100, Solyc10g007900, Solyc03g080190, Solyc10g051020, Solyc10g083290, Solyc01g091490, Solyc01g095400, Solyc04g058170, Solyc08g021870, Solyc09g066360, Solyc09g075700, Solyc09g075870, Solyc10g008960, Solyc11g005630, Solyc04g064550, Solyc05g013750, Solyc08g079690, Solyc01g100460, Solyc02g092580, Solyc01g094250, Solyc11g011050, Solyc00g217960,…
lipoprotein biosynthetic process	57 out of 1333 genes, 4.3%	590 out of 34727 genes, 1.7%	2.22e-10	0	Solyc08g082610, Solyc11g066800, Solyc04g071030, Solyc07g055630, Solyc05g025820, Solyc06g069570, Solyc11g006030, Solyc02g093860, Solyc09g011990, Solyc03g026340, Solyc09g011330, Solyc12g088360, Solyc01g007050, Solyc08g078070, Solyc11g008390, Solyc02g086590, Solyc05g005190, Solyc02g068300, Solyc06g005150, Solyc10g055740, Solyc02g093870, Solyc04g008100, Solyc11g005630, Solyc05g013750, Solyc01g007040,…
flavonoid biosynthetic process	82 out of 1333 genes, 6.2%	1016 out of 34727 genes, 2.9%	2.42e-10	0	Solyc11g007500, Solyc12g006380, Solyc03g118970, Solyc11g007390, Solyc04g005610, Solyc06g062330, Solyc03g114180, Solyc12g014010, Solyc07g045030, Solyc02g067690, Solyc01g059980, Solyc09g090470, Solyc04g007980, Solyc08g008280, Solyc01g107780, Solyc09g098080, Solyc10g085870, Solyc07g052450, Solyc01g111500, Solyc03g078490, Solyc05g021090, Solyc05g053330, Solyc12g005640, Solyc01g006150, Solyc10g078230,…
system development	443 out of 1333 genes, 33.2%	8926 out of 34727 genes, 25.7%	2.48e-10	0	Solyc12g006380, Solyc03g118970, Solyc07g055690, Solyc08g008100, Solyc03g080190, Solyc01g091490, Solyc01g095400, Solyc04g058170, Solyc08g021870, Solyc09g066360, Solyc09g075700, Solyc09g075870, Solyc10g008960, Solyc11g005630, Solyc04g064550, Solyc08g079690, Solyc01g100460, Solyc02g092580, Solyc01g094250, Solyc11g011050, Solyc00g217960, Solyc01g066940, Solyc01g112220, Solyc09g014280, Solyc06g009290,…
secondary metabolite biosynthetic process	145 out of 1333 genes, 10.9%	2229 out of 34727 genes, 6.4%	3e-10	0	Solyc11g007500, Solyc12g006380, Solyc03g118970, Solyc05g056080, Solyc03g114180, Solyc05g052670, Solyc12g014010, Solyc07g045030, Solyc01g059980, Solyc09g090470, Solyc09g098080, Solyc07g052450, Solyc01g111500, Solyc03g078490, Solyc12g005640, Solyc01g006150, Solyc01g094250, Solyc11g011050, Solyc07g006890, Solyc05g009230, Solyc09g014280, Solyc11g010780, Solyc05g015850, Solyc09g091670, Solyc02g069960,…
heat acclimation	42 out of 1333 genes, 3.2%	366 out of 34727 genes, 1.1%	3.19e-10	0	Solyc07g066330, Solyc08g062450, Solyc04g005610, Solyc02g088620, Solyc10g086280, Solyc08g062340, Solyc06g076020, Solyc02g087210, Solyc11g017470, Solyc04g072640, Solyc04g024780, Solyc12g013620, Solyc11g066100, Solyc09g014990, Solyc02g094270, Solyc08g083280, Solyc01g098910, Solyc06g051620, Solyc06g036290, Solyc04g009440, Solyc06g073830, Solyc04g015570, Solyc08g078700, Solyc05g015850, Solyc04g011440,…
aromatic compound catabolic process	58 out of 1333 genes, 4.4%	613 out of 34727 genes, 1.8%	3.44e-10	0	Solyc07g008560, Solyc06g050500, Solyc08g067610, Solyc02g087350, Solyc06g066590, Solyc10g012370, Solyc03g114180, Solyc09g011510, Solyc02g067690, Solyc02g083880, Solyc07g056500, Solyc02g062890, Solyc08g079440, Solyc06g009020, Solyc09g014820, Solyc02g070280, Solyc01g081270, Solyc01g081310, Solyc03g119660, Solyc12g056600, Solyc04g079860, Solyc09g075330, Solyc09g014860, Solyc09g011550, Solyc08g083280,…
cellular metabolic process	864 out of 1333 genes, 64.8%	19672 out of 34727 genes, 56.6%	3.51e-10	0	Solyc05g014390, Solyc03g118970, Solyc02g078900, Solyc10g051020, Solyc05g056080, Solyc06g007180, Solyc06g009390, Solyc10g083290, Solyc01g067740, Solyc01g095400, Solyc09g059040, Solyc10g050890, Solyc06g065570, Solyc09g075870, Solyc10g008960, Solyc02g078400, Solyc03g005470, Solyc04g081960, Solyc09g075020, Solyc08g068680, Solyc09g090430, Solyc03g119660, Solyc02g072150, Solyc11g011050, Solyc02g086880,…
response to hydrogen peroxide	81 out of 1333 genes, 6.1%	1007 out of 34727 genes, 2.9%	3.66e-10	0	Solyc07g055630, Solyc01g079610, Solyc10g012370, Solyc02g079220, Solyc01g105070, Solyc06g050440, Solyc08g082110, Solyc10g076240, Solyc02g086590, Solyc04g058170, Solyc06g076020, Solyc08g008280, Solyc02g079720, Solyc03g116890, Solyc04g064550, Solyc05g013750, Solyc02g092580, Solyc01g107860, Solyc11g072630, Solyc11g006540, Solyc09g075820, Solyc01g097210, Solyc09g009390, Solyc02g093050, Solyc03g006700,…
small molecule catabolic process	117 out of 1333 genes, 8.8%	1680 out of 34727 genes, 4.8%	3.69e-10	0	Solyc02g091100, Solyc12g006380, Solyc06g050500, Solyc02g087350, Solyc02g089630, Solyc06g066590, Solyc10g012370, Solyc03g114180, Solyc06g007180, Solyc02g067690, Solyc03g117490, Solyc08g068330, Solyc09g059040, Solyc02g089160, Solyc06g082700, Solyc07g056500, Solyc01g107780, Solyc01g006560, Solyc12g005080, Solyc03g078490, Solyc09g014820, Solyc05g051530, Solyc12g036560, Solyc01g081270, Solyc01g081310,…
cellular biogenic amine catabolic process	66 out of 1333 genes, 5.0%	754 out of 34727 genes, 2.2%	5.56e-10	0	Solyc06g050500, Solyc02g087350, Solyc06g066590, Solyc10g012370, Solyc03g114180, Solyc02g067690, Solyc07g056500, Solyc04g007250, Solyc01g111500, Solyc09g014820, Solyc12g005640, Solyc09g061620, Solyc01g081270, Solyc01g081310, Solyc03g119660, Solyc11g011050, Solyc04g079860, Solyc09g075330, Solyc02g086880, Solyc05g009230, Solyc09g011550, Solyc01g066940, Solyc09g009390, Solyc11g069800, Solyc11g011380,…
post-embryonic root development	62 out of 1333 genes, 4.7%	687 out of 34727 genes, 2.0%	5.64e-10	0	Solyc01g073800, Solyc08g029000, Solyc07g066330, Solyc01g009680, Solyc03g119240, Solyc12g088040, Solyc09g090730, Solyc12g036330, Solyc09g011510, Solyc07g045030, Solyc01g005750, Solyc03g123680, Solyc01g073890, Solyc07g056500, Solyc10g084960, Solyc09g075870, Solyc11g017470, Solyc05g021090, Solyc06g009020, Solyc06g073050, Solyc12g036560, Solyc02g086270, Solyc12g013620, Solyc04g080130, Solyc07g048060,…
aromatic amino acid family catabolic process	47 out of 1333 genes, 3.5%	449 out of 34727 genes, 1.3%	6.38e-10	0	Solyc07g008560, Solyc06g050500, Solyc02g087350, Solyc06g066590, Solyc10g012370, Solyc03g114180, Solyc09g011510, Solyc02g067690, Solyc02g083880, Solyc07g056500, Solyc02g062890, Solyc08g079440, Solyc06g009020, Solyc09g014820, Solyc02g070280, Solyc01g081270, Solyc01g081310, Solyc03g119660, Solyc04g079860, Solyc09g075330, Solyc09g014860, Solyc09g011550, Solyc08g083280, Solyc11g007490, Solyc07g056470,…
amine catabolic process	66 out of 1333 genes, 5.0%	757 out of 34727 genes, 2.2%	6.54e-10	0	Solyc06g050500, Solyc02g087350, Solyc06g066590, Solyc10g012370, Solyc03g114180, Solyc02g067690, Solyc07g056500, Solyc04g007250, Solyc01g111500, Solyc09g014820, Solyc12g005640, Solyc09g061620, Solyc01g081270, Solyc01g081310, Solyc03g119660, Solyc11g011050, Solyc04g079860, Solyc09g075330, Solyc02g086880, Solyc05g009230, Solyc09g011550, Solyc01g066940, Solyc09g009390, Solyc11g069800, Solyc11g011380,…
negative regulation of cellular process	279 out of 1333 genes, 20.9%	5160 out of 34727 genes, 14.9%	7.88e-10	0	Solyc05g056080, Solyc11g005630, Solyc04g064550, Solyc05g013750, Solyc11g011050, Solyc10g006710, Solyc01g112220, Solyc04g011450, Solyc07g008570, Solyc04g012050, Solyc01g008140, Solyc03g114000, Solyc01g007030, Solyc11g006720, Solyc04g063280, Solyc02g079750, Solyc05g052610, Solyc07g008560, Solyc02g068460, Solyc02g070110, Solyc04g071030, Solyc11g006030, Solyc09g011330, Solyc08g067310, Solyc01g094960,…
aging	96 out of 1333 genes, 7.2%	1303 out of 34727 genes, 3.8%	9.11e-10	0	Solyc12g006380, Solyc06g082010, Solyc07g066330, Solyc08g008100, Solyc09g007730, Solyc03g080190, Solyc04g005610, Solyc06g076160, Solyc10g012370, Solyc08g007230, Solyc10g083700, Solyc02g082900, Solyc04g009860, Solyc07g045030, Solyc08g068330, Solyc08g082110, Solyc04g007980, Solyc09g066360, Solyc07g065250, Solyc08g008280, Solyc07g049530, Solyc05g021090, Solyc07g049550, Solyc10g078230, Solyc01g104970,…
response to high light intensity	63 out of 1333 genes, 4.7%	714 out of 34727 genes, 2.1%	1e-09	0	Solyc03g007230, Solyc01g007960, Solyc03g117950, Solyc08g062450, Solyc01g009680, Solyc07g055630, Solyc01g079610, Solyc08g044270, Solyc02g079220, Solyc05g051200, Solyc07g045030, Solyc08g062340, Solyc01g005750, Solyc02g086590, Solyc06g076020, Solyc09g066360, Solyc06g082700, Solyc09g056430, Solyc09g089930, Solyc06g005150, Solyc01g006560, Solyc02g062890, Solyc03g005470, Solyc03g116890, Solyc04g016000,…
phenylpropanoid metabolic process	121 out of 1333 genes, 9.1%	1793 out of 34727 genes, 5.2%	1.2e-09	0	Solyc11g007500, Solyc12g006380, Solyc03g118970, Solyc11g007390, Solyc07g066330, Solyc03g116700, Solyc04g005610, Solyc10g012370, Solyc05g056080, Solyc06g062330, Solyc03g114180, Solyc05g052670, Solyc12g014010, Solyc07g045030, Solyc02g067690, Solyc01g059980, Solyc09g090470, Solyc04g007980, Solyc08g008280, Solyc01g107780, Solyc07g049530, Solyc09g098080, Solyc10g085870, Solyc04g007250, Solyc07g052450,…
intracellular protein kinase cascade	55 out of 1333 genes, 4.1%	586 out of 34727 genes, 1.7%	1.31e-09	0	Solyc08g082610, Solyc03g114210, Solyc03g111710, Solyc06g069570, Solyc09g011990, Solyc12g049400, Solyc12g088360, Solyc01g007050, Solyc01g094960, Solyc08g082110, Solyc11g008390, Solyc08g008280, Solyc11g005670, Solyc04g008100, Solyc03g115610, Solyc06g036410, Solyc05g013750, Solyc10g081850, Solyc11g070150, Solyc01g007040, Solyc01g096510, Solyc11g069220, Solyc05g009090, Solyc03g113390, Solyc11g072630,…
tryptophan metabolic process	49 out of 1333 genes, 3.7%	491 out of 34727 genes, 1.4%	1.39e-09	0	Solyc07g008560, Solyc10g076600, Solyc06g050500, Solyc02g087350, Solyc06g066590, Solyc10g012370, Solyc03g114180, Solyc09g011510, Solyc02g067690, Solyc10g038080, Solyc02g083880, Solyc07g056500, Solyc02g062890, Solyc08g079440, Solyc06g009020, Solyc09g014820, Solyc02g070280, Solyc01g081270, Solyc01g081310, Solyc03g119660, Solyc04g079860, Solyc09g075330, Solyc09g014860, Solyc09g011550, Solyc08g083280,…
sulfur compound metabolic process	139 out of 1333 genes, 10.4%	2167 out of 34727 genes, 6.2%	1.8e-09	0	Solyc12g006380, Solyc05g025820, Solyc04g011520, Solyc07g045030, Solyc09g059040, Solyc09g090470, Solyc11g005840, Solyc10g050890, Solyc07g056500, Solyc08g065480, Solyc01g111500, Solyc12g005640, Solyc11g011050, Solyc03g121060, Solyc04g079860, Solyc07g006890, Solyc05g009230, Solyc01g112220, Solyc09g011610, Solyc08g066020, Solyc05g015850, Solyc06g069130, Solyc02g069960, Solyc07g056280, Solyc07g056480,…
developmental process involved in reproduction	339 out of 1333 genes, 25.4%	6585 out of 34727 genes, 19.0%	1.86e-09	0	Solyc12g006380, Solyc03g118970, Solyc07g055690, Solyc08g008100, Solyc03g080190, Solyc10g083290, Solyc01g095400, Solyc04g058170, Solyc09g066360, Solyc09g075700, Solyc10g008960, Solyc11g005630, Solyc04g064550, Solyc01g100460, Solyc02g092580, Solyc01g094250, Solyc11g011050, Solyc01g066940, Solyc01g112220, Solyc06g009290, Solyc02g090410, Solyc01g095080, Solyc01g005410, Solyc03g007890, Solyc01g006300,…
flavonoid metabolic process	83 out of 1333 genes, 6.2%	1081 out of 34727 genes, 3.1%	1.99e-09	0	Solyc11g007500, Solyc12g006380, Solyc03g118970, Solyc11g007390, Solyc04g005610, Solyc06g062330, Solyc03g114180, Solyc12g014010, Solyc07g045030, Solyc02g067690, Solyc01g059980, Solyc09g090470, Solyc04g007980, Solyc08g008280, Solyc01g107780, Solyc09g098080, Solyc10g085870, Solyc07g052450, Solyc01g111500, Solyc03g078490, Solyc05g021090, Solyc05g053330, Solyc12g005640, Solyc01g006150, Solyc10g078230,…
anthocyanin-containing compound biosynthetic process	54 out of 1333 genes, 4.1%	577 out of 34727 genes, 1.7%	2.05e-09	0	Solyc11g007500, Solyc12g006380, Solyc11g007390, Solyc12g096830, Solyc04g005610, Solyc04g083160, Solyc06g062330, Solyc03g114180, Solyc12g014010, Solyc07g045030, Solyc02g067690, Solyc10g079860, Solyc01g059980, Solyc09g090470, Solyc02g092860, Solyc04g007980, Solyc08g008280, Solyc09g098080, Solyc07g043150, Solyc10g085870, Solyc07g052450, Solyc11g017470, Solyc03g078490, Solyc05g021090, Solyc06g009020,…
reproductive structure development	288 out of 1333 genes, 21.6%	5415 out of 34727 genes, 15.6%	2.08e-09	0	Solyc12g006380, Solyc03g118970, Solyc07g055690, Solyc08g008100, Solyc03g080190, Solyc01g095400, Solyc04g058170, Solyc09g066360, Solyc10g008960, Solyc11g005630, Solyc04g064550, Solyc01g100460, Solyc02g092580, Solyc01g094250, Solyc11g011050, Solyc01g066940, Solyc01g112220, Solyc06g009290, Solyc02g090410, Solyc01g095080, Solyc01g005410, Solyc03g007890, Solyc01g006300, Solyc01g008140, Solyc01g094260,…
reproductive system development	288 out of 1333 genes, 21.6%	5415 out of 34727 genes, 15.6%	2.08e-09	0	Solyc12g006380, Solyc03g118970, Solyc07g055690, Solyc08g008100, Solyc03g080190, Solyc01g095400, Solyc04g058170, Solyc09g066360, Solyc10g008960, Solyc11g005630, Solyc04g064550, Solyc01g100460, Solyc02g092580, Solyc01g094250, Solyc11g011050, Solyc01g066940, Solyc01g112220, Solyc06g009290, Solyc02g090410, Solyc01g095080, Solyc01g005410, Solyc03g007890, Solyc01g006300, Solyc01g008140, Solyc01g094260,…
indoleacetic acid metabolic process	55 out of 1333 genes, 4.1%	598 out of 34727 genes, 1.7%	2.71e-09	0	Solyc07g008560, Solyc06g050500, Solyc12g096830, Solyc02g087350, Solyc06g066590, Solyc10g012370, Solyc03g114180, Solyc09g011510, Solyc02g067690, Solyc10g076240, Solyc02g083880, Solyc07g056500, Solyc02g062890, Solyc02g089060, Solyc08g079440, Solyc06g009020, Solyc09g014820, Solyc02g070280, Solyc01g081270, Solyc01g081310, Solyc03g119660, Solyc04g079860, Solyc08g006330, Solyc09g075330, Solyc09g014860,…
cellular catabolic process	308 out of 1333 genes, 23.1%	5891 out of 34727 genes, 17.0%	2.87e-09	0	Solyc05g014390, Solyc07g008000, Solyc11g007500, Solyc12g006380, Solyc10g007900, Solyc06g007180, Solyc03g117490, Solyc09g059040, Solyc09g075700, Solyc02g078400, Solyc12g005080, Solyc04g064550, Solyc09g075020, Solyc09g090430, Solyc03g119660, Solyc02g092580, Solyc01g094250, Solyc02g086880, Solyc09g011550, Solyc06g009290, Solyc10g007880, Solyc03g006700, Solyc09g011610, Solyc11g010780, Solyc11g011380,…
response to insect	32 out of 1333 genes, 2.4%	251 out of 34727 genes, 0.7%	3.1e-09	0	Solyc03g083470, Solyc05g025820, Solyc06g069570, Solyc11g007420, Solyc09g011990, Solyc08g082110, Solyc08g008280, Solyc04g007250, Solyc10g081850, Solyc06g062920, Solyc05g009090, Solyc06g053710, Solyc04g009870, Solyc09g014990, Solyc02g094270, Solyc03g007210, Solyc09g005000, Solyc07g055560, Solyc07g040690, Solyc09g091990, Solyc05g015850, Solyc04g007380, Solyc05g009420, Solyc10g054930, Solyc02g085010,…
indolalkylamine metabolic process	49 out of 1333 genes, 3.7%	505 out of 34727 genes, 1.5%	3.53e-09	0	Solyc07g008560, Solyc10g076600, Solyc06g050500, Solyc02g087350, Solyc06g066590, Solyc10g012370, Solyc03g114180, Solyc09g011510, Solyc02g067690, Solyc10g038080, Solyc02g083880, Solyc07g056500, Solyc02g062890, Solyc08g079440, Solyc06g009020, Solyc09g014820, Solyc02g070280, Solyc01g081270, Solyc01g081310, Solyc03g119660, Solyc04g079860, Solyc09g075330, Solyc09g014860, Solyc09g011550, Solyc08g083280,…
response to toxin	53 out of 1333 genes, 4.0%	576 out of 34727 genes, 1.7%	5.18e-09	0	Solyc03g118970, Solyc10g007900, Solyc10g012370, Solyc06g062330, Solyc03g114180, Solyc09g011510, Solyc02g067690, Solyc03g117490, Solyc03g026230, Solyc09g090470, Solyc07g056500, Solyc10g084960, Solyc01g107780, Solyc10g085870, Solyc06g009020, Solyc12g036560, Solyc01g081270, Solyc01g081310, Solyc12g056600, Solyc08g006330, Solyc09g011550, Solyc11g007490, Solyc04g016230, Solyc07g056470, Solyc10g007880,…
anthocyanin-containing compound metabolic process	54 out of 1333 genes, 4.1%	594 out of 34727 genes, 1.7%	5.66e-09	0	Solyc11g007500, Solyc12g006380, Solyc11g007390, Solyc12g096830, Solyc04g005610, Solyc04g083160, Solyc06g062330, Solyc03g114180, Solyc12g014010, Solyc07g045030, Solyc02g067690, Solyc10g079860, Solyc01g059980, Solyc09g090470, Solyc02g092860, Solyc04g007980, Solyc08g008280, Solyc09g098080, Solyc07g043150, Solyc10g085870, Solyc07g052450, Solyc11g017470, Solyc03g078490, Solyc05g021090, Solyc06g009020,…
cell wall macromolecule catabolic process	17 out of 1333 genes, 1.3%	79 out of 34727 genes, 0.2%	6.48e-09	0	Solyc07g007130, Solyc12g096950, Solyc01g112080, Solyc07g049190, Solyc10g055800, Solyc10g055780, Solyc10g055810, Solyc02g089720, Solyc10g055820, Solyc04g072000, Solyc02g061770, Solyc10g074460, Solyc10g074440, Solyc04g009870, Solyc01g097270, Solyc02g082920, Solyc01g097280
organ senescence	59 out of 1333 genes, 4.4%	681 out of 34727 genes, 2.0%	6.67e-09	0	Solyc09g065890, Solyc10g080770, Solyc02g087090, Solyc03g007230, Solyc06g082010, Solyc03g123780, Solyc07g066330, Solyc09g007730, Solyc03g080190, Solyc04g005610, Solyc07g006370, Solyc02g082900, Solyc07g045030, Solyc11g016930, Solyc08g068330, Solyc08g082110, Solyc09g075910, Solyc12g056590, Solyc10g081980, Solyc07g065250, Solyc08g008280, Solyc11g017470, Solyc02g089060, Solyc03g115610, Solyc05g021090,…
regulation of biological quality	312 out of 1333 genes, 23.4%	6040 out of 34727 genes, 17.4%	7.74e-09	0	Solyc05g014390, Solyc03g118970, Solyc10g007900, Solyc03g080190, Solyc10g051020, Solyc10g008960, Solyc10g008890, Solyc05g013750, Solyc09g075020, Solyc03g119660, Solyc02g092580, Solyc01g094250, Solyc09g011550, Solyc01g097270, Solyc09g013150, Solyc09g014280, Solyc06g009290, Solyc08g079520, Solyc10g007880, Solyc11g011380, Solyc03g007890, Solyc01g006300, Solyc07g008570, Solyc09g011560, Solyc01g008140,…
monosaccharide biosynthetic process	49 out of 1333 genes, 3.7%	518 out of 34727 genes, 1.5%	8.07e-09	0	Solyc03g120260, Solyc08g044270, Solyc10g012370, Solyc07g043550, Solyc01g067740, Solyc08g068330, Solyc10g076510, Solyc06g076020, Solyc07g056500, Solyc06g005150, Solyc11g008380, Solyc07g017860, Solyc08g079440, Solyc06g009020, Solyc10g085020, Solyc08g080130, Solyc01g060130, Solyc01g081270, Solyc01g081310, Solyc11g010500, Solyc02g093830, Solyc05g014480, Solyc11g066100, Solyc01g104770, Solyc09g011550,…
indoleacetic acid biosynthetic process	53 out of 1333 genes, 4.0%	585 out of 34727 genes, 1.7%	8.79e-09	0	Solyc07g008560, Solyc06g050500, Solyc12g096830, Solyc02g087350, Solyc06g066590, Solyc10g012370, Solyc03g114180, Solyc09g011510, Solyc02g067690, Solyc10g076240, Solyc02g083880, Solyc07g056500, Solyc02g062890, Solyc08g079440, Solyc06g009020, Solyc09g014820, Solyc02g070280, Solyc01g081270, Solyc01g081310, Solyc03g119660, Solyc04g079860, Solyc08g006330, Solyc09g075330, Solyc09g014860, Solyc09g011550,…
post-embryonic organ development	149 out of 1333 genes, 11.2%	2432 out of 34727 genes, 7.0%	9.38e-09	0	Solyc01g073800, Solyc09g090730, Solyc07g045030, Solyc01g095400, Solyc02g089160, Solyc07g056500, Solyc09g075870, Solyc10g008960, Solyc04g064550, Solyc07g053910, Solyc11g005270, Solyc09g061620, Solyc01g100460, Solyc01g104970, Solyc03g121060, Solyc05g009230, Solyc01g066940, Solyc06g009290, Solyc05g041870, Solyc02g090410, Solyc09g011610, Solyc01g073830, Solyc02g090400, Solyc06g069130, Solyc07g048070,…
chitin catabolic process	14 out of 1333 genes, 1.1%	54 out of 34727 genes, 0.2%	1.08e-08	0	Solyc07g005100, Solyc07g005110, Solyc10g055780, Solyc10g055810, Solyc04g072000, Solyc10g055820, Solyc02g061770, Solyc10g074460, Solyc07g005090, Solyc10g074440, Solyc01g097270, Solyc02g082920, Solyc10g055800, Solyc01g097280
recognition of pollen	23 out of 1333 genes, 1.7%	148 out of 34727 genes, 0.4%	1.2e-08	0	Solyc03g007210, Solyc02g079700, Solyc05g008310, Solyc02g079530, Solyc04g077310, Solyc07g055690, Solyc07g063730, Solyc09g011330, Solyc00g201160, Solyc02g079710, Solyc03g111540, Solyc02g078530, Solyc02g068300, Solyc07g009440, Solyc07g005110, Solyc05g005060, Solyc00g289230, Solyc07g062480, Solyc07g062490, Solyc10g006680, Solyc04g077300, Solyc05g009090, Solyc10g006710
anatomical structure maturation	43 out of 1333 genes, 3.2%	429 out of 34727 genes, 1.2%	1.23e-08	0	Solyc12g006380, Solyc07g014670, Solyc08g008100, Solyc03g080190, Solyc06g076160, Solyc10g012370, Solyc05g051200, Solyc08g007230, Solyc10g083700, Solyc04g009860, Solyc02g092860, Solyc04g007980, Solyc09g066360, Solyc09g089930, Solyc07g049530, Solyc03g005500, Solyc07g049550, Solyc05g005570, Solyc10g078230, Solyc05g005700, Solyc05g047680, Solyc08g008110, Solyc10g078220, Solyc10g086780, Solyc01g081540,…
amino sugar catabolic process	14 out of 1333 genes, 1.1%	55 out of 34727 genes, 0.2%	1.4e-08	0	Solyc07g005100, Solyc07g005110, Solyc10g055780, Solyc10g055810, Solyc04g072000, Solyc10g055820, Solyc02g061770, Solyc10g074460, Solyc07g005090, Solyc10g074440, Solyc01g097270, Solyc02g082920, Solyc10g055800, Solyc01g097280
glucosamine-containing compound catabolic process	14 out of 1333 genes, 1.1%	55 out of 34727 genes, 0.2%	1.4e-08	0	Solyc07g005100, Solyc07g005110, Solyc10g055780, Solyc10g055810, Solyc04g072000, Solyc10g055820, Solyc02g061770, Solyc10g074460, Solyc07g005090, Solyc10g074440, Solyc01g097270, Solyc02g082920, Solyc10g055800, Solyc01g097280
heterocycle catabolic process	118 out of 1333 genes, 8.9%	1813 out of 34727 genes, 5.2%	1.51e-08	0	Solyc05g014390, Solyc12g006380, Solyc06g082010, Solyc06g050500, Solyc08g067610, Solyc02g087350, Solyc02g089630, Solyc06g066590, Solyc10g012370, Solyc03g114180, Solyc04g009860, Solyc02g067690, Solyc08g068330, Solyc05g053760, Solyc08g078070, Solyc09g090470, Solyc04g007980, Solyc05g005190, Solyc07g056500, Solyc02g078400, Solyc09g075020, Solyc09g014820, Solyc01g096930, Solyc05g051530, Solyc01g081270,…
organic acid catabolic process	106 out of 1333 genes, 8.0%	1583 out of 34727 genes, 4.6%	2.04e-08	0	Solyc02g091100, Solyc12g006380, Solyc06g050500, Solyc02g087350, Solyc02g089630, Solyc06g066590, Solyc10g012370, Solyc03g114180, Solyc06g007180, Solyc02g067690, Solyc03g117490, Solyc08g068330, Solyc09g059040, Solyc02g089160, Solyc06g082700, Solyc07g056500, Solyc01g107780, Solyc01g006560, Solyc12g005080, Solyc03g078490, Solyc09g014820, Solyc05g051530, Solyc12g036560, Solyc01g081270, Solyc01g081310,…
carboxylic acid catabolic process	106 out of 1333 genes, 8.0%	1583 out of 34727 genes, 4.6%	2.04e-08	0	Solyc02g091100, Solyc12g006380, Solyc06g050500, Solyc02g087350, Solyc02g089630, Solyc06g066590, Solyc10g012370, Solyc03g114180, Solyc06g007180, Solyc02g067690, Solyc03g117490, Solyc08g068330, Solyc09g059040, Solyc02g089160, Solyc06g082700, Solyc07g056500, Solyc01g107780, Solyc01g006560, Solyc12g005080, Solyc03g078490, Solyc09g014820, Solyc05g051530, Solyc12g036560, Solyc01g081270, Solyc01g081310,…
pollen-pistil interaction	24 out of 1333 genes, 1.8%	165 out of 34727 genes, 0.5%	2.2e-08	0	Solyc03g007210, Solyc02g079700, Solyc05g008310, Solyc02g079530, Solyc04g077310, Solyc07g055690, Solyc07g063730, Solyc09g011330, Solyc00g201160, Solyc02g079710, Solyc03g111540, Solyc02g078530, Solyc07g043310, Solyc02g068300, Solyc07g009440, Solyc07g005110, Solyc05g005060, Solyc00g289230, Solyc07g062480, Solyc07g062490, Solyc10g006680, Solyc04g077300, Solyc05g009090, Solyc10g006710
protein phosphorylation	155 out of 1333 genes, 11.6%	2593 out of 34727 genes, 7.5%	2.3e-08	0	Solyc07g055690, Solyc05g025820, Solyc09g059430, Solyc04g011520, Solyc03g026340, Solyc09g092010, Solyc07g065250, Solyc12g057160, Solyc10g008960, Solyc07g009440, Solyc04g008100, Solyc11g005630, Solyc07g053910, Solyc12g017480, Solyc04g007320, Solyc01g104970, Solyc10g006710, Solyc01g112220, Solyc02g079530, Solyc05g056500, Solyc04g007380, Solyc05g015850, Solyc09g064510, Solyc09g009840, Solyc02g080030,…
leaf senescence	45 out of 1333 genes, 3.4%	471 out of 34727 genes, 1.4%	2.42e-08	0	Solyc09g065890, Solyc02g087090, Solyc03g007230, Solyc06g082010, Solyc03g123780, Solyc07g066330, Solyc09g007730, Solyc04g005610, Solyc07g045030, Solyc11g016930, Solyc08g068330, Solyc08g082110, Solyc09g075910, Solyc10g081980, Solyc08g008280, Solyc11g017470, Solyc02g089060, Solyc03g115610, Solyc05g021090, Solyc12g013620, Solyc01g104970, Solyc05g009720, Solyc11g069220, Solyc04g076220, Solyc02g093050,…
root system development	160 out of 1333 genes, 12.0%	2702 out of 34727 genes, 7.8%	2.47e-08	0	Solyc01g073800, Solyc09g090730, Solyc12g014010, Solyc07g045030, Solyc09g075700, Solyc02g089160, Solyc07g056500, Solyc09g075870, Solyc09g098080, Solyc04g008100, Solyc11g005630, Solyc02g092580, Solyc00g217960, Solyc01g104970, Solyc03g121060, Solyc05g009230, Solyc06g009290, Solyc05g056500, Solyc05g041870, Solyc09g011610, Solyc05g046290, Solyc08g028780, Solyc01g073830, Solyc01g006300, Solyc07g048070,…
root development	160 out of 1333 genes, 12.0%	2702 out of 34727 genes, 7.8%	2.47e-08	0	Solyc01g073800, Solyc09g090730, Solyc12g014010, Solyc07g045030, Solyc09g075700, Solyc02g089160, Solyc07g056500, Solyc09g075870, Solyc09g098080, Solyc04g008100, Solyc11g005630, Solyc02g092580, Solyc00g217960, Solyc01g104970, Solyc03g121060, Solyc05g009230, Solyc06g009290, Solyc05g056500, Solyc05g041870, Solyc09g011610, Solyc05g046290, Solyc08g028780, Solyc01g073830, Solyc01g006300, Solyc07g048070,…
regulation of hormone levels	142 out of 1333 genes, 10.7%	2330 out of 34727 genes, 6.7%	2.99e-08	0	Solyc10g007900, Solyc03g080190, Solyc10g051020, Solyc03g114180, Solyc10g076240, Solyc02g089160, Solyc07g056500, Solyc12g057160, Solyc10g008960, Solyc03g078490, Solyc01g081270, Solyc03g119660, Solyc02g092580, Solyc01g094250, Solyc01g104970, Solyc04g079860, Solyc05g005700, Solyc09g011550, Solyc06g009290, Solyc02g093050, Solyc10g007880, Solyc01g006300, Solyc09g091670, Solyc07g008570, Solyc09g011560,…
pigment biosynthetic process	82 out of 1333 genes, 6.2%	1130 out of 34727 genes, 3.3%	3.08e-08	0	Solyc11g007500, Solyc12g006380, Solyc11g007390, Solyc04g005610, Solyc10g012370, Solyc06g062330, Solyc03g114180, Solyc12g014010, Solyc07g045030, Solyc02g067690, Solyc09g059040, Solyc01g059980, Solyc09g090470, Solyc04g007980, Solyc08g008280, Solyc01g107780, Solyc09g098080, Solyc01g006560, Solyc10g085870, Solyc07g052450, Solyc08g065480, Solyc03g078490, Solyc05g021090, Solyc01g006150, Solyc01g106390,…
auxin metabolic process	59 out of 1333 genes, 4.4%	712 out of 34727 genes, 2.1%	3.28e-08	0	Solyc07g008560, Solyc06g050500, Solyc12g096830, Solyc02g087350, Solyc06g066590, Solyc10g012370, Solyc03g114180, Solyc09g011510, Solyc02g067690, Solyc10g076240, Solyc02g083880, Solyc07g056500, Solyc02g062890, Solyc02g089060, Solyc08g079440, Solyc06g009020, Solyc09g014820, Solyc02g070280, Solyc01g081270, Solyc01g081310, Solyc03g119660, Solyc03g111170, Solyc04g079860, Solyc08g006330, Solyc09g075330,…
developmental process	541 out of 1333 genes, 40.6%	11672 out of 34727 genes, 33.6%	3.46e-08	0	Solyc03g118970, Solyc10g051020, Solyc10g083290, Solyc01g095400, Solyc06g065570, Solyc09g075870, Solyc10g008960, Solyc11g011050, Solyc01g066940, Solyc07g056390, Solyc10g007880, Solyc02g090410, Solyc09g011610, Solyc01g005410, Solyc08g062360, Solyc04g012050, Solyc01g008800, Solyc04g063280, Solyc06g072460, Solyc06g035960, Solyc10g007930, Solyc02g070110, Solyc07g014670, Solyc11g018800, Solyc09g011330,…
chitin metabolic process	16 out of 1333 genes, 1.2%	78 out of 34727 genes, 0.2%	3.7e-08	0	Solyc07g008140, Solyc01g087870, Solyc07g005090, Solyc10g055800, Solyc07g005100, Solyc07g005110, Solyc10g055780, Solyc10g055810, Solyc10g055820, Solyc04g072000, Solyc02g061770, Solyc10g074460, Solyc10g074440, Solyc02g082920, Solyc01g097270, Solyc01g097280
gluconeogenesis	46 out of 1333 genes, 3.5%	496 out of 34727 genes, 1.4%	4.16e-08	0	Solyc03g120260, Solyc08g044270, Solyc10g012370, Solyc01g067740, Solyc08g068330, Solyc10g076510, Solyc06g076020, Solyc07g056500, Solyc06g005150, Solyc11g008380, Solyc07g017860, Solyc06g009020, Solyc10g085020, Solyc08g080130, Solyc01g060130, Solyc01g081270, Solyc01g081310, Solyc11g010500, Solyc05g014480, Solyc11g066100, Solyc01g104770, Solyc09g011550, Solyc09g009390, Solyc07g056470, Solyc05g046340,…
phytoalexin biosynthetic process	25 out of 1333 genes, 1.9%	185 out of 34727 genes, 0.5%	5.04e-08	0	Solyc04g005610, Solyc06g076160, Solyc04g009440, Solyc02g077520, Solyc08g079420, Solyc05g015850, Solyc07g045030, Solyc01g094960, Solyc12g042480, Solyc03g112030, Solyc02g071130, Solyc11g017470, Solyc05g007770, Solyc05g021090, Solyc02g069960, Solyc04g083140, Solyc07g056280, Solyc12g056600, Solyc12g013620, Solyc01g107390, Solyc11g007980, Solyc07g006890, Solyc11g072630, Solyc09g014990, Solyc06g066370
killing of cells of other organism	27 out of 1333 genes, 2.0%	212 out of 34727 genes, 0.6%	5.28e-08	0	Solyc11g044400, Solyc00g174330, Solyc03g020030, Solyc11g044390, Solyc00g174340, Solyc08g080650, Solyc01g106620, Solyc03g020050, Solyc10g055800, Solyc08g080670, Solyc08g080620, Solyc10g055780, Solyc03g020040, Solyc10g055810, Solyc04g072000, Solyc10g055820, Solyc09g007010, Solyc02g061770, Solyc10g075150, Solyc10g074460, Solyc01g097240, Solyc09g075330, Solyc08g080660, Solyc10g074440, Solyc01g097270,…
disruption of cells of other organism	27 out of 1333 genes, 2.0%	212 out of 34727 genes, 0.6%	5.28e-08	0	Solyc11g044400, Solyc00g174330, Solyc03g020030, Solyc11g044390, Solyc00g174340, Solyc08g080650, Solyc01g106620, Solyc03g020050, Solyc10g055800, Solyc08g080670, Solyc08g080620, Solyc10g055780, Solyc03g020040, Solyc10g055810, Solyc04g072000, Solyc10g055820, Solyc09g007010, Solyc02g061770, Solyc10g075150, Solyc10g074460, Solyc01g097240, Solyc09g075330, Solyc08g080660, Solyc10g074440, Solyc01g097270,…
response to ozone	32 out of 1333 genes, 2.4%	283 out of 34727 genes, 0.8%	5.65e-08	0	Solyc01g007960, Solyc01g009680, Solyc07g055630, Solyc08g067610, Solyc07g066260, Solyc01g067740, Solyc01g005750, Solyc08g082110, Solyc02g086590, Solyc08g008280, Solyc01g006560, Solyc10g005950, Solyc05g013750, Solyc04g007320, Solyc06g051540, Solyc05g016690, Solyc09g091660, Solyc06g073830, Solyc02g078530, Solyc09g091670, Solyc11g008820, Solyc08g067620, Solyc11g071740, Solyc05g005050, Solyc01g008800,…
fruit development	185 out of 1333 genes, 13.9%	3278 out of 34727 genes, 9.4%	5.72e-08	0	Solyc12g006380, Solyc03g118970, Solyc08g008100, Solyc03g080190, Solyc05g025820, Solyc10g083700, Solyc04g011520, Solyc07g045030, Solyc08g079890, Solyc09g066360, Solyc02g089160, Solyc02g086950, Solyc11g005630, Solyc01g111500, Solyc03g078490, Solyc04g064550, Solyc12g005640, Solyc11g011050, Solyc01g104970, Solyc05g009230, Solyc01g112220, Solyc06g009290, Solyc02g093050, Solyc02g080890, Solyc01g095080,…
cellular nitrogen compound catabolic process	117 out of 1333 genes, 8.8%	1839 out of 34727 genes, 5.3%	5.95e-08	0	Solyc05g014390, Solyc12g006380, Solyc06g082010, Solyc06g050500, Solyc08g067610, Solyc02g087350, Solyc06g066590, Solyc10g012370, Solyc03g114180, Solyc04g009860, Solyc02g067690, Solyc05g053760, Solyc08g078070, Solyc09g090470, Solyc04g007980, Solyc05g005190, Solyc07g056500, Solyc02g078400, Solyc09g075020, Solyc09g014820, Solyc01g096930, Solyc05g051530, Solyc09g090430, Solyc01g081270, Solyc01g081310,…
response to absence of light	28 out of 1333 genes, 2.1%	227 out of 34727 genes, 0.7%	6.01e-08	0	Solyc01g009780, Solyc06g082010, Solyc03g117950, Solyc03g123780, Solyc05g053230, Solyc11g011180, Solyc03g116700, Solyc02g084930, Solyc07g008140, Solyc02g080890, Solyc06g073830, Solyc06g007180, Solyc07g008110, Solyc06g071810, Solyc04g058170, Solyc02g032950, Solyc05g007110, Solyc02g089160, Solyc03g116630, Solyc07g008120, Solyc03g116890, Solyc02g085360, Solyc01g008140, Solyc01g008500, Solyc03g034150,…
fruit ripening	40 out of 1333 genes, 3.0%	406 out of 34727 genes, 1.2%	6.29e-08	0	Solyc12g006380, Solyc07g014670, Solyc08g008100, Solyc03g080190, Solyc06g076160, Solyc10g012370, Solyc05g051200, Solyc08g007230, Solyc10g083700, Solyc04g009860, Solyc02g092860, Solyc04g007980, Solyc09g066360, Solyc09g089930, Solyc07g049530, Solyc03g005500, Solyc07g049550, Solyc05g005570, Solyc10g078230, Solyc05g047680, Solyc08g008110, Solyc10g078220, Solyc10g086780, Solyc08g079420, Solyc01g095080,…
hexose biosynthetic process	46 out of 1333 genes, 3.5%	503 out of 34727 genes, 1.4%	6.32e-08	0	Solyc03g120260, Solyc08g044270, Solyc10g012370, Solyc01g067740, Solyc08g068330, Solyc10g076510, Solyc06g076020, Solyc07g056500, Solyc06g005150, Solyc11g008380, Solyc07g017860, Solyc06g009020, Solyc10g085020, Solyc08g080130, Solyc01g060130, Solyc01g081270, Solyc01g081310, Solyc11g010500, Solyc05g014480, Solyc11g066100, Solyc01g104770, Solyc09g011550, Solyc09g009390, Solyc07g056470, Solyc05g046340,…
amino acid import	49 out of 1333 genes, 3.7%	554 out of 34727 genes, 1.6%	6.69e-08	0	Solyc05g014390, Solyc11g066800, Solyc03g083470, Solyc06g082010, Solyc03g096390, Solyc06g069570, Solyc02g079220, Solyc09g090730, Solyc02g093860, Solyc03g026340, Solyc02g032950, Solyc07g065250, Solyc10g055740, Solyc02g062890, Solyc02g093870, Solyc03g116890, Solyc05g013750, Solyc10g081850, Solyc10g074570, Solyc09g075020, Solyc01g096930, Solyc02g070280, Solyc04g005160, Solyc09g098070, Solyc07g056110,…
carbohydrate catabolic process	123 out of 1333 genes, 9.2%	1967 out of 34727 genes, 5.7%	6.89e-08	0	Solyc02g078900, Solyc07g006500, Solyc07g055630, Solyc10g012370, Solyc10g083290, Solyc03g117490, Solyc06g008890, Solyc01g067740, Solyc08g007130, Solyc06g076020, Solyc07g044960, Solyc07g056500, Solyc07g049530, Solyc07g052450, Solyc08g065480, Solyc04g064550, Solyc07g049550, Solyc04g005160, Solyc01g081270, Solyc01g081310, Solyc02g072150, Solyc12g056600, Solyc04g072000, Solyc09g075330, Solyc11g072630,…
Golgi vesicle transport	92 out of 1333 genes, 6.9%	1352 out of 34727 genes, 3.9%	8.87e-08	0	Solyc05g014390, Solyc11g066800, Solyc03g083470, Solyc06g082010, Solyc09g089630, Solyc09g090730, Solyc03g026340, Solyc08g078070, Solyc09g090470, Solyc11g008390, Solyc05g005190, Solyc07g065250, Solyc04g011480, Solyc04g008100, Solyc05g013750, Solyc09g075020, Solyc10g081850, Solyc01g096930, Solyc04g005160, Solyc09g061620, Solyc03g082690, Solyc01g066940, Solyc06g009290, Solyc08g082460, Solyc06g051540,…
cell killing	27 out of 1333 genes, 2.0%	218 out of 34727 genes, 0.6%	9.45e-08	0	Solyc11g044400, Solyc00g174330, Solyc03g020030, Solyc11g044390, Solyc00g174340, Solyc08g080650, Solyc01g106620, Solyc03g020050, Solyc10g055800, Solyc08g080670, Solyc08g080620, Solyc10g055780, Solyc03g020040, Solyc10g055810, Solyc04g072000, Solyc10g055820, Solyc09g007010, Solyc02g061770, Solyc10g075150, Solyc10g074460, Solyc01g097240, Solyc09g075330, Solyc08g080660, Solyc10g074440, Solyc01g097270,…
phytoalexin metabolic process	25 out of 1333 genes, 1.9%	191 out of 34727 genes, 0.6%	9.51e-08	0	Solyc04g005610, Solyc06g076160, Solyc04g009440, Solyc02g077520, Solyc08g079420, Solyc05g015850, Solyc07g045030, Solyc01g094960, Solyc12g042480, Solyc03g112030, Solyc02g071130, Solyc11g017470, Solyc05g007770, Solyc05g021090, Solyc02g069960, Solyc04g083140, Solyc07g056280, Solyc12g056600, Solyc12g013620, Solyc01g107390, Solyc11g007980, Solyc07g006890, Solyc11g072630, Solyc09g014990, Solyc06g066370
multicellular organismal development	513 out of 1333 genes, 38.5%	11056 out of 34727 genes, 31.8%	9.73e-08	0	Solyc03g118970, Solyc10g083290, Solyc01g095400, Solyc06g065570, Solyc09g075870, Solyc10g008960, Solyc11g011050, Solyc01g066940, Solyc02g090410, Solyc09g011610, Solyc01g005410, Solyc08g062360, Solyc04g012050, Solyc01g008800, Solyc04g063280, Solyc06g072460, Solyc06g035960, Solyc07g014670, Solyc11g018800, Solyc09g011330, Solyc05g007460, Solyc10g081980, Solyc02g031790, Solyc10g078430, Solyc11g017470,…
proteasome core complex assembly	18 out of 1333 genes, 1.4%	105 out of 34727 genes, 0.3%	9.88e-08	0	Solyc07g056470, Solyc06g036420, Solyc09g011610, Solyc07g056510, Solyc08g068330, Solyc09g011520, Solyc07g043310, Solyc07g056500, Solyc09g011560, Solyc06g036410, Solyc09g011590, Solyc01g060130, Solyc01g081270, Solyc01g081310, Solyc09g011620, Solyc07g056480, Solyc09g011550, Solyc01g098910
monosaccharide metabolic process	113 out of 1333 genes, 8.5%	1781 out of 34727 genes, 5.1%	1.16e-07	0	Solyc02g078900, Solyc07g006500, Solyc10g012370, Solyc03g117490, Solyc01g067740, Solyc08g068330, Solyc06g076020, Solyc07g044960, Solyc07g056500, Solyc07g049530, Solyc07g052450, Solyc08g065480, Solyc07g017860, Solyc04g064550, Solyc07g049550, Solyc04g005160, Solyc01g081270, Solyc01g081310, Solyc11g010500, Solyc02g072150, Solyc11g072630, Solyc09g011550, Solyc10g081560, Solyc09g013150, Solyc01g086960,…
auxin biosynthetic process	53 out of 1333 genes, 4.0%	633 out of 34727 genes, 1.8%	1.17e-07	0	Solyc07g008560, Solyc06g050500, Solyc12g096830, Solyc02g087350, Solyc06g066590, Solyc10g012370, Solyc03g114180, Solyc09g011510, Solyc02g067690, Solyc10g076240, Solyc02g083880, Solyc07g056500, Solyc02g062890, Solyc08g079440, Solyc06g009020, Solyc09g014820, Solyc02g070280, Solyc01g081270, Solyc01g081310, Solyc03g119660, Solyc04g079860, Solyc08g006330, Solyc09g075330, Solyc09g014860, Solyc09g011550,…
regulation of secondary metabolite biosynthetic process	76 out of 1333 genes, 5.7%	1055 out of 34727 genes, 3.0%	1.32e-07	0	Solyc12g006380, Solyc08g067610, Solyc05g025820, Solyc03g114180, Solyc05g052670, Solyc04g009860, Solyc07g045030, Solyc03g026340, Solyc04g007980, Solyc01g111500, Solyc05g021090, Solyc10g081850, Solyc12g005640, Solyc01g096930, Solyc01g106500, Solyc09g061620, Solyc10g078230, Solyc11g011050, Solyc01g104970, Solyc03g121060, Solyc05g009230, Solyc01g066940, Solyc09g014280, Solyc05g047680, Solyc01g086960,…
vesicle-mediated transport	165 out of 1333 genes, 12.4%	2887 out of 34727 genes, 8.3%	1.49e-07	0	Solyc05g014390, Solyc07g008000, Solyc07g042510, Solyc09g089630, Solyc09g090730, Solyc06g007180, Solyc03g026340, Solyc03g097840, Solyc09g090470, Solyc06g076020, Solyc05g005190, Solyc07g065250, Solyc04g011480, Solyc04g008100, Solyc12g005080, Solyc05g013750, Solyc09g075020, Solyc10g081850, Solyc12g017480, Solyc09g061620, Solyc01g100460, Solyc04g009870, Solyc01g066940, Solyc06g009290, Solyc05g046340,…
post-embryonic development	307 out of 1333 genes, 23.0%	6108 out of 34727 genes, 17.6%	1.58e-07	0	Solyc03g118970, Solyc07g055690, Solyc03g080190, Solyc01g095400, Solyc04g058170, Solyc09g075870, Solyc10g008960, Solyc11g005630, Solyc04g064550, Solyc05g013750, Solyc01g100460, Solyc02g092580, Solyc11g011050, Solyc01g066940, Solyc01g112220, Solyc06g009290, Solyc05g041870, Solyc02g090410, Solyc09g011610, Solyc01g005410, Solyc03g007890, Solyc01g006300, Solyc08g062360, Solyc04g079240, Solyc01g008140,…
heterocycle biosynthetic process	132 out of 1333 genes, 9.9%	2186 out of 34727 genes, 6.3%	1.6e-07	0	Solyc03g114180, Solyc07g045030, Solyc09g059040, Solyc10g076240, Solyc07g056500, Solyc10g008960, Solyc08g065480, Solyc12g017480, Solyc01g081270, Solyc03g119660, Solyc04g079860, Solyc07g006890, Solyc09g011550, Solyc09g014280, Solyc08g066020, Solyc05g015850, Solyc07g008570, Solyc09g011560, Solyc01g008140, Solyc02g069960, Solyc07g056280, Solyc07g056480, Solyc12g013960, Solyc06g066370, Solyc05g013710,…
carbohydrate biosynthetic process	148 out of 1333 genes, 11.1%	2526 out of 34727 genes, 7.3%	1.66e-07	0	Solyc05g014390, Solyc10g083290, Solyc07g045030, Solyc11g066320, Solyc01g067740, Solyc06g076020, Solyc07g056500, Solyc08g065480, Solyc04g064550, Solyc04g072640, Solyc01g081270, Solyc02g072150, Solyc01g104970, Solyc04g079860, Solyc09g011550, Solyc06g009290, Solyc05g046340, Solyc09g011610, Solyc04g011450, Solyc06g069130, Solyc09g011560, Solyc01g008140, Solyc02g069960, Solyc03g112340, Solyc07g056480,…
regulation of metabolic process	451 out of 1333 genes, 33.8%	9569 out of 34727 genes, 27.6%	1.68e-07	0	Solyc07g008000, Solyc12g006380, Solyc07g055690, Solyc08g008100, Solyc03g080190, Solyc08g006470, Solyc01g067740, Solyc09g059040, Solyc04g058170, Solyc08g021870, Solyc09g066360, Solyc10g008960, Solyc03g006490, Solyc11g005630, Solyc04g064550, Solyc05g013750, Solyc01g100460, Solyc02g072150, Solyc11g011050, Solyc09g011550, Solyc01g066940, Solyc09g013150, Solyc09g014280, Solyc01g086960, Solyc02g090410,…
glucose metabolic process	103 out of 1333 genes, 7.7%	1591 out of 34727 genes, 4.6%	1.69e-07	0	Solyc02g078900, Solyc07g006500, Solyc10g012370, Solyc03g117490, Solyc01g067740, Solyc08g068330, Solyc06g076020, Solyc07g044960, Solyc07g056500, Solyc07g049530, Solyc07g052450, Solyc08g065480, Solyc07g017860, Solyc04g064550, Solyc07g049550, Solyc04g005160, Solyc01g081270, Solyc01g081310, Solyc11g010500, Solyc02g072150, Solyc11g072630, Solyc09g011550, Solyc10g081560, Solyc09g013150, Solyc01g086960,…
response to light stimulus	226 out of 1333 genes, 17.0%	4254 out of 34727 genes, 12.2%	1.99e-07	0	Solyc11g007500, Solyc10g007900, Solyc01g079610, Solyc10g051020, Solyc06g007180, Solyc07g045030, Solyc01g067740, Solyc01g095400, Solyc09g059040, Solyc04g058170, Solyc06g076020, Solyc09g066360, Solyc02g089160, Solyc07g056500, Solyc07g065250, Solyc03g005470, Solyc07g052450, Solyc01g111500, Solyc04g064550, Solyc05g013750, Solyc12g005640, Solyc01g006150, Solyc01g094250, Solyc11g011050, Solyc01g104970,…
induced systemic resistance, jasmonic acid mediated signaling pathway	18 out of 1333 genes, 1.4%	111 out of 34727 genes, 0.3%	2.36e-07	0	Solyc05g051200, Solyc08g007230, Solyc01g094960, Solyc08g082110, Solyc02g077370, Solyc04g051360, Solyc09g066360, Solyc09g089930, Solyc08g008280, Solyc04g012050, Solyc05g052050, Solyc08g078170, Solyc03g005500, Solyc04g071770, Solyc09g089910, Solyc08g078180, Solyc11g072630, Solyc03g007380
coumarin metabolic process	47 out of 1333 genes, 3.5%	544 out of 34727 genes, 1.6%	2.45e-07	0	Solyc07g014670, Solyc03g116700, Solyc10g012370, Solyc05g056080, Solyc03g114180, Solyc05g052670, Solyc02g092860, Solyc07g049530, Solyc09g090130, Solyc01g111500, Solyc06g065560, Solyc06g009020, Solyc07g049550, Solyc12g005640, Solyc10g078230, Solyc11g011050, Solyc04g078660, Solyc08g006330, Solyc05g009230, Solyc09g014280, Solyc05g047680, Solyc11g007490, Solyc04g016230, Solyc09g009390, Solyc03g093930,…
coumarin biosynthetic process	47 out of 1333 genes, 3.5%	544 out of 34727 genes, 1.6%	2.45e-07	0	Solyc07g014670, Solyc03g116700, Solyc10g012370, Solyc05g056080, Solyc03g114180, Solyc05g052670, Solyc02g092860, Solyc07g049530, Solyc09g090130, Solyc01g111500, Solyc06g065560, Solyc06g009020, Solyc07g049550, Solyc12g005640, Solyc10g078230, Solyc11g011050, Solyc04g078660, Solyc08g006330, Solyc05g009230, Solyc09g014280, Solyc05g047680, Solyc11g007490, Solyc04g016230, Solyc09g009390, Solyc03g093930,…
protein acylation	64 out of 1333 genes, 4.8%	849 out of 34727 genes, 2.4%	2.74e-07	0	Solyc08g082610, Solyc11g066800, Solyc07g055630, Solyc05g025820, Solyc03g026340, Solyc01g007050, Solyc08g078070, Solyc11g008390, Solyc02g086590, Solyc05g005190, Solyc06g065570, Solyc04g008100, Solyc11g005630, Solyc05g013750, Solyc01g007040, Solyc02g079230, Solyc03g082690, Solyc05g056500, Solyc06g076100, Solyc05g018180, Solyc07g049180, Solyc02g080070, Solyc04g077850, Solyc01g008800, Solyc05g051570,…
glycoside metabolic process	79 out of 1333 genes, 5.9%	1134 out of 34727 genes, 3.3%	2.91e-07	0	Solyc12g006380, Solyc06g050500, Solyc07g006500, Solyc03g119240, Solyc04g005610, Solyc08g067610, Solyc10g012370, Solyc12g088040, Solyc10g083290, Solyc04g009860, Solyc07g045030, Solyc03g044790, Solyc06g008890, Solyc09g090470, Solyc04g007980, Solyc09g056430, Solyc08g065480, Solyc01g111500, Solyc03g078490, Solyc05g021090, Solyc12g005640, Solyc02g072150, Solyc11g011050, Solyc05g009230, Solyc08g082460,…
developmental maturation	145 out of 1333 genes, 10.9%	2488 out of 34727 genes, 7.2%	3.06e-07	0	Solyc12g006380, Solyc08g008100, Solyc03g080190, Solyc10g083700, Solyc12g014010, Solyc09g066360, Solyc09g075700, Solyc02g089160, Solyc09g098080, Solyc07g052450, Solyc04g008100, Solyc11g005630, Solyc01g104970, Solyc05g005700, Solyc06g009290, Solyc05g056500, Solyc05g046290, Solyc08g028780, Solyc01g095080, Solyc01g008140, Solyc03g112340, Solyc03g005130, Solyc07g040890, Solyc04g076680, Solyc01g095970,…
regulation of secondary metabolic process	84 out of 1333 genes, 6.3%	1233 out of 34727 genes, 3.6%	3.11e-07	0	Solyc12g006380, Solyc08g067610, Solyc05g025820, Solyc03g114180, Solyc05g052670, Solyc04g009860, Solyc07g045030, Solyc03g026340, Solyc04g007980, Solyc01g111500, Solyc05g021090, Solyc10g081850, Solyc12g005640, Solyc01g096930, Solyc01g106500, Solyc09g061620, Solyc12g056600, Solyc10g078230, Solyc11g011050, Solyc01g104970, Solyc05g009720, Solyc03g121060, Solyc05g009230, Solyc01g066940, Solyc09g014280,…
cell recognition	23 out of 1333 genes, 1.7%	176 out of 34727 genes, 0.5%	3.15e-07	0	Solyc03g007210, Solyc02g079700, Solyc05g008310, Solyc02g079530, Solyc04g077310, Solyc07g055690, Solyc07g063730, Solyc09g011330, Solyc00g201160, Solyc02g079710, Solyc03g111540, Solyc02g078530, Solyc02g068300, Solyc07g009440, Solyc07g005110, Solyc05g005060, Solyc00g289230, Solyc07g062480, Solyc07g062490, Solyc10g006680, Solyc04g077300, Solyc05g009090, Solyc10g006710
hexose metabolic process	106 out of 1333 genes, 8.0%	1676 out of 34727 genes, 4.8%	3.41e-07	0	Solyc02g078900, Solyc07g006500, Solyc10g012370, Solyc03g117490, Solyc01g067740, Solyc08g068330, Solyc06g076020, Solyc07g044960, Solyc07g056500, Solyc07g049530, Solyc07g052450, Solyc08g065480, Solyc07g017860, Solyc04g064550, Solyc07g049550, Solyc04g005160, Solyc01g081270, Solyc01g081310, Solyc11g010500, Solyc02g072150, Solyc11g072630, Solyc09g011550, Solyc10g081560, Solyc09g013150, Solyc01g086960,…
camalexin biosynthetic process	21 out of 1333 genes, 1.6%	151 out of 34727 genes, 0.4%	3.56e-07	0	Solyc04g005610, Solyc06g076160, Solyc04g009440, Solyc08g079420, Solyc05g015850, Solyc07g045030, Solyc01g094960, Solyc12g042480, Solyc03g112030, Solyc02g071130, Solyc11g017470, Solyc05g007770, Solyc05g021090, Solyc02g069960, Solyc07g056280, Solyc12g013620, Solyc01g107390, Solyc07g006890, Solyc11g072630, Solyc09g014990, Solyc06g066370
camalexin metabolic process	21 out of 1333 genes, 1.6%	151 out of 34727 genes, 0.4%	3.56e-07	0	Solyc04g005610, Solyc06g076160, Solyc04g009440, Solyc08g079420, Solyc05g015850, Solyc07g045030, Solyc01g094960, Solyc12g042480, Solyc03g112030, Solyc02g071130, Solyc11g017470, Solyc05g007770, Solyc05g021090, Solyc02g069960, Solyc07g056280, Solyc12g013620, Solyc01g107390, Solyc07g006890, Solyc11g072630, Solyc09g014990, Solyc06g066370
positive regulation of flavonoid biosynthetic process	55 out of 1333 genes, 4.1%	692 out of 34727 genes, 2.0%	3.65e-07	0	Solyc03g123780, Solyc07g014670, Solyc08g067610, Solyc03g096390, Solyc05g025820, Solyc03g114180, Solyc05g052670, Solyc03g026340, Solyc02g092860, Solyc02g083850, Solyc05g021090, Solyc10g081850, Solyc01g096930, Solyc09g061620, Solyc06g062920, Solyc10g078230, Solyc01g104970, Solyc04g078660, Solyc03g121060, Solyc03g113390, Solyc04g025530, Solyc08g006330, Solyc09g010230, Solyc01g066940, Solyc09g014280,…
positive regulation of secondary metabolite biosynthetic process	55 out of 1333 genes, 4.1%	692 out of 34727 genes, 2.0%	3.65e-07	0	Solyc03g123780, Solyc07g014670, Solyc08g067610, Solyc03g096390, Solyc05g025820, Solyc03g114180, Solyc05g052670, Solyc03g026340, Solyc02g092860, Solyc02g083850, Solyc05g021090, Solyc10g081850, Solyc01g096930, Solyc09g061620, Solyc06g062920, Solyc10g078230, Solyc01g104970, Solyc04g078660, Solyc03g121060, Solyc03g113390, Solyc04g025530, Solyc08g006330, Solyc09g010230, Solyc01g066940, Solyc09g014280,…
jasmonic acid and ethylene-dependent systemic resistance, ethylene mediated signaling pathway	12 out of 1333 genes, 0.9%	51 out of 34727 genes, 0.1%	3.86e-07	0	Solyc10g055780, Solyc10g055810, Solyc10g055820, Solyc04g072000, Solyc02g061770, Solyc10g074460, Solyc10g074440, Solyc06g065010, Solyc01g097270, Solyc02g082920, Solyc10g055800, Solyc01g097280
indole phytoalexin biosynthetic process	21 out of 1333 genes, 1.6%	152 out of 34727 genes, 0.4%	3.98e-07	0	Solyc04g005610, Solyc06g076160, Solyc04g009440, Solyc08g079420, Solyc05g015850, Solyc07g045030, Solyc01g094960, Solyc12g042480, Solyc03g112030, Solyc02g071130, Solyc11g017470, Solyc05g007770, Solyc05g021090, Solyc02g069960, Solyc07g056280, Solyc12g013620, Solyc01g107390, Solyc07g006890, Solyc11g072630, Solyc09g014990, Solyc06g066370
indole phytoalexin metabolic process	21 out of 1333 genes, 1.6%	152 out of 34727 genes, 0.4%	3.98e-07	0	Solyc04g005610, Solyc06g076160, Solyc04g009440, Solyc08g079420, Solyc05g015850, Solyc07g045030, Solyc01g094960, Solyc12g042480, Solyc03g112030, Solyc02g071130, Solyc11g017470, Solyc05g007770, Solyc05g021090, Solyc02g069960, Solyc07g056280, Solyc12g013620, Solyc01g107390, Solyc07g006890, Solyc11g072630, Solyc09g014990, Solyc06g066370
glycolysis	60 out of 1333 genes, 4.5%	785 out of 34727 genes, 2.3%	4.08e-07	0	Solyc08g044270, Solyc10g012370, Solyc03g117490, Solyc09g005690, Solyc01g067740, Solyc01g094960, Solyc06g076020, Solyc06g011350, Solyc07g056500, Solyc06g005150, Solyc07g049530, Solyc01g096420, Solyc04g064550, Solyc06g009020, Solyc07g049550, Solyc10g085020, Solyc08g080130, Solyc01g060130, Solyc01g081270, Solyc01g081310, Solyc05g014480, Solyc04g011350, Solyc11g066100, Solyc11g072630, Solyc09g011550,…
monosaccharide catabolic process	93 out of 1333 genes, 7.0%	1422 out of 34727 genes, 4.1%	4.41e-07	0	Solyc02g078900, Solyc07g006500, Solyc10g012370, Solyc03g117490, Solyc01g067740, Solyc06g076020, Solyc07g044960, Solyc07g056500, Solyc07g049530, Solyc07g052450, Solyc08g065480, Solyc04g064550, Solyc07g049550, Solyc04g005160, Solyc01g081270, Solyc01g081310, Solyc02g072150, Solyc11g072630, Solyc09g011550, Solyc10g081560, Solyc09g013150, Solyc01g086960, Solyc12g044940, Solyc06g051540, Solyc09g009390,…
regulation of flavonoid biosynthetic process	66 out of 1333 genes, 5.0%	899 out of 34727 genes, 2.6%	4.6e-07	0	Solyc08g067610, Solyc05g025820, Solyc03g114180, Solyc05g052670, Solyc07g045030, Solyc03g026340, Solyc05g021090, Solyc10g081850, Solyc01g096930, Solyc01g106500, Solyc09g061620, Solyc10g078230, Solyc01g104970, Solyc03g121060, Solyc01g066940, Solyc09g014280, Solyc05g047680, Solyc01g086960, Solyc09g097960, Solyc09g091660, Solyc10g078220, Solyc11g010780, Solyc10g079930, Solyc02g085010, Solyc09g091670,…
aminoglycan catabolic process	14 out of 1333 genes, 1.1%	72 out of 34727 genes, 0.2%	5.24e-07	6e-05	Solyc07g005100, Solyc07g005110, Solyc10g055780, Solyc10g055810, Solyc04g072000, Solyc10g055820, Solyc02g061770, Solyc10g074460, Solyc07g005090, Solyc10g074440, Solyc01g097270, Solyc02g082920, Solyc10g055800, Solyc01g097280
response to zinc ion	48 out of 1333 genes, 3.6%	578 out of 34727 genes, 1.7%	5.8e-07	6e-05	Solyc10g080770, Solyc12g006380, Solyc01g007960, Solyc10g012370, Solyc09g011510, Solyc04g009860, Solyc03g123680, Solyc04g007980, Solyc02g032950, Solyc10g084960, Solyc03g116890, Solyc01g096720, Solyc06g009020, Solyc12g036560, Solyc01g081310, Solyc02g067700, Solyc05g009720, Solyc08g067360, Solyc09g011550, Solyc04g074790, Solyc09g009390, Solyc02g093050, Solyc12g087860, Solyc02g080890, Solyc09g011610,…
xenobiotic metabolic process	22 out of 1333 genes, 1.7%	171 out of 34727 genes, 0.5%	7.4e-07	6e-05	Solyc04g016230, Solyc09g009390, Solyc08g006410, Solyc10g007880, Solyc10g007900, Solyc11g007460, Solyc03g114180, Solyc10g079930, Solyc11g010780, Solyc03g083010, Solyc02g081430, Solyc04g081530, Solyc01g095620, Solyc11g071830, Solyc10g084400, Solyc08g082280, Solyc01g099910, Solyc08g006330, Solyc05g005700, Solyc10g007930, Solyc11g007490, Solyc12g007030
cellular response to xenobiotic stimulus	22 out of 1333 genes, 1.7%	171 out of 34727 genes, 0.5%	7.4e-07	6e-05	Solyc04g016230, Solyc09g009390, Solyc08g006410, Solyc10g007880, Solyc10g007900, Solyc11g007460, Solyc03g114180, Solyc10g079930, Solyc11g010780, Solyc03g083010, Solyc02g081430, Solyc04g081530, Solyc01g095620, Solyc11g071830, Solyc10g084400, Solyc08g082280, Solyc01g099910, Solyc08g006330, Solyc05g005700, Solyc10g007930, Solyc11g007490, Solyc12g007030
ethanolamine metabolic process	11 out of 1333 genes, 0.8%	45 out of 34727 genes, 0.1%	7.8e-07	6e-05	Solyc05g007330, Solyc08g068600, Solyc08g068680, Solyc01g104880, Solyc08g068610, Solyc08g068630, Solyc04g072020, Solyc12g062790, Solyc08g068670, Solyc08g068640, Solyc08g006740
steroid metabolic process	76 out of 1333 genes, 5.7%	1106 out of 34727 genes, 3.2%	8.27e-07	6e-05	Solyc12g006380, Solyc10g007900, Solyc03g080190, Solyc02g087350, Solyc10g051020, Solyc03g114180, Solyc04g009860, Solyc02g067690, Solyc09g090470, Solyc04g007980, Solyc06g007930, Solyc09g075700, Solyc02g089160, Solyc01g107780, Solyc12g057160, Solyc09g075680, Solyc10g008960, Solyc10g085870, Solyc09g075020, Solyc10g081850, Solyc07g062500, Solyc02g092580, Solyc12g009760, Solyc12g056600, Solyc01g094250,…
response to molecule of bacterial origin	57 out of 1333 genes, 4.3%	747 out of 34727 genes, 2.2%	8.35e-07	6e-05	Solyc05g014390, Solyc02g079700, Solyc03g083470, Solyc03g123780, Solyc09g007730, Solyc11g007420, Solyc09g059430, Solyc06g008890, Solyc09g011330, Solyc11g016930, Solyc06g076910, Solyc09g075910, Solyc02g032950, Solyc02g031790, Solyc07g049190, Solyc08g016210, Solyc10g008960, Solyc03g116890, Solyc11g005630, Solyc03g115610, Solyc05g013750, Solyc01g106500, Solyc01g104970, Solyc01g107390, Solyc05g009090,…
cell death	99 out of 1333 genes, 7.4%	1566 out of 34727 genes, 4.5%	8.63e-07	6e-05	Solyc03g043900, Solyc09g007730, Solyc07g055630, Solyc09g059430, Solyc08g082110, Solyc02g086590, Solyc08g008280, Solyc10g005950, Solyc11g005630, Solyc04g007320, Solyc01g100460, Solyc04g072000, Solyc01g104970, Solyc01g107390, Solyc11g069220, Solyc05g007640, Solyc11g072630, Solyc11g072930, Solyc01g097270, Solyc11g006540, Solyc02g093050, Solyc01g009810, Solyc09g007630, Solyc05g050350, Solyc10g054930,…
death	99 out of 1333 genes, 7.4%	1566 out of 34727 genes, 4.5%	8.63e-07	6e-05	Solyc03g043900, Solyc09g007730, Solyc07g055630, Solyc09g059430, Solyc08g082110, Solyc02g086590, Solyc08g008280, Solyc10g005950, Solyc11g005630, Solyc04g007320, Solyc01g100460, Solyc04g072000, Solyc01g104970, Solyc01g107390, Solyc11g069220, Solyc05g007640, Solyc11g072630, Solyc11g072930, Solyc01g097270, Solyc11g006540, Solyc02g093050, Solyc01g009810, Solyc09g007630, Solyc05g050350, Solyc10g054930,…
pollination	101 out of 1333 genes, 7.6%	1607 out of 34727 genes, 4.6%	8.67e-07	6e-05	Solyc02g079700, Solyc02g071870, Solyc02g082250, Solyc07g055690, Solyc07g063730, Solyc03g116700, Solyc10g083290, Solyc03g026340, Solyc02g079710, Solyc08g078070, Solyc08g082110, Solyc09g090470, Solyc09g075700, Solyc06g082700, Solyc01g105630, Solyc09g075680, Solyc10g008960, Solyc07g009440, Solyc11g005630, Solyc10g081850, Solyc01g106500, Solyc02g092580, Solyc07g062490, Solyc11g069220, Solyc06g053930,…
hexose catabolic process	91 out of 1333 genes, 6.8%	1409 out of 34727 genes, 4.1%	1e-06	6e-05	Solyc02g078900, Solyc07g006500, Solyc10g012370, Solyc03g117490, Solyc01g067740, Solyc06g076020, Solyc07g044960, Solyc07g056500, Solyc07g049530, Solyc07g052450, Solyc08g065480, Solyc04g064550, Solyc07g049550, Solyc04g005160, Solyc01g081270, Solyc01g081310, Solyc02g072150, Solyc11g072630, Solyc09g011550, Solyc10g081560, Solyc09g013150, Solyc01g086960, Solyc06g051540, Solyc09g009390, Solyc05g046340,…
sulfur compound biosynthetic process	116 out of 1333 genes, 8.7%	1923 out of 34727 genes, 5.5%	1e-06	6e-05	Solyc07g042590, Solyc12g006380, Solyc06g050500, Solyc03g119240, Solyc04g005610, Solyc02g087350, Solyc05g025820, Solyc06g076160, Solyc10g012370, Solyc12g088040, Solyc04g009860, Solyc04g011520, Solyc07g045030, Solyc06g008890, Solyc09g059040, Solyc06g005520, Solyc09g090470, Solyc04g007980, Solyc12g042480, Solyc10g050890, Solyc09g056430, Solyc07g049530, Solyc01g006560, Solyc01g111500, Solyc05g021090,…
glucosamine-containing compound metabolic process	17 out of 1333 genes, 1.3%	110 out of 34727 genes, 0.3%	1.02e-06	6e-05	Solyc07g008140, Solyc01g087870, Solyc07g005090, Solyc10g055800, Solyc07g005100, Solyc11g007770, Solyc07g005110, Solyc10g055780, Solyc10g055810, Solyc10g055820, Solyc04g072000, Solyc02g061770, Solyc10g074460, Solyc10g074440, Solyc02g082920, Solyc01g097270, Solyc01g097280
glucose catabolic process	90 out of 1333 genes, 6.8%	1390 out of 34727 genes, 4.0%	1.03e-06	6e-05	Solyc02g078900, Solyc07g006500, Solyc10g012370, Solyc03g117490, Solyc01g067740, Solyc06g076020, Solyc07g044960, Solyc07g056500, Solyc07g049530, Solyc07g052450, Solyc08g065480, Solyc04g064550, Solyc07g049550, Solyc04g005160, Solyc01g081270, Solyc01g081310, Solyc02g072150, Solyc11g072630, Solyc09g011550, Solyc10g081560, Solyc09g013150, Solyc01g086960, Solyc06g051540, Solyc09g009390, Solyc05g046340,…
jasmonic acid and ethylene-dependent systemic resistance	20 out of 1333 genes, 1.5%	149 out of 34727 genes, 0.4%	1.18e-06	6e-05	Solyc05g051200, Solyc01g094960, Solyc02g077370, Solyc09g066360, Solyc10g055800, Solyc09g089930, Solyc10g055780, Solyc03g005500, Solyc10g055810, Solyc10g055820, Solyc04g072000, Solyc02g061770, Solyc10g074460, Solyc09g089910, Solyc11g072630, Solyc10g074440, Solyc06g065010, Solyc01g097270, Solyc02g082920, Solyc01g097280
regulation of molecular function	155 out of 1333 genes, 11.6%	2772 out of 34727 genes, 8.0%	1.34e-06	6e-05	Solyc07g008000, Solyc07g055690, Solyc01g079610, Solyc08g006470, Solyc03g114180, Solyc03g026340, Solyc08g079890, Solyc08g021870, Solyc08g080650, Solyc03g020010, Solyc07g056500, Solyc07g065250, Solyc11g005630, Solyc05g013750, Solyc07g053910, Solyc11g005270, Solyc01g081270, Solyc02g072150, Solyc02g092580, Solyc04g009870, Solyc09g011550, Solyc08g080630, Solyc07g005090, Solyc06g072230, Solyc09g011560,…
organ development	356 out of 1333 genes, 26.7%	7424 out of 34727 genes, 21.4%	1.38e-06	6e-05	Solyc03g080190, Solyc01g091490, Solyc01g095400, Solyc08g021870, Solyc09g075700, Solyc09g075870, Solyc10g008960, Solyc11g005630, Solyc04g064550, Solyc08g079690, Solyc01g100460, Solyc02g092580, Solyc01g094250, Solyc11g011050, Solyc00g217960, Solyc01g066940, Solyc01g112220, Solyc09g014280, Solyc06g009290, Solyc05g041870, Solyc02g090410, Solyc09g011610, Solyc08g028780, Solyc01g005410, Solyc03g007890,…
regulation of phenylpropanoid metabolic process	71 out of 1333 genes, 5.3%	1025 out of 34727 genes, 3.0%	1.43e-06	6e-05	Solyc08g067610, Solyc05g025820, Solyc03g114180, Solyc05g052670, Solyc07g045030, Solyc03g026340, Solyc05g021090, Solyc10g081850, Solyc01g096930, Solyc01g106500, Solyc09g061620, Solyc10g078230, Solyc01g104970, Solyc05g009720, Solyc03g121060, Solyc01g066940, Solyc09g014280, Solyc05g047680, Solyc01g086960, Solyc09g097960, Solyc09g091660, Solyc10g078220, Solyc11g010780, Solyc10g079930, Solyc06g069690,…
modification of morphology or physiology of other organism	57 out of 1333 genes, 4.3%	762 out of 34727 genes, 2.2%	1.55e-06	6e-05	Solyc11g044400, Solyc03g111710, Solyc03g119240, Solyc07g055630, Solyc01g079610, Solyc12g088040, Solyc04g079820, Solyc12g036330, Solyc03g020030, Solyc11g044390, Solyc11g016930, Solyc08g082110, Solyc08g080650, Solyc01g106620, Solyc03g020050, Solyc01g112050, Solyc08g080620, Solyc03g115610, Solyc05g013750, Solyc05g041920, Solyc07g053910, Solyc10g055780, Solyc02g086270, Solyc04g072000, Solyc01g104970,…
phosphorus metabolic process	216 out of 1333 genes, 16.2%	4146 out of 34727 genes, 11.9%	1.6e-06	6e-05	Solyc02g078900, Solyc07g055690, Solyc05g025820, Solyc06g009390, Solyc09g059430, Solyc04g011520, Solyc03g026340, Solyc03g117490, Solyc09g092010, Solyc09g059040, Solyc07g065250, Solyc12g057160, Solyc10g008960, Solyc07g009440, Solyc04g008100, Solyc08g065480, Solyc11g005630, Solyc05g013750, Solyc07g053910, Solyc12g017480, Solyc04g007320, Solyc01g104970, Solyc10g006710, Solyc01g112220, Solyc02g079530,…
pigment metabolic process	88 out of 1333 genes, 6.6%	1365 out of 34727 genes, 3.9%	1.62e-06	6e-05	Solyc11g007500, Solyc12g006380, Solyc06g082010, Solyc11g007390, Solyc04g005610, Solyc10g012370, Solyc06g062330, Solyc03g114180, Solyc12g014010, Solyc04g009860, Solyc07g045030, Solyc02g067690, Solyc09g059040, Solyc01g059980, Solyc05g053760, Solyc09g090470, Solyc04g007980, Solyc08g008280, Solyc01g107780, Solyc09g098080, Solyc01g006560, Solyc10g085870, Solyc07g052450, Solyc08g065480, Solyc03g078490,…
phosphate-containing compound metabolic process	215 out of 1333 genes, 16.1%	4138 out of 34727 genes, 11.9%	2.05e-06	0.00012	Solyc02g078900, Solyc07g055690, Solyc05g025820, Solyc06g009390, Solyc09g059430, Solyc04g011520, Solyc03g026340, Solyc03g117490, Solyc09g092010, Solyc09g059040, Solyc07g065250, Solyc12g057160, Solyc10g008960, Solyc07g009440, Solyc04g008100, Solyc08g065480, Solyc11g005630, Solyc05g013750, Solyc07g053910, Solyc12g017480, Solyc04g007320, Solyc01g104970, Solyc10g006710, Solyc01g112220, Solyc02g079530,…
induced systemic resistance	19 out of 1333 genes, 1.4%	142 out of 34727 genes, 0.4%	2.28e-06	0.00012	Solyc05g051200, Solyc08g007230, Solyc01g094960, Solyc08g082110, Solyc02g077370, Solyc04g051360, Solyc09g066360, Solyc09g089930, Solyc08g008280, Solyc04g012050, Solyc05g052050, Solyc03g005500, Solyc08g078170, Solyc04g071770, Solyc09g089910, Solyc08g078180, Solyc11g072630, Solyc06g065010, Solyc03g007380
primary metabolic process	827 out of 1333 genes, 62.0%	19427 out of 34727 genes, 55.9%	2.42e-06	0.00012	Solyc05g014390, Solyc02g078900, Solyc10g051020, Solyc06g007180, Solyc06g009390, Solyc10g083290, Solyc01g067740, Solyc01g095400, Solyc09g059040, Solyc10g050890, Solyc06g065570, Solyc09g075870, Solyc10g008960, Solyc02g078400, Solyc03g005470, Solyc09g075020, Solyc03g119660, Solyc02g072150, Solyc11g011050, Solyc02g086880, Solyc09g011550, Solyc01g066940, Solyc07g056390, Solyc10g007880, Solyc09g011610,…
cellular response to abiotic stimulus	70 out of 1333 genes, 5.3%	1021 out of 34727 genes, 2.9%	2.42e-06	0.00012	Solyc05g025820, Solyc10g083700, Solyc06g009390, Solyc02g077290, Solyc01g067740, Solyc02g086590, Solyc07g056500, Solyc07g065250, Solyc09g056430, Solyc05g053330, Solyc01g081270, Solyc01g081310, Solyc10g078230, Solyc05g009230, Solyc09g011550, Solyc02g094270, Solyc09g013150, Solyc10g078220, Solyc09g011610, Solyc06g069690, Solyc05g015850, Solyc01g105280, Solyc02g080070, Solyc09g011560, Solyc03g119370,…
transmembrane receptor protein serine/threonine kinase signaling pathway	42 out of 1333 genes, 3.2%	503 out of 34727 genes, 1.4%	2.51e-06	0.00012	Solyc02g079700, Solyc03g083470, Solyc03g123780, Solyc07g055690, Solyc09g007730, Solyc09g011990, Solyc06g008890, Solyc06g076910, Solyc02g079710, Solyc09g075910, Solyc02g031790, Solyc02g068300, Solyc11g005670, Solyc10g078430, Solyc07g009440, Solyc07g005110, Solyc01g106500, Solyc07g062490, Solyc07g062480, Solyc01g104970, Solyc05g009090, Solyc10g006710, Solyc12g009520, Solyc03g007210, Solyc09g005000,…
calcium-mediated signaling	35 out of 1333 genes, 2.6%	386 out of 34727 genes, 1.1%	2.79e-06	0.00017	Solyc07g042590, Solyc03g119440, Solyc07g042510, Solyc05g025820, Solyc02g077290, Solyc04g011520, Solyc06g008890, Solyc09g011330, Solyc02g063360, Solyc08g067310, Solyc06g005520, Solyc06g082440, Solyc01g105630, Solyc10g081850, Solyc06g062920, Solyc06g053930, Solyc01g112220, Solyc02g093950, Solyc06g036290, Solyc11g062400, Solyc06g073830, Solyc04g064860, Solyc07g066550, Solyc03g007890, Solyc08g014150,…
para-aminobenzoic acid metabolic process	20 out of 1333 genes, 1.5%	159 out of 34727 genes, 0.5%	3.3e-06	0.00017	Solyc02g091100, Solyc08g006410, Solyc12g096830, Solyc07g006370, Solyc11g007460, Solyc01g105370, Solyc12g056590, Solyc04g051360, Solyc04g012050, Solyc01g095620, Solyc02g079230, Solyc04g071770, Solyc03g025720, Solyc02g082450, Solyc10g078550, Solyc08g078180, Solyc08g006330, Solyc06g035960, Solyc11g006540, Solyc11g071990
amino sugar metabolic process	17 out of 1333 genes, 1.3%	120 out of 34727 genes, 0.3%	3.5e-06	0.00023	Solyc07g008140, Solyc01g087870, Solyc07g005090, Solyc10g055800, Solyc07g005100, Solyc11g007770, Solyc07g005110, Solyc10g055780, Solyc10g055810, Solyc10g055820, Solyc04g072000, Solyc02g061770, Solyc10g074460, Solyc10g074440, Solyc02g082920, Solyc01g097270, Solyc01g097280
cellular response to nitrogen levels	39 out of 1333 genes, 2.9%	458 out of 34727 genes, 1.3%	3.56e-06	0.00023	Solyc02g079700, Solyc07g063730, Solyc08g067610, Solyc09g011990, Solyc06g076910, Solyc02g031790, Solyc02g078400, Solyc07g005110, Solyc09g014820, Solyc01g096510, Solyc03g121060, Solyc10g006710, Solyc12g009520, Solyc09g014860, Solyc01g112220, Solyc02g080080, Solyc04g025170, Solyc09g005000, Solyc05g008310, Solyc11g011180, Solyc04g077310, Solyc02g079530, Solyc09g091660, Solyc12g087860, Solyc09g091990,…
response to radiation	229 out of 1333 genes, 17.2%	4501 out of 34727 genes, 13.0%	4.01e-06	0.00023	Solyc11g007500, Solyc10g007900, Solyc01g079610, Solyc10g051020, Solyc06g007180, Solyc07g045030, Solyc01g067740, Solyc01g095400, Solyc09g059040, Solyc04g058170, Solyc06g076020, Solyc09g066360, Solyc02g089160, Solyc07g056500, Solyc07g065250, Solyc03g005470, Solyc07g052450, Solyc01g111500, Solyc04g064550, Solyc05g013750, Solyc12g005640, Solyc01g006150, Solyc01g094250, Solyc11g011050, Solyc01g104970,…
anther development	47 out of 1333 genes, 3.5%	602 out of 34727 genes, 1.7%	4.1e-06	0.00023	Solyc03g043900, Solyc09g065890, Solyc03g123780, Solyc07g066330, Solyc01g009680, Solyc03g116700, Solyc02g084930, Solyc01g067070, Solyc06g008890, Solyc09g011330, Solyc11g016930, Solyc01g005750, Solyc02g031790, Solyc02g089160, Solyc08g016210, Solyc01g006560, Solyc03g115610, Solyc05g021090, Solyc01g106500, Solyc06g073050, Solyc01g100460, Solyc05g005570, Solyc12g009520, Solyc11g072930, Solyc07g053550,…
positive regulation of asymmetric cell division	9 out of 1333 genes, 0.7%	35 out of 34727 genes, 0.1%	5.03e-06	0.00028	Solyc05g007770, Solyc11g017470, Solyc04g005610, Solyc05g021090, Solyc02g069960, Solyc04g009440, Solyc06g073050, Solyc07g045030, Solyc12g013620
cellular nitrogen compound biosynthetic process	142 out of 1333 genes, 10.7%	2557 out of 34727 genes, 7.4%	5.57e-06	0.00028	Solyc03g114180, Solyc07g045030, Solyc09g059040, Solyc10g076240, Solyc07g056500, Solyc12g057160, Solyc10g008960, Solyc08g065480, Solyc12g017480, Solyc01g081270, Solyc03g119660, Solyc04g079860, Solyc07g006890, Solyc09g011550, Solyc09g014280, Solyc05g046340, Solyc08g066020, Solyc05g015850, Solyc07g008570, Solyc09g011560, Solyc01g008140, Solyc02g069960, Solyc07g056280, Solyc07g056480, Solyc12g013960,…
phytosteroid metabolic process	47 out of 1333 genes, 3.5%	609 out of 34727 genes, 1.8%	5.57e-06	0.00028	Solyc03g114210, Solyc10g007900, Solyc03g080190, Solyc02g084930, Solyc10g051020, Solyc03g114180, Solyc02g067690, Solyc05g007460, Solyc02g032950, Solyc02g089160, Solyc01g107780, Solyc12g057160, Solyc10g085870, Solyc10g008960, Solyc06g065560, Solyc07g062500, Solyc10g085020, Solyc02g092580, Solyc01g107390, Solyc08g067360, Solyc12g057140, Solyc08g082460, Solyc07g045350, Solyc07g055560, Solyc02g093050,…
polysaccharide metabolic process	158 out of 1333 genes, 11.9%	2912 out of 34727 genes, 8.4%	5.79e-06	0.00028	Solyc05g014390, Solyc10g083290, Solyc07g045030, Solyc11g066320, Solyc09g090470, Solyc07g056500, Solyc12g057160, Solyc10g008960, Solyc08g065480, Solyc04g072640, Solyc01g081270, Solyc02g072150, Solyc01g104970, Solyc04g079860, Solyc09g011550, Solyc01g097270, Solyc06g009290, Solyc02g093050, Solyc02g080890, Solyc05g046290, Solyc07g005090, Solyc02g080030, Solyc10g055800, Solyc09g091670, Solyc02g080070,…
regulation of catalytic activity	118 out of 1333 genes, 8.9%	2040 out of 34727 genes, 5.9%	5.94e-06	0.00028	Solyc07g008000, Solyc07g006500, Solyc07g055690, Solyc07g063730, Solyc07g054830, Solyc07g055630, Solyc01g079610, Solyc12g088040, Solyc04g079820, Solyc08g006470, Solyc08g079890, Solyc02g079710, Solyc08g080650, Solyc06g007930, Solyc03g020010, Solyc07g056500, Solyc07g065250, Solyc09g056430, Solyc04g005050, Solyc11g005630, Solyc05g013750, Solyc07g053910, Solyc11g005270, Solyc01g081270, Solyc01g081310,…
glycoside biosynthetic process	66 out of 1333 genes, 5.0%	970 out of 34727 genes, 2.8%	5.99e-06	0.00028	Solyc12g006380, Solyc06g050500, Solyc07g006500, Solyc03g119240, Solyc04g005610, Solyc10g012370, Solyc12g088040, Solyc10g083290, Solyc04g009860, Solyc07g045030, Solyc06g008890, Solyc09g090470, Solyc04g007980, Solyc09g056430, Solyc01g111500, Solyc03g078490, Solyc05g021090, Solyc12g005640, Solyc02g072150, Solyc11g011050, Solyc05g009230, Solyc08g082460, Solyc09g009390, Solyc11g011240, Solyc11g069800,…
defense response by callose deposition	19 out of 1333 genes, 1.4%	152 out of 34727 genes, 0.4%	6.33e-06	0.00028	Solyc04g025170, Solyc08g006410, Solyc01g009680, Solyc08g067610, Solyc09g091660, Solyc08g079420, Solyc06g005480, Solyc02g071780, Solyc09g005690, Solyc01g005750, Solyc02g092860, Solyc05g018180, Solyc01g006560, Solyc08g067620, Solyc09g098070, Solyc01g106390, Solyc06g053710, Solyc03g122340, Solyc08g006330
[truncated: 315 more rows]

## Sheet: CTD Up
Gene Ontology term	Cluster frequency	Genome frequency of use	Raw P-value	Corrected P-value	Genes annotated to the term
[truncated: 212 more rows]

## Sheet: CTD Down
Gene Ontology term	Cluster frequency	Genome frequency of use	Raw P-value	Corrected P-value	Genes annotated to the term
[truncated: 184 more rows]

[truncated: 2 more sheets: Core Up, Core Down]
