# Supplementary material for: A novel method of transcriptome interpretation reveals a quantitative suppressive effect on tomato immune signaling by two domains in a single pathogen effector protein
Source: BMC Genomics. 2016 Mar 14;17:229. doi: 10.1186/s12864-016-2534-4 (PMC4790048; doi:10.1186/s12864-016-2534-4)
Supplement: Additional file 9: Figure S4. — No group of genes in this transcriptome are seemingly regulated independently of PTI. A scatterplot where the X coordinate equals induction by D29E pCPP45::avrPto(I96A,2xA) relative to a mock inoculation without bacteria, representing the PTI-induced transcriptome. Only RPKM values were used to select this data set, and there is not a set of genes strongly up- or down-regulated by the CD or CTD combined independently of PTI. (XLS 2504 kb) [file 12864_2016_2534_MOESM9_ESM.xls]

## Sheet: WT up-regulated vs Mock
GeneID	Description	Ratio	Adjust p
BTI9_1a		5.78151	3.46202e-05
BTI9_1b		2.42776	0.026823
Solyc12g100260	Fatty acid desaturase (AHRD V1 ***- B3SP99_CAPAN)	261.811	5.98905e-35
Solyc12g100250	Fatty acid desaturase (AHRD V1 ***- B3SP99_CAPAN); contains Interpro domain(s) IPR005804 Fatty acid desaturase, type 1	191.667	2.28831e-12
Solyc12g100240	Fatty acid desaturase (AHRD V1 ***- B3SP99_CAPAN)	359.226	1.01345e-36
Solyc12g100130	Vesicular glutamate transporter (AHRD V1 **-- A8J6T9_CIOIN); contains Interpro domain(s) IPR016196 Major facilitator superfamily, general substrate transporter	2.08385	0.00106909
Solyc12g100010	LRR receptor-like serine/threonine-protein kinase, RLP	7.41667	5.59723e-11
Solyc12g100000	U-box domain-containing protein 4 (AHRD V1 **-- PUB4_ARATH); contains Interpro domain(s) IPR011989 Armadillo-like helical	2.44259	8.43483e-06
Solyc12g099900	GRAS family transcription factor (Fragment) (AHRD V1 **-- B9NHP2_POPTR); contains Interpro domain(s) IPR005202 GRAS transcription factor	2.07081	0.00644547
Solyc12g099810	Crt homolog 1 (AHRD V1 **-- CRTP1_DICDI)	4.38966	9.75014e-14
Solyc12g099550	F-box family protein (AHRD V1 ***- B9HCS6_POPTR); contains Interpro domain(s) IPR006527 F-box associated	5.04412	9.96234e-14
Solyc12g099500	Unknown Protein (AHRD V1)	5.89957	5.48452e-23
Solyc12g099390	Protein DEHYDRATION-INDUCED 19 homolog 4 (AHRD V1 ***- DI194_ARATH); contains Interpro domain(s) IPR008598 Drought induced 19	3.23336	8.15545e-10
Solyc12g099310	Ubiquitin-conjugating enzyme 31 (AHRD V1 ***- D7L699_ARALY); contains Interpro domain(s) IPR000608 Ubiquitin-conjugating enzyme, E2	2.05092	0.000208539
Solyc12g099280	Pre-mRNA polyadenylation factor fip1 (AHRD V1 *-*- B6JX34_SCHJY); contains Interpro domain(s) IPR007854 Fip1	2.24603	0.0020089
Solyc12g099160	Serine carboxypeptidase K10B2.2 (AHRD V1 ***- B6TSK4_MAIZE); contains Interpro domain(s) IPR001563 Peptidase S10, serine carboxypeptidase	2.99096	1.24279e-08
Solyc12g099100	Dihydrolipoyl dehydrogenase (AHRD V1 ***- Q9FEN7_SOLTU); contains Interpro domain(s) IPR006258 Dihydrolipoamide dehydrogenase	2.90122	1.83169e-09
Solyc12g099080	ADP ribosylation factor (AHRD V1 *-*- Q08IJ1_TOBAC); contains Interpro domain(s) IPR006688 ADP-ribosylation factor	2.28457	0.000862211
Solyc12g098570	Receptor like kinase, RLK	2.76574	2.76222e-08
Solyc12g098520	Heat stress transcription factor A3 (AHRD V1 *-*- D1M7W9_SOLLC); contains Interpro domain(s) IPR000232 Heat shock factor (HSF)-type, DNA-binding	2.9219	6.35993e-08
Solyc12g097000	Tir, resistance protein fragment	18.609	2.15042e-41
Solyc12g096960	Major allergen Mal d 1.0502 (AHRD V1 ***- Q4VPK6_MALDO); contains Interpro domain(s) IPR000916 Bet v I allergen	151.059	2.61143e-50
Solyc12g096890	F-box protein PP2-B1 (AHRD V1 **-- PP2B1_ARATH)	22.4	4.35201e-22
Solyc12g096880	Tir, resistance protein fragment	84.5	2.72825e-12
Solyc12g096710	Receptor like kinase, RLK	16.6575	7.5247e-34
Solyc12g096610	Poly(ADP-ribose) glycohydrolase (AHRD V1 ***- Q0ZCE0_POPTR); contains Interpro domain(s) IPR007724 Poly(ADP-ribose) glycohydrolase	4.16222	1.08193e-12
Solyc12g096600	Poly(ADP-ribose) glycohydrolase (AHRD V1 *-*- Q0ZCE0_POPTR); contains Interpro domain(s) IPR007724 Poly(ADP-ribose) glycohydrolase	4.18898	0.000435449
Solyc12g096460	Os07g0419800 protein (Fragment) (AHRD V1 *--- Q0D6Y1_ORYSJ); contains Interpro domain(s) IPR012866 Protein of unknown function DUF1644	2.02336	0.00458907
Solyc12g096350	WRKY transcription factor 11 (AHRD V1 ***- D7MB53_ARALY); contains Interpro domain(s) IPR003657 DNA-binding WRKY	10.5612	1.46428e-17
Solyc12g096270	G protein gamma subunit 2 (AHRD V1 ***- D0VE83_ORYSI)	2.29757	0.000221659
Solyc12g094660	Cc-nbs-lrr, resistance protein	6.86026	5.57748e-28
Solyc12g094650	Genomic DNA chromosome 5 P1 clone MFC19 (AHRD V1 ***- Q9FHI2_ARATH); contains Interpro domain(s) IPR007658 Protein of unknown function DUF594	25.0837	1.06031e-77
Solyc12g094550	AT1G76250-like protein (Fragment) (AHRD V1 *-*- D6PP03_9BRAS)	2.22062	0.000158754
Solyc12g094540	3&apos-5&apos exonuclease (AHRD V1 ***- Q0HXZ2_SHESR); contains Interpro domain(s) IPR002562 3'-5' exonuclease	2.57702	9.73796e-06
Solyc12g094390	Syringolide-induced protein 14-1-1 (Fragment) (AHRD V1 *-*- Q06H38_ARAHY)	5.90055	8.51791e-14
Solyc12g088940	Protein serine/threonine kinase (AHRD V1 *-*- D3BP85_POLPA); contains Interpro domain(s) IPR002290 Serine/threonine protein kinase	21.4321	1.57676e-23
Solyc12g088920	Calcineurin-like phosphoesterase family protein (AHRD V1 *-*- A9G786_SORC5); contains Interpro domain(s) IPR004843 Metallophosphoesterase	2.88102	7.13749e-07
Solyc12g088400	Zinc-finger protein (AHRD V1 ***- Q40899_PETHY)	2.93199	0.0161192
Solyc12g088390	Zinc-finger protein (AHRD V1 ***- Q40899_PETHY); contains Interpro domain(s) IPR007087 Zinc finger, C2H2-type	13.169	1.55891e-05
Solyc12g088370	Interferon-related developmental regulator family protein (AHRD V1 ***- B4FQN7_MAIZE); contains Interpro domain(s) IPR007701 Interferon-related developmental regulator, N-terminal	3.63298	1.19983e-10
Solyc12g088040	Receptor-like protein kinase At3g21340 (AHRD V1 *-** RLK6_ARATH); contains Interpro domain(s) IPR002290 Serine/threonine protein kinase	12.5128	1.18514e-11
Solyc12g087920	RLK, Receptor like protein, putative resistance protein with an antifungal domain	5.18391	5.09492e-17
Solyc12g087870	Purine permease family protein (AHRD V1 **-- D7MCV2_ARALY); contains Interpro domain(s) IPR004853 Protein of unknown function DUF250	2.69869	0.0811242
Solyc12g087860	Ring H2 finger protein (AHRD V1 *-*- D9ZHD8_HYPPE); contains Interpro domain(s) IPR018957 Zinc finger, C3HC4 RING-type	7.90845	1.49767e-22
Solyc12g076340	Thyroid receptor-interacting protein 13 (AHRD V1 **-- B6U6B8_MAIZE); contains Interpro domain(s) IPR003959 ATPase, AAA-type, core	2.28293	0.163107
Solyc12g062200	Unknown Protein (AHRD V1)	2.85965	0.324799
Solyc12g057160	Unknown Protein (AHRD V1)	2.86494	0.0050117
Solyc12g057140	Unknown Protein (AHRD V1)	5.91337	2.69709e-08
Solyc12g056960	Glucan 1 3-beta-glucosidase (AHRD V1 ***- C1H4T0_PARBA); contains Interpro domain(s) IPR001547 Glycoside hydrolase, family 5	3.07482	2.63182e-09
Solyc12g056930	Sulfate transporter 2 (AHRD V1 ***- Q9AT47_SOLLC); contains Interpro domain(s) IPR001902 Sulphate anion transporter	7.45411	3.3479e-07
Solyc12g056790	NAC domain protein IPR003441 (AHRD V1 ***- B9GT49_POPTR); contains Interpro domain(s) IPR003441 No apical meristem (NAM) protein	2.55923	6.84433e-07
Solyc12g056390	Thaumatin-like protein (AHRD V1 **-- Q5DJS5_TOBAC); contains Interpro domain(s) IPR001938 Thaumatin, pathogenesis-related	10.5517	8.15551e-09
Solyc12g056360	Thaumatin-like protein (AHRD V1 **-- Q93XD4_SAMNI); contains Interpro domain(s) IPR001938 Thaumatin, pathogenesis-related	81.6857	3.72766e-25
Solyc12g056210	MRNA clone RAFL21-79-C21 (AHRD V1 **-- Q8W458_ARATH); contains Interpro domain(s) IPR006461 Protein of unknown function Cys-rich	3.26683	4.32078e-07
Solyc12g055830	Inorganic pyrophosphatase (AHRD V1 ***- D1MVT0_BRARC); contains Interpro domain(s) IPR008162 Inorganic pyrophosphatase	2.25523	2.66527e-05
Solyc12g055750	Vacuolar cation/proton exchanger 2 (AHRD V1 ***- B6UEI1_MAIZE); contains Interpro domain(s) IPR004713 Calcium/proton exchanger	3.18182	8.56464e-09
Solyc12g055710	RING finger protein 38 (AHRD V1 *-*- RNF38_HUMAN); contains Interpro domain(s) IPR018957 Zinc finger, C3HC4 RING-type	7.67391	0.00163541
Solyc12g049290	ELF4-like protein (AHRD V1 ***- C6ZKI0_SOLLC); contains Interpro domain(s) IPR009741 Protein of unknown function DUF1313	2.99787	1.15217e-07
Solyc12g049030	Fatty acid desaturase (AHRD V1 ***- B3SP99_CAPAN); contains Interpro domain(s) IPR005804 Fatty acid desaturase, type 1	149.618	5.04156e-71
Solyc12g045030	Short-chain dehydrogenase/reductase family protein (AHRD V1 **-- D7LV30_ARALY); contains Interpro domain(s) IPR002347 Glucose/ribitol dehydrogenase	31.4805	3.27372e-36
Solyc12g045020	Cytochrome P450	76.8889	1.0864e-19
Solyc12g044950	Omega-6 fatty acid desaturase (AHRD V1 **** Q461Q1_HEVBR); contains Interpro domain(s) IPR005804 Fatty acid desaturase, type 1	3.8271	1.2051e-08
Solyc12g044940	Short-chain dehydrogenase/reductase SDR (AHRD V1 ***- B8I6V4_CLOCE); contains Interpro domain(s) IPR002347 Glucose/ribitol dehydrogenase	11.8199	3.09646e-25
Solyc12g044930	F-box protein PP2-B1 (AHRD V1 ***- PP2B1_ARATH); contains Interpro domain(s) IPR001810 Cyclin-like F-box	3.26456	8.38615e-08
Solyc12g043120	Heat shock protein 4 (AHRD V1 ***- B6U237_MAIZE); contains Interpro domain(s) IPR013126 Heat shock protein 70	2.19362	4.07501e-05
Solyc12g042570	Serine/threonine protein phosphatase (AHRD V1 **** C1MNQ4_MICPS); contains Interpro domain(s) IPR015655 Protein phosphatase 2C	2.06989	0.03928
Solyc12g042480	Cytochrome P450	16.0347	4.23669e-48
Solyc12g040800	C2 domain-containing protein (AHRD V1 **-- D7KD31_ARALY); contains Interpro domain(s) IPR018029 C2 membrane targeting protein	2.61728	0.000106618
Solyc12g040580	6-phosphogluconate dehydrogenase decarboxylating (AHRD V1 ***- B9HIW3_POPTR); contains Interpro domain(s) IPR006114 6-phosphogluconate dehydrogenase, C-terminal	13.1246	3.75722e-43
Solyc12g040570	6-phosphogluconate dehydrogenase decarboxylating (AHRD V1 ***- B9H3V6_POPTR); contains Interpro domain(s) IPR006115 6-phosphogluconate dehydrogenase, NAD-binding	15.834	1.10958e-32
Solyc12g038650	Unknown Protein (AHRD V1)	3.43871	0.126331
Solyc12g038630	BSD domain containing protein (AHRD V1 **-- B4FWY5_MAIZE); contains Interpro domain(s) IPR005607 BSD	2.14393	0.000312546
Solyc12g038550	Cleavage stimulation factor subunit 1-like protein (AHRD V1 *-*- Q9FME6_ARATH); contains Interpro domain(s) IPR017986 WD40 repeat, region	2.03614	0.00711973
Solyc12g038430	Kinesin-like calmodulin binding protein (AHRD V1 *-*- Q9FQL7_MAIZE)	3.64211	0.395419
Solyc12g036560	Glutathione S-transferase-like protein (AHRD V1 ***- A8DUB0_SOLLC); contains Interpro domain(s) IPR004045 Glutathione S-transferase, N-terminal	32.8612	3.22827e-37
Solyc12g036390	Calmodulin-binding protein-like (AHRD V1 ***- Q943R3_ORYSJ); contains Interpro domain(s) IPR012416 Calmodulin binding protein-like	55.0903	1.73638e-53
Solyc12g036330	Receptor-like protein kinase At3g21340 (AHRD V1 *-*- RLK6_ARATH); contains Interpro domain(s) IPR002290 Serine/threonine protein kinase	17.3973	1.23853e-17
Solyc12g027760	Unknown Protein (AHRD V1)	2.27649	0.0888354
Solyc12g026420	Unknown Protein (AHRD V1)	2.55248	0.0227879
Solyc12g017960	Unknown Protein (AHRD V1)	4.30297	9.00661e-08
Solyc12g017460	GDSL esterase/lipase At1g28590 (AHRD V1 ***- GDL8_ARATH); contains Interpro domain(s) IPR001087 Lipase, GDSL	2.99841	6.06304e-10
Solyc12g017240	Xyloglucan endotransglucosylase/hydrolase 7 (AHRD V1 ***- C0IRG6_ACTDE); contains Interpro domain(s) IPR016455 Xyloglucan endotransglucosylase/hydrolase	2.13534	0.159972
Solyc12g015880	Heat shock protein 90 (AHRD V1 ***- Q14TB1_TOBAC); contains Interpro domain(s) IPR019805 Heat shock protein Hsp90, conserved site IPR018249 EF-HAND 2 IPR001404 Heat shock protein Hsp90	2.33596	0.00204667
Solyc12g014350	Receptor like kinase, RLK	2.6257	8.10623e-07
Solyc12g014230	DAG protein (AHRD V1 *--- B6TDH1_MAIZE)	2.10303	0.0149941
Solyc12g014010	Glucosyltransferase (AHRD V1 ***- Q8RU72_TOBAC); contains Interpro domain(s) IPR002213 UDP-glucuronosyl/UDP-glucosyltransferase	3.89805	6.03536e-06
Solyc12g013960	Unknown Protein (AHRD V1); contains Interpro domain(s) IPR007789 Protein of unknown function DUF688	3.81928	4.33864e-10
Solyc12g013750	Mannan endo-1,4-beta-mannosidase 3 (AHRD V1 ***- MAN3_SOLLC); contains Interpro domain(s) IPR013781 Glycoside hydrolase, subgroup, catalytic core	2.22342	0.00390246
Solyc12g013690	Monooxygenase FAD-binding protein (AHRD V1 **-- Q1B616_MYCSS); contains Interpro domain(s) IPR003042 Aromatic-ring hydroxylase-like	6.22	6.21609e-07
Solyc12g013670	Mannan endo-1 4-beta-mannosidase (AHRD V1 ***- D2S259_HALTV); contains Interpro domain(s) IPR013781 Glycoside hydrolase, subgroup, catalytic core	2.05226	0.0502461
Solyc12g013620	NAC domain protein IPR003441 (AHRD V1 ***- B9N1K9_POPTR); contains Interpro domain(s) IPR003441 No apical meristem (NAM) protein	2.81236	4.45126e-05
Solyc12g011330	Ethylene receptor (Fragment) (AHRD V1 **** C0KTA0_9ROSA); contains Interpro domain(s) IPR014525 Signal transduction histidine kinase, hybrid-type, ethylene sensor	2.144	0.000199572
Solyc12g011160	Enoyl-CoA-hydratase (AHRD V1 ***- Q9SE41_AVIMR); contains Interpro domain(s) IPR001753 Crotonase, core	3.06609	3.73365e-10
Solyc12g011150	Unknown Protein (AHRD V1)	28.2	3.42905e-34
Solyc12g011140	Subtilisin-like protease (AHRD V1 ***- Q6WNU4_SOYBN); contains Interpro domain(s) IPR015500 Peptidase S8, subtilisin-related	3.38378	5.03627e-09
Solyc12g011100	Unknown Protein (AHRD V1)	11	0.00639072
Solyc12g011090	Unknown Protein (AHRD V1)	126.591	6.67515e-18
Solyc12g011000	Citrate synthase (AHRD V1 ***- B9IFM7_POPTR); contains Interpro domain(s) IPR010953 Citrate synthase, type II	2.41839	1.33621e-06
Solyc12g010710	Unknown Protein (AHRD V1)	37.7531	2.51706e-32
Solyc12g010690	Solute carrier family 2, facilitated glucose transporter member 1 (AHRD V1 ***- GTR1_RABIT); contains Interpro domain(s) IPR003663 Sugar/inositol transporter	4.06522	8.65535e-12
Solyc12g010440	Glycerol-3-phosphate transporter (AHRD V1 ***- C4YY87_9RICK); contains Interpro domain(s) IPR016196 Major facilitator superfamily, general substrate transporter	6.40526	2.23918e-20
Solyc12g010410	Homeobox protein knotted-1-like 3 (AHRD V1 ***- B6T3D1_MAIZE); contains Interpro domain(s) IPR005541 KNOX2	43.75	4.23243e-20
Solyc12g010030	Leucyl aminopeptidase (AHRD V1 ***- Q064Z0_9SYNE); contains Interpro domain(s) IPR000819 Peptidase M17, leucyl aminopeptidase, C-terminal	3.2712	0.242878
Solyc12g010020	Leucyl aminopeptidase (AHRD V1 ***- D7DWG6_NOSA0); contains Interpro domain(s) IPR011356 Peptidase M17, leucyl aminopeptidase	3.13394	0.0646631
Solyc12g009990	Signal recognition particle protein (AHRD V1 *-*- C1GCL3_PARBD); contains Interpro domain(s) IPR007222 Signal recognition particle receptor, alpha subunit, N-terminal	2.5241	2.78819e-07
Solyc12g009970	Unknown Protein (AHRD V1)	2.07724	0.00558135
Solyc12g009790	Synaptotagmin-7 (AHRD V1 *--- SYT7_HUMAN); contains Interpro domain(s) IPR018029 C2 membrane targeting protein	2.47587	1.32339e-06
Solyc12g009780	LRR receptor-like serine/threonine-protein kinase, RLP	25.0952	1.24561e-40
Solyc12g009770	LRR receptor-like serine/threonine-protein kinase, RLP	82.381	6.72123e-74
Solyc12g009710	Unknown Protein (AHRD V1)	19.5926	0.00039217
Solyc12g009700	Plant synaptotagmin (AHRD V1 ***- B9IMS6_POPTR)	20.7708	4.26681e-32
Solyc12g009620	CUE domain containing protein (AHRD V1 ***- B6TIC6_MAIZE)	2.03571	0.00327966
Solyc12g009550	LRR receptor-like serine/threonine-protein kinase, RLP	18.875	3.65865e-43
Solyc12g009520	LRR receptor-like serine/threonine-protein kinase, RLP	28.525	2.37672e-51
Solyc12g009390	Zinc finger CCCH domain-containing protein 16 (AHRD V1 *-*- C3H16_ARATH); contains Interpro domain(s) IPR000571 Zinc finger, CCCH-type	3.34483	1.66035e-08
Solyc12g009290	SAUR33-auxin-responsive SAUR family member (AHRD V1 *-*- B6T035_MAIZE); contains Interpro domain(s) IPR003676 Auxin responsive SAUR protein	8.19298	6.85191e-05
Solyc12g009220	Jasmonate ZIM-domain protein 1 (AHRD V1 **-- A7XXZ0_SOLLC); contains Interpro domain(s) IPR010399 Tify	23.9903	1.19112e-59
Solyc12g009060	Charged multivesicular body protein 2a (AHRD V1 ***- B6T4F7_MAIZE); contains Interpro domain(s) IPR005024 Snf7	2.15019	0.00265922
Solyc12g009020	Protein kinase (AHRD V1 **** C4Q4E0_SCHMA); contains Interpro domain(s) IPR002290 Serine/threonine protein kinase	5.39435	3.71258e-24
Solyc12g008960	Calmodulin-binding protein (AHRD V1 ***- A2I5F3_BETVU)	15.7802	7.53862e-20
Solyc12g008500	Receptor like kinase, RLK	8.61972	5.32078e-22
Solyc12g008360	Oligosaccharyl transferase STT3 subunit family protein (AHRD V1 ***- Q23H40_TETTH); contains Interpro domain(s) IPR003674 Oligosaccharyl transferase, STT3 subunit	2.82347	2.86402e-09
Solyc12g007300	B3 domain-containing protein At1g20600 (AHRD V1 *-*- Y1060_ARATH); contains Interpro domain(s) IPR003340 Transcriptional factor B3	2.30921	0.0304619
Solyc12g007170	Fatty acid oxidation complex subunit alpha (AHRD V1 ***- FADJ_ECOHS); contains Interpro domain(s) IPR006176 3-hydroxyacyl-CoA dehydrogenase, NAD binding	2.956	6.41625e-10
Solyc12g007050	Unknown Protein (AHRD V1); contains Interpro domain(s) IPR009424 Protein of unknown function DUF1070	48.5685	3.70021e-45
Solyc12g006990	Arf GTPase activating protein (AHRD V1 *--* D3B391_POLPA); contains Interpro domain(s) IPR001164 Arf GTPase activating protein	2.13236	0.000121191
Solyc12g006840	Serine/threonine kinase receptor (AHRD V1 **** Q7DMS5_BRANA); contains Interpro domain(s) IPR002290 Serine/threonine protein kinase	98.9167	3.99673e-79
Solyc12g006830	Histone H2A (AHRD V1 ***- C6T0M0_SOYBN); contains Interpro domain(s) IPR002119 Histone H2A	2.01763	0.00182402
Solyc12g006760	Unknown Protein (AHRD V1)	2.78571	0.35909
Solyc12g006700	Os07g0419800 protein (Fragment) (AHRD V1 *--- Q0D6Y1_ORYSJ); contains Interpro domain(s) IPR012866 Protein of unknown function DUF1644	2.01758	0.00121851
Solyc12g006540	Signal peptidase complex catalytic subunit SEC11A (AHRD V1 ***- C1BS39_9MAXI); contains Interpro domain(s) IPR001733 Peptidase S26B, eukaryotic signal peptidase	2.00591	0.141164
Solyc12g006420	Genomic DNA chromosome 3 P1 clone MMP21 (AHRD V1 **-- Q9LHJ0_ARATH)	2.30329	0.000398295
Solyc12g006380	1-aminocyclopropane-1-carboxylate oxidase-like protein (AHRD V1 **-* Q9LTH7_ARATH); contains Interpro domain(s) IPR005123 Oxoglutarate and iron-dependent oxygenase	3.548	0.0935039
Solyc12g005910	B-cell receptor-associated protein 31-like containing protein (AHRD V1 ***- B6TG43_MAIZE); contains Interpro domain(s) IPR008417 B-cell receptor-associated 31-like	2.31678	0.000712665
Solyc12g005720	Cysteine-rich receptor-like protein kinase (AHRD V1 ***- C6ZRS1_SOYBN); contains Interpro domain(s) IPR002902 Protein of unknown function DUF26	81.5875	1.93898e-14
Solyc12g005620	LRR receptor-like serine/threonine-protein kinase, RLP	28.9091	2.76223e-23
Solyc12g005610	LRR receptor-like serine/threonine-protein kinase, RLP	28.4	3.19909e-30
Solyc12g005390	Vesicle-associated membrane family protein (AHRD V1 ***- D7MET3_ARALY); contains Interpro domain(s) IPR008962 PapD-like	2.19877	0.00133868
Solyc12g005340	GRAS family transcription factor (AHRD V1 **-- B9I7E1_POPTR); contains Interpro domain(s) IPR005202 GRAS transcription factor	3.70616	2.81683e-06
Solyc12g005230	Breast carcinoma amplified sequence 3 (Fragment) (AHRD V1 *--- B1AR77_MOUSE); contains Interpro domain(s) IPR010847 Harpin-induced 1	2.26425	0.00326585
Solyc12g005140	Folate/biopterin transporter family protein (AHRD V1 **** B6TYM7_MAIZE); contains Interpro domain(s) IPR004324 Biopterin transport-related protein BT1	4.01667	1.54476e-11
Solyc11g073110	Auxin-regulated protein (AHRD V1 ***- Q945F5_SOLLC); contains Interpro domain(s) IPR010369 Protein of unknown function DUF966	21.75	1.13246e-22
Solyc11g073060	Zinc finger family protein (AHRD V1 ***- D7LJS8_ARALY); contains Interpro domain(s) IPR007087 Zinc finger, C2H2-type	24.3585	5.08164e-26
Solyc11g072660	Receptor protein kinase-like protein (AHRD V1 ***- Q9LJU5_ARATH); contains Interpro domain(s) IPR002290 Serine/threonine protein kinase	3.284	1.37248e-08
Solyc11g072620	Unknown Protein (AHRD V1)	3.76688	1.02931e-11
Solyc11g072470	LOB domain protein 1 (AHRD V1 ***- D7KHW8_ARALY); contains Interpro domain(s) IPR004883 Lateral organ boundaries, LOB	3.02548	4.31767e-07
Solyc11g069940	Glutaredoxin (AHRD V1 ***- B9H2P7_POPTR); contains Interpro domain(s) IPR011905 Glutaredoxin-like, plant II	8.11024	4.4033e-09
Solyc11g069220	MLO-like protein 3 (AHRD V1 ***- C6EWE6_VITVI); contains Interpro domain(s) IPR004326 Mlo-related protein	34	8.84433e-16
Solyc11g069070	Metal ion binding protein (AHRD V1 *-*- B6U064_MAIZE); contains Interpro domain(s) IPR006121 Heavy metal transport/detoxification protein	11.2636	2.64157e-35
Solyc11g069010	Alpha-L-fucosidase 1 (AHRD V1 ***- D7LIF4_ARALY); contains Interpro domain(s) IPR000933 Glycoside hydrolase, family 29	2.29861	1.54622e-05
Solyc11g068980	Mitochondrial import inner membrane translocase subunit tim22 (AHRD V1 ***- B6U2A3_MAIZE); contains Interpro domain(s) IPR003397 Mitochondrial inner membrane translocase complex, subunit Tim17/22	2.05763	0.0039121
Solyc11g068940	U-box domain-containing protein 24 (AHRD V1 ***- D7LAS1_ARALY); contains Interpro domain(s) IPR003613 U box domain	140.143	2.52297e-43
Solyc11g068770	CCR4-NOT transcription complex subunit 7 (AHRD V1 ***- B4FG48_MAIZE); contains Interpro domain(s) IPR006941 Ribonuclease CAF1	4.27829	0.000148499
Solyc11g068710	F-box family protein (AHRD V1 ***- B9MYU0_POPTR)	4.92464	1.81366e-05
Solyc11g068620	NAC-domain protein (AHRD V1 ***- Q9SXQ0_TOBAC); contains Interpro domain(s) IPR003441 No apical meristem (NAM) protein	15.0065	2.80737e-33
Solyc11g068430	Ferredoxin (AHRD V1 ***- Q9AUE1_IMPBA); contains Interpro domain(s) IPR010241 Ferredoxin [2Fe-2S], plant	2.55594	0.0189447
Solyc11g067080	Protein kinase like protein (AHRD V1 ***- Q0WN21_ARATH); contains Interpro domain(s) IPR002290 Serine/threonine protein kinase	2.43564	0.000123678
Solyc11g066930	AT5G28150-like protein (Fragment) (AHRD V1 *-*- D6PS16_9BRAS); contains Interpro domain(s) IPR008586 Protein of unknown function DUF868, plant	2.94737	0.00120796
Solyc11g066840	Histone deacetylase-like protein (AHRD V1 *-*- Q3HVL4_SOLTU)	2.25643	0.00685445
Solyc11g066620	Aspartyl protease family protein (AHRD V1 **-- D7M1J9_ARALY); contains Interpro domain(s) IPR001461 Peptidase A1	4.53857	5.92307e-19
Solyc11g066600	Serine carboxypeptidase S28 family protein (AHRD V1 **-* D7M1K0_ARALY); contains Interpro domain(s) IPR008758 Peptidase S28	3.45561	3.41346e-11
Solyc11g066590	Lysosomal Pro-X carboxypeptidase (AHRD V1 **-- Q9FLH1_ARATH); contains Interpro domain(s) IPR008758 Peptidase S28	3.37335	6.37716e-13
Solyc11g066450	Unknown Protein (AHRD V1)	2.17825	0.441109
Solyc11g066360	Unknown Protein (AHRD V1); contains Interpro domain(s) IPR012862 Protein of unknown function DUF1635	2.67657	0.000148975
Solyc11g066060	heat shock protein (AHRD V1 ***- B2D2G5_CAPSN); contains Interpro domain(s) IPR013126 Heat shock protein 70	2.33217	0.005387
Solyc11g066000	Unknown Protein (AHRD V1)	2.22564	0.0325034
Solyc11g065660	Calcium-dependent protein kinase 8 (AHRD V1 ***- Q6KC54_NICPL); contains Interpro domain(s) IPR002290 Serine/threonine protein kinase	2.33195	1.24711e-05
Solyc11g064950	BZIP transcription factor (AHRD V1 **** Q9SQK1_TOBAC); contains Interpro domain(s) IPR011616 bZIP transcription factor, bZIP-1	2.43135	5.40845e-06
Solyc11g064790	Signal peptide peptidase family protein (AHRD V1 ***- D7LQE4_ARALY); contains Interpro domain(s) IPR007369 Peptidase A22B, signal peptide peptidase	2.1088	0.000129644
Solyc11g062400	ATP binding / serine-threonine kinase (AHRD V1 **** C5DB71_VITVI); contains Interpro domain(s) IPR002290 Serine/threonine protein kinase	12.6739	2.27902e-22
Solyc11g056620	NB-ARC domain containing protein expressed (AHRD V1 *-*- Q109S4_ORYSJ)	12.875	4.34209e-37
Solyc11g045460	CXE carboxylesterase (AHRD V1 **-- Q0ZPW1_9ROSA); contains Interpro domain(s) IPR013094 Alpha/beta hydrolase fold-3	4.74658	3.12282e-09
Solyc11g044840	LL-diaminopimelate aminotransferase (AHRD V1 **** A8IW39_CHLRE); contains Interpro domain(s) IPR019942 LL-diaminopimelate aminotransferase, plant-related	103.667	1.52055e-13
Solyc11g040110	SnRK1-interacting protein 1 (AHRD V1 ***- B6ST86_MAIZE)	2.23205	0.000110231
Solyc11g039740	Unknown Protein (AHRD V1); contains Interpro domain(s) IPR007749 Protein of unknown function DUF677	2.31515	8.45578e-05
Solyc11g030730	Cytochrome P450	52.8462	8.08913e-73
Solyc11g020670	TCP family transcription factor (AHRD V1 *-** A6MCZ2_9ORYZ); contains Interpro domain(s) IPR005333 Transcription factor, TCP	3.95627	1.58633e-07
Solyc11g020610	Neutral invertase like protein (AHRD V1 ***- Q67XD9_ARATH); contains Interpro domain(s) IPR006937 Plant neutral invertase	2.48074	5.75676e-06
Solyc11g020230	Pto-like, Serine/threonine kinase protein, resistance protein	4.8872	0.000121969
Solyc11g018800	Peroxidase 2 (AHRD V1 ***- Q9SSZ8_SCUBA); contains Interpro domain(s) IPR002016 Haem peroxidase, plant/fungal/bacterial	23.9922	1.70323e-18
Solyc11g018750	Unknown Protein (AHRD V1)	3.13704	0.176798
Solyc11g018610	Calcium-dependent protein kinase 4 (AHRD V1 ***- D7LXA9_ARALY); contains Interpro domain(s) IPR002290 Serine/threonine protein kinase	2.79589	1.23545e-07
Solyc11g017470	NAC domain protein IPR003441 (AHRD V1 ***- B9GU14_POPTR); contains Interpro domain(s) IPR003441 No apical meristem (NAM) protein	3.20348	2.47837e-11
Solyc11g017280	Receptor like kinase, RLK	20.4848	2.52831e-38
Solyc11g017270	Receptor like kinase, RLK	12.3353	2.87087e-47
Solyc11g017000	Os01g0873900 protein (Fragment) (AHRD V1 *-*- Q0JHA9_ORYSJ); contains Interpro domain(s) IPR007700 Protein of unknown function DUF668	3.86563	2.11825e-13
Solyc11g016930	LRR receptor-like serine/threonine-protein kinase, RLP	2.43119	0.00052932
Solyc11g013880	Receptor-like protein kinase (AHRD V1 ***- Q9FLV4_ARATH); contains Interpro domain(s) IPR002290 Serine/threonine protein kinase	2.89315	3.81975e-09
Solyc11g013500	Unknown Protein (AHRD V1)	7	5.27434e-16
Solyc11g013490	Beta-1 3-galactosyltransferase 6 (AHRD V1 ***- B6UBH3_MAIZE); contains Interpro domain(s) IPR002659 Glycosyl transferase, family 31	2.29393	4.73307e-05
Solyc11g013250	SRC2-like protein (AHRD V1 ***- A4K8J5_CAPAN); contains Interpro domain(s) IPR000008 C2 calcium-dependent membrane targeting	131	7.06978e-20
Solyc11g013240	Serine/threonine-protein kinase 36 (AHRD V1 *-*- STK36_PONAB); contains Interpro domain(s) IPR002290 Serine/threonine protein kinase	2.66667	3.79341e-05
Solyc11g013190	Oxysterol-binding protein (AHRD V1 ***- A9ZM29_SOYBN); contains Interpro domain(s) IPR000648 Oxysterol-binding protein	2.66019	1.62033e-07
Solyc11g013000	Transmembrane emp24 domain-containing protein 10 (AHRD V1 ***- B6SSF8_MAIZE); contains Interpro domain(s) IPR000348 emp24/gp25L/p24	3.9191	1.05607e-07
Solyc11g012900	Small glutamine-rich tetratricopeptide repeat-containing protein A (AHRD V1 *--- C1BM93_OSMMO); contains Interpro domain(s) IPR011990 Tetratricopeptide-like helical	2.11511	0.000235859
Solyc11g012840	BTB/POZ domain-containing protein (AHRD V1 **-- D7KKU4_ARALY); contains Interpro domain(s) IPR013089 Kelch related	3.06952	2.67934e-07
Solyc11g012780	C2 domain containing protein (AHRD V1 ***- Q2A9R2_BRAOL)	3.30315	1.2743e-06
Solyc11g011920	Glutamate decarboxylase (AHRD V1 ***- Q8LKR4_TOBAC); contains Interpro domain(s) IPR010107 Glutamate decarboxylase	2.20985	2.69157e-05
Solyc11g011620	Fatty acid-binding protein-like protein (AHRD V1 ***- D6FMZ4_MYCTU); contains Interpro domain(s) IPR014878 Region of unknown function DUF1794	2.95464	4.05531e-05
Solyc11g011610	Fatty acid-binding protein-like protein (AHRD V1 ***- D6FMZ4_MYCTU); contains Interpro domain(s) IPR014878 Region of unknown function DUF1794	3.14411	1.12361e-05
Solyc11g011360	Nudix hydrolase 4 (AHRD V1 **-- B6T5N7_MAIZE); contains Interpro domain(s) IPR000086 NUDIX hydrolase domain	17.7826	2.93926e-31
Solyc11g011340	Alcohol dehydrogenase (AHRD V1 ***- Q8KRC3_MYXXA); contains Interpro domain(s) IPR002085 Alcohol dehydrogenase superfamily, zinc-containing	10.626	5.65593e-29
Solyc11g011240	Geranylgeranyl pyrophosphate synthase 1 (AHRD V1 ***- Q1A7T0_SOLLC); contains Interpro domain(s) IPR000092 Polyprenyl synthetase	25.4474	6.67214e-26
Solyc11g011220	Unknown Protein (AHRD V1)	3.30971	1.50357e-11
Solyc11g011190	Exostosin family protein (AHRD V1 **-- D7M9K9_ARALY); contains Interpro domain(s) IPR004263 Exostosin-like	6.27332	3.08967e-19
Solyc11g011180	LRR receptor-like serine/threonine-protein kinase, RLP	50.8182	2.04036e-55
Solyc11g011130	THO complex subunit 4 (AHRD V1 *--- B6TD71_MAIZE); contains Interpro domain(s) IPR012677 Nucleotide-binding, alpha-beta plait	2.59522	1.57137e-07
Solyc11g011080	Tir-nbs-lrr, resistance protein	4.40741	5.28849e-14
Solyc11g011050	MYB transcription factor (AHRD V1 **** Q9SPG7_ARATH); contains Interpro domain(s) IPR015495 Myb transcription factor	2.41081	0.130048
Solyc11g011030	Pto-responsive gene 1 protein (AHRD V1 ***- Q9M723_SOLLC); contains Interpro domain(s) IPR010399 Tify	2.24416	0.0874563
Solyc11g010780	Glucosyltransferase (AHRD V1 ***- A5I865_BRANA); contains Interpro domain(s) IPR002213 UDP-glucuronosyl/UDP-glucosyltransferase	2.83069	0.00622944
Solyc11g010500	Mitochondrial carrier family (AHRD V1 ***- C1MMX1_MICPS); contains Interpro domain(s) IPR001993 Mitochondrial substrate carrier	4.6574	6.01199e-09
Solyc11g010390	Unknown Protein (AHRD V1)	7.55325	9.80196e-22
Solyc11g010330	RING finger protein (AHRD V1 *-*- C6EUD3_SOYBN); contains Interpro domain(s) IPR018957 Zinc finger, C3HC4 RING-type	7.88208	2.90286e-24
Solyc11g010320	AT2G46550 protein (Fragment) (AHRD V1 ***- B9DHY8_ARATH)	3.0431	0.00436741
Solyc11g010250	Avr9/Cf-9 rapidly elicited protein 75 (AHRD V1 ***- Q9FQY9_TOBAC)	4.75969	6.22216e-15
Solyc11g010200	14-3-3 protein beta/alpha-1 (AHRD V1 **-- 143B1_ONCMY); contains Interpro domain(s) IPR000308 14-3-3 protein	2.98398	6.02199e-10
Solyc11g010170	LanC-like protein 2 (AHRD V1 ***- B6TCV9_MAIZE); contains Interpro domain(s) IPR020464 LanC-like protein, eukaryotic	2.58636	9.78901e-05
Solyc11g009040	EPIDERMAL PATTERNING FACTOR-like protein 1 (AHRD V1 *-*- EPFL1_ARATH)	65.8333	4.25386e-09
Solyc11g008540	Ribonuclease 3-like protein 3 (AHRD V1 *-*- RTL3_ORYSJ); contains Interpro domain(s) IPR000999 Ribonuclease III	5.23625	0.00360334
Solyc11g008530	Ribonuclease 3-like protein 3 (AHRD V1 *-*- RTL3_ORYSJ); contains Interpro domain(s) IPR000999 Ribonuclease III	3.17442	0.122575
Solyc11g008390	U-box domain-containing protein 14 (AHRD V1 **-- PUB14_ARATH); contains Interpro domain(s) IPR011989 Armadillo-like helical	3.44948	1.25855e-11
Solyc11g008200	Nodulin-like protein (Fragment) (AHRD V1 ***- O81121_ARATH); contains Interpro domain(s) IPR010658 Nodulin-like	8.19481	3.9221e-16
Solyc11g007950	Unknown Protein (AHRD V1)	2.35249	0.101036
Solyc11g007890	1-aminocyclopropane-1-carboxylate oxidase 4 (AHRD V1 **-- ACCO4_SOLLC); contains Interpro domain(s) IPR005123 Oxoglutarate and iron-dependent oxygenase	45.9231	3.29278e-33
Solyc11g007780	Guanine nucleotide-binding protein subunit beta-like protein (AHRD V1 *--* GBLP_TRYBR); contains Interpro domain(s) IPR017986 WD40 repeat, region	2.73961	3.29116e-06
Solyc11g007770	Exostosin-2 (AHRD V1 *-*- Q0IFF4_AEDAE); contains Interpro domain(s) IPR015338 EXTL2, alpha-1,4-N-acetylhexosaminyltransferase	6.03975	8.77401e-26
Solyc11g007660	At5g51670-like protein (Fragment) (AHRD V1 *-*- C0JEV7_9BRAS); contains Interpro domain(s) IPR007700 Protein of unknown function DUF668	2.43445	8.36971e-06
Solyc11g007580	HhH-GPD family protein (AHRD V1 *--- D1CFH3_THET1); contains Interpro domain(s) IPR003265 HhH-GPD domain	2.46991	0.00017444
Solyc11g007570	Transcriptional activator (AHRD V1 ***- C3FFU8_BACTB); contains Interpro domain(s) IPR004305 TENA/THI-4 protein/Coenzyme PQQ biosynthesis protein C	3.31929	5.12826e-05
Solyc11g007510	Unknown Protein (AHRD V1)	5.22794	6.28925e-22
Solyc11g007500	UDP-glucosyltransferase (AHRD V1 ***- Q8LKG3_STERE); contains Interpro domain(s) IPR002213 UDP-glucuronosyl/UDP-glucosyltransferase	89.6905	8.18885e-18
Solyc11g007430	Stress-induced receptor-like kinase (AHRD V1 *-*- C6FF75_SOYBN)	26.7073	4.45126e-05
Solyc11g007420	Receptor-like protein kinase (Fragment) (AHRD V1 ***- O49206_ORYSA)	10.072	1.51006e-20
Solyc11g007410	Receptor-like protein kinase (AHRD V1 *-*- Q9M575_ORYSA)	8.09697	2.18131e-11
Solyc11g007400	Receptor-like protein kinase (Fragment) (AHRD V1 ***- O49206_ORYSA)	6.64027	5.46627e-14
Solyc11g007080	YIPF5 (AHRD V1 **-- C0H9W5_SALSA); contains Interpro domain(s) IPR006977 Yip1 domain	2.06897	0.00945683
Solyc11g007030	Hydrolase alpha/beta fold family protein (AHRD V1 ***- D7LIQ3_ARALY); contains Interpro domain(s) IPR000073 Alpha/beta hydrolase fold-1	4.44295	9.325e-11
Solyc11g006900	Calcium/calmodulin protein kinase (AHRD V1 ***- Q84ZT8_TOBAC)	3.12162	0.00325254
Solyc11g006540	FAD-dependent pyridine nucleotide-disulphide oxidoreductase (AHRD V1 **-- D3M425_9ACTO); contains Interpro domain(s) IPR001327 Pyridine nucleotide-disulphide oxidoreductase, NAD-binding region	3.7179	9.51821e-12
Solyc11g006500	Charged multivesicular body protein 5 (AHRD V1 **-- B6TYU1_MAIZE); contains Interpro domain(s) IPR005024 Snf7	4.07018	8.56005e-16
Solyc11g006410	Genomic DNA chromosome 5 P1 clone MUK11 (AHRD V1 ***- Q9FMC4_ARATH)	3.22759	2.82951e-09
Solyc11g006030	U-box domain-containing protein (AHRD V1 ***- D7MID4_ARALY); contains Interpro domain(s) IPR003613 U box domain	36.6364	2.72274e-25
Solyc11g005920	NAC domain protein IPR003441 (AHRD V1 *-*- B9HEK0_POPTR); contains Interpro domain(s) IPR003441 No apical meristem (NAM) protein	2.04846	0.000670768
Solyc11g005840	Cysteine desulfurase (AHRD V1 **-- A4A4I5_9GAMM); contains Interpro domain(s) IPR000192 Aminotransferase, class V/Cysteine desulfurase	61.5	3.49583e-59
Solyc11g005720	VQ motif family protein (AHRD V1 ***- B6SZE5_MAIZE); contains Interpro domain(s) IPR008889 VQ	2.63105	6.60402e-05
Solyc11g005700	U-box domain-containing protein (AHRD V1 ***- D7MRW3_ARALY); contains Interpro domain(s) IPR003613 U box domain	2.21019	0.0141397
Solyc11g005630	Receptor-like protein kinase (AHRD V1 ***- Q39202_ARATH); contains Interpro domain(s) IPR002290 Serine/threonine protein kinase	27.5402	8.0031e-83
Solyc11g005400	DnaJ domain containing protein (AHRD V1 ***- B6U3I3_MAIZE); contains Interpro domain(s) IPR001623 Heat shock protein DnaJ, N-terminal	2.4447	0.000311569
Solyc10g086780	1-aminocyclopropane-1-carboxylate oxidase 1 (AHRD V1 **-- ACCO1_MALDO); contains Interpro domain(s) IPR005123 Oxoglutarate and iron-dependent oxygenase	3.0625	7.6542e-05
Solyc10g086710	PAR-1b protein (AHRD V1 ***- Q43588_TOBAC); contains Interpro domain(s) IPR009489 PAR1	48.1524	1.04254e-26
Solyc10g086540	Cell division protease ftsH homolog (AHRD V1 **-- FTSH_BACSU); contains Interpro domain(s) IPR005936 Peptidase M41, FtsH	2.01176	0.00285615
Solyc10g086410	Heat shock protein 70-3 (AHRD V1 ***- Q67BD0_TOBAC); contains Interpro domain(s) IPR013126 Heat shock protein 70	7.58576	8.27641e-10
Solyc10g086380	GAI-like protein 1 (Fragment) (AHRD V1 ***- A1YWN9_9ROSI); contains Interpro domain(s) IPR005202 GRAS transcription factor	2.3937	0.00229935
Solyc10g086350	Ras-related protein Rab-8A (AHRD V1 ***- C1C362_9MAXI); contains Interpro domain(s) IPR003579 Ras small GTPase, Rab type	2.24094	5.8366e-05
Solyc10g086280	Heavy metal-associated domain containing protein expressed (AHRD V1 *-*- Q10RN8_ORYSJ); contains Interpro domain(s) IPR006121 Heavy metal transport/detoxification protein	18.8606	3.78642e-28
Solyc10g085860	UDP-glucosyltransferase family 1 protein (AHRD V1 ***- C6KI43_CITSI); contains Interpro domain(s) IPR002213 UDP-glucuronosyl/UDP-glucosyltransferase	67.95	1.7809e-32
Solyc10g085810	Vacuolar protein-sorting-associated protein 37 homolog 1 (AHRD V1 **-- VP371_ARATH); contains Interpro domain(s) IPR009851 Modifier of rudimentary, Modr	5.29164	7.64474e-22
Solyc10g085720	Kinase family protein (AHRD V1 ***- D7M1J8_ARALY); contains Interpro domain(s) IPR002290 Serine/threonine protein kinase	2.36715	4.07169e-05
Solyc10g085420	Os03g0816700 protein (Fragment) (AHRD V1 ***- Q0DMC9_ORYSJ); contains Interpro domain(s) IPR007612 Protein of unknown function DUF567	6.01799	2.16922e-23
Solyc10g085300	Os03g0210500 protein (Fragment) (AHRD V1 *-*- Q0DU33_ORYSJ); contains Interpro domain(s) IPR007493 Protein of unknown function DUF538	4.34154	5.84818e-09
Solyc10g085030	Soul heme-binding family protein (AHRD V1 **** D7LKR5_ARALY); contains Interpro domain(s) IPR006917 SOUL haem-binding protein	30.0954	3.40474e-48
Solyc10g085020	Tubulin beta chain (AHRD V1 ***- B9HP96_POPTR); contains Interpro domain(s) IPR002453 Beta tubulin	2.05943	0.000253675
Solyc10g085010	PAR-1c protein (AHRD V1 ***- Q43589_TOBAC); contains Interpro domain(s) IPR009489 PAR1	46.9119	2.50265e-104
Solyc10g084960	Glutathione S-transferase-like protein (AHRD V1 ***- A8DUB0_SOLLC); contains Interpro domain(s) IPR004046 Glutathione S-transferase, C-terminal	331.5	7.34353e-16
Solyc10g084930	Serine/threonine-protein kinase-like protein (AHRD V1 *-*- Q9M269_ARATH); contains Interpro domain(s) IPR002290 Serine/threonine protein kinase	2.14098	0.000654454
Solyc10g084880	Avr9/Cf-9 rapidly elicited protein 137 (AHRD V1 ***- Q9FQZ2_TOBAC); contains Interpro domain(s) IPR007700 Protein of unknown function DUF668	4.49505	0.000451127
Solyc10g084850	Vacuolar import and degradation protein 24 (AHRD V1 **-- C5FHJ7_NANOT); contains Interpro domain(s) IPR018618 Vacuolar import and degradation protein Vid24	2.04452	0.000971405
Solyc10g084800	Oxysterol-binding protein (AHRD V1 ***- Q6ST25_SOLTU); contains Interpro domain(s) IPR000648 Oxysterol-binding protein	2.28003	1.45455e-05
Solyc10g084770	Receptor-like protein kinase At3g21340 (AHRD V1 ***- RLK6_ARATH); contains Interpro domain(s) IPR002290 Serine/threonine protein kinase	2.26052	3.22625e-05
Solyc10g084400	Glutathione S-transferase (AHRD V1 ***- Q76KW1_PEA); contains Interpro domain(s) IPR017933 Glutathione S-transferase/chloride channel, C-terminal	3.73229	6.02464e-07
Solyc10g084170	Bcl-2-associated athanogene-like protein (AHRD V1 ***- D1MIX4_VITVI); contains Interpro domain(s) IPR000048 IQ calmodulin-binding region	14.2222	4.96824e-06
Solyc10g084050	26S protease regulatory subunit 6B homolog (AHRD V1 *--- PRS6B_ARATH); contains Interpro domain(s) IPR005938 ATPase, AAA-type, CDC48	2.34118	6.91986e-05
Solyc10g083970	S-adenosylmethionine synthase (AHRD V1 ***- B5LAW6_CAPAN); contains Interpro domain(s) IPR002133 S-adenosylmethionine synthetase	3.98932	7.56527e-17
Solyc10g083720	Pyruvate kinase (AHRD V1 ***- Q94KE3_ARATH); contains Interpro domain(s) IPR001697 Pyruvate kinase	2.56555	3.88278e-07
Solyc10g083690	Cytochrome P450	16.1852	1.31208e-19
Solyc10g083610	Protein kinase (AHRD V1 *-*- Q1SMZ9_MEDTR); contains Interpro domain(s) IPR002290 Serine/threonine protein kinase	3.3895	5.61309e-11
Solyc10g083360	Calmodulin binding protein (AHRD V1 ***- B6SL12_MAIZE)	4.67585	2.58029e-20
Solyc10g083330	Calcium/calmodulin protein kinase (AHRD V1 *-*- Q84ZT8_TOBAC)	3.59535	0.000235567
Solyc10g083290	Beta-fructofuranosidase insoluble isoenzyme 2 (AHRD V1 **-- B6U1H5_MAIZE); contains Interpro domain(s) IPR018053 Glycoside hydrolase, family 32, active site IPR013148 Glycosyl hydrolases family 32, N-terminal IPR001362 Glycoside hydrolase, family 32	46.6932	3.5945e-86
Solyc10g081980	Harpin-induced protein-like (Fragment) (AHRD V1 **-- D2CFH8_COFAR); contains Interpro domain(s) IPR010847 Harpin-induced 1	13.3877	5.4991e-49
Solyc10g081970	HIN1-like protein (Fragment) (AHRD V1 **-- Q32ZJ1_SOLTU); contains Interpro domain(s) IPR010847 Harpin-induced 1	14.0991	8.53576e-47
Solyc10g081850	Syntaxin (AHRD V1 ***- Q6X9V9_HORVD); contains Interpro domain(s) IPR010989 t-SNARE	5.39676	7.57942e-20
Solyc10g081570	KED (AHRD V1 *-*- Q9LW95_TOBAC)	2.808	0.0898934
Solyc10g081170	Calmodulin-2 (AHRD V1 ***- D7LFI7_ARALY); contains Interpro domain(s) IPR011992 EF-Hand type	2.06917	0.000159926
Solyc10g080960	Transcription factor (Fragment) (AHRD V1 **-* D6MKQ8_9ASPA); contains Interpro domain(s) IPR006447 Myb-like DNA-binding region, SHAQKYF class	4.44444	8.59763e-13
Solyc10g080900	3-oxoacyl-reductase (AHRD V1 **-- B6UEX0_MAIZE); contains Interpro domain(s) IPR002347 Glucose/ribitol dehydrogenase	7.68739	5.18428e-30
Solyc10g080770	BZIP transcription factor (AHRD V1 ***- Q6IVC2_ORYSJ); contains Interpro domain(s) IPR011616 bZIP transcription factor, bZIP-1	3.01719	1.4257e-09
Solyc10g080570	E3 ubiquitin-protein ligase sina (AHRD V1 **-- B0WR23_CULQU); contains Interpro domain(s) IPR004162 Seven in absentia protein	5.49275	3.99031e-08
Solyc10g080370	Unknown Protein (AHRD V1)	2.00681	0.125779
Solyc10g080260	Zinc finger CCCH domain-containing protein 30 (AHRD V1 ***- C3H30_ARATH); contains Interpro domain(s) IPR002110 Ankyrin	2.39007	0.000661222
Solyc10g080010	Glycosyltransferase (AHRD V1 ***- Q5QPZ6_MEDTR); contains Interpro domain(s) IPR007657 Glycosyltransferase AER61, uncharacterised	41.6471	3.56865e-43
Solyc10g079930	UDP-glucosyltransferase HvUGT5876 (AHRD V1 ***- D3WYW1_HORVD); contains Interpro domain(s) IPR002213 UDP-glucuronosyl/UDP-glucosyltransferase	53.564	4.59021e-51
Solyc10g079920	Transmembrane protein (AHRD V1 ***- D3BNN2_POLPA)	3.46331	1.50074e-06
Solyc10g079860	Beta-1 3-glucanase (AHRD V1 ***- Q68V46_OLEEU); contains Interpro domain(s) IPR000490 Glycoside hydrolase, family 17	7.61565	5.23511e-16
Solyc10g079810	Unknown Protein (AHRD V1)	21.55	2.68275e-14
Solyc10g079430	U3 small nucleolar RNA-associated protein 11 (AHRD V1 ***- B6TNQ8_MAIZE); contains Interpro domain(s) IPR007144 Small-subunit processome, Utp11	3.24841	1.43929e-10
Solyc10g079420	Calmodulin (AHRD V1 ***- B6TKX0_MAIZE); contains Interpro domain(s) IPR011992 EF-Hand type	12.9112	4.45069e-41
Solyc10g079140	Guanylate kinase (AHRD V1 ***- Q9FVC6_TOBAC); contains Interpro domain(s) IPR017665 Guanylate kinase, sub-group	2.53974	7.37075e-05
Solyc10g079130	Calcium-dependent protein kinase 4 (AHRD V1 ***- Q5EDD1_CAPAN); contains Interpro domain(s) IPR002290 Serine/threonine protein kinase	4.4123	8.81374e-19
Solyc10g079000	Transmembrane and coiled-coil domain-containing protein 1 (AHRD V1 ***- B0WCQ4_CULQU); contains Interpro domain(s) IPR008559 Protein of unknown function DUF841, eukaryotic	2.04028	0.0139851
Solyc10g078930	Activator of heat shock protein ATPase homolog 1 (AHRD V1 **-* D3PJW3_9MAXI); contains Interpro domain(s) IPR015310 Activator of Hsp90 ATPase, N-terminal	2.34069	6.42872e-05
Solyc10g078440	Unknown Protein (AHRD V1); contains Interpro domain(s) IPR008889 VQ	2.3125	0.0181412
Solyc10g078430	Transcription factor Dp-1 (AHRD V1 **** B6UDG0_MAIZE); contains Interpro domain(s) IPR016556 Transcription factor DP, subgroup	2.21137	0.000525895
Solyc10g078290	BZIP family transcription factor (Fragment) (AHRD V1 *-*- Q677A7_HYAOR); contains Interpro domain(s) IPR011616 bZIP transcription factor, bZIP-1	2.66887	8.35328e-08
Solyc10g078220	Cytochrome P450	88.0714	9.69072e-19
Solyc10g077130	Atcambp25-binding protein OF (AHRD V1 ***- D7LGI4_ARALY); contains Interpro domain(s) IPR008889 VQ	2.03337	0.0478435
Solyc10g076780	Alpha-1 4-galactosyltransferase (AHRD V1 *-*- Q0R0H6_MOUSE); contains Interpro domain(s) IPR007652 Alpha 1,4-glycosyltransferase conserved region	7.93443	4.9836e-15
Solyc10g076550	Receptor-like protein kinase At3g21340 (AHRD V1 *-*- RLK6_ARATH); contains Interpro domain(s) IPR002290 Serine/threonine protein kinase	13.8112	6.56777e-46
Solyc10g076540	Wall-associated receptor kinase 2 (AHRD V1 ***- WAK2_ARATH)	13.6028	1.70074e-06
Solyc10g076510	Pyruvate decarboxylase (AHRD V1 **** B0ZS79_PRUAR); contains Interpro domain(s) IPR012110 Pyruvate decarboxylase/indolepyruvate decarboxylase	4.48993	0.00204726
Solyc10g076500	LRR receptor-like serine/threonine-protein kinase, RLP	28.0909	1.00346e-32
Solyc10g076480	Ammonium transporter (AHRD V1 ***- B9HCZ0_POPTR); contains Interpro domain(s) IPR001905 Ammonium transporter	84.1034	1.98639e-101
Solyc10g076360	Prenylated rab acceptor PRA1 (AHRD V1 ***- A2Q469_MEDTR); contains Interpro domain(s) IPR004895 Prenylated rab acceptor PRA1	2.39763	1.02494e-05
Solyc10g076290	F-box/LRR-repeat protein 3 (AHRD V1 ***- FBL3_ARATH); contains Interpro domain(s) IPR006553 Leucine-rich repeat, cysteine-containing subtype	2.13531	0.00124667
Solyc10g075150	Non-specific lipid-transfer protein (AHRD V1 **** Q9ZPI9_CAPAN); contains Interpro domain(s) IPR013770 Plant lipid transfer protein and hydrophobic protein, helical	6.55136	4.17224e-05
Solyc10g075040	Receptor-like protein kinase At3g21340 (AHRD V1 *-** RLK6_ARATH); contains Interpro domain(s) IPR002290 Serine/threonine protein kinase	3.36893	1.65252e-10
Solyc10g074790	Auxin efflux carrier family protein (AHRD V1 ***- D7M6D2_ARALY); contains Interpro domain(s) IPR004776 Auxin efflux carrier	2.14978	0.000239994
Solyc10g074740	Calmodulin-like protein (AHRD V1 ***- Q9ATP2_CENCI); contains Interpro domain(s) IPR011992 EF-Hand type	4.55739	1.92816e-12
Solyc10g074570	Calcium dependent protein kinase 6 (AHRD V1 **** B9MZ11_POPTR); contains Interpro domain(s) IPR002290 Serine/threonine protein kinase	5.26723	4.80642e-22
Solyc10g074500	Isocitrate dehydrogenase (AHRD V1 ***- A3LYS8_PICST); contains Interpro domain(s) IPR004434 Isocitrate dehydrogenase NAD-dependent, mitochondrial	2.28309	1.11772e-05
Solyc10g074460	Endochitinase (Chitinase) (AHRD V1 *-** Q43184_SOLTU); contains Interpro domain(s) IPR000726 Glycoside hydrolase, family 19, catalytic	2.51899	0.38806
Solyc10g074400	Chitinase (AHRD V1 ***- B9VRK7_CAPAN); contains Interpro domain(s) IPR000726 Glycoside hydrolase, family 19, catalytic	3.28571	0.00700093
Solyc10g062160	Dynamin like protein (AHRD V1 ***- D3BTL7_POLPA); contains Interpro domain(s) IPR001401 Dynamin, GTPase region	17.28	8.36249e-27
Solyc10g061960	MORN repeat-containing protein (AHRD V1 *--- A4WSX3_RHOS5); contains Interpro domain(s) IPR003409 MORN motif	2.00903	0.00162244
Solyc10g055820	Chitinase (AHRD V1 ***- B9VRK7_CAPAN); contains Interpro domain(s) IPR000726 Glycoside hydrolase, family 19, catalytic	6.02612	2.36191e-05
Solyc10g055810	Endochitinase (Chitinase) (AHRD V1 **** Q43184_SOLTU); contains Interpro domain(s) IPR016283 Glycoside hydrolase, family 19 IPR018371 Chitin-binding, type 1, conserved site IPR000726 Glycoside hydrolase, family 19, catalytic IPR001002 Chitin-binding, type 1	3.63028	0.00509627
Solyc10g055800	Chitinase (AHRD V1 ***- B9VRK7_CAPAN); contains Interpro domain(s) IPR016283 Glycoside hydrolase, family 19	5.45437	0.000276086
Solyc10g055780	Chitinase (AHRD V1 ***- B9VRK7_CAPAN); contains Interpro domain(s) IPR000726 Glycoside hydrolase, family 19, catalytic	3.62488	0.00111385
Solyc10g055760	NAC domain protein IPR003441 (AHRD V1 ***- B9H1P6_POPTR); contains Interpro domain(s) IPR003441 No apical meristem (NAM) protein	14.6011	8.32281e-42
Solyc10g055200	Disease resistance response (AHRD V1 ***- D7KM73_ARALY); contains Interpro domain(s) IPR004265 Plant disease resistance response protein	30.4599	6.9981e-28
Solyc10g054440	Arginine decarboxylase (AHRD V1 **** Q5F307_SOLLC); contains Interpro domain(s) IPR002985 Arginine decarboxylase	4.09957	2.1848e-17
Solyc10g054320	Coiled-coil domain-containing protein 90B mitochondrial (AHRD V1 **-- C1C3U9_RANCA); contains Interpro domain(s) IPR012439 Protein of unknown function DUF1640	2.47483	5.63534e-05
Solyc10g054030	AT2G21500 protein (Fragment) (AHRD V1 **-- B9DHX0_ARATH); contains Interpro domain(s) IPR018957 Zinc finger, C3HC4 RING-type	2.57317	1.78194e-06
Solyc10g052880	LRR receptor-like serine/threonine-protein kinase, RLP	2.98356	6.0828e-10
Solyc10g051230	Unknown Protein (AHRD V1)	4.72727	0.086364
Solyc10g051020	Cytochrome P450	4.1716	8.85004e-06
Solyc10g050890	Nitrite reductase (AHRD V1 ***- Q76G13_TOBAC); contains Interpro domain(s) IPR006067 Nitrite and sulphite reductase 4Fe-4S region	4.40136	3.89455e-15
Solyc10g050880	Gibberellin receptor GID1L2 (AHRD V1 **-- B6TIA5_MAIZE); contains Interpro domain(s) IPR013094 Alpha/beta hydrolase fold-3	107.5	2.34388e-10
Solyc10g050230	Alpha 1 3 fucosyltransferase (AHRD V1 **** Q5DTC8_MEDSA); contains Interpro domain(s) IPR001503 Glycosyl transferase, family 10	3.06	3.96824e-09
Solyc10g050060	Elicitor-responsive protein 3 (AHRD V1 *--- B6U4Y1_MAIZE); contains Interpro domain(s) IPR018029 C2 membrane targeting protein	4.84679	1.74333e-20
Solyc10g049970	Kynurenine formamidase (AHRD V1 **-- D7BCL0_MEISD); contains Interpro domain(s) IPR007325 Putative cyclase	2.41939	0.00986116
Solyc10g049630	Serine/threonine protein phosphatase 2C (AHRD V1 **** D7LV04_ARALY); contains Interpro domain(s) IPR015655 Protein phosphatase 2C	4.33922	3.88278e-06
Solyc10g047320	Cc-nbs-lrr, resistance protein	3.61656	2.29392e-13
Solyc10g047300	Glutamyl-tRNA(Gln) amidotransferase subunit A (AHRD V1 *-*- D5DXY7_BACMQ); contains Interpro domain(s) IPR000120 Amidase signature enzyme	4.67546	1.81397e-17
Solyc10g047290	Serine/threonine phosphatase family protein (AHRD V1 **** C1E0J1_9CHLO); contains Interpro domain(s) IPR015655 Protein phosphatase 2C	2.85897	9.04558e-09
Solyc10g047250	Unknown Protein (AHRD V1)	2.03153	0.00125017
Solyc10g047140	Receptor like kinase, RLK	2.64978	1.41343e-07
Solyc10g046970	Tubby-like F-box protein 14 (AHRD V1 ***- TLP14_ORYSJ); contains Interpro domain(s) IPR000007 Tubby, C-terminal	2.50963	2.2395e-06
Solyc10g046770	Trehalose-6-phosphate synthase (AHRD V1 ***- Q5D6D9_GINBI); contains Interpro domain(s) IPR003337 Trehalose-phosphatase	2.69383	0.00169376
Solyc10g045610	Receptor-like kinase (AHRD V1 ***- A7VM21_MARPO); contains Interpro domain(s) IPR017442 Serine/threonine protein kinase-related	9.44196	4.57687e-07
Solyc10g045480	Calmodulin-binding protein (Fragment) (AHRD V1 *--* Q4U0E6_FRAAN); contains Interpro domain(s) IPR012442 Protein of unknown function DUF1645	8.81373	2.40349e-20
Solyc10g045420	Os03g0169000 protein (Fragment) (AHRD V1 ***- Q0DUS7_ORYSJ); contains Interpro domain(s) IPR004348 Protein of unknown function DUF246, plant	2.13228	0.000758317
Solyc10g045390	Histone acetyltransferase GCN5 (AHRD V1 ***- GCN5_ARATH); contains Interpro domain(s) IPR001487 Bromodomain	2.69672	0.0795114
Solyc10g045280	ATP binding protein (AHRD V1 *--- B6T4Q9_MAIZE); contains Interpro domain(s) IPR015783 ATMRK serine/threonine protein kinase-like	2.09302	0.171828
Solyc10g019170	Unknown Protein (AHRD V1)	2.08935	0.324076
Solyc10g018340	Auxin responsive SAUR protein (AHRD V1 *-*- Q1SN26_MEDTR); contains Interpro domain(s) IPR003676 Auxin responsive SAUR protein	192.444	1.0567e-21
Solyc10g017570	Carbonyl reductase 3 (AHRD V1 **** B6TRS7_MAIZE); contains Interpro domain(s) IPR002347 Glucose/ribitol dehydrogenase	9.94737	5.38429e-14
Solyc10g012430	Signal peptide peptidase (AHRD V1 **** Q9MA44_ARATH); contains Interpro domain(s) IPR007369 Peptidase A22B, signal peptide peptidase	2.36745	5.64128e-05
Solyc10g012370	Cysteine synthase (AHRD V1 **** Q76MX2_SOLTU); contains Interpro domain(s) IPR005859 Cysteine synthase A	3.46436	0.000121117
Solyc10g012170	Receptor-like kinase (AHRD V1 **** A7VM39_MARPO); contains Interpro domain(s) IPR002290 Serine/threonine protein kinase	6.54579	1.86954e-24
Solyc10g012080	MRNA clone RAFL21-79-C21 (AHRD V1 **-- Q8W458_ARATH); contains Interpro domain(s) IPR006461 Protein of unknown function Cys-rich	9.36538	3.3011e-18
Solyc10g011980	2-hydroxyacid dehydrongenase (Fragment) (AHRD V1 *-*- C6F725_PSEMZ)	2.62826	5.88006e-07
Solyc10g011820	Delta-6 desaturase (AHRD V1 **** D2KBG7_RIBNI); contains Interpro domain(s) IPR012171 Fatty acid/sphingolipid desaturase	2.12874	0.000131398
Solyc10g011810	Fatty acid delta-6 desaturase (AHRD V1 **** Q84KG6_9ERIC); contains Interpro domain(s) IPR012171 Fatty acid/sphingolipid desaturase	4.64395	6.20064e-17
Solyc10g011740	Ubiquitin-conjugating enzyme E2 8 (AHRD V1 **** UBC8_ARATH); contains Interpro domain(s) IPR000608 Ubiquitin-conjugating enzyme, E2	2.74695	1.26294e-07
Solyc10g009550	WRKY transcription factor (AHRD V1 ***- D3YEX5_SOLLC); contains Interpro domain(s) IPR003657 DNA-binding WRKY	28.0432	3.18385e-71
Solyc10g009410	Aspartic proteinase nepenthesin I (AHRD V1 **-- A9ZMF9_NEPAL); contains Interpro domain(s) IPR001461 Peptidase A1	2.30667	0.0116133
Solyc10g009400	FAM86A (AHRD V1 **-- B5XFD7_SALSA); contains Interpro domain(s) IPR019410 Methyltransferase-16, putative	2.16993	0.0718145
Solyc10g009340	Calmodulin (AHRD V1 ***- Q39890_SOYBN); contains Interpro domain(s) IPR011992 EF-Hand type	6.17201	1.53721e-27
Solyc10g009210	Calmodulin-binding protein (Fragment) (AHRD V1 *-** Q9M451_CICAR); contains Interpro domain(s) IPR012416 Calmodulin binding protein-like	6.51042	1.25998e-29
Solyc10g009180	Secretory carrier membrane protein (AHRD V1 ***- B3TLU6_ELAGV); contains Interpro domain(s) IPR007273 SCAMP	3.34709	5.78894e-06
Solyc10g009110	Ethylene-responsive transcription factor 4 (AHRD V1 ***- B6SIZ8_MAIZE); contains Interpro domain(s) IPR001471 Pathogenesis-related transcriptional factor and ERF, DNA-binding	3.59449	5.94083e-06
Solyc10g009060	Protein kinase (AHRD V1 ***- Q9FDV6_FAGSY); contains Interpro domain(s) IPR002290 Serine/threonine protein kinase	2.17078	0.00141964
Solyc10g008890	Optic atrophy 3 protein homolog (AHRD V1 **-- OPA3_DANRE); contains Interpro domain(s) IPR010754 Optic atrophy 3-like	3.30151	1.42709e-05
Solyc10g008730	Unknown Protein (AHRD V1)	2.91445	1.66198e-05
Solyc10g008350	Unknown Protein (AHRD V1)	3.71628	0.0011317
Solyc10g008280	Cell division protein kinase 13 (AHRD V1 *-*- CDK13_HUMAN); contains Interpro domain(s) IPR002290 Serine/threonine protein kinase	2.29199	1.95668e-05
Solyc10g008250	Unknown Protein (AHRD V1); contains Interpro domain(s) IPR011598 Helix-loop-helix DNA-binding	27.6364	1.83723e-09
Solyc10g008240	Cc-nbs-lrr, resistance protein	2.02247	0.0151476
Solyc10g008220	Cc-nbs-lrr, resistance protein	3.24183	4.4781e-08
Solyc10g008150	Glutaredoxin (AHRD V1 ***- B9MYC1_POPTR); contains Interpro domain(s) IPR011905 Glutaredoxin-like, plant II	4.37255	0.00127892
Solyc10g008100	Glucosidase 2 subunit beta (AHRD V1 *--- B5X0Z0_SALSA)	3.93671	9.83007e-07
Solyc10g008080	Ring H2 finger protein (AHRD V1 ***- D9ZHD8_HYPPE); contains Interpro domain(s) IPR018957 Zinc finger, C3HC4 RING-type	35.7273	1.47523e-11
Solyc10g007390	Protein transport protein SEC61 alpha subunit (AHRD V1 ***- D3B1K5_POLPA); contains Interpro domain(s) IPR002208 SecY protein	3.20676	7.12137e-12
Solyc10g007280	AAA-ATPase (AHRD V1 **-* C3TX92_BRASY); contains Interpro domain(s) IPR003959 ATPase, AAA-type, core	67.4136	1.59134e-67
Solyc10g007000	Ubiquitin-conjugating enzyme 23 (AHRD V1 *-*- D7L425_ARALY); contains Interpro domain(s) IPR000608 Ubiquitin-conjugating enzyme, E2	3.75342	1.29192e-10
Solyc10g006950	Unknown Protein (AHRD V1)	2.89064	0.020464
Solyc10g006800	Cyclic nucleotide gated channel (AHRD V1 **** A9CRE4_MALDO); contains Interpro domain(s) IPR000595 Cyclic nucleotide-binding	3.49606	0.000156103
Solyc10g006750	CONSTANS-like zinc finger protein (AHRD V1 *--- D0EP04_SOYBN); contains Interpro domain(s) IPR000315 Zinc finger, B-box	2.46821	0.00606882
Solyc10g006740	Centrin 2 (Fragment) (AHRD V1 **-- Q4U4N2_PIG); contains Interpro domain(s) IPR011992 EF-Hand type	2.3752	0.0383377
Solyc10g006710	Serine/threonine kinase receptor (AHRD V1 **** Q7DMS5_BRANA); contains Interpro domain(s) IPR002290 Serine/threonine protein kinase	25.3571	4.61301e-38
Solyc10g006700	Calcium-binding EF hand family protein (Fragment) (AHRD V1 **-* D7MEH5_ARALY); contains Interpro domain(s) IPR011992 EF-Hand type	10.8406	2.24428e-12
Solyc10g006690	S-locus receptor kinase-18 (Fragment) (AHRD V1 **** Q6L8R1_RAPSA); contains Interpro domain(s) IPR000858 S-locus glycoprotein	16.2653	8.64505e-14
Solyc10g006670	Cysteine-rich receptor-like protein kinase 10 (AHRD V1 ***- CRK10_ARATH); contains Interpro domain(s) IPR011009 Protein kinase-like	14.6739	1.13698e-16
Solyc10g006660	Calcium-binding EF hand family protein (Fragment) (AHRD V1 **-- D7MEH5_ARALY); contains Interpro domain(s) IPR011992 EF-Hand type	14.9411	6.9231e-33
Solyc10g006480	Ubiquitin (AHRD V1 ***- Q39257_PEA); contains Interpro domain(s) IPR019956 Ubiquitin subgroup	2.73581	6.97749e-09
Solyc10g006020	Mitochondrial import inner membrane translocase subunit tim50 (AHRD V1 *--- C8V8E4_EMENI); contains Interpro domain(s) IPR004274 NLI interacting factor	2.02764	0.00133343
Solyc10g005950	Nudix hydrolase 2 (AHRD V1 **-- B6U183_MAIZE); contains Interpro domain(s) IPR000086 NUDIX hydrolase domain	2.90331	1.87205e-06
Solyc10g005630	Serine/threonine-protein kinase receptor (AHRD V1 **** B6SYF0_MAIZE); contains Interpro domain(s) IPR002290 Serine/threonine protein kinase	5.75401	6.49078e-22
Solyc10g005510	Glyceraldehyde-3-phosphate dehydrogenase (AHRD V1 **** Q8VWN9_CAPAN); contains Interpro domain(s) IPR000173 Glyceraldehyde 3-phosphate dehydrogenase	2.91022	8.05695e-05
Solyc10g005480	F-box family protein (AHRD V1 ***- B9H220_POPTR); contains Interpro domain(s) IPR001810 Cyclin-like F-box	15	1.21443e-12
Solyc10g005280	Pentatricopeptide repeat-containing protein (AHRD V1 ***- D7KVE2_ARALY); contains Interpro domain(s) IPR002885 Pentatricopeptide repeat	2.10061	0.00142038
Solyc10g005130	Ribonuclease 3-like protein 3 (AHRD V1 *-*- RTL3_ORYSJ); contains Interpro domain(s) IPR005034 Dicer double-stranded RNA-binding fold	2.26346	4.29073e-05
Solyc09g098340	Aspartic proteinase-like protein 2 (AHRD V1 **-- ASPL2_ARATH); contains Interpro domain(s) IPR001461 Peptidase A1	2.74322	7.78222e-07
Solyc09g098310	Unknown Protein (AHRD V1)	3.81232	0.000218181
Solyc09g098090	Aldo/keto reductase (AHRD V1 **** A2Q5A8_MEDTR); contains Interpro domain(s) IPR001395 Aldo/keto reductase	2.04831	0.0102384
Solyc09g098080	UDP-glucosyltransferase (AHRD V1 **** A7M6U9_IPONI); contains Interpro domain(s) IPR002213 UDP-glucuronosyl/UDP-glucosyltransferase	208	4.021e-29
Solyc09g098070	Necrotic spotted lesions 1 (Fragment) (AHRD V1 *-*- B6ZA22_HELAN); contains Interpro domain(s) IPR001862 Membrane attack complex component/perforin/complement C9	4.07424	3.27031e-15
Solyc09g097810	SAR8.2 protein (AHRD V1 ***- Q947G5_CAPAN); contains Interpro domain(s) IPR004297 Systemic acquired resistance protein SAR	12.8333	9.02341e-21
Solyc09g091670	ATP-binding cassette transporter (AHRD V1 ***- D8RL77_SELML); contains Interpro domain(s) IPR013525 ABC-2 type transporter	60.4	3.94704e-37
Solyc09g091660	ABC transporter G family member 40 (AHRD V1 ***- AB40G_ARATH); contains Interpro domain(s) IPR013525 ABC-2 type transporter	9.72859	1.04686e-44
Solyc09g091550	Salicylic acid carboxyl methyltransferase (AHRD V1 **** C3VIX6_9ASTR); contains Interpro domain(s) IPR005299 SAM dependent carboxyl methyltransferase	5.09681	8.92731e-12
Solyc09g091000	Major allergen Mal d 1 (AHRD V1 ***- Q84LA7_MALDO); contains Interpro domain(s) IPR000916 Bet v I allergen	47.619	1.33103e-20
Solyc09g090990	Major allergen Mal d 1 (AHRD V1 ***- Q43550_MALDO); contains Interpro domain(s) IPR000916 Bet v I allergen	49.2414	3.02523e-13
Solyc09g090980	Major allergen Mal d 1 (AHRD V1 ***- Q84LA7_MALDO); contains Interpro domain(s) IPR000916 Bet v I allergen	25.0598	1.24972e-16
Solyc09g090970	Major allergen Mal d 1 (AHRD V1 ***- Q84LA7_MALDO); contains Interpro domain(s) IPR000916 Bet v I allergen	137.9	5.25419e-30
Solyc09g090830	BolA-like protein expressed (AHRD V1 *-*- Q10PW0_ORYSJ); contains Interpro domain(s) IPR002634 BolA-like protein	2.07126	0.0155501
Solyc09g090730	Ammonium transporter (AHRD V1 **** Q09J80_9ROSI); contains Interpro domain(s) IPR001905 Ammonium transporter	6.95806	1.18133e-13
Solyc09g090720	26S proteasome regulatory subunit (AHRD V1 ***- A8IW48_CHLRE); contains Interpro domain(s) IPR000717 Proteasome component region PCI	2.26156	2.34852e-05
Solyc09g090710	Unknown Protein (AHRD V1)	2.96429	0.000521374
Solyc09g090690	Unknown Protein (AHRD V1)	2.01136	0.0871621
Solyc09g090560	Unknown Protein (AHRD V1); contains Interpro domain(s) IPR006904 Protein of unknown function DUF716	2.43491	0.000519141
Solyc09g090470	Peptide transporter (AHRD V1 **-* A6YJX4_9MAGN); contains Interpro domain(s) IPR000109 TGF-beta receptor, type I/II extracellular region	4.83965	9.33196e-09
Solyc09g090130	Myb-related transcription factor (AHRD V1 **** A7ULI0_DATME); contains Interpro domain(s) IPR015495 Myb transcription factor	11.5349	3.23198e-14
Solyc09g090080	Inorganic phosphate transporter (AHRD V1 **** Q9LLS5_TOBAC); contains Interpro domain(s) IPR004738 Phosphate permease	15.1013	8.50934e-25
Solyc09g090070	Inorganic phosphate transporter (AHRD V1 **** O22548_SOLLC); contains Interpro domain(s) IPR004738 Phosphate permease	8.19071	8.14459e-16
Solyc09g090060	Serine/threonine-protein phosphatase (AHRD V1 **** O81955_CATRO); contains Interpro domain(s) IPR006186 Serine/threonine-specific protein phosphatase and bis(5-nucleosyl)-tetraphosphatase	2.07949	0.000602614
Solyc09g090040	Germin-like protein 5 (AHRD V1 ***- A8QK91_VITVI); contains Interpro domain(s) IPR014710 RmlC-like jelly roll fold	3.299	0.000105918
Solyc09g089940	Genomic DNA chromosome 3 TAC clone K7P8 (AHRD V1 *--- Q9LRY2_ARATH); contains Interpro domain(s) IPR011205 Uncharacterized conserved protein UCP015417, vWA	3.18143	9.00967e-09
Solyc09g089930	Ethylene responsive transcription factor 1a (AHRD V1 *-** C0J9I9_9ROSA); contains Interpro domain(s) IPR001471 Pathogenesis-related transcriptional factor and ERF, DNA-binding	16.7638	4.90839e-16
Solyc09g089850	UPF0497 membrane protein At3g23200 (AHRD V1 ***- U497J_ARATH); contains Interpro domain(s) IPR006702 Uncharacterised protein family UPF0497, trans-membrane plant	2.02586	0.00807021
Solyc09g089670	Nicotiana lesion-inducing like (AHRD V1 ***- B6T757_MAIZE); contains Interpro domain(s) IPR008637 HR-like lesion-inducer	3.56211	0.000231538
Solyc09g089640	At5g51670-like protein (Fragment) (AHRD V1 *-*- C0JEX0_9BRAS); contains Interpro domain(s) IPR007700 Protein of unknown function DUF668	4.22344	1.21114e-14
Solyc09g084490	Proteinase inhibitor I (AHRD V1 ***- Q53X28_SOLTU); contains Interpro domain(s) IPR000864 Proteinase inhibitor I13, potato inhibitor I	2.52083	0.338906
Solyc09g084480	Proteinase inhibitor I (AHRD V1 ***- Q43648_SOLTU); contains Interpro domain(s) IPR000864 Proteinase inhibitor I13, potato inhibitor I	2.55518	0.386498
Solyc09g083210	Receptor-like protein kinase (AHRD V1 *-*- RPK1_IPONI); contains Interpro domain(s) IPR002290 Serine/threonine protein kinase	8.91966	2.82848e-22
Solyc09g083200	Nod factor receptor protein (Fragment) (AHRD V1 ***- B6ZN07_GLYSO); contains Interpro domain(s) IPR002482 Peptidoglycan-binding Lysin subgroup	35.0714	4.13513e-60
Solyc09g083100	CBL-interacting protein kinase 20 (AHRD V1 **** C4P7W9_VITVI); contains Interpro domain(s) IPR002290 Serine/threonine protein kinase	2.20339	0.00445175
Solyc09g083080	Nucleolar protein 5 (AHRD V1 ***- Q6P364_XENTR); contains Interpro domain(s) IPR002687 Pre-mRNA processing ribonucleoprotein, binding region	2.07133	0.112991
Solyc09g083060	U-box domain-containing protein (AHRD V1 *-*- Q1ENX4_MUSAC); contains Interpro domain(s) IPR003613 U box domain	9.61481	1.49626e-41
Solyc09g083050	Fatty acid elongase 3-ketoacyl-CoA synthase (AHRD V1 **** Q6DUV5_BRANA); contains Interpro domain(s) IPR012392 Very-long-chain 3-ketoacyl-CoA synthase	2.18214	0.00119136
Solyc09g083020	Myrosinase-binding protein-like protein (AHRD V1 **-* Q9M5W9_ARATH); contains Interpro domain(s) IPR001229 Mannose-binding lectin	2.79742	1.00224e-06
Solyc09g082890	Calcium-transporting ATPase 1 (AHRD V1 ***- Q7XBH9_CERRI); contains Interpro domain(s) IPR001757 ATPase, P-type, K/Mg/Cd/Cu/Zn/Na/Ca/Na/H-transporter	9.15888	0.0219042
Solyc09g082570	Neurogenic locus notch protein-like (AHRD V1 ***- B6SSE6_MAIZE)	5.96919	1.30449e-23
Solyc09g082470	Kinase-like protein (AHRD V1 **** Q9LUI6_ARATH); contains Interpro domain(s) IPR015783 ATMRK serine/threonine protein kinase-like	2.2708	7.18503e-05
Solyc09g082270	Non-specific lipid-transfer protein (AHRD V1 ***- B9SFJ1_RICCO); contains Interpro domain(s) IPR013770 Plant lipid transfer protein and hydrophobic protein, helical	10.3182	4.04417e-13
Solyc09g082240	Ribosomal-protein-alanine N-acetyltransferase (AHRD V1 *-** D3FS71_BACPE); contains Interpro domain(s) IPR000182 GCN5-related N-acetyltransferase	25	3.72198e-16
Solyc09g082230	Ribosomal-protein-alanine N-acetyltransferase (AHRD V1 **** A6CNK1_9BACI); contains Interpro domain(s) IPR000182 GCN5-related N-acetyltransferase	17.7838	1.91861e-20
Solyc09g082220	Acetyltransferase GNAT family protein expressed (AHRD V1 ***- Q75GC2_ORYSJ); contains Interpro domain(s) IPR016181 Acyl-CoA N-acyltransferase	7.25758	1.84172e-05
Solyc09g082060	Cysteine synthase (AHRD V1 **** Q3LAG5_TOBAC); contains Interpro domain(s) IPR005859 Cysteine synthase A	2.38999	1.06101e-06
Solyc09g075920	Receptor-like protein kinase (AHRD V1 ***- Q39202_ARATH); contains Interpro domain(s) IPR002290 Serine/threonine protein kinase	31.283	3.51988e-66
Solyc09g075910	Receptor-like protein kinase (AHRD V1 ***- Q39202_ARATH); contains Interpro domain(s) IPR002290 Serine/threonine protein kinase	27.7	6.29337e-43
Solyc09g075870	Lipoxygenase (AHRD V1 **** B9RSQ2_RICCO); contains Interpro domain(s) IPR001246 Lipoxygenase, plant	156.5	9.77665e-44
Solyc09g075860	Lipoxygenase (AHRD V1 **** Q41430_SOLTU); contains Interpro domain(s) IPR001246 Lipoxygenase, plant	2.01536	0.000524652
Solyc09g075820	Solute carrier family 2, facilitated glucose transporter member 3 (AHRD V1 ***- GTR3_CANFA); contains Interpro domain(s) IPR003663 Sugar/inositol transporter	17.4534	3.61437e-62
Solyc09g075520	Unknown Protein (AHRD V1)	2.03089	0.304405
Solyc09g075510	Unknown Protein (AHRD V1)	2.859	2.12578e-07
Solyc09g075450	Fumarate hydratase class II (AHRD V1 ***- C5GAL1_AJEDR); contains Interpro domain(s) IPR005677 Fumarate hydratase, class II	2.03654	0.000462281
Solyc09g075320	Ring H2 finger protein (AHRD V1 *-*- D9ZHD8_HYPPE); contains Interpro domain(s) IPR001841 Zinc finger, RING-type	2.51865	0.000971405
Solyc09g075120	Bifunctional polymyxin resistance protein ArnA (AHRD V1 **-- ARNA_SALDC); contains Interpro domain(s) IPR016040 NAD(P)-binding domain	4.9787	9.73972e-07
Solyc09g075020	Multidrug resistance protein ABC transporter family (AHRD V1 **-- B9GS96_POPTR); contains Interpro domain(s) IPR001140 ABC transporter, transmembrane region	2.6677	2.00506e-08
Solyc09g074490	Unknown Protein (AHRD V1)	37.7442	9.43685e-09
Solyc09g074480	Unknown Protein (AHRD V1)	19.6111	3.8794e-06
Solyc09g074320	Serine/threonine-protein phosphatase (AHRD V1 **** B9I9Z0_POPTR); contains Interpro domain(s) IPR012391 Serine/threonine protein phosphatase, BSU1	2.39465	3.13246e-06
Solyc09g074280	Ankyrin repeat-containing protein (AHRD V1 **-- D3BAQ3_POLPA); contains Interpro domain(s) IPR002110 Ankyrin	29.7	9.95429e-58
Solyc09g074270	Acetyl esterase (AHRD V1 *--- AES_ECO81); contains Interpro domain(s) IPR013094 Alpha/beta hydrolase fold-3	3.43609	0.000518826
Solyc09g072810	Receptor like kinase, RLK	17.8571	9.61909e-33
Solyc09g066350	Ethylene-responsive transcription factor 2 (AHRD V1 *-*- B6SSU7_MAIZE); contains Interpro domain(s) IPR001471 Pathogenesis-related transcriptional factor and ERF, DNA-binding	31.9091	3.90502e-10
Solyc09g066000	Prenylated rab acceptor PRA1 (AHRD V1 ***- A2Q469_MEDTR); contains Interpro domain(s) IPR004895 Prenylated rab acceptor PRA1	2.07692	0.26912
Solyc09g064780	At2g23590-like protein (Fragment) (AHRD V1 *-*- B2CXK6_CARAS)	9.425	2.18231e-33
Solyc09g064510	Transcriptional activator TenA family (AHRD V1 *-*- Q117V2_TRIEI); contains Interpro domain(s) IPR004305 TENA/THI-4 protein/Coenzyme PQQ biosynthesis protein C	3.34534	3.92264e-11
Solyc09g061930	Receptor like kinase, RLK	2.01015	0.0100015
Solyc09g061840	3-ketoacyl CoA thiolase 1 (AHRD V1 **** C8YNG6_PETHY); contains Interpro domain(s) IPR002155 Thiolase	16.2443	5.6279e-64
Solyc09g061430	Nucleolar GTP-binding protein 2 (AHRD V1 *-** B0WF29_CULQU); contains Interpro domain(s) IPR014813 GNL3L/Grn1 putative GTPase	2.09618	0.000323221
Solyc09g061310	PPPDE peptidase domain containing 2a (AHRD V1 *--- Q6PC81_DANRE); contains Interpro domain(s) IPR008580 Protein of unknown function DUF862, eukaryotic	2.19002	9.78901e-05
Solyc09g061230	Cytochrome b5 (AHRD V1 **** Q9ZWT2_ARATH); contains Interpro domain(s) IPR001199 Cytochrome b5	2.0878	0.000555801
Solyc09g059520	Heat stress transcription factor A3 (AHRD V1 *-** D1M7W9_SOLLC); contains Interpro domain(s) IPR000232 Heat shock factor (HSF)-type, DNA-binding	2.62264	3.95497e-07
Solyc09g059510	Ethylene-responsive transcription factor-like protein At4g13040 (AHRD V1 *--- ERFL1_ARATH); contains Interpro domain(s) IPR001471 Pathogenesis-related transcriptional factor and ERF, DNA-binding	2.18708	9.63443e-05
Solyc09g059430	RPM1 interacting protein 4 transcript 2 (AHRD V1 ***- D2J0X9_9ASTR); contains Interpro domain(s) IPR008700 Defence response, Rin4	9.39167	5.13053e-31
Solyc09g059270	ER lumen retaining receptor family-like protein (AHRD V1 ***- Q38JH5_SOLTU); contains Interpro domain(s) IPR000133 ER lumen protein retaining receptor	2.46639	8.62323e-05
Solyc09g059040	Alcohol dehydrogenase zinc-containing (AHRD V1 *-*- D3UKE0_LISSS); contains Interpro domain(s) IPR002085 Alcohol dehydrogenase superfamily, zinc-containing	4.43357	2.92977e-09
Solyc09g059020	Alcohol dehydrogenase zinc-containing (AHRD V1 **** Q6HFT1_BACHK); contains Interpro domain(s) IPR002085 Alcohol dehydrogenase superfamily, zinc-containing	2.47809	0.000429663
Solyc09g057960	Cysteine-rich receptor-like protein kinase (AHRD V1 ***- C6ZRS1_SOYBN); contains Interpro domain(s) IPR002902 Protein of unknown function DUF26	19.8633	1.85716e-12
Solyc09g057790	SnRK1-interacting protein 1 (AHRD V1 ***- B6ST86_MAIZE)	2.65821	0.000344829
Solyc09g056430	Kinase family protein (AHRD V1 ***- D7MVG5_ARALY); contains Interpro domain(s) IPR002290 Serine/threonine protein kinase	14.4167	3.22025e-08
Solyc09g055570	Receptor like kinase, RLK	2.02599	0.000941909
Solyc09g047910	Lysine ketoglutarate reductase trans-splicing related 1-like (AHRD V1 ***- Q5JLN0_ORYSJ); contains Interpro domain(s) IPR007877 Protein of unknown function DUF707	56.6667	5.74375e-15
Solyc09g020190	Phosphoesterase family protein (AHRD V1 ***- D7KH02_ARALY); contains Interpro domain(s) IPR007312 Phosphoesterase	2.44878	7.72818e-06
Solyc09g020140	GPN-loop GTPase 3 (AHRD V1 ***- D3BV94_POLPA); contains Interpro domain(s) IPR004130 Protein of unknown function, ATP binding	2.79373	1.57426e-06
Solyc09g018770	Unknown Protein (AHRD V1)	2.63469	0.0305438
Solyc09g018280	Calcium/calmodulin-dependent protein kinase type 1 (AHRD V1 *-** KCC1A_MOUSE); contains Interpro domain(s) IPR002290 Serine/threonine protein kinase	2.95489	0.00189484
Solyc09g018230	U-box domain-containing protein (AHRD V1 ***- D7KBV1_ARALY); contains Interpro domain(s) IPR011989 Armadillo-like helical	2.18834	0.00265676
Solyc09g016940	Unknown Protein (AHRD V1)	2.91267	9.7075e-09
Solyc09g015770	WRKY transcription factor 6 (AHRD V1 **** A7UGD3_SOLTU); contains Interpro domain(s) IPR003657 DNA-binding WRKY	13.7446	3.58323e-43
Solyc09g014990	WRKY-like transcription factor (AHRD V1 **** Q06B53_SOLPE); contains Interpro domain(s) IPR003657 DNA-binding WRKY	40.1812	3.88178e-36
Solyc09g014860	Os03g0816700 protein (Fragment) (AHRD V1 ***- Q0DMC9_ORYSJ); contains Interpro domain(s) IPR007612 Protein of unknown function DUF567	2.4388	5.04528e-06
Solyc09g014820	Os03g0816700 protein (Fragment) (AHRD V1 ***- Q0DMC9_ORYSJ); contains Interpro domain(s) IPR007612 Protein of unknown function DUF567	2.726	1.93255e-05
Solyc09g014790	Class E vacuolar protein-sorting machinery protein hse1 (AHRD V1 *--- HSE1_EMENI); contains Interpro domain(s) IPR018205 VHS subgroup	2.29393	9.39648e-06
Solyc09g014480	Polygalacturonase inhibitor protein (AHRD V1 ***- Q40160_SOLLC); contains Interpro domain(s) IPR013210 Leucine-rich repeat, N-terminal	2.30251	0.124755
Solyc09g014450	Unknown Protein (AHRD V1); contains Interpro domain(s) IPR000996 Clathrin light chain	2.81503	0.0395954
Solyc09g014280	Hydroxycinnamoyl transferase (AHRD V1 **-* D2XJ64_9MAGN); contains Interpro domain(s) IPR003480 Transferase	3.12162	8.31019e-11
Solyc09g013150	Vesicular glutamate transporter 3 (AHRD V1 **-* B5AU16_DANRE); contains Interpro domain(s) IPR016196 Major facilitator superfamily, general substrate transporter	40.3793	5.01273e-20
Solyc09g011990	Receptor like protein kinase (AHRD V1 **** Q39139_ARATH); contains Interpro domain(s) IPR001220 Legume lectin, beta chain	40.6667	2.23882e-18
Solyc09g011920	Mitochondrial uncoupling protein (AHRD V1 ***- O24391_SOLTU); contains Interpro domain(s) IPR018108 Mitochondrial substrate/solute carrier IPR001993 Mitochondrial substrate carrier	3.55136	7.17631e-06
Solyc09g011910	Unknown Protein (AHRD V1); contains Interpro domain(s) IPR007750 Protein of unknown function DUF674	2.46429	0.000118897
Solyc09g011870	Prephenate dehydrogenase family protein (AHRD V1 ***- D7KDI5_ARALY); contains Interpro domain(s) IPR016040 NAD(P)-binding domain	164.432	8.38813e-115
Solyc09g011860	Os03g0169000 protein (Fragment) (AHRD V1 ***- Q0DUS7_ORYSJ); contains Interpro domain(s) IPR004348 Protein of unknown function DUF246, plant	28.0263	3.97721e-53
Solyc09g011740	Phosphatidylcholine:ceramide cholinephosphotransferase 1 (AHRD V1 *-*- SMS1_RAT)	7.00633	1.13106e-30
Solyc09g011660	Universal stress protein 1 (AHRD V1 ***- B0YQX0_GOSAR); contains Interpro domain(s) IPR006016 UspA	2.80909	0.000323791
Solyc09g011650	Glutathione S-transferase (AHRD V1 **** D8UY87_GLYSO); contains Interpro domain(s) IPR017933 Glutathione S-transferase/chloride channel, C-terminal	2.03963	0.00119072
Solyc09g011640	Glutathione S-transferase-like protein (AHRD V1 **** A8DUB0_SOLLC); contains Interpro domain(s) IPR004046 Glutathione S-transferase, C-terminal	3.58333	9.59475e-05
Solyc09g011630	Glutathione S-transferase-like protein (AHRD V1 **** A8DUB0_SOLLC); contains Interpro domain(s) IPR004046 Glutathione S-transferase, C-terminal	20.1343	1.33699e-10
Solyc09g011610	Glutathione S-transferase-like protein (AHRD V1 ***- A8DUB0_SOLLC); contains Interpro domain(s) IPR004046 Glutathione S-transferase, C-terminal	10.2222	2.94752e-05
Solyc09g011600	Glutathione S-transferase-like protein (AHRD V1 **** A8DUB0_SOLLC); contains Interpro domain(s) IPR004046 Glutathione S-transferase, C-terminal	13.0799	1.09904e-43
Solyc09g011590	Glutathione S-transferase-like protein (AHRD V1 **** A8DUB0_SOLLC); contains Interpro domain(s) IPR004046 Glutathione S-transferase, C-terminal	33.8133	1.49198e-49
Solyc09g011580	Glutathione S-transferase-like protein (AHRD V1 **** A8DUB0_SOLLC); contains Interpro domain(s) IPR004046 Glutathione S-transferase, C-terminal	3.98021	3.63519e-06
Solyc09g011560	Glutathione S-transferase-like protein (AHRD V1 **** A8DUB0_SOLLC); contains Interpro domain(s) IPR004046 Glutathione S-transferase, C-terminal	20.626	2.84184e-25
Solyc09g011550	Glutathione S-transferase-like protein (AHRD V1 **** A8DUB0_SOLLC); contains Interpro domain(s) IPR004046 Glutathione S-transferase, C-terminal	39.2069	8.32018e-57
Solyc09g011540	Glutathione S-transferase-like protein (AHRD V1 **** A8DUB0_SOLLC); contains Interpro domain(s) IPR004046 Glutathione S-transferase, C-terminal	60.6316	4.50896e-20
Solyc09g011520	Glutathione S-transferase-like protein (AHRD V1 **** A8DUB0_SOLLC); contains Interpro domain(s) IPR004046 Glutathione S-transferase, C-terminal	130.667	8.8071e-26
Solyc09g011500	Glutathione S-transferase-like protein (AHRD V1 **** A8DUB0_SOLLC); contains Interpro domain(s) IPR004046 Glutathione S-transferase, C-terminal	7	2.70098e-16
Solyc09g011490	Glutathione S-transferase-like protein (AHRD V1 **** A8DUB0_SOLLC); contains Interpro domain(s) IPR004046 Glutathione S-transferase, C-terminal	15.8657	4.28062e-12
Solyc09g011360	Mitochondrial carrier protein expressed (AHRD V1 ***- Q10NJ7_ORYSJ); contains Interpro domain(s) IPR002113 Adenine nucleotide translocator 1	2.43818	4.86579e-05
Solyc09g011330	Receptor protein kinase-like (AHRD V1 **** Q5QLM8_ORYSJ); contains Interpro domain(s) IPR002290 Serine/threonine protein kinase	14.0201	6.82491e-52
Solyc09g011270	CHP-rich zinc finger protein-like (AHRD V1 **-- Q8H5Y9_ORYSJ); contains Interpro domain(s) IPR011424 C1-like	95.1905	4.12729e-81
Solyc09g011260	CHP-rich zinc finger protein-like (AHRD V1 *--- Q8H5Y9_ORYSJ); contains Interpro domain(s) IPR004146 DC1	130.148	9.03879e-75
Solyc09g011060	Receptor like protein kinase (AHRD V1 **** Q39139_ARATH); contains Interpro domain(s) IPR001220 Legume lectin, beta chain	2.04667	0.00602045
Solyc09g010980	Unknown Protein (AHRD V1)	10.3333	1.00472e-16
Solyc09g010850	ATP binding / serine-threonine kinase (AHRD V1 **** C5DB71_VITVI); contains Interpro domain(s) IPR002290 Serine/threonine protein kinase	9.2117	3.08705e-39
Solyc09g010780	Protein phosphatase 2C containing protein (AHRD V1 *-*- B6T998_MAIZE); contains Interpro domain(s) IPR015655 Protein phosphatase 2C	3.86111	3.0781e-07
Solyc09g010670	DP-2 transcription factor-like (AHRD V1 **** Q9LZ55_ARATH); contains Interpro domain(s) IPR015648 Transcription factor DP	2.02115	0.0170049
Solyc09g010630	heat shock protein (AHRD V1 ***- B2D2G5_CAPSN); contains Interpro domain(s) IPR013126 Heat shock protein 70	2.49355	3.07707e-05
Solyc09g010390	Unknown Protein (AHRD V1)	2.25926	0.0202848
Solyc09g010230	Auxin response factor 24 (AHRD V1 *-** D9HNV1_MAIZE); contains Interpro domain(s) IPR003340 Transcriptional factor B3	3.20652	5.00811e-05
Solyc09g010130	Sorting nexin 1 (AHRD V1 ***- Q70YZ8_BRAOL); contains Interpro domain(s) IPR015404 Vps5 C-terminal	2.41257	4.47998e-06
Solyc09g010020	1-aminocyclopropane-1-carboxylate oxidase-like protein (AHRD V1 **-* Q9LTH8_ARATH); contains Interpro domain(s) IPR005123 Oxoglutarate and iron-dependent oxygenase	2.94982	1.67464e-09
Solyc09g010000	1-aminocyclopropane-1-carboxylate oxidase-like protein (AHRD V1 **-* Q9LTH8_ARATH); contains Interpro domain(s) IPR005123 Oxoglutarate and iron-dependent oxygenase	21.3288	0.00120972
Solyc09g009840	Calcium/calmodulin protein kinase (AHRD V1 *-*- Q84ZT8_TOBAC)	4.89087	8.7084e-19
Solyc09g009770	Calmodulin binding protein (AHRD V1 **** B6SL12_MAIZE)	4.04038	2.70286e-10
Solyc09g009540	Hydrolase alpha/beta fold family protein (AHRD V1 **** D7LIQ3_ARALY); contains Interpro domain(s) IPR000073 Alpha/beta hydrolase fold-1	2.83174	0.000332891
Solyc09g009180	Chaperone protein dnaJ (AHRD V1 *-*- C8ZVX3_ENTGA); contains Interpro domain(s) IPR003095 Heat shock protein DnaJ	2.17712	9.78901e-05
Solyc09g009090	Protein kinase (AHRD V1 *-** Q1SMZ9_MEDTR); contains Interpro domain(s) IPR002290 Serine/threonine protein kinase	2.41071	8.6428e-06
Solyc09g008780	Os01g0786800 protein (Fragment) (AHRD V1 *-*- Q0JIP0_ORYSJ); contains Interpro domain(s) IPR002781 Protein of unknown function DUF81	2.0065	0.000367562
Solyc09g008520	Chromodomain helicase DNA binding protein 3 (Fragment) (AHRD V1 *--* B1AR16_MOUSE); contains Interpro domain(s) IPR019787 Zinc finger, PHD-finger	2.14359	0.000318517
Solyc09g008250	MYB transcription factor (AHRD V1 *--* Q9T066_ARATH); contains Interpro domain(s) IPR015495 Myb transcription factor	2.96078	0.000941909
Solyc09g008060	UDP-glucosyltransferase family 1 protein (AHRD V1 **** C6KI44_CITSI); contains Interpro domain(s) IPR002213 UDP-glucuronosyl/UDP-glucosyltransferase	2.93574	7.91157e-07
Solyc09g008010	ATP binding / serine-threonine kinase (AHRD V1 **** C5DB71_VITVI); contains Interpro domain(s) IPR002290 Serine/threonine protein kinase	7.85747	4.90504e-32
Solyc09g007920	Phenylalanine ammonia-lyase (AHRD V1 **** B5LAW0_CAPAN); contains Interpro domain(s) IPR005922 Phenylalanine ammonia-lyase	5.54879	5.1213e-26
Solyc09g007910	Phenylalanine ammonia-lyase (AHRD V1 **** B5LAW0_CAPAN); contains Interpro domain(s) IPR005922 Phenylalanine ammonia-lyase	5.5515	4.40209e-14
Solyc09g007900	Phenylalanine ammonia-lyase (AHRD V1 **** B5LAW0_CAPAN); contains Interpro domain(s) IPR005922 Phenylalanine ammonia-lyase	6.02112	9.07717e-27
Solyc09g007890	Phenylalanine ammonia-lyase (AHRD V1 **** B5LAW0_CAPAN); contains Interpro domain(s) IPR005922 Phenylalanine ammonia-lyase	5.58291	3.18653e-10
Solyc09g007730	Serine/threonine-protein kinase receptor (AHRD V1 **** B6U5V2_MAIZE); contains Interpro domain(s) IPR002290 Serine/threonine protein kinase	28.4634	2.27453e-45
Solyc09g007630	Chaperone DnaJ (AHRD V1 *-*- C4JWN5_UNCRE); contains Interpro domain(s) IPR015609 Molecular chaperone, heat shock protein, Hsp40, DnaJ	5.00953	7.94531e-22
Solyc09g007180	Adenylate kinase (AHRD V1 **** B6SLP1_MAIZE); contains Interpro domain(s) IPR006259 Adenylate kinase, subfamily	2.07131	0.000335927
Solyc09g007010	Pathogenesis related protein PR-1 (AHRD V1 **-- Q9SC15_SOLTU); contains Interpro domain(s) IPR002413 Ves allergen	102.186	4.53165e-20
Solyc09g005960	Unknown Protein (AHRD V1)	2.03131	0.00571815
Solyc09g005860	Ankyrin repeat family protein (AHRD V1 **-* Q9LVG7_ARATH); contains Interpro domain(s) IPR002110 Ankyrin	4	2.07521e-14
Solyc09g005260	Calcium/proton exchanger (AHRD V1 **** C4JVH2_UNCRE); contains Interpro domain(s) IPR004713 Calcium/proton exchanger	3.23555	8.69219e-12
Solyc09g005120	Chaperone protein DnaJ (AHRD V1 *-*- C7DHA9_9EURY); contains Interpro domain(s) IPR003095 Heat shock protein DnaJ	2.99185	4.4033e-09
Solyc09g005090	LRR receptor-like serine/threonine-protein kinase, RLP	23.5493	4.18695e-42
Solyc09g005080	LRR receptor-like serine/threonine-protein kinase, RLP	11.0739	2.925e-35
Solyc09g005000	Receptor like protein kinase (AHRD V1 **** Q39139_ARATH); contains Interpro domain(s) IPR001220 Legume lectin, beta chain	8.70089	2.42412e-29
Solyc08g083050	Unknown Protein (AHRD V1)	9.22481	2.54108e-13
Solyc08g082900	WD-40 repeat family protein (AHRD V1 **-- D7KS76_ARALY); contains Interpro domain(s) IPR020472 G-protein beta WD-40 repeat, region	2.29167	0.000225954
Solyc08g082820	Heat shock protein (AHRD V1 ***- Q84KP8_CYAME); contains Interpro domain(s) IPR013126 Heat shock protein 70	5.40579	9.2107e-26
Solyc08g082610	Genomic DNA chromosome 5 P1 clone MJC20 (AHRD V1 *--- Q9FHX9_ARATH); contains Interpro domain(s) IPR013089 Kelch related	7.64138	6.94014e-26
Solyc08g082380	Unknown Protein (AHRD V1)	93.8182	4.97254e-12
Solyc08g082280	Long-chain-fatty-acid-CoA ligase (AHRD V1 **** B2WS80_ARAHA); contains Interpro domain(s) IPR000873 AMP-dependent synthetase and ligase	3.46615	4.98409e-09
Solyc08g082110	WRKY transcription factor-30 (AHRD V1 **** B6VB04_CAPAN); contains Interpro domain(s) IPR003657 DNA-binding WRKY	10.8423	4.07602e-07
Solyc08g081700	Unknown Protein (AHRD V1)	6.20732	6.85025e-10
Solyc08g081550	1-aminocyclopropane-1-carboxylate synthase (AHRD V1 **** Q96579_SOLLC); contains Interpro domain(s) IPR004839 Aminotransferase, class I and II	11.7292	7.07167e-09
Solyc08g081490	Mitogen-activated protein kinase (AHRD V1 **** Q8LT16_SOLTU); contains Interpro domain(s) IPR008351 JNK MAP kinase	7.89315	2.1848e-17
Solyc08g081240	Hydroxyproline-rich glycoprotein family protein (AHRD V1 ***- D7MRR7_ARALY)	3.69917	1.98571e-13
Solyc08g081230	Potassium channel tetramerization domain-containing protein (AHRD V1 ***- D7MIW8_ARALY); contains Interpro domain(s) IPR003131 Potassium channel, voltage dependent, Kv, tetramerisation	12.407	6.25166e-26
Solyc08g080960	AT-hook motif nuclear localized protein 1 (AHRD V1 ***- O04696_PEA); contains Interpro domain(s) IPR005175 Protein of unknown function DUF296	6.92424	2.99971e-16
Solyc08g080940	Glutathione peroxidase (AHRD V1 ***- Q4VY91_CAPCH); contains Interpro domain(s) IPR000889 Glutathione peroxidase	2.8276	0.0120607
Solyc08g080680	Elicitor-responsive protein 3 (AHRD V1 **-- B6U4Y1_MAIZE); contains Interpro domain(s) IPR018029 C2 membrane targeting protein	2.15604	0.0341474
Solyc08g080670	Osmotin-like protein (Fragment) (AHRD V1 **-- Q6TGR8_SOLTU); contains Interpro domain(s) IPR001938 Thaumatin, pathogenesis-related	26.0189	0.000447992
Solyc08g080660	Osmotin-like protein (Fragment) (AHRD V1 **-- Q8S4L1_SOLNI); contains Interpro domain(s) IPR001938 Thaumatin, pathogenesis-related	20.5075	0.0225009
Solyc08g080650	Osmotin-like protein (Fragment) (AHRD V1 **-- Q8S4L1_SOLNI); contains Interpro domain(s) IPR001938 Thaumatin, pathogenesis-related	9.22999	0.0309159
Solyc08g080640	Osmotin-like protein (Fragment) (AHRD V1 **-- Q8S4L1_SOLNI); contains Interpro domain(s) IPR017949 Thaumatin, conserved site IPR001938 Thaumatin, pathogenesis-related	21.7365	0.0203881
Solyc08g080620	Osmotin-like protein (Fragment) (AHRD V1 **-- Q8S4L1_SOLNI); contains Interpro domain(s) IPR017949 Thaumatin, conserved site IPR001938 Thaumatin, pathogenesis-related	9.66102	1.10609e-12
Solyc08g080540	Heat stress transcription factor (AHRD V1 *-** D4QAU8_CARPA); contains Interpro domain(s) IPR000232 Heat shock factor (HSF)-type, DNA-binding	22.7551	1.49261e-42
Solyc08g080530	Unknown Protein (AHRD V1); contains Interpro domain(s) IPR000008 C2 calcium-dependent membrane targeting	466.429	3.78685e-62
Solyc08g080470	Calmodulin binding protein (AHRD V1 **-* B6STZ4_MAIZE); contains Interpro domain(s) IPR000048 IQ calmodulin-binding region	3.9322	5.02693e-12
Solyc08g080180	Molybdenum cofactor sulfurase (AHRD V1 ***- C9SRE5_VERA1); contains Interpro domain(s) IPR015424 Pyridoxal phosphate-dependent transferase, major region	5.16387	3.878e-18
Solyc08g080130	Phospholipase D (AHRD V1 **** Q9XGT0_GOSHI); contains Interpro domain(s) IPR011402 Phospholipase D, plant	27.3263	5.3528e-82
Solyc08g080090	Senescence-inducible chloroplast stay-green protein 2 (AHRD V1 **-- Q5EMP6_SOYBN)	2.01232	0.00502597
Solyc08g079930	Subtilisin-like protease (AHRD V1 **-- Q9LWA4_SOLLC); contains Interpro domain(s) IPR015500 Peptidase S8, subtilisin-related	58.8675	8.68226e-30
Solyc08g079910	Subtilisin-like protease (AHRD V1 **-- Q9LWA3_SOLLC); contains Interpro domain(s) IPR015500 Peptidase S8, subtilisin-related	6.80263	1.76876e-14
Solyc08g079900	Subtilisin-like protease (AHRD V1 **-- Q9LWA4_SOLLC); contains Interpro domain(s) IPR015500 Peptidase S8, subtilisin-related	46.847	5.05856e-29
Solyc08g079890	Subtilisin-like protease (AHRD V1 **-- Q9LWA3_SOLLC); contains Interpro domain(s) IPR015500 Peptidase S8, subtilisin-related	3.55786	5.1612e-06
Solyc08g079880	Subtilisin-like protease (AHRD V1 **-- Q9LWA3_SOLLC); contains Interpro domain(s) IPR015500 Peptidase S8, subtilisin-related IPR000209 Peptidase S8 and S53, subtilisin, kexin, sedolisin	8.7424	7.33496e-20
Solyc08g079870	Subtilisin-like protease (AHRD V1 **-- Q9LWA3_SOLLC); contains Interpro domain(s) IPR015500 Peptidase S8, subtilisin-related IPR000209 Peptidase S8 and S53, subtilisin, kexin, sedolisin	19.0957	4.20221e-57
Solyc08g079860	Subtilisin-like protease (AHRD V1 **-- Q9LWA3_SOLLC); contains Interpro domain(s) IPR015500 Peptidase S8, subtilisin-related	4.97373	1.56099e-11
Solyc08g079840	Subtilisin-like protease (AHRD V1 **-- Q9LWA3_SOLLC); contains Interpro domain(s) IPR015500 Peptidase S8, subtilisin-related	2.02739	0.000405662
Solyc08g079760	Unknown Protein (AHRD V1)	4.23077	7.20438e-08
Solyc08g079700	Zinc finger A20 and AN1 domain-containing stress-associated protein 7 (AHRD V1 ***- SAP7_ARATH); contains Interpro domain(s) IPR000058 Zinc finger, AN1-type	6.85257	2.65692e-07
Solyc08g079650	ACT domain containing protein expressed (AHRD V1 **-- Q10P43_ORYSJ); contains Interpro domain(s) IPR002912 Amino acid-binding ACT	2.07764	0.00301114
Solyc08g079600	Os02g0448600 protein (Fragment) (AHRD V1 **-- Q0E1G8_ORYSJ)	2.85263	0.00045187
Solyc08g079590	Pentatricopeptide repeat-containing protein (AHRD V1 *--- D7ME07_ARALY)	4.03484	1.12255e-09
Solyc08g079520	Sec1-4 syntaxin-binding protein (AHRD V1 **-* Q3SEP7_PARTE); contains Interpro domain(s) IPR001619 Sec1-like protein	2.21157	7.66795e-05
Solyc08g079440	UDP-D-glucuronate 4-epimerase 2 (AHRD V1 **** D7KP52_ARALY); contains Interpro domain(s) IPR016040 NAD(P)-binding domain	2.75	8.10521e-07
Solyc08g079420	Cytochrome P450	3.50898	4.74383e-07
Solyc08g079230	Cortical cell-delineating protein (AHRD V1 *--- B6T836_MAIZE); contains Interpro domain(s) IPR013770 Plant lipid transfer protein and hydrophobic protein, helical	4.92732	0.213578
Solyc08g079190	Cortical cell-delineating protein (AHRD V1 *--- B6T836_MAIZE); contains Interpro domain(s) IPR013770 Plant lipid transfer protein and hydrophobic protein, helical	3.27853	0.241631
Solyc08g078920	Proline-rich protein (AHRD V1 **-- Q41125_PHAVU); contains Interpro domain(s) IPR013770 Plant lipid transfer protein and hydrophobic protein, helical	7.15148	0.127698
Solyc08g078870	Proline-rich protein (AHRD V1 **-- Q41125_PHAVU); contains Interpro domain(s) IPR013770 Plant lipid transfer protein and hydrophobic protein, helical	2.77015	0.121859
Solyc08g078850	L-lactate dehydrogenase (AHRD V1 **** Q96569_SOLLC); contains Interpro domain(s) IPR011304 L-lactate dehydrogenase	7.18072	1.86868e-17
Solyc08g078790	Unknown Protein (AHRD V1)	2.97461	0.0591298
Solyc08g078780	AT5g47580/MNJ7_17 (AHRD V1 ***- Q9FGJ9_ARATH)	2.712	1.75272e-05
Solyc08g078700	Heat shock protein 22 (AHRD V1 ***- Q27JQ0_METAN); contains Interpro domain(s) IPR002068 Heat shock protein Hsp20	4.77778	0.0231605
Solyc08g078650	Glycosyl transferase family 8 glycogenin (AHRD V1 *--- D3TM56_GLOMM); contains Interpro domain(s) IPR002495 Glycosyl transferase, family 8	130.667	5.0219e-75
Solyc08g078510	GRAM-containing/ABA-responsive protein (Fragment) (AHRD V1 *--- C6FBP1_PSEMZ); contains Interpro domain(s) IPR004182 GRAM	8.09744	1.75397e-18
Solyc08g078440	Genomic DNA chromosome 5 P1 clone MQL5 (AHRD V1 ***- Q9LVR9_ARATH)	2.35048	6.53189e-05
Solyc08g078310	Unknown Protein (AHRD V1); contains Interpro domain(s) IPR012438 Protein of unknown function DUF1639	4.21678	2.18349e-12
Solyc08g078230	Zinc ion binding protein (AHRD V1 **-- D7MH91_ARALY); contains Interpro domain(s) IPR007527 Zinc finger, SWIM-type	2.90204	8.67208e-09
Solyc08g078220	PPPDE peptidase domain-containing protein 1 (AHRD V1 **-- PPDE1_MOUSE); contains Interpro domain(s) IPR008580 Protein of unknown function DUF862, eukaryotic	2.94332	3.03787e-07
Solyc08g078190	Ethylene responsive transcription factor 1a (AHRD V1 *-*- C0J9I9_9ROSA); contains Interpro domain(s) IPR001471 Pathogenesis-related transcriptional factor and ERF, DNA-binding	5.79911	4.64138e-11
Solyc08g078070	Ras-related protein Rab-1A (AHRD V1 ***- B6RB23_HALDI); contains Interpro domain(s) IPR003579 Ras small GTPase, Rab type	5.3209	9.71013e-11
Solyc08g078060	Unknown Protein (AHRD V1)	8.75138	1.56685e-33
Solyc08g078050	CTF2A (AHRD V1 **-- Q9SBB5_ARATH)	8.02128	1.69013e-13
Solyc08g078040	Monooxygenase FAD-binding (AHRD V1 ***- D8MSJ3_9ENTR); contains Interpro domain(s) IPR003042 Aromatic-ring hydroxylase-like	7.5279	2.54384e-26
Solyc08g077980	Bax inhibitor (AHRD V1 ***- Q6U1L7_SOLLC); contains Interpro domain(s) IPR006214 Uncharacterised protein family UPF0005	4.44414	8.56629e-09
Solyc08g077790	Peptidyl-prolyl cis-trans isomerase-like 3 (AHRD V1 *-*- PPIL3_CHICK); contains Interpro domain(s) IPR002130 Peptidyl-prolyl cis-trans isomerase, cyclophilin-type	5.01781	1.44071e-14
Solyc08g077740	LRR receptor-like serine/threonine-protein kinase, RLP	30.9	8.72397e-21
Solyc08g077630	ATP binding / serine-threonine kinase (AHRD V1 **** C5DB71_VITVI); contains Interpro domain(s) IPR002290 Serine/threonine protein kinase	3.84052	1.4294e-13
Solyc08g077560	ATP binding / serine-threonine kinase (AHRD V1 **** C5DB71_VITVI); contains Interpro domain(s) IPR002290 Serine/threonine protein kinase	3.79805	5.63716e-14
Solyc08g077440	ATP-dependent protease La (AHRD V1 **** A7HC55_ANADF); contains Interpro domain(s) IPR004815 Peptidase S16, ATP-dependent protease La	2.15213	4.86896e-05
Solyc08g077370	Purine permease family protein (AHRD V1 **-* D7MCV2_ARALY); contains Interpro domain(s) IPR004853 Protein of unknown function DUF250	2.92549	1.18454e-08
Solyc08g077330	Expansin-like protein (AHRD V1 ***- A2ICD7_CUNLA); contains Interpro domain(s) IPR007112 Expansin 45, endoglucanase-like	6.35088	0.00100508
Solyc08g077290	DnaJ homolog subfamily C member 2 (AHRD V1 *--- DNJC2_MACFA); contains Interpro domain(s) IPR015609 Molecular chaperone, heat shock protein, Hsp40, DnaJ	2.3657	2.00625e-05
Solyc08g077020	Unknown Protein (AHRD V1)	3.69847	3.09083e-05
Solyc08g076980	Acetylornithine deacetylase or succinyl-diaminopimelate desuccinylase (AHRD V1 *-*- D4MFM7_9ENTE); contains Interpro domain(s) IPR002933 Peptidase M20	2.16346	0.0531605
Solyc08g076950	Unknown Protein (AHRD V1)	2.62044	6.32477e-06
Solyc08g076860	Zinc-binding family protein (AHRD V1 **** D7MDD4_ARALY); contains Interpro domain(s) IPR006734 Protein of unknown function DUF597	6.18834	1.67883e-27
Solyc08g076510	Unknown Protein (AHRD V1)	2.02865	0.00108213
Solyc08g076460	Dolichyl-diphosphooligosaccharide--protein glycosyltransferase subunit DAD1-like protein (AHRD V1 **-* A2I438_MACHI); contains Interpro domain(s) IPR003038 Defender against death DAD protein	2.07243	0.0293717
Solyc08g076420	Poly polymerase catalytic domain containing protein expressed (AHRD V1 **-- Q84T80_ORYSJ); contains Interpro domain(s) IPR012317 Poly(ADP-ribose) polymerase, catalytic region	2.56444	2.32272e-07
Solyc08g076390	Lysine-specific demethylase 5A (AHRD V1 *--- KDM5A_HUMAN); contains Interpro domain(s) IPR013129 Transcription factor jumonji	2.56793	0.000111759
Solyc08g076140	Phosphomevalonate kinase (AHRD V1 ***- Q944G1_HEVBR); contains Interpro domain(s) IPR016005 Phosphomevalonate kinase, ERG8	2.13681	0.0003129
Solyc08g076100	BZIP transcription factor 3 (AHRD V1 **** Q94KA7_PHAVU); contains Interpro domain(s) IPR012900 G-box binding, MFMR	2.15515	0.000267794
Solyc08g075970	Transmembrane protein 45B (AHRD V1 **-- C3KGS0_ANOFI); contains Interpro domain(s) IPR006904 Protein of unknown function DUF716	2.24597	0.000304823
Solyc08g075780	Ubiquitin-fold modifier 1 (AHRD V1 ***- B6SXA8_MAIZE); contains Interpro domain(s) IPR005375 Ubiquitin-like, Ufm1	2.4042	0.0714629
Solyc08g075560	Unknown Protein (AHRD V1)	2.80889	0.204179
Solyc08g075550	Alternative oxidase (AHRD V1 **** Q84V46_SOLLC); contains Interpro domain(s) IPR002680 Alternative oxidase	25.4375	4.33604e-28
Solyc08g075540	Alternative oxidase (AHRD V1 **** Q84V47_SOLLC); contains Interpro domain(s) IPR002680 Alternative oxidase	5.66487	4.91589e-25
Solyc08g074730	Novel protein similar to vertebrate ADP-ribosyltransferase (NAD+ poly (ADP-ribose) polymerase) (ADPRT) (AHRD V1 **** Q5RHR0_DANRE); contains Interpro domain(s) IPR012317 Poly(ADP-ribose) polymerase, catalytic region	6.93182	7.12708e-11
Solyc08g074630	Polyphenol oxidase (AHRD V1 ***- Q41428_SOLTU); contains Interpro domain(s) IPR016213 Polyphenol oxidase, plant	4.31503	0.00995094
Solyc08g074550	Threonyl-tRNA synthetase (AHRD V1 ***- Q17LW8_AEDAE); contains Interpro domain(s) IPR002320 Threonyl-tRNA synthetase, class IIa	3.47798	3.47827e-11
Solyc08g069060	Beta-1 3-galactosyltransferase 6 (AHRD V1 **** B6UBH3_MAIZE); contains Interpro domain(s) IPR002659 Glycosyl transferase, family 31	2.81081	1.18436e-08
Solyc08g068870	Aspartic proteinase nepenthesin-1 (AHRD V1 **-- C0JAB4_ORYCO); contains Interpro domain(s) IPR001461 Peptidase A1	32.2756	5.44485e-68
Solyc08g068860	Aspartic proteinase nepenthesin-1 (AHRD V1 **-- C0JAB4_ORYCO); contains Interpro domain(s) IPR001461 Peptidase A1	11.1903	1.45147e-31
Solyc08g068840	Transcription factor IIIB 90 kDa subunit (AHRD V1 *-*- TF3B_HUMAN); contains Interpro domain(s) IPR011665 Brf1-like TBP-binding	2.86765	0.000131918
Solyc08g068790	Tyramine hydroxycinnamoyl transferase (AHRD V1 ***- Q8H9D9_SOLTU)	15.4632	1.97243e-11
Solyc08g068780	N-acetyltransferase (AHRD V1 ***- B6SUK9_MAIZE); contains Interpro domain(s) IPR000182 GCN5-related N-acetyltransferase	6.78726	1.88899e-26
Solyc08g068770	N-acetyltransferase (AHRD V1 ***- B6SUK9_MAIZE); contains Interpro domain(s) IPR000182 GCN5-related N-acetyltransferase	13.5365	1.31988e-54
Solyc08g068730	N-acetyltransferase (AHRD V1 ***- B6SUK9_MAIZE); contains Interpro domain(s) IPR000182 GCN5-related N-acetyltransferase	11.4922	1.37491e-20
Solyc08g068720	Tyramine hydroxycinnamoyl transferase (AHRD V1 ***- Q8H9D9_SOLTU); contains Interpro domain(s) IPR000182 GCN5-related N-acetyltransferase	8.01579	6.44216e-21
Solyc08g068710	N-acetyltransferase (AHRD V1 ***- B6SUK9_MAIZE); contains Interpro domain(s) IPR000182 GCN5-related N-acetyltransferase	18.7471	5.15836e-49
Solyc08g068690	N-acetyltransferase (AHRD V1 ***- B6SUK9_MAIZE); contains Interpro domain(s) IPR000182 GCN5-related N-acetyltransferase	7.89594	1.28633e-36
Solyc08g068680	Decarboxylase family protein (AHRD V1 ***- B1ILJ6_CLOBK); contains Interpro domain(s) IPR002129 Pyridoxal phosphate-dependent decarboxylase	84.4519	2.21309e-115
Solyc08g068670	Decarboxylase family protein (AHRD V1 ***- B1ILJ6_CLOBK); contains Interpro domain(s) IPR002129 Pyridoxal phosphate-dependent decarboxylase	15.5568	6.70566e-15
Solyc08g068640	Decarboxylase family protein (AHRD V1 ***- A7GHE9_CLOBL); contains Interpro domain(s) IPR002129 Pyridoxal phosphate-dependent decarboxylase	64.0417	4.58293e-60
Solyc08g068630	Decarboxylase family protein (AHRD V1 ***- B1ILJ6_CLOBK); contains Interpro domain(s) IPR002129 Pyridoxal phosphate-dependent decarboxylase	51.5217	4.55571e-26
Solyc08g068620	Decarboxylase family protein (AHRD V1 ***- B1ILJ6_CLOBK); contains Interpro domain(s) IPR002129 Pyridoxal phosphate-dependent decarboxylase	45.6931	1.84334e-31
Solyc08g068610	Decarboxylase family protein (AHRD V1 ***- B1ILJ6_CLOBK); contains Interpro domain(s) IPR002129 Pyridoxal phosphate-dependent decarboxylase	41.8306	1.91182e-32
Solyc08g068600	Decarboxylase family protein (AHRD V1 ***- B1ILJ6_CLOBK); contains Interpro domain(s) IPR002129 Pyridoxal phosphate-dependent decarboxylase	33.5824	6.18702e-34
Solyc08g068390	Fatty acid oxidation complex subunit alpha (AHRD V1 ***- FADJ_ECOHS); contains Interpro domain(s) IPR006176 3-hydroxyacyl-CoA dehydrogenase, NAD binding	4.57391	2.99569e-13
Solyc08g068330	Aspartate aminotransferase (AHRD V1 **** B9H920_POPTR); contains Interpro domain(s) IPR000796 Aspartate/other aminotransferase	2.01535	0.0864958
Solyc08g067970	Os10g0422600 protein (Fragment) (AHRD V1 *-*- Q0IXM0_ORYSJ); contains Interpro domain(s) IPR007650 Protein of unknown function DUF581	2.15638	0.00263067
Solyc08g067810	CID5/IPD1 (AHRD V1 ***- D7M3Q7_ARALY); contains Interpro domain(s) IPR003892 Ubiquitin system component Cue	2.12999	0.000483215
Solyc08g067770	RING finger family protein (AHRD V1 ***- D6RU92_SILLA); contains Interpro domain(s) IPR018957 Zinc finger, C3HC4 RING-type	2.43722	3.21593e-06
Solyc08g067610	ATP-binding cassette transporter (AHRD V1 ***- D8RL77_SELML); contains Interpro domain(s) IPR013525 ABC-2 type transporter	100.412	6.06879e-33
Solyc08g067390	Blight-associated protein P12 (Fragment) (AHRD V1 *-*- B6RN16_9ROSI); contains Interpro domain(s) IPR007112 Expansin 45, endoglucanase-like	13.2766	1.18814e-10
Solyc08g067360	WRKY transcription factor 9 (AHRD V1 **** C9DHZ8_9ROSI); contains Interpro domain(s) IPR003657 DNA-binding WRKY	90.4805	2.43711e-44
Solyc08g067340	WRKY transcription factor (AHRD V1 **** B1Q4U8_9ROSI); contains Interpro domain(s) IPR003657 DNA-binding WRKY	88.6213	3.99024e-65
Solyc08g067120	P (AHRD V1 ***- Q7XYV1_SOLLC)	3.50485	0.0643624
Solyc08g066980	UDP-sugar transporter UST74c (AHRD V1 ***- B0WH95_CULQU); contains Interpro domain(s) IPR004853 Protein of unknown function DUF250	3.67108	4.85814e-05
Solyc08g066970	UDP-N-acetylglucosamine/UDP-glucose/GDP-mannose transporter (AHRD V1 **** C3KHT2_ANOFI)	3.6646	3.70683e-09
Solyc08g066870	Serine/threonine kinase (AHRD V1 **** D8UCQ6_VOLCA); contains Interpro domain(s) IPR002290 Serine/threonine protein kinase	2.27422	4.02053e-05
Solyc08g066770	Ankyrin repeat family protein (AHRD V1 **-* D7KKP5_ARALY); contains Interpro domain(s) IPR002110 Ankyrin	7.53945	4.96408e-33
Solyc08g066760	Ankyrin repeat family protein (AHRD V1 **-- Q9LVG7_ARATH); contains Interpro domain(s) IPR002110 Ankyrin	8.58824	2.47098e-15
Solyc08g066680	Exostosin family protein (AHRD V1 ***- D7M9P2_ARALY); contains Interpro domain(s) IPR004263 Exostosin-like	3.26203	1.52706e-08
Solyc08g066500	Class III homeodomain-leucine zipper (AHRD V1 ***- Q1WD30_GINBI); contains Interpro domain(s) IPR013978 MEKHLA	2.50342	0.00198122
Solyc08g066440	Hydrolase alpha/beta fold family protein (AHRD V1 ***- D7KRI7_ARALY); contains Interpro domain(s) IPR000073 Alpha/beta hydrolase fold-1	3.46132	5.2997e-10
Solyc08g066430	Lachrymatory factor synthase (AHRD V1 ***- B6TW34_MAIZE); contains Interpro domain(s) IPR019587 Polyketide cyclase/dehydrase	3.10148	8.4457e-07
Solyc08g066390	Os06g0483900 protein (Fragment) (AHRD V1 ***- Q0DC52_ORYSJ)	5.27704	6.37714e-19
Solyc08g066320	Receptor like kinase, RLK	46.5	5.53541e-47
Solyc08g066310	Receptor like kinase, RLK	14.459	4.74719e-40
Solyc08g066290	Malic enzyme (AHRD V1 ***- O04935_SOLLC); contains Interpro domain(s) IPR016040 NAD(P)-binding domain	2.07732	0.114669
Solyc08g066270	Receptor like kinase, RLK	87.9167	1.23894e-71
Solyc08g066210	Receptor like kinase, RLK	6.01504	6.74194e-21
Solyc08g066020	Serine C-palmitoyltransferase like protein (AHRD V1 **-* Q94IB8_ARATH); contains Interpro domain(s) IPR004839 Aminotransferase, class I and II	18.8529	6.79479e-32
Solyc08g065480	Ferrochelatase (AHRD V1 **** B9RRU8_RICCO); contains Interpro domain(s) IPR001015 Ferrochelatase	4.04369	1.43333e-15
Solyc08g063130	Monooxygenase FAD-binding protein (AHRD V1 **-- Q1B616_MYCSS); contains Interpro domain(s) IPR003042 Aromatic-ring hydroxylase-like	7.71687	1.56069e-14
Solyc08g062860	Mitochondrial carrier protein-like (AHRD V1 ***- Q8S1A3_ORYSJ); contains Interpro domain(s) IPR002113 Adenine nucleotide translocator 1	2.71519	2.16799e-06
Solyc08g062810	Unknown Protein (AHRD V1)	19.85	1.91678e-07
Solyc08g062680	MIP02663p (Fragment) (AHRD V1 **-- B8A3Z9_DROME)	2.58772	0.000879781
Solyc08g062490	WRKY transcription factor 16 (AHRD V1 **** C9DI05_9ROSI); contains Interpro domain(s) IPR003657 DNA-binding WRKY	110.477	8.65836e-96
Solyc08g062360	Ankyrin repeat protein (AHRD V1 **-- B1Q4U3_9ROSI); contains Interpro domain(s) IPR002110 Ankyrin	21.6255	1.69051e-66
Solyc08g062340	Class II small heat shock protein Le-HSP17.6 (AHRD V1 ***- Q96489_SOLLC); contains Interpro domain(s) IPR002068 Heat shock protein Hsp20	6.19255	3.03564e-05
Solyc08g062330	Ankyrin repeat protein (AHRD V1 **-- B1Q4U3_9ROSI); contains Interpro domain(s) IPR002110 Ankyrin	26.4106	7.24212e-70
Solyc08g062180	Unknown Protein (AHRD V1)	2.4104	0.00235022
Solyc08g061480	Chalcone isomerase (AHRD V1 *-*- B6TFR7_MAIZE); contains Interpro domain(s) IPR003466 Chalcone isomerase, subgroup	3.55285	1.97116e-07
Solyc08g061210	Unknown Protein (AHRD V1)	2.08571	0.0833582
Solyc08g060970	Polygalacturonase (AHRD V1 **-* Q9ZPI8_SOLLC); contains Interpro domain(s) IPR012334 Pectin lyase fold	4.40196	1.95445e-14
Solyc08g059660	Phosphatidylinositol binding clathrin assembly protein like (AHRD V1 *--* Q6AXI5_DANRE); contains Interpro domain(s) IPR011417 ANTH	2.19439	4.47696e-05
Solyc08g029000	Lipoxygenase (AHRD V1 **** Q43191_SOLTU); contains Interpro domain(s) IPR001246 Lipoxygenase, plant	116.038	1.0875e-32
Solyc08g028780	AT5G28150-like protein (Fragment) (AHRD V1 *-*- D6PS16_9BRAS); contains Interpro domain(s) IPR008586 Protein of unknown function DUF868, plant	27.6477	3.98074e-50
Solyc08g023510	Unknown Protein (AHRD V1)	52.1429	2.95949e-11
Solyc08g016220	LRR protein WM1.7 (AHRD V1 *-*- Q6QM07_AEGTA)	36.0645	1.84042e-16
Solyc08g016210	LRR receptor-like serine/threonine-protein kinase, RLP	21.7727	5.58114e-65
Solyc08g016150	Avr9/Cf-9 rapidly elicited protein 180 (AHRD V1 ***- Q9FQZ1_TOBAC)	9.0253	4.34382e-28
Solyc08g015870	MLO-like protein 7 (AHRD V1 ***- C6EWE8_VITVI); contains Interpro domain(s) IPR004326 Mlo-related protein	2.5156	5.09305e-07
Solyc08g015650	La-related protein 7 (AHRD V1 *--- LARP7_DANRE); contains Interpro domain(s) IPR006630 RNA-binding protein Lupus La	2.85714	8.44067e-08
Solyc08g014570	Ankyrin repeat family protein (AHRD V1 **-* Q9LVG7_ARATH); contains Interpro domain(s) IPR002110 Ankyrin	19.7266	8.7239e-28
Solyc08g014290	Serine-threonine protein phosphatase (AHRD V1 **-* Q5CPY7_CRYPV); contains Interpro domain(s) IPR004843 Metallophosphoesterase	3.53824	9.90548e-10
Solyc08g014170	Unknown Protein (AHRD V1)	5.83333	0.00109879
Solyc08g014150	GRAM domain containing protein (AHRD V1 ***- B4FWB9_MAIZE); contains Interpro domain(s) IPR004182 GRAM	5.28972	2.87109e-20
Solyc08g014120	BHLH transcription factor (AHRD V1 **** Q7XJU2_ARATH); contains Interpro domain(s) IPR011598 Helix-loop-helix DNA-binding	2.05089	0.00336078
Solyc08g008490	WD-40 repeat family protein (AHRD V1 **-- D7KS76_ARALY); contains Interpro domain(s) IPR020472 G-protein beta WD-40 repeat, region	2.55614	2.55404e-06
Solyc08g008420	Brain protein 44-like protein (AHRD V1 ***- B6SX80_MAIZE); contains Interpro domain(s) IPR005336 Uncharacterised protein family UPF0041	2.28846	0.0255509
Solyc08g008370	Genomic DNA chromosome 5 P1 clone MJC20 (AHRD V1 *--- Q9FHX9_ARATH); contains Interpro domain(s) IPR013089 Kelch related	8.66115	3.85512e-19
Solyc08g008280	WRKY transcription factor-30 (AHRD V1 **** B6VB04_CAPAN); contains Interpro domain(s) IPR003657 DNA-binding WRKY	21.0142	3.46915e-14
Solyc08g008170	Calcium dependent protein kinase 3 (AHRD V1 **** B9GKB5_POPTR); contains Interpro domain(s) IPR002290 Serine/threonine protein kinase	2.06943	0.00028426
Solyc08g008150	Plant cell wall protein SlTFR88 (AHRD V1 ***- Q19QU4_SOLLC)	26.3148	2.62007e-10
Solyc08g008070	BTB/POZ domain-containing protein KCTD10 (AHRD V1 *-*- C1BJI1_OSMMO); contains Interpro domain(s) IPR003131 Potassium channel, voltage dependent, Kv, tetramerisation	2.45815	0.000309948
Solyc08g007970	SKIP interacting protein 24 (Fragment) (AHRD V1 *--- B8Q8B0_ORYSI); contains Interpro domain(s) IPR006141 Intein splicing site	2.27027	0.000141588
Solyc08g007460	Non-specific lipid-transfer protein (AHRD V1 -*** B9RGU5_RICCO); contains Interpro domain(s) IPR003612 Plant lipid transfer protein/seed storage/trypsin-alpha amylase inhibitor	46.1482	5.10948e-22
Solyc08g007310	Exostosin family protein (AHRD V1 ***- D7MCC1_ARALY); contains Interpro domain(s) IPR004263 Exostosin-like	2.30882	0.00234574
Solyc08g007260	Exostosin family protein (AHRD V1 ***- D7MCC1_ARALY); contains Interpro domain(s) IPR004263 Exostosin-like	2.21277	0.0103399
Solyc08g007080	Inositol 1 4 5-trisphosphate 5-phosphatase (AHRD V1 **** Q712G2_ARATH); contains Interpro domain(s) IPR000300 Inositol polyphosphate related phosphatase	4.23355	2.56335e-15
Solyc08g006750	Decarboxylase family protein (AHRD V1 ***- B1ILJ6_CLOBK); contains Interpro domain(s) IPR002129 Pyridoxal phosphate-dependent decarboxylase	5.92523	3.31925e-08
Solyc08g006740	Decarboxylase family protein (AHRD V1 ***- B1ILJ6_CLOBK); contains Interpro domain(s) IPR002129 Pyridoxal phosphate-dependent decarboxylase	7.39496	1.66603e-15
Solyc08g006700	Enhancer of rudimentary homolog (AHRD V1 ***- C6TKU9_SOYBN); contains Interpro domain(s) IPR000781 Enhancer of rudimentary	2.41026	0.000142692
Solyc08g006680	Folate/biopterin transporter (AHRD V1 **** B4B3T5_9CHRO); contains Interpro domain(s) IPR004324 Biopterin transport-related protein BT1	3.11983	8.77645e-08
Solyc08g006470	Zinc finger family protein (AHRD V1 ***- D7MB67_ARALY); contains Interpro domain(s) IPR007087 Zinc finger, C2H2-type	6.94326	0.00269842
Solyc08g006320	WRKY transcription factor 3 (AHRD V1 ***- A7UGD0_SOLTU); contains Interpro domain(s) IPR003657 DNA-binding WRKY	2.84606	2.48736e-06
Solyc08g005400	Cytosine-specific methyltransferase (AHRD V1 ***- B9S1U5_RICCO); contains Interpro domain(s) IPR001525 C-5 cytosine-specific DNA methylase	2.05389	0.000567863
Solyc07g066560	Auxin responsive SAUR protein (AHRD V1 *-*- Q1SN26_MEDTR); contains Interpro domain(s) IPR003676 Auxin responsive SAUR protein	2.58227	4.76553e-05
Solyc07g066220	WRKY transcription factor 35 (AHRD V1 ***- Q7XAA6_ORYSJ); contains Interpro domain(s) IPR003657 DNA-binding WRKY	2.58358	1.49218e-07
Solyc07g066080	Ubiquitin-conjugating enzyme E2 10 (AHRD V1 **** UBC10_ARATH); contains Interpro domain(s) IPR000608 Ubiquitin-conjugating enzyme, E2	2.34544	0.0249868
Solyc07g065970	Chaperone protein dnaJ 11 (AHRD V1 *-*- B6SS19_MAIZE); contains Interpro domain(s) IPR001623 Heat shock protein DnaJ, N-terminal	2.3957	0.0921701
Solyc07g065960	Chaperone protein dnaJ 11 (AHRD V1 ***- B6SS19_MAIZE); contains Interpro domain(s) IPR001623 Heat shock protein DnaJ, N-terminal	2.62759	0.000606458
Solyc07g065850	Transport protein SFT2 (AHRD V1 *--- C9SJZ4_VERA1); contains Interpro domain(s) IPR011691 SFT2-like	2.0087	0.00605805
Solyc07g065740	UPF0414 transmembrane protein C20orf30 homolog (AHRD V1 ***- B5X9I3_SALSA); contains Interpro domain(s) IPR008590 Uncharacterised protein family UPF0414	2.00774	0.163932
Solyc07g065700	SEC14-like protein 1 (AHRD V1 **-- B6TAH4_MAIZE); contains Interpro domain(s) IPR001251 Cellular retinaldehyde-binding/triple function, C-terminal	2.10379	0.00177575
Solyc07g065680	Myosin heavy chain-like (AHRD V1 ***- Q9LVQ4_ARATH); contains Interpro domain(s) IPR008545 Protein of unknown function DUF827, plant	3.93478	1.71343e-14
Solyc07g065650	Transmembrane emp24 domain-containing protein 3 (AHRD V1 ***- B6TE63_MAIZE); contains Interpro domain(s) IPR000348 emp24/gp25L/p24	2.25794	0.0353021
Solyc07g065380	Zinc transporter 2 (AHRD V1 **** B6UH65_MAIZE); contains Interpro domain(s) IPR003689 Zinc/iron permease	8.74878	1.81181e-26
Solyc07g065340	Serine acetyltransferase (AHRD V1 **** Q39533_CITLA); contains Interpro domain(s) IPR005881 Serine O-acetyltransferase	3.36735	9.54481e-12
Solyc07g065320	Multidrug resistance protein ABC transporter family (AHRD V1 **-- B9GJX7_POPTR); contains Interpro domain(s) IPR001140 ABC transporter, transmembrane region	2.74895	3.65934e-05
Solyc07g065250	Serine/threonine protein kinase (AHRD V1 ***- D0NNA3_PHYIN); contains Interpro domain(s) IPR002290 Serine/threonine protein kinase	7.44	3.85542e-16
Solyc07g065230	C2 domain-containing protein (AHRD V1 ***- D7MKI6_ARALY)	2.56899	3.5419e-06
Solyc07g065220	C2 domain-containing protein (AHRD V1 ***- D7MKI6_ARALY); contains Interpro domain(s) IPR000008 C2 calcium-dependent membrane targeting	2.27732	0.0288682
Solyc07g065090	Polygalacturonase inhibitor protein (AHRD V1 ***- Q40160_SOLLC); contains Interpro domain(s) IPR013210 Leucine-rich repeat, N-terminal	2.11135	0.00375178
Solyc07g065060	Wax synthase isoform 3 (AHRD V1 ***- Q84XY7_VITVI)	2.53208	0.000256147
Solyc07g064980	Vacuolar protein sorting-associated protein VTA1 homolog (AHRD V1 *--- C1C2K6_9MAXI); contains Interpro domain(s) IPR006745 Protein of unknown function DUF605	2.02728	0.000867814
Solyc07g064740	Rab3 GTPase-activating protein catalytic subunit (AHRD V1 ***- RB3GP_MOUSE)	2.3024	0.000126666
Solyc07g064650	Arabidopsis thaliana genomic DNA chromosome 5 P1 clone MOK16 (AHRD V1 *--- Q9LYW2_ARATH); contains Interpro domain(s) IPR007608 Protein of unknown function DUF584	8.02273	7.51587e-07
Solyc07g064620	Translation initiation factor SUI1 (AHRD V1 **** A4QR10_MAGGR); contains Interpro domain(s) IPR005874 Eukaryotic translation initiation factor SUI1	2.65159	0.000162755
Solyc07g064600	Endoribonuclease L-PSP family protein (AHRD V1 **-* D7LAZ0_ARALY); contains Interpro domain(s) IPR019897 YjgF-like protein, conserved site	2.25633	0.228575
Solyc07g064550	Genomic DNA chromosome 5 P1 clone MBG8 (AHRD V1 ***- Q9FFT8_ARATH)	2.21429	0.0041901
Solyc07g064470	Transmembrane protein 14C (AHRD V1 ***- C3KI83_ANOFI); contains Interpro domain(s) IPR005349 Uncharacterised protein family UPF0136, Transmembrane	2.34903	0.00549783
Solyc07g064290	Ras-related protein Rab-21 (AHRD V1 *-*- C1BQH4_9MAXI); contains Interpro domain(s) IPR013684 Miro-like	2.61888	4.70148e-06
Solyc07g063940	GRAS family transcription factor (AHRD V1 **-* B9I7E1_POPTR); contains Interpro domain(s) IPR005202 GRAS transcription factor	2.84566	9.17305e-07
Solyc07g063820	Serine/threonine-protein kinase receptor (AHRD V1 **** B6U2B7_MAIZE); contains Interpro domain(s) IPR002290 Serine/threonine protein kinase	3.12324	5.02609e-09
Solyc07g063770	Serine/threonine kinase receptor (AHRD V1 **** Q7DMS5_BRANA); contains Interpro domain(s) IPR002290 Serine/threonine protein kinase	6.44099	1.60765e-23
Solyc07g063730	Serine/threonine-protein kinase receptor (AHRD V1 **** B6U2B7_MAIZE); contains Interpro domain(s) IPR002290 Serine/threonine protein kinase	133.667	8.99421e-48
Solyc07g063630	Vesicle-associated membrane family protein (AHRD V1 ***- D7MET3_ARALY); contains Interpro domain(s) IPR008962 PapD-like	2.52309	1.14949e-06
Solyc07g063260	MLO-like protein 14 (AHRD V1 ***- B6SWK8_MAIZE); contains Interpro domain(s) IPR004326 Mlo-related protein	3.53381	6.82236e-11
Solyc07g063240	Genomic DNA chromosome 3 P1 clone MJK13 (AHRD V1 **-- Q9LUQ3_ARATH); contains Interpro domain(s) IPR013899 Region of unknown function DUF1771	6.59292	5.85267e-18
Solyc07g063170	Unknown Protein (AHRD V1)	2.79331	0.0575385
Solyc07g063070	DNA-binding WRKY VQ (AHRD V1 ***- Q2HTS9_MEDTR); contains Interpro domain(s) IPR008889 VQ	2.17397	0.000397324
Solyc07g062500	Cytochrome P450	2.54448	0.00131109
Solyc07g062490	S-locus-specific glycoprotein (AHRD V1 **-- SLSG0_BRAOA); contains Interpro domain(s) IPR001480 Curculin-like (mannose-binding) lectin	13.9375	3.03106e-22
Solyc07g061950	Integral membrane single C2 domain protein (AHRD V1 **-- D7L359_ARALY); contains Interpro domain(s) IPR018029 C2 membrane targeting protein	2.82974	3.6421e-08
Solyc07g061870	Unknown Protein (AHRD V1)	2.5119	0.0489379
Solyc07g056600	Tobacco rattle virus-induced protein variant 2 (AHRD V1 **-- Q5PXT0_ARATH); contains Interpro domain(s) IPR008889 VQ	64.7333	2.78246e-10
Solyc07g056510	Glutathione S-transferase (AHRD V1 **** D3Y4H6_9ROSI); contains Interpro domain(s) IPR004046 Glutathione S-transferase, C-terminal	9.4172	1.34725e-29
Solyc07g056500	Glutathione transferase (AHRD V1 **** O49821_CARPA); contains Interpro domain(s) IPR004046 Glutathione S-transferase, C-terminal	2.62414	0.00116718
Solyc07g056440	Glutathione S-transferase-like protein (AHRD V1 **** Q8GVD1_SOLLC); contains Interpro domain(s) IPR004046 Glutathione S-transferase, C-terminal	3.21212	0.0408026
Solyc07g056430	Glutathione S-transferase-like protein (AHRD V1 **** Q8GVD1_SOLLC); contains Interpro domain(s) IPR004046 Glutathione S-transferase, C-terminal	2.56932	0.221202
Solyc07g056400	Ribosomal protein S6 kinase alpha-6 (AHRD V1 *-** KS6A6_HUMAN); contains Interpro domain(s) IPR002290 Serine/threonine protein kinase	9.41975	1.75062e-23
Solyc07g056390	Endoplasmic oxidoreductin-1 (AHRD V1 **-- B6T402_MAIZE); contains Interpro domain(s) IPR007266 Endoplasmic reticulum oxidoreductin 1	5.11797	2.80626e-21
Solyc07g056320	ER glycerol-phosphate acyltransferase (AHRD V1 **** B9T753_RICCO); contains Interpro domain(s) IPR002123 Phospholipid/glycerol acyltransferase	2.2964	0.00864911
Solyc07g056210	Unknown Protein (AHRD V1)	142.84	1.04813e-16
Solyc07g056200	NBS-LRR class disease resistance protein (AHRD V1 **-- D5L9G6_ORYSI)	67.9304	8.91649e-114
Solyc07g056190	NBS-LRR class disease resistance protein (AHRD V1 *--- D5L9G7_ORYSI)	68.4764	2.80473e-103
Solyc07g056180	NBS-LRR class disease resistance protein (AHRD V1 ---- D5L9G3_ORYSJ)	14.8544	1.98517e-11
Solyc07g056170	Subtilisin-like protease (AHRD V1 ***- Q6WNU4_SOYBN); contains Interpro domain(s) IPR015500 Peptidase S8, subtilisin-related	3.88	2.65893e-08
Solyc07g056110	Calcium/proton exchanger family protein (AHRD V1 **** C5P0K8_COCP7); contains Interpro domain(s) IPR004713 Calcium/proton exchanger	4.5409	9.21906e-17
Solyc07g056100	Unknown Protein (AHRD V1)	247.667	2.59201e-16
Solyc07g056080	Unknown Protein (AHRD V1)	72.4783	2.59517e-11
Solyc07g056000	Xyloglucan endotransglucosylase/hydrolase 7 (AHRD V1 **** C0IRG6_ACTDE); contains Interpro domain(s) IPR016455 Xyloglucan endotransglucosylase/hydrolase IPR008263 Glycoside hydrolase, family 16, active site	7.95804	6.91903e-14
Solyc07g055710	Heat stress transcription factor A3 (AHRD V1 *-*- D1M7W9_SOLLC); contains Interpro domain(s) IPR000232 Heat shock factor (HSF)-type, DNA-binding	18.0485	2.80916e-13
Solyc07g055670	Receptor-like kinase (AHRD V1 **** B6EB06_NICGU); contains Interpro domain(s) IPR002290 Serine/threonine protein kinase	22.2899	4.34183e-34
Solyc07g055650	Receptor-like kinase (AHRD V1 **** B6EB06_NICGU); contains Interpro domain(s) IPR002290 Serine/threonine protein kinase	3.08865	3.10446e-07
Solyc07g055640	Receptor-like kinase (AHRD V1 *-*- B6EB06_NICGU); contains Interpro domain(s) IPR002290 Serine/threonine protein kinase	2.54406	3.44503e-07
Solyc07g055630	Protein kinase/ transmembrane receptor protein serine/threonine kinase (AHRD V1 **** B6SV77_MAIZE); contains Interpro domain(s) IPR002290 Serine/threonine protein kinase	7.05607	8.34327e-05
Solyc07g055560	G-type lectin S-receptor-like serine/threonine-protein kinase At2g19130 (AHRD V1 *--- Y2913_ARATH); contains Interpro domain(s) IPR002401 Cytochrome P450, E-class, group I	2.39344	0.236668
Solyc07g055410	Receptor-like kinase (AHRD V1 ***- B6EB06_NICGU); contains Interpro domain(s) IPR001245 Tyrosine protein kinase	5.38384	0.00555535
Solyc07g055400	Receptor-like kinase (AHRD V1 **** B6EB06_NICGU); contains Interpro domain(s) IPR002290 Serine/threonine protein kinase	32.4939	3.13834e-10
Solyc07g055210	Aspartate aminotransferase (AHRD V1 ***- B9SW33_RICCO); contains Interpro domain(s) IPR000796 Aspartate/other aminotransferase	2.24592	2.42787e-05
Solyc07g055080	Proteasome subunit alpha type (AHRD V1 ***- Q38M52_SOLTU); contains Interpro domain(s) IPR001353 Proteasome, subunit alpha/beta	2.02567	0.0550988
Solyc07g054830	Diacylglycerol kinase (AHRD V1 **** Q9FVD1_SOLLC); contains Interpro domain(s) IPR016961 Diacylglycerol kinase, plant	9.82759	1.17483e-37
Solyc07g054720	Proteinase inhibitor type-2 CEVI57 (AHRD V1 ***- IP23_SOLLC); contains Interpro domain(s) IPR003465 Proteinase inhibitor I20, Pin2	10.5871	0.046878
Solyc07g054500	Receptor like kinase, RLK	2.38536	4.8306e-06
Solyc07g054460	H/ACA ribonucleoprotein complex non-core subunit NAF1 (AHRD V1 *-*- NAF1_HUMAN); contains Interpro domain(s) IPR008696 NAF1	2.12261	0.00223259
Solyc07g053830	Mitochondrial ADP/ATP carrier proteins (AHRD V1 **** Q2UU95_ASPOR); contains Interpro domain(s) IPR002113 Adenine nucleotide translocator 1	2.37102	0.0415287
Solyc07g053740	Ethylene-responsive transcription factor 4 (AHRD V1 *-*- B6THY5_MAIZE); contains Interpro domain(s) IPR001471 Pathogenesis-related transcriptional factor and ERF, DNA-binding	2.24895	0.00532515
Solyc07g053670	Unknown Protein (AHRD V1)	2.01779	0.136609
Solyc07g053600	Receptor like kinase, RLK	2.26244	7.25597e-05
Solyc07g053550	Glutaredoxin (AHRD V1 ***- B9HGW6_POPTR); contains Interpro domain(s) IPR011905 Glutaredoxin-like, plant II	4.87412	0.00126615
Solyc07g053420	Ring H2 finger protein (AHRD V1 *-*- D9ZHD8_HYPPE); contains Interpro domain(s) IPR018957 Zinc finger, C3HC4 RING-type	10.9375	5.624e-09
Solyc07g053350	Os06g0207500 protein (Fragment) (AHRD V1 ***- Q0DDQ9_ORYSJ); contains Interpro domain(s) IPR004253 Protein of unknown function DUF231, plant	3.40309	8.11084e-09
Solyc07g053240	Myb-related transcription factor (AHRD V1 *--- B5RHV2_MUSBA); contains Interpro domain(s) IPR015495 Myb transcription factor	15.6818	7.38297e-14
Solyc07g053230	Myb-related transcription factor (AHRD V1 *--- B5RHV2_MUSBA); contains Interpro domain(s) IPR015495 Myb transcription factor	14.9429	8.55642e-29
Solyc07g053220	Receptor-like protein kinase (AHRD V1 ***- Q9LLN5_ORYSA); contains Interpro domain(s) IPR002290 Serine/threonine protein kinase	2.31786	2.46177e-05
Solyc07g053130	Serine/threonine-protein kinase receptor (AHRD V1 **** B6U2B7_MAIZE); contains Interpro domain(s) IPR002290 Serine/threonine protein kinase	2.95021	8.55601e-09
Solyc07g053120	Serine/threonine-protein kinase receptor (AHRD V1 *-** B6U2B7_MAIZE); contains Interpro domain(s) IPR002290 Serine/threonine protein kinase	3.25088	8.69523e-10
Solyc07g053050	Calmodulin (AHRD V1 **-- A7E7G2_SCLS1); contains Interpro domain(s) IPR011992 EF-Hand type	13.6672	3.06022e-43
Solyc07g052440	Transmembrane protein 97 (AHRD V1 ***- TMM97_BOVIN); contains Interpro domain(s) IPR016964 Transmembrane protein 97, predicted	10.5435	1.25477e-08
Solyc07g052400	Glutamate-gated kainate-type ion channel receptor subunit GluR5 (AHRD V1 **** B9GU66_POPTR); contains Interpro domain(s) IPR017103 Ionotropic glutamate-like receptor, plant	2.4993	2.25776e-06
Solyc07g052320	Beta-1 3-galactosyltransferase 6 (AHRD V1 ***- B6UBH3_MAIZE); contains Interpro domain(s) IPR002659 Glycosyl transferase, family 31	2.41957	1.11474e-05
Solyc07g052220	Unknown Protein (AHRD V1)	2.10199	0.133959
Solyc07g052140	(-)-germacrene D synthase (AHRD V1 ***- Q64K29_9ROSI); contains Interpro domain(s) IPR005630 Terpene synthase, metal-binding domain	2.54386	0.294866
Solyc07g051840	WRKY transcription factor (AHRD V1 ***- D0PSE9_9LAMI); contains Interpro domain(s) IPR003657 DNA-binding WRKY	5.79747	7.91695e-10
Solyc07g049670	Alcohol acetyltransferase (AHRD V1 **-* B1A9J8_CUCME); contains Interpro domain(s) IPR003480 Transferase	17.3385	1.97249e-22
Solyc07g049660	Acetyl coenzyme A cis-3-hexen-1-ol acetyl transferase (AHRD V1 **-* Q9SRQ2_ARATH); contains Interpro domain(s) IPR003480 Transferase	17.8566	9.03242e-69
Solyc07g049550	1-aminocyclopropane-1-carboxylate oxidase (AHRD V1 **** Q94F66_SOLTU); contains Interpro domain(s) IPR005123 Oxoglutarate and iron-dependent oxygenase	59.5539	1.42503e-56
Solyc07g049530	1-aminocyclopropane-1-carboxylate oxidase (AHRD V1 ***- Q94F66_SOLTU); contains Interpro domain(s) IPR005123 Oxoglutarate and iron-dependent oxygenase	70.0342	1.67957e-55
Solyc07g049450	Thioredoxin/protein disulfide isomerase (AHRD V1 **-* D3TLX2_GLOMM); contains Interpro domain(s) IPR005788 Disulphide isomerase	2.5624	3.61025e-06
Solyc07g049190	LysM receptor kinase 5 (AHRD V1 ***- A8WHB4_MEDTR)	5.69608	7.80651e-05
Solyc07g049180	Receptor-like protein kinase At5g59670 (AHRD V1 *-** RLK7_ARATH); contains Interpro domain(s) IPR002290 Serine/threonine protein kinase	3.01672	2.11488e-09
Solyc07g048070	Membrane protein (AHRD V1 **-- B6U5U8_MAIZE); contains Interpro domain(s) IPR017214 Uncharacterised conserved protein UCP037471	77.04	9.0039e-48
Solyc07g048060	Auxin-induced protein-like (AHRD V1 **-- Q6YUI4_ORYSJ); contains Interpro domain(s) IPR007613 Protein of unknown function DUF568, DOMON-like	31.2791	1.94155e-20
Solyc07g047980	Es2 (Fragment) (AHRD V1 *--- A9YJX0_DROME); contains Interpro domain(s) IPR019148 Nuclear protein DGCR14	2.01613	0.000912285
Solyc07g047800	Short-chain dehydrogenase/reductase family protein (AHRD V1 **-- D7L9J1_ARALY); contains Interpro domain(s) IPR002347 Glucose/ribitol dehydrogenase	11.1824	5.44276e-50
Solyc07g047780	CONSTANS interacting protein 6 (Fragment) (AHRD V1 **-- Q2VY13_SOLLC); contains Interpro domain(s) IPR004082 Protein of unknown function DUF1423, plant	3.13399	7.31724e-11
Solyc07g047720	Golgi SNAP receptor complex member bos1 (AHRD V1 **-* B0D8E0_LACBS); contains Interpro domain(s) IPR007705 Vesicle transport v-SNARE	2.18535	0.000467864
Solyc07g045530	Unknown Protein (AHRD V1)	27.4765	4.90504e-32
Solyc07g045470	Alpha-1 6-mannosyl-glycoprotein 2-beta-N-acetylglucosaminyltransferase (AHRD V1 **** B5X4D8_SALSA); contains Interpro domain(s) IPR007754 N-acetylglucosaminyltransferase II	2.42837	3.29416e-06
Solyc07g045350	Acetyl-CoA C-acetyltransferase protein (AHRD V1 **** D3YN47_9ERIC); contains Interpro domain(s) IPR002155 Thiolase	3.40653	0.0399043
Solyc07g045160	Phosphofructokinase family protein (AHRD V1 ***- D7MLU4_ARALY); contains Interpro domain(s) IPR012004 Pyrophosphate-dependent phosphofructokinase TP0108	4.31222	7.21366e-14
Solyc07g045100	Aspartic proteinase nepenthesin I (AHRD V1 **-- A9ZMF9_NEPAL); contains Interpro domain(s) IPR001461 Peptidase A1	8.75115	1.70492e-08
Solyc07g045030	NAC domain transcription factor (AHRD V1 *-** B6U2D4_MAIZE); contains Interpro domain(s) IPR003441 No apical meristem (NAM) protein	56.4	7.31714e-31
Solyc07g044980	NPR1-1 protein (Fragment) (AHRD V1 ***- B8XQT4_SOYBN); contains Interpro domain(s) IPR013069 BTB/POZ	3.19789	1.88323e-11
Solyc07g044960	Galactosyltransferase-like protein (Fragment) (AHRD V1 **-- D8SQH4_SELML); contains Interpro domain(s) IPR004263 Exostosin-like	12.9667	1.27203e-17
Solyc07g044830	Membrane-associated progesterone receptor component 1 (AHRD V1 *--- B2WEU6_PYRTR); contains Interpro domain(s) IPR001199 Cytochrome b5	2.3149	5.80741e-05
Solyc07g044810	Endoplasmic reticulum-Golgi intermediate compartment protein 3 (AHRD V1 ***- C0H9D0_SALSA); contains Interpro domain(s) IPR012936 Protein of unknown function DUF1692	2.0049	0.00106403
Solyc07g043560	Heat shock protein 4 (AHRD V1 ***- B6U237_MAIZE); contains Interpro domain(s) IPR013126 Heat shock protein 70	5.64429	2.46214e-26
Solyc07g043550	UDP-glucose 4-epimerase (AHRD V1 **** A6LK35_THEM4); contains Interpro domain(s) IPR005886 UDP-glucose 4-epimerase	10.7333	2.85674e-15
Solyc07g043320	Unknown Protein (AHRD V1); contains Interpro domain(s) IPR009053 Prefoldin	2.38681	2.67897e-06
Solyc07g043310	Aminotransferase (AHRD V1 ***- D2KZ08_WHEAT); contains Interpro domain(s) IPR005814 Aminotransferase class-III	3.53502	7.5089e-10
Solyc07g043250	Unknown Protein (AHRD V1); contains Interpro domain(s) IPR008889 VQ	21.6434	1.55545e-57
Solyc07g043230	Low affinity zinc transporter (AHRD V1 **** A3LU47_PICST); contains Interpro domain(s) IPR004698 Zinc/iron permease, fungal and plant	5.09073	1.08986e-08
Solyc07g043170	Glucosyltransferase (AHRD V1 **** Q8RU72_TOBAC); contains Interpro domain(s) IPR002213 UDP-glucuronosyl/UDP-glucosyltransferase	2.1519	0.489057
Solyc07g043150	UDP-glucosyltransferase (AHRD V1 **** A7M6U9_IPONI); contains Interpro domain(s) IPR002213 UDP-glucuronosyl/UDP-glucosyltransferase	34.5333	2.70234e-20
Solyc07g042890	Kinase family protein (AHRD V1 **** D7MB90_ARALY); contains Interpro domain(s) IPR015783 ATMRK serine/threonine protein kinase-like	2.07755	0.000231242
Solyc07g042550	Sucrose synthase (AHRD V1 **** O82691_SOLLC); contains Interpro domain(s) IPR012820 Sucrose synthase, plants and cyanobacteria IPR000368 Sucrose synthase	4.55323	2.02726e-11
Solyc07g042270	ATP-dependent RNA helicase (AHRD V1 **** C6LZE8_GIALA); contains Interpro domain(s) IPR011545 DNA/RNA helicase, DEAD/DEAH box type, N-terminal	2.186	0.000297027
Solyc07g042170	Jasmonate ZIM-domain protein 3 (AHRD V1 **-- B3Y563_TOBAC); contains Interpro domain(s) IPR010399 Tify	2.8125	7.17414e-08
Solyc07g041940	ATP binding / serine-threonine kinase (AHRD V1 **** C5DB71_VITVI); contains Interpro domain(s) IPR002290 Serine/threonine protein kinase	13.96	7.3758e-09
Solyc07g041750	Os03g0169000 protein (Fragment) (AHRD V1 ***- Q0DUS7_ORYSJ); contains Interpro domain(s) IPR004348 Protein of unknown function DUF246, plant	2.22375	0.000105652
Solyc07g041620	Unknown Protein (AHRD V1)	5.09821	0.00010669
Solyc07g041010	Genomic DNA chromosome 5 P1 clone MHM17 (AHRD V1 ***- Q9LTR7_ARATH)	4.85766	7.84666e-10
Solyc07g040960	Os07g0175100 protein (Fragment) (AHRD V1 *--- Q0D898_ORYSJ)	2.67315	0.368321
Solyc07g040900	CXE carboxylesterase (Fragment) (AHRD V1 **-- Q0ZPV6_9ERIC)	23.75	1.18876e-17
Solyc07g040890	CXE carboxylesterase (Fragment) (AHRD V1 **-* Q0ZPV6_9ERIC); contains Interpro domain(s) IPR013094 Alpha/beta hydrolase fold-3	26.8686	2.61988e-36
Solyc07g040710	Calmodulin-binding protein (AHRD V1 **** A2I5F3_BETVU)	287	1.06105e-66
Solyc07g040690	NPR1 protein (Fragment) (AHRD V1 ***- A8KRW4_CAPCH); contains Interpro domain(s) IPR002110 Ankyrin	2.99421	2.03195e-05
Solyc07g039570	Transcription factor (AHRD V1 *--* Q9M4A8_MAIZE); contains Interpro domain(s) IPR011598 Helix-loop-helix DNA-binding	139	3.27148e-38
Solyc07g032480	Cyclin family protein (AHRD V1 *-** D7MKU7_ARALY); contains Interpro domain(s) IPR015429 Transcription regulator cyclin	3.42065	6.38054e-12
Solyc07g032250	Homology to unknown gene (AHRD V1 ***- Q01FF7_OSTTA)	2.08158	0.00553221
Solyc07g032230	IST1 homolog (AHRD V1 *--- C1BSR8_9MAXI); contains Interpro domain(s) IPR005061 Protein of unknown function DUF292, eukaryotic	6.22857	2.28122e-27
Solyc07g022910	Myosin heavy chain-like (AHRD V1 ***- Q8LHQ6_ORYSJ); contains Interpro domain(s) IPR008545 Protein of unknown function DUF827, plant	3.09732	2.62428e-09
Solyc07g021750	Cytidine deaminase (AHRD V1 ***- Q9XEX5_ARATH); contains Interpro domain(s) IPR006263 Cytidine deaminase, homodimeric	3.18463	7.50056e-10
Solyc07g019670	Fatty acid oxidation complex subunit alpha (AHRD V1 ***- FADJ_ECOHS); contains Interpro domain(s) IPR006176 3-hydroxyacyl-CoA dehydrogenase, NAD binding	22.1302	2.70046e-64
Solyc07g019460	Cytochrome P450 NADPH-reductase (AHRD V1 **** B3RFK3_PETHY); contains Interpro domain(s) IPR015702 NADPH Cytochrome P450 Reductase	2.80633	5.10981e-09
Solyc07g017860	Acetyl-coenzyme A synthetase (AHRD V1 ***- Q2J3D0_RHOP2); contains Interpro domain(s) IPR011904 Acetate--CoA ligase	2.1	0.002918
Solyc07g014670	Cytochrome P450	3.96947	1.28824e-07
Solyc07g009160	Neighbor of COX4 (AHRD V1 ***- D3PHS4_9MAXI); contains Interpro domain(s) IPR005366 Uncharacterised protein family UPF0172	2.06005	0.00124183
Solyc07g008940	Os06g0661900 protein (Fragment) (AHRD V1 ***- Q0DAD0_ORYSJ); contains Interpro domain(s) IPR004949 Protein of unknown function DUF266, plant	2.24156	8.62323e-05
Solyc07g008860	Guanine nucleotide-binding protein subunit beta-like protein (AHRD V1 **-* GBLP_DICDI); contains Interpro domain(s) IPR020472 G-protein beta WD-40 repeat, region	2.18122	0.000474144
Solyc07g008840	TBC1 domain family member 5 (AHRD V1 *--- B9A6K1_HUMAN); contains Interpro domain(s) IPR000195 RabGAP/TBC	2.0418	0.000433025
Solyc07g008780	Unknown Protein (AHRD V1)	2.03725	0.00162077
Solyc07g008620	LRR receptor-like serine/threonine-protein kinase, RLP	38.96	2.39863e-79
Solyc07g008600	LRR receptor-like serine/threonine-protein kinase, RLP	9.30909	1.50456e-18
Solyc07g008590	LRR receptor-like serine/threonine-protein kinase, RLP	8.17241	8.40737e-22
Solyc07g008320	Calcium-transporting ATPase 1 (AHRD V1 **** Q7XBH9_CERRI); contains Interpro domain(s) IPR006408 ATPase, P-type, calcium-transporting, PMCA-type	5.40258	1.82134e-18
Solyc07g008280	Unknown Protein (AHRD V1)	8.08205	6.34406e-14
Solyc07g008140	Blue copper protein (Fragment) (AHRD V1 *--- O82576_MAIZE); contains Interpro domain(s) IPR003245 Plastocyanin-like	18.8621	1.70199e-15
Solyc07g008060	Phosphatidylinositol binding clathrin assembly protein like (AHRD V1 *--* Q6AXI5_DANRE); contains Interpro domain(s) IPR011417 ANTH	2.04078	0.00137975
Solyc07g008000	TBC1 domain family member 15 (AHRD V1 *--- Q6P4X9_XENTR); contains Interpro domain(s) IPR000195 RabGAP/TBC	2.18801	0.000387778
Solyc07g007870	NADH flavin oxidoreductase/12-oxophytodienoate reductase (AHRD V1 **-* Q2U7C4_ASPOR); contains Interpro domain(s) IPR001155 NADH:flavin oxidoreductase/NADH oxidase, N-terminal	2.29621	1.06855e-05
Solyc07g007820	Phosphatidylinositol binding clathrin assembly protein like (AHRD V1 *-** Q6AXI5_DANRE); contains Interpro domain(s) IPR011417 ANTH	2.47994	1.35615e-06
Solyc07g007780	Receptor-like kinase (AHRD V1 ***- A7VM39_MARPO); contains Interpro domain(s) IPR002290 Serine/threonine protein kinase	2.18844	5.06028e-05
Solyc07g007660	Unknown Protein (AHRD V1)	2.0875	0.00295767
Solyc07g007590	Prephenate dehydrogenase family protein (AHRD V1 ***- D7KDI5_ARALY); contains Interpro domain(s) IPR012070 Arogenate/prephenate dehydrogenase, plant	4.16038	3.01302e-16
Solyc07g007430	Palmitoyltransferase akr1 (EC 2.3.1.-)(Ankyrin repeat-containing protein akr1) (AHRD V1 *--- C8V079_EMENI); contains Interpro domain(s) IPR002110 Ankyrin	4.42821	4.14888e-18
Solyc07g007370	NEDD8 ultimate buster 1 (AHRD V1 **-- C0HB30_SALSA); contains Interpro domain(s) IPR009060 UBA-like	3.62428	1.25943e-11
Solyc07g007330	Serine-rich protein (AHRD V1 ***- A1YMW6_BRACM)	2.85243	0.00113408
Solyc07g007220	Serine/threonine phosphatase family protein (AHRD V1 **** C1E0J1_9CHLO); contains Interpro domain(s) IPR015655 Protein phosphatase 2C	3.57521	1.75655e-13
Solyc07g007170	Zinc finger family protein (AHRD V1 ***- D7L4D8_ARALY)	6.86104	1.21579e-21
Solyc07g007130	NHL repeat-containing protein (AHRD V1 **-- D7M6N9_ARALY)	3.69037	9.49385e-14
Solyc07g006890	Cytochrome P450	6.52813	1.47479e-07
Solyc07g006480	LRR receptor-like serine/threonine-protein kinase FEI 1 (AHRD V1 **** FEI1_ARATH); contains Interpro domain(s) IPR002290 Serine/threonine protein kinase	35.75	9.17525e-48
Solyc07g006420	Unknown Protein (AHRD V1)	70.7407	4.50714e-60
Solyc07g006280	Senescence-associated protein (AHRD V1 ***- B3TLS7_ELAGV); contains Interpro domain(s) IPR000301 Tetraspanin, subgroup	5.32292	1.38954e-24
Solyc07g006130	Eukaryotic peptide chain release factor subunit 1-1 (AHRD V1 **** B6U1I9_MAIZE); contains Interpro domain(s) IPR004403 Peptide chain release factor eRF/aRF subunit 1	3.6726	6.46068e-10
Solyc07g006090	GMP synthase (AHRD V1 ***- B9SQW3_RICCO); contains Interpro domain(s) IPR000991 Glutamine amidotransferase class-I, C-terminal	16.878	3.6322e-13
Solyc07g005520	Potassium channel tetramerization domain-containing protein (AHRD V1 ***- D7LHH7_ARALY); contains Interpro domain(s) IPR003131 Potassium channel, voltage dependent, Kv, tetramerisation	5.56818	5.08017e-12
Solyc07g005500	Formin 2B (AHRD V1 **-- C7BGM9_PHYPA); contains Interpro domain(s) IPR014020 Tensin phosphatase, C2 domain	2.25874	0.0726748
Solyc07g005480	Formin 2B (AHRD V1 *-*- C7BGM9_PHYPA); contains Interpro domain(s) IPR015425 Actin-binding FH2	2.51685	1.72147e-06
Solyc07g005440	CBL-interacting protein kinase 9 (AHRD V1 **** A0MNJ6_POPTR); contains Interpro domain(s) IPR002290 Serine/threonine protein kinase	2.58288	4.91041e-06
Solyc07g005400	Transcription factor (AHRD V1 *-** D6MKM4_9ASPA); contains Interpro domain(s) IPR011598 Helix-loop-helix DNA-binding	3.32447	2.59953e-08
Solyc07g005180	Unknown Protein (AHRD V1); contains Interpro domain(s) IPR010471 Protein of unknown function DUF1068	3.11707	1.01816e-06
Solyc07g005100	Chitinase-like protein (AHRD V1 ***- O81861_ARATH); contains Interpro domain(s) IPR011583 Chitinase II	2.64968	0.000988114
Solyc07g005090	Chitinase A (AHRD V1 ***- Q4W6L6_CYCRE); contains Interpro domain(s) IPR011583 Chitinase II	3.11751	1.00482e-09
Solyc07g005030	Ribonuclease 3-like protein 3 (AHRD V1 *-*- RTL3_ORYSJ); contains Interpro domain(s) IPR000999 Ribonuclease III	2.4749	3.31702e-06
Solyc06g084410	Histidine phosphotransfer protein (AHRD V1 **** B9IG70_POPTR); contains Interpro domain(s) IPR008207 Signal transduction histidine kinase, phosphotransfer (Hpt) region	2.21904	0.000267623
Solyc06g084370	Unknown Protein (AHRD V1)	3.13043	0.107256
Solyc06g083790	Succinyl-CoA ligase (AHRD V1 **** B4D5D9_9BACT); contains Interpro domain(s) IPR005809 Succinyl-CoA synthetase, beta subunit	2.04649	0.000354773
Solyc06g083670	Unknown Protein (AHRD V1)	2.13391	0.000640371
Solyc06g083520	Nucleolar GTP-binding protein 2 (AHRD V1 **** B0WF29_CULQU); contains Interpro domain(s) IPR014813 GNL3L/Grn1 putative GTPase	2.10164	0.00267932
Solyc06g083390	RPM1 interacting protein 4 transcript 2 (AHRD V1 ***- D2J0Y3_9ASTR); contains Interpro domain(s) IPR008700 Defence response, Rin4	6.98658	3.43953e-17
Solyc06g083370	Os01g0917200 protein (Fragment) (AHRD V1 ***- Q0JGL5_ORYSJ); contains Interpro domain(s) IPR009003 Peptidase, trypsin-like serine and cysteine	3.16667	4.87607e-06
Solyc06g083270	ER lumen retaining receptor family-like protein (AHRD V1 ***- Q38JH5_SOLTU); contains Interpro domain(s) IPR000133 ER lumen protein retaining receptor	3.14597	0.000208116
Solyc06g083150	U-box domain-containing protein (AHRD V1 **-- C6HIA6_AJECH); contains Interpro domain(s) IPR003613 U box domain	2.59113	2.48629e-06
Solyc06g082920	Receptor like kinase, RLK	4.39119	9.02715e-19
Solyc06g082590	Ethylene responsive transcription factor 1b (AHRD V1 *-*- C0J9I8_9ROSA); contains Interpro domain(s) IPR001471 Pathogenesis-related transcriptional factor and ERF, DNA-binding IPR017392 Pathogenesis-related genes transcriptional activator PTI6	11.8826	1.25453e-42
Solyc06g082570	Unknown Protein (AHRD V1); contains Interpro domain(s) IPR011684 KIP1-like	5.14706	1.22457e-13
Solyc06g082520	AP2 domain-containing transcription factor (AHRD V1 *--* B9HWL7_POPTR); contains Interpro domain(s) IPR003340 Transcriptional factor B3	2.14332	0.000474968
Solyc06g082380	Unknown Protein (AHRD V1)	2.99229	1.10133e-07
Solyc06g082080	Integrin-linked kinase-associated serine/threonine phosphatase 2C (AHRD V1 **** ILKAP_BOVIN); contains Interpro domain(s) IPR015655 Protein phosphatase 2C	3.125	6.17167e-06
Solyc06g082010	Zinc finger CCCH domain-containing protein 66 (AHRD V1 ***- C3H66_ARATH); contains Interpro domain(s) IPR002110 Ankyrin	9.32855	4.18695e-42
Solyc06g076970	Peptidyl-prolyl cis-trans isomerase (AHRD V1 **** B2BF99_TOBAC); contains Interpro domain(s) IPR002130 Peptidyl-prolyl cis-trans isomerase, cyclophilin-type	2.09914	0.0155583
Solyc06g076750	Peptide transporter (AHRD V1 **-* O48542_HORVU); contains Interpro domain(s) IPR000109 TGF-beta receptor, type I/II extracellular region	3.28893	4.55429e-12
Solyc06g076690	Acyl-coenzyme A thioesterase 13 (AHRD V1 **** ACO13_MOUSE); contains Interpro domain(s) IPR003736 Phenylacetic acid degradation-related protein	2.0051	0.00275631
Solyc06g076590	Unknown Protein (AHRD V1)	2.10545	0.00184611
Solyc06g076570	class I heat shock protein (AHRD V1 ***- Q69BI7_CARPA); contains Interpro domain(s) IPR002068 Heat shock protein Hsp20	2.62205	1.62575e-07
Solyc06g076560	class I heat shock protein (AHRD V1 ***- Q69BI7_CARPA); contains Interpro domain(s) IPR002068 Heat shock protein Hsp20	2.65157	5.00811e-05
Solyc06g076540	class I heat shock protein (AHRD V1 ***- Q69BI7_CARPA); contains Interpro domain(s) IPR002068 Heat shock protein Hsp20	2.2973	0.00564397
Solyc06g076520	class I heat shock protein (AHRD V1 ***- Q69BI7_CARPA); contains Interpro domain(s) IPR002068 Heat shock protein Hsp20	2.64857	9.10044e-05
Solyc06g076450	Ras-related protein Rab-25 (AHRD V1 ***- RAB25_MOUSE); contains Interpro domain(s) IPR015595 Rab11-related	3.86413	4.25217e-05
Solyc06g076280	GRAS family transcription factor (AHRD V1 **-* B9HPF8_POPTR); contains Interpro domain(s) IPR005202 GRAS transcription factor	2.01654	0.00179424
Solyc06g076130	Unknown Protein (AHRD V1)	6.40343	1.37518e-24
Solyc06g076100	Protein phosphatase 2C containing protein (AHRD V1 *-*- B6T998_MAIZE); contains Interpro domain(s) IPR015655 Protein phosphatase 2C	6.31658	3.22539e-24
Solyc06g076080	Unknown Protein (AHRD V1)	19.9547	1.02571e-54
Solyc06g076040	U-box domain-containing protein (AHRD V1 **-- D7KBV1_ARALY); contains Interpro domain(s) IPR011989 Armadillo-like helical	8.08705	3.42489e-34
Solyc06g076020	heat shock protein (AHRD V1 ***- B2D2G5_CAPSN); contains Interpro domain(s) IPR013126 Heat shock protein 70	11.0388	1.45407e-10
Solyc06g075780	Cys2/His2 zinc-finger transcription factor (AHRD V1 **** Q4U318_SILLA); contains Interpro domain(s) IPR007087 Zinc finger, C2H2-type	17.9979	2.76983e-29
Solyc06g075690	Auxin-regulated protein (AHRD V1 ***- Q945F5_SOLLC); contains Interpro domain(s) IPR010369 Protein of unknown function DUF966	23.9365	2.14612e-27
Solyc06g075610	Exocyst complex component 7 (AHRD V1 *--- EXOC7_DROME); contains Interpro domain(s) IPR004140 Exo70 exocyst complex subunit	2.29741	8.33405e-05
Solyc06g075530	Unknown Protein (AHRD V1)	5.06349	0.033272
Solyc06g075310	Adenylate kinase isoenzyme 6 (AHRD V1 **-- B5X3S3_SALSA)	5.01887	1.94748e-10
Solyc06g075190	Unknown Protein (AHRD V1)	3.91133	1.55361e-13
Solyc06g074840	Charged multivesicular body protein 3 (AHRD V1 ***- B6SM72_MAIZE); contains Interpro domain(s) IPR005024 Snf7	2.90852	5.32166e-09
Solyc06g074650	AP-2 complex subunit alpha (AHRD V1 ***- C0NYN0_AJECG); contains Interpro domain(s) IPR017104 Adaptor protein complex AP-2, alpha subunit	2.03534	0.000515632
Solyc06g074620	Os02g0448600 protein (Fragment) (AHRD V1 *--- Q0E1G8_ORYSJ)	8.79487	4.56094e-11
Solyc06g074530	Prephenate dehydratase (AHRD V1 **** Q6JJ29_IPOTF); contains Interpro domain(s) IPR001086 Prephenate dehydratase	33.1847	2.30642e-84
Solyc06g074030	CCR4-NOT transcription complex subunit 7 (AHRD V1 ***- B4FG48_MAIZE); contains Interpro domain(s) IPR006941 Ribonuclease CAF1	4.65634	1.26394e-06
Solyc06g073990	Unknown Protein (AHRD V1)	2.12985	0.148261
Solyc06g073890	Zinc finger RING-type (AHRD V1 ***- Q2HT04_MEDTR)	2.77809	1.57375e-05
Solyc06g073880	RING-H2 zinc finger protein (Fragment) (AHRD V1 *-*- A1IW10_9LAMI)	2.91991	3.33409e-08
Solyc06g073850	Unknown Protein (AHRD V1)	3.458	3.08806e-07
Solyc06g073840	Peptidyl-prolyl cis-trans isomerase D (AHRD V1 *--- PPID_HUMAN); contains Interpro domain(s) IPR011990 Tetratricopeptide-like helical	2.42566	3.80143e-06
Solyc06g073830	Calmodulin-like protein (AHRD V1 ***- Q0VJ70_DATME); contains Interpro domain(s) IPR011992 EF-Hand type	17.0606	7.2627e-17
Solyc06g073050	NAC domain protein IPR003441 (AHRD V1 *-*- B9IDH0_POPTR); contains Interpro domain(s) IPR003441 No apical meristem (NAM) protein	4.52941	1.07397e-17
Solyc06g072610	Palmitoyltransferase-like protein (AHRD V1 *-** C6YXK4_ORYSJ); contains Interpro domain(s) IPR001594 Zinc finger, DHHC-type	2.65564	6.37441e-07
Solyc06g072550	UPF0497 membrane protein 8 (AHRD V1 ***- U4978_VITVI); contains Interpro domain(s) IPR006459 Uncharacterised protein family UPF0497, trans-membrane plant subgroup	2.16291	0.00653764
Solyc06g072460	CHP-rich zinc finger protein-like (AHRD V1 *--- Q8H5Y9_ORYSJ); contains Interpro domain(s) IPR011424 C1-like	35.7556	7.70098e-53
Solyc06g072430	Bcl-2-associated athanogene-like protein (AHRD V1 *-*- D1MIX4_VITVI); contains Interpro domain(s) IPR003103 Apoptosis regulator Bcl-2 protein, BAG	2.15375	0.000890822
Solyc06g072330	Mitochondrial import inner membrane translocase subunit TIM14 (AHRD V1 ***- B6T323_MAIZE); contains Interpro domain(s) IPR001623 Heat shock protein DnaJ, N-terminal	3.08317	0.0504436
Solyc06g072230	Kunitz trypsin inhibitor (AHRD V1 **** B8Y888_TOBAC); contains Interpro domain(s) IPR002160 Proteinase inhibitor I3, Kunitz legume	2.26032	0.104202
Solyc06g072030	Unknown Protein (AHRD V1)	3.66764	0.0234757
Solyc06g071990	AAA-type ATPase family protein (AHRD V1 *-*- D7MGM1_ARALY)	2.69254	8.58128e-06
Solyc06g071810	Receptor like kinase, RLK	9.31162	1.81082e-30
Solyc06g071280	Enhanced disease susceptibility 1 (Fragment) (AHRD V1 **-- B2BDU7_ARALY); contains Interpro domain(s) IPR002921 Lipase, class 3	6.62572	9.49793e-32
Solyc06g071050	Spfh domain / band 7 family protein (AHRD V1 **-- B4AS86_FRANO); contains Interpro domain(s) IPR001107 Band 7 protein	3.49843	1.07094e-13
Solyc06g069780	E3 ubiquitin-protein ligase MARCH3 (AHRD V1 *--- B5X3M1_SALSA); contains Interpro domain(s) IPR011016 Zinc finger, RING-CH-type	3.49607	1.70373e-12
Solyc06g069740	Calmodulin-like protein (AHRD V1 *-*- B6TXW9_MAIZE); contains Interpro domain(s) IPR011992 EF-Hand type	89.8611	8.6494e-86
Solyc06g069690	Pseudo response regulator (AHRD V1 **** B9N4C8_POPTR); contains Interpro domain(s) IPR001789 Signal transduction response regulator, receiver region	2.66953	7.17265e-07
Solyc06g069570	SNAP25 homologous protein SNAP33 (AHRD V1 **-- SNP33_ARATH); contains Interpro domain(s) IPR000727 Target SNARE coiled-coil region	6.80296	2.74965e-23
Solyc06g069190	Nucellin-like aspartic protease (Fragment) (AHRD V1 **-- Q8L886_MAIZE); contains Interpro domain(s) IPR001461 Peptidase A1	4.96875	9.76335e-21
Solyc06g069040	Glutathione S-transferase (AHRD V1 **** Q84T17_PHAAT); contains Interpro domain(s) IPR004046 Glutathione S-transferase, C-terminal	27.0556	8.48652e-09
Solyc06g068960	Calmodulin (AHRD V1 ***- D3PJ43_9MAXI); contains Interpro domain(s) IPR011992 EF-Hand type	4.5069	5.96643e-09
Solyc06g068820	Mitochondrial import inner membrane translocase subunit TIM16 (AHRD V1 ***- B6UGA4_MAIZE); contains Interpro domain(s) IPR005341 Protein Transporter, Pam16	2.47102	0.0425104
Solyc06g068800	CRAL/TRIO domain containing protein expressed (AHRD V1 **-- Q75GU9_ORYSJ); contains Interpro domain(s) IPR001251 Cellular retinaldehyde-binding/triple function, C-terminal	2.63269	1.25988e-06
Solyc06g068560	Folate/biopterin transporter (AHRD V1 **** B5W6N2_SPIMA); contains Interpro domain(s) IPR004324 Biopterin transport-related protein BT1	3.01515	3.89574e-06
Solyc06g068530	Unknown Protein (AHRD V1)	7.96552	0.000357204
Solyc06g068460	WRKY transcription factor 1 (AHRD V1 **** C0L2S0_SOLLC); contains Interpro domain(s) IPR003657 DNA-binding WRKY	2.90195	6.41082e-09
Solyc06g068320	Prolyl-tRNA synthetase (AHRD V1 **** Q54Q07_DICDI); contains Interpro domain(s) IPR004499 Prolyl-tRNA synthetase, class IIa, prokaryotic-type	2.0766	0.000228598
Solyc06g066630	Membrane bound O-acyl transferase MBOAT (AHRD V1 **-- Q2HT39_MEDTR)	7.43299	7.41581e-17
Solyc06g066600	Solute carrier family 2, facilitated glucose transporter member 3 (AHRD V1 **** GTR3_CANFA); contains Interpro domain(s) IPR003663 Sugar/inositol transporter	2.68085	4.59559e-05
Solyc06g066590	Cell number regulator 10 (AHRD V1 **-- D9HP26_MAIZE); contains Interpro domain(s) IPR006461 Protein of unknown function Cys-rich	25	1.89867e-31
Solyc06g066370	WRKY transcription factor 1 (AHRD V1 **** C9DHZ0_9ROSI); contains Interpro domain(s) IPR003657 DNA-binding WRKY	7.07111	2.13851e-12
Solyc06g065720	DOMON domain-containing protein (AHRD V1 **-- D7MUW8_ARALY); contains Interpro domain(s) IPR006593 Cytochrome b561/ferric reductase transmembrane	2.58645	1.18102e-06
Solyc06g065560	Fatty acid elongase 3-ketoacyl-CoA synthase (AHRD V1 **** Q6DUV6_BRANA); contains Interpro domain(s) IPR012392 Very-long-chain 3-ketoacyl-CoA synthase	4.25574	1.00472e-16
Solyc06g065400	Transmembrane protein 41B (AHRD V1 **-- TM41B_XENLA); contains Interpro domain(s) IPR015414 SNARE associated Golgi protein	2.4966	1.49133e-05
Solyc06g065190	TCP family transcription factor (AHRD V1 *-** A6MCZ2_9ORYZ); contains Interpro domain(s) IPR005333 Transcription factor, TCP	2.71721	0.000224731
Solyc06g065030	Transmembrane 9 superfamily protein member 3 (AHRD V1 ***- B6SY54_MAIZE); contains Interpro domain(s) IPR004240 Nonaspanin (TM9SF)	4.43668	3.48556e-17
Solyc06g065010	GDSL esterase/lipase 1 (AHRD V1 **** GLIP1_ARATH); contains Interpro domain(s) IPR001087 Lipase, GDSL	37.3	1.15009e-20
Solyc06g063350	Unknown Protein (AHRD V1)	3.94961	0.0024623
Solyc06g063320	Unknown Protein (AHRD V1)	2.18073	0.000117773
Solyc06g063210	Glutamate-gated kainate-type ion channel receptor subunit GluR5 (AHRD V1 **** B9HB97_POPTR); contains Interpro domain(s) IPR017103 Ionotropic glutamate-like receptor, plant	29.2241	8.24107e-48
Solyc06g063200	Glutamate-gated kainate-type ion channel receptor subunit GluR5 (AHRD V1 **** B9HB97_POPTR); contains Interpro domain(s) IPR017103 Ionotropic glutamate-like receptor, plant	99.75	8.60991e-53
Solyc06g063190	Glutamate-gated kainate-type ion channel receptor subunit GluR5 (AHRD V1 **** B9HB97_POPTR); contains Interpro domain(s) IPR017103 Ionotropic glutamate-like receptor, plant	11.3293	6.09258e-34
Solyc06g063180	Glutamate-gated kainate-type ion channel receptor subunit GluR5 (AHRD V1 **** B9HB97_POPTR); contains Interpro domain(s) IPR017103 Ionotropic glutamate-like receptor, plant	11.4414	1.79828e-23
Solyc06g063090	Alanine aminotransferase (AHRD V1 **** Q6VEJ5_CAPAN); contains Interpro domain(s) IPR004839 Aminotransferase, class I and II	4.37689	1.85727e-12
Solyc06g062990	Exocyst complex protein exo70 (AHRD V1 **-- EXO70_ASPFU); contains Interpro domain(s) IPR004140 Exo70 exocyst complex subunit	2.36905	0.000108744
Solyc06g062920	ATP binding / serine-threonine kinase (AHRD V1 **** C5DB71_VITVI); contains Interpro domain(s) IPR001245 Tyrosine protein kinase	44.3488	3.28241e-29
Solyc06g062860	Ataxin-2 (AHRD V1 *--- D3BPE8_POLPA); contains Interpro domain(s) IPR009604 LsmAD domain	2.71987	1.26971e-07
Solyc06g062780	Phospholipid-transporting ATPase (AHRD V1 **** C1GDL1_PARBD); contains Interpro domain(s) IPR006539 ATPase, P-type, phospholipid-translocating, flippase	3.50972	2.84456e-13
Solyc06g062660	Beta-galactosidase (AHRD V1 **** D7KR60_ARALY); contains Interpro domain(s) IPR001944 Glycoside hydrolase, family 35	5.0033	1.54578e-21
Solyc06g062420	Unknown Protein (AHRD V1)	121.635	2.94049e-91
Solyc06g062330	UDP-glucosyltransferase HvUGT5876 (AHRD V1 **** D3WYW1_HORVD); contains Interpro domain(s) IPR002213 UDP-glucuronosyl/UDP-glucosyltransferase	4.8642	0.00939468
Solyc06g061190	Hydroxyproline-rich glycoprotein family protein (AHRD V1 *-*- D7KHM1_ARALY); contains Interpro domain(s) IPR008889 VQ	6.02083	3.16003e-20
Solyc06g061170	Solute carrier family 25 (Mitochondrial carrier ornithine transporter) member 15 (AHRD V1 **** Q2KHW4_BOVIN); contains Interpro domain(s) IPR002067 Mitochondrial carrier protein	2.47953	0.00163772
Solyc06g060760	Aquaporin (AHRD V1 ***- Q39956_HELAN); contains Interpro domain(s) IPR012269 Aquaporin	4.93316	0.00182175
Solyc06g060700	Unknown Protein (AHRD V1)	70.5882	6.91329e-21
Solyc06g060690	Receptor-like protein kinase At5g59670 (AHRD V1 **** RLK7_ARATH); contains Interpro domain(s) IPR002290 Serine/threonine protein kinase	9.77714	2.70029e-24
Solyc06g060680	Receptor-like protein kinase 5 (AHRD V1 **** RLK5_ARATH); contains Interpro domain(s) IPR002290 Serine/threonine protein kinase	8.4721	4.2982e-34
Solyc06g060560	Pentatricopeptide repeat-containing protein (AHRD V1 *--- D7ME07_ARALY)	2.34449	0.0165843
Solyc06g060110	Amino acid permease (AHRD V1 **** B9GU10_POPTR); contains Interpro domain(s) IPR013057 Amino acid transporter, transmembrane	2.68842	3.44451e-08
Solyc06g059860	Unknown Protein (AHRD V1)	3.31317	4.55394e-08
Solyc06g054580	Trans-acting transcriptional protein ICP0 (AHRD V1 *--- ICP0_BHV1K); contains Interpro domain(s) IPR018957 Zinc finger, C3HC4 RING-type	2.47813	0.000111601
Solyc06g054490	Prolyl 4-hydroxylase alpha subunit-like protein (AHRD V1 ***- Q8LAN3_ARATH); contains Interpro domain(s) IPR006620 Prolyl 4-hydroxylase, alpha subunit	2.07859	0.0307531
Solyc06g054150	Unknown Protein (AHRD V1)	2.07063	0.163646
Solyc06g053670	Enoyl-CoA hydratase/isomerase family protein (AHRD V1 **** D7MH17_ARALY); contains Interpro domain(s) IPR001753 Crotonase, core	4.23353	1.04107e-06
Solyc06g053610	Myb-related transcription factor (AHRD V1 **-* A7ULI0_DATME); contains Interpro domain(s) IPR017930 Myb-type HTH DNA-binding domain	3.36667	0.00086688
Solyc06g053180	Cytochrome b5 (AHRD V1 **** A5Z1Y7_MALDO)	2.15319	0.000363249
Solyc06g053170	Cytochrome b5 (AHRD V1 ***- A5Z1Y7_MALDO); contains Interpro domain(s) IPR001199 Cytochrome b5	2.02051	0.165155
Solyc06g051920	Cyclic nucleotide gated channel (AHRD V1 **** A9CRE4_MALDO); contains Interpro domain(s) IPR000595 Cyclic nucleotide-binding	2.30201	0.000162459
Solyc06g051820	Myosin (AHRD V1 ***- D2UY43_NAEGR); contains Interpro domain(s) IPR010926 Myosin tail 2	2.47015	0.00740159
Solyc06g051620	1-phosphatidylinositol-4 5-bisphosphate phosphodiesterase (Phosphoinositide-specific phospholipase c) (AHRD V1 *-** O49950_SOLTU); contains Interpro domain(s) IPR017946 PLC-like phosphodiesterase, TIM beta/alpha-barrel domain	3.93976	8.87229e-09
Solyc06g051540	Pto-like, Serine/threonine kinase protein, resistance protein	2.71429	0.00143238
Solyc06g051270	GDP-D-mannose pyrophosphorylase 2	2.56439	2.79873e-07
Solyc06g051230	RING finger protein 5 (AHRD V1 *-*- B6TI40_MAIZE); contains Interpro domain(s) IPR001841 Zinc finger, RING-type	2.06276	0.0105827
Solyc06g051030	Receptor like kinase, RLK	2.83666	1.34741e-08
Solyc06g051010	Peptide-N4-(N-acetyl-beta-glucosaminyl)asparagine amidase A (AHRD V1 ***- B2W0X1_PYRTR)	2.25081	2.81539e-05
Solyc06g050930	Endo beta n-acetylglucosaminidase (AHRD V1 *-*- Q16SQ0_AEDAE); contains Interpro domain(s) IPR005201 Glycoside hydrolase, family 85	5.78664	5.16927e-25
Solyc06g050810	Os03g0816700 protein (Fragment) (AHRD V1 ***- Q0DMC9_ORYSJ); contains Interpro domain(s) IPR007612 Protein of unknown function DUF567	16.7426	9.15745e-50
Solyc06g050720	Nuclease (AHRD V1 **** B6STR9_MAIZE); contains Interpro domain(s) IPR006021 Staphylococcal nuclease (SNase-like)	2.29625	5.10025e-05
Solyc06g050630	Prephenate dehydrogenase family protein (AHRD V1 ***- D7KDI5_ARALY); contains Interpro domain(s) IPR016040 NAD(P)-binding domain	4.7085	9.63177e-14
Solyc06g050440	Peroxidase (AHRD V1 ***- Q9XIV9_TOBAC); contains Interpro domain(s) IPR002016 Haem peroxidase, plant/fungal/bacterial	4.2029	6.56586e-05
Solyc06g049020	Sorghum bicolor protein targeted either to mitochondria or chloroplast proteins T50848 (AHRD V1 ***- C7IVU8_9POAL)	2.07881	0.111847
Solyc06g048940	Transmembrane 9 superfamily protein member 1 (AHRD V1 **** B6TZ24_MAIZE); contains Interpro domain(s) IPR004240 Nonaspanin (TM9SF)	2.21372	8.36822e-05
Solyc06g048870	WRKY transcription factor 75 (AHRD V1 ***- Q6IEK6_ORYSI); contains Interpro domain(s) IPR003657 DNA-binding WRKY	231	1.15926e-23
Solyc06g048810	Os12g0109700 protein (Fragment) (AHRD V1 *-*- C7JA22_ORYSJ); contains Interpro domain(s) IPR006461 Protein of unknown function Cys-rich	3.6804	3.44558e-13
Solyc06g048740	Receptor like kinase, RLK	47.6667	1.33862e-32
Solyc06g048700	Unknown Protein (AHRD V1)	3.06767	0.0763421
Solyc06g036420	SGT1 (AHRD V1 **-- Q84UV7_NICBE); contains Interpro domain(s) IPR007699 SGS	84.25	5.88478e-17
Solyc06g036410	SGT1-2 (AHRD V1 ***- A5H2U4_SOLLC); contains Interpro domain(s) IPR011990 Tetratricopeptide-like helical	7	1.7483e-08
Solyc06g036330	Ornithine cyclodeaminase protein (AHRD V1 ***- A3I2L0_9BACT); contains Interpro domain(s) IPR003462 Ornithine cyclodeaminase/mu-crystallin	5.38965	5.05575e-13
Solyc06g036310	Heavy metal transport/detoxification protein (AHRD V1 *-*- Q1SWG8_MEDTR); contains Interpro domain(s) IPR006121 Heavy metal transport/detoxification protein	14.8116	2.75947e-57
Solyc06g036290	Heat shock protein 90 (Fragment) (AHRD V1 **-- Q00NU9_WHEAT); contains Interpro domain(s) IPR003594 ATP-binding region, ATPase-like IPR001404 Heat shock protein Hsp90	6.78974	5.05132e-05
Solyc06g036110	C2 domain-containing protein (AHRD V1 *--- Q5DVL6_HORVD); contains Interpro domain(s) IPR018029 C2 membrane targeting protein	2.90651	0.00445094
Solyc06g035960	4-coumarate-CoA ligase-like protein (AHRD V1 **** Q9SMT7_ARATH); contains Interpro domain(s) IPR000873 AMP-dependent synthetase and ligase	26.4919	1.50049e-68
Solyc06g035810	Dehydration-responsive family protein (AHRD V1 **-- D7M5L0_ARALY); contains Interpro domain(s) IPR004159 Protein of unknown function DUF248, methyltransferase putative	5.54237	7.0933e-07
Solyc06g035630	GRAS family transcription factor (AHRD V1 **-- B9I7E1_POPTR)	2.98551	0.0388698
Solyc06g035620	Scarecrow-like 1 transcription factor (Fragment) (AHRD V1 **-* B1PPU0_PINPS); contains Interpro domain(s) IPR005202 GRAS transcription factor	2.77027	4.56791e-06
Solyc06g034370	Pectinesterase (AHRD V1 ***- B9T3X5_RICCO); contains Interpro domain(s) IPR006501 Pectinesterase inhibitor	6.29476	6.41082e-09
Solyc06g034290	Glycerol-3-phosphate transporter (AHRD V1 **** A0PYC4_CLONN); contains Interpro domain(s) IPR016196 Major facilitator superfamily, general substrate transporter	6.3301	1.37168e-22
Solyc06g030490	Serine/threonine-protein phosphatase (AHRD V1 **** D7LDT2_ARALY); contains Interpro domain(s) IPR006186 Serine/threonine-specific protein phosphatase and bis(5-nucleosyl)-tetraphosphatase	2.775	3.09083e-05
Solyc06g030470	Auxin-regulated protein (AHRD V1 ***- Q945F5_SOLLC); contains Interpro domain(s) IPR010369 Protein of unknown function DUF966	5.48684	1.94223e-16
Solyc06g011470	Unknown Protein (AHRD V1)	12.1706	6.48559e-29
Solyc06g011350	Aquaporin 2 (AHRD V1 ***- O65357_SAMSA); contains Interpro domain(s) IPR012269 Aquaporin	3.41361	0.0800582
Solyc06g010030	MLO-like protein 3 (AHRD V1 ***- C6EWE6_VITVI); contains Interpro domain(s) IPR004326 Mlo-related protein	3.53422	3.85833e-12
Solyc06g009860	Mercaptopyruvate sulfurtransferase-like protein (AHRD V1 *-*- C0LIR4_SOLLC); contains Interpro domain(s) IPR001763 Rhodanese-like	5.87719	0.0677378
Solyc06g009640	BZIP transcription factor (AHRD V1 **-* Q1HW69_CAPAN); contains Interpro domain(s) IPR011700 Basic leucine zipper	2.65972	1.70811e-05
Solyc06g009390	Protein phosphatase-2C (AHRD V1 ***- O82469_MESCR); contains Interpro domain(s) IPR015655 Protein phosphatase 2C	5.75172	2.09626e-16
Solyc06g009290	Lipid A export ATP-binding/permease protein msbA (AHRD V1 *--- MSBA_SYNAS); contains Interpro domain(s) IPR003439 ABC transporter-like	7.07107	0.000266995
Solyc06g009270	Diacylglycerol kinase 7 (AHRD V1 **** B0KYU1_ARATH); contains Interpro domain(s) IPR016961 Diacylglycerol kinase, plant	2.9019	3.95015e-09
Solyc06g009140	Late embryogenesis abundant 3 family protein (AHRD V1 ***- D7KBC5_ARALY); contains Interpro domain(s) IPR004926 Late embryogenesis abundant protein 3	36.6753	7.94669e-47
Solyc06g009110	Nucellin-like aspartic protease (Fragment) (AHRD V1 **-- Q8L886_MAIZE); contains Interpro domain(s) IPR001461 Peptidase A1	12.6888	3.36205e-48
Solyc06g009040	Glutathione S-transferase (AHRD V1 **** A5YWI9_SOLTU); contains Interpro domain(s) IPR004046 Glutathione S-transferase, C-terminal	5.34307	3.92346e-18
Solyc06g009020	Glutathione S-transferase (AHRD V1 **** A5YWI8_SOLCO); contains Interpro domain(s) IPR004046 Glutathione S-transferase, C-terminal	5.04662	1.29466e-06
Solyc06g008870	GID1-like gibberellin receptor (AHRD V1 **-- A7MAQ4_HORVU); contains Interpro domain(s) IPR013094 Alpha/beta hydrolase fold-3	2.44099	0.0221707
Solyc06g008620	Protein tolB (AHRD V1 *-*- D3SF14_THISK); contains Interpro domain(s) IPR011042 Six-bladed beta-propeller, TolB-like	7.22764	8.90564e-05
Solyc06g008300	LRR receptor-like serine/threonine-protein kinase, RLP	7.97073	1.05098e-23
Solyc06g008290	Charged multivesicular body protein 2b (AHRD V1 ***- B6T5E0_MAIZE); contains Interpro domain(s) IPR005024 Snf7	2.78581	0.000145646
Solyc06g008280	Charged multivesicular body protein 2b (AHRD V1 ***- B6T5E0_MAIZE); contains Interpro domain(s) IPR005024 Snf7	2.32487	0.000542325
Solyc06g008130	SET domain protein SUVR2 (AHRD V1 ***- D7MN45_ARALY); contains Interpro domain(s) IPR018848 WIYLD domain	2.55254	5.02734e-06
Solyc06g008100	Enzyme of the cupin superfamily (AHRD V1 ***- B6T5M3_MAIZE); contains Interpro domain(s) IPR008579 Protein of unknown function DUF861, cupin-3	6.4898	3.66197e-05
Solyc06g007930	Cytochrome b5 (AHRD V1 **** B6TTI9_MAIZE); contains Interpro domain(s) IPR001199 Cytochrome b5	3.9783	2.8224e-12
Solyc06g007320	Ubiquitin-activating enzyme E1 (AHRD V1 ***- B9SKU8_RICCO); contains Interpro domain(s) IPR018075 Ubiquitin-activating enzyme, E1	2.19558	3.86361e-05
Solyc06g006060	LRR receptor-like serine/threonine-protein kinase, RLP	3.33333	0.0253438
Solyc06g006050	LRR receptor-like serine/threonine-protein kinase, RLP	2.0597	0.00452708
Solyc06g006020	Receptor like kinase, RLK	2.28417	0.000319228
Solyc06g005940	Protein disulfide isomerase (AHRD V1 **** Q6IV17_IPOBA); contains Interpro domain(s) IPR005792 Protein disulphide isomerase	3.24982	9.67957e-13
Solyc06g005900	Unknown Protein (AHRD V1); contains Interpro domain(s) IPR007750 Protein of unknown function DUF674	3.09362	0.00670449
Solyc06g005890	Unknown Protein (AHRD V1); contains Interpro domain(s) IPR007750 Protein of unknown function DUF674	3.10372	0.0271706
Solyc06g005880	Receptor like kinase, RLK	2.06818	0.00436295
Solyc06g005840	Mitochondrial import inner membrane translocase subunit Tim10 (AHRD V1 ***- B6U5I0_MAIZE); contains Interpro domain(s) IPR004217 Mitochondrial inner membrane translocase complex, Tim8/9/10/13-zinc finger-like	2.33945	0.0559984
Solyc06g005810	Ras-related protein Rab-25 (AHRD V1 ***- RAB25_MOUSE); contains Interpro domain(s) IPR015595 Rab11-related	2.65621	1.94843e-06
Solyc06g005650	RING finger protein 126 (AHRD V1 *--- RN126_XENTR)	3.53055	0.000785875
Solyc06g005520	ATP binding / serine-threonine kinase (AHRD V1 **** C5DB71_VITVI); contains Interpro domain(s) IPR002290 Serine/threonine protein kinase	2.41597	9.10098e-05
Solyc06g005500	ATP binding / serine-threonine kinase (AHRD V1 **** C5DB71_VITVI); contains Interpro domain(s) IPR002290 Serine/threonine protein kinase	2.77674	9.59944e-09
Solyc06g005480	Plant-specific domain TIGR01615 family protein (AHRD V1 ***- B4FP41_MAIZE); contains Interpro domain(s) IPR006502 Protein of unknown function DUF506, plant	8.61878	3.04367e-28
Solyc06g005300	UPA23 (AHRD V1 ***- C8YZB5_CAPAN); contains Interpro domain(s) IPR012862 Protein of unknown function DUF1635	2.53741	0.00564576
Solyc06g005260	Cytoplasmic glutaredoxin thioltransferase glutathione-dependent disulfide oxidoreductase (AHRD V1 **** C4R934_PICPG); contains Interpro domain(s) IPR011899 Glutaredoxin, eukaryotic and viruses	2.35925	0.1557
Solyc06g005170	Mitogen-activated protein kinase 3 (AHRD V1 **** Q84MI4_SOLLC); contains Interpro domain(s) IPR002290 Serine/threonine protein kinase	10.6569	5.162e-33
Solyc06g005160	Ascorbate peroxidase (AHRD V1 ***- Q9SMD3_SOLLC); contains Interpro domain(s) IPR019793 Peroxidases heam-ligand binding site IPR019794 Peroxidase, active site IPR002016 Haem peroxidase, plant/fungal/bacterial	2.06773	0.0251996
Solyc06g005150	Ascorbate peroxidase (AHRD V1 ***- Q52QQ4_SOLLC); contains Interpro domain(s) IPR019793 Peroxidases heam-ligand binding site IPR019794 Peroxidase, active site IPR002016 Haem peroxidase, plant/fungal/bacterial	2.26945	0.00390413
Solyc05g056570	Calcium dependent protein kinase (AHRD V1 **** Q93XI9_SOLTU); contains Interpro domain(s) IPR002290 Serine/threonine protein kinase	2.75839	1.59211e-07
Solyc05g056420	Diacylglycerol kinase 1 (AHRD V1 **** A8QM12_MAIZE); contains Interpro domain(s) IPR000756 Diacylglycerol kinase accessory region	2.74336	2.64441e-05
Solyc05g056400	Protein disulfide isomerase (AHRD V1 **** Q6IV17_IPOBA); contains Interpro domain(s) IPR005792 Protein disulphide isomerase	19.0455	8.91727e-12
Solyc05g056380	Unknown Protein (AHRD V1)	60	4.09754e-42
Solyc05g056170	Phenylalanine ammonia-lyase (AHRD V1 **** Q50EX7_PETHY); contains Interpro domain(s) IPR005922 Phenylalanine ammonia-lyase	4.18058	4.28004e-15
Solyc05g056130	Dolichyl-diphosphooligosaccharide--protein glycosyltransferase subunit 1 (AHRD V1 ***- C0HAM9_SALSA); contains Interpro domain(s) IPR007676 Ribophorin I	2.78637	6.75542e-09
Solyc05g056080	Unknown Protein (AHRD V1)	21.9365	1.60714e-31
Solyc05g056040	Auxin response factor 14 (AHRD V1 *-*- D9HNU1_MAIZE); contains Interpro domain(s) IPR003340 Transcriptional factor B3	4.59363	1.38213e-16
Solyc05g055910	Genomic DNA chromosome 5 P1 clone MRH10 (AHRD V1 **-- Q9FND1_ARATH); contains Interpro domain(s) IPR009291 Protein of unknown function DUF946, plant	3.16098	1.92706e-09
Solyc05g055470	NAC domain protein IPR003441 (AHRD V1 *-*- A9PB02_POPTR); contains Interpro domain(s) IPR003441 No apical meristem (NAM) protein	2.20341	0.000105089
Solyc05g055080	Unknown Protein (AHRD V1)	21.9524	5.28169e-08
Solyc05g054830	Ankyrin-repeat protein (AHRD V1 **-- A2CIR5_ORYSJ); contains Interpro domain(s) IPR002110 Ankyrin	3.84755	6.689e-16
Solyc05g054820	Exocyst complex protein EXO70 (AHRD V1 *--- EXO70_CANGA); contains Interpro domain(s) IPR004140 Exo70 exocyst complex subunit	51.8571	5.84442e-84
Solyc05g054800	Cell cycle control protein (AHRD V1 **-- Q2UBE9_ASPOR); contains Interpro domain(s) IPR005045 Protein of unknown function DUF284, transmembrane eukaryotic	3.63329	5.55106e-14
Solyc05g054770	Os03g0819700 protein (Fragment) (AHRD V1 *-*- Q0DMA9_ORYSJ)	3.26891	3.37059e-09
Solyc05g054650	Zinc finger transcription factor ZFP19 (AHRD V1 **** Q84NH1_ORYSJ); contains Interpro domain(s) IPR007087 Zinc finger, C2H2-type	26.6	2.00485e-07
Solyc05g054460	Undecaprenyl-phosphate 4-deoxy-4-formamido-L-arabinose transferase (AHRD V1 **** ARNC_SERP5); contains Interpro domain(s) IPR001173 Glycosyl transferase, family 2	2.2343	0.00725592
Solyc05g054180	Potyvirus VPg interacting protein (AHRD V1 **-- B0ZZ79_ARAHY); contains Interpro domain(s) IPR004082 Protein of unknown function DUF1423, plant	2.41744	1.70811e-05
Solyc05g054170	Scarecrow-like 1 transcription factor (Fragment) (AHRD V1 *--- B1PPU0_PINPS); contains Interpro domain(s) IPR005202 GRAS transcription factor	4.40339	5.77393e-17
Solyc05g053930	ATP binding / serine-threonine kinase (AHRD V1 **** C5DB71_VITVI); contains Interpro domain(s) IPR002290 Serine/threonine protein kinase	4.09337	8.19659e-17
Solyc05g053880	cDNA FLJ42396 fis clone ASTRO2001107 (AHRD V1 *-*- B3KW72_HUMAN)	2.1413	0.0143393
Solyc05g053600	ATP-binding cassette transporter (AHRD V1 ***- D8RL93_SELML); contains Interpro domain(s) IPR013525 ABC-2 type transporter	4.49333	1.7483e-16
Solyc05g053230	Serine/threonine protein kinase (AHRD V1 **** C6ZRR6_SOYBN); contains Interpro domain(s) IPR002290 Serine/threonine protein kinase	3.56532	1.16395e-09
Solyc05g052790	Organic anion transporter (AHRD V1 **-* D7L9W2_ARALY); contains Interpro domain(s) IPR004853 Protein of unknown function DUF250	2.53391	2.83685e-06
Solyc05g052750	Hydrolase alpha/beta fold family protein (AHRD V1 ***- D7KX74_ARALY)	5.89453	7.16247e-17
Solyc05g052570	Zinc finger CCCH domain-containing protein 66 (AHRD V1 ***- C3H66_ARATH); contains Interpro domain(s) IPR002110 Ankyrin	2.8214	0.0108697
Solyc05g052550	Zinc finger CCCH domain-containing protein 29 (AHRD V1 ***- C3H29_ARATH)	3.64976	4.58754e-06
Solyc05g052210	Unknown Protein (AHRD V1)	19.0412	1.57657e-50
Solyc05g052050	Ethylene responsive transcription factor 1a (AHRD V1 **** D1MWZ3_CITLA); contains Interpro domain(s) IPR001471 Pathogenesis-related transcriptional factor and ERF, DNA-binding	4.0487	7.49435e-14
Solyc05g052040	Ethylene responsive transcription factor 1a (AHRD V1 *-** D1MWZ3_CITLA); contains Interpro domain(s) IPR001471 Pathogenesis-related transcriptional factor and ERF, DNA-binding	3.75115	1.03364e-11
Solyc05g051690	Cell number regulator 6 (AHRD V1 **-- B6SGC5_MAIZE); contains Interpro domain(s) IPR006461 Protein of unknown function Cys-rich	2.00134	0.0194259
Solyc05g051570	Ras-related protein Rab-6A (AHRD V1 ***- B6STE7_MAIZE); contains Interpro domain(s) IPR015600 Rab6-related	7.37981	1.9264e-23
Solyc05g051530	ABC transporter G family member 11 (AHRD V1 ***- AB11G_ARATH); contains Interpro domain(s) IPR013525 ABC-2 type transporter	19.9259	1.73483e-30
Solyc05g051510	Prohibitin (AHRD V1 ***- O04361_TOBAC); contains Interpro domain(s) IPR000163 Prohibitin	2.74654	0.00999131
Solyc05g051490	LMBR1 domain protein (AHRD V1 *-*- D4DI29_TRIVH); contains Interpro domain(s) IPR006876 LMBR1-like conserved region	2.44954	2.2431e-05
Solyc05g051480	Unknown Protein (AHRD V1)	10.339	1.60085e-10
Solyc05g051400	Mitochondrial 2-oxoglutarate/malate carrier protein (AHRD V1 **** B6TRY7_MAIZE); contains Interpro domain(s) IPR001993 Mitochondrial substrate carrier	2.49385	0.00617916
Solyc05g051050	Glycogen synthase kinase (AHRD V1 **** Q1AMT7_ORYSJ); contains Interpro domain(s) IPR002290 Serine/threonine protein kinase	3.76119	4.71255e-09
Solyc05g050850	Unknown Protein (AHRD V1)	2.46154	0.0101192
Solyc05g050800	Phosphoglycerate mutase family protein (AHRD V1 ***- C3SAD0_BRADI); contains Interpro domain(s) IPR012398 PRIB5	17.7706	3.34667e-67
Solyc05g050600	Dynamin 2 (AHRD V1 ***- Q5XGH8_XENTR); contains Interpro domain(s) IPR001401 Dynamin, GTPase region	2.10589	0.000211863
Solyc05g050380	Cyclic nucleotide-gated ion channel 1 (AHRD V1 **** B6U0R1_MAIZE); contains Interpro domain(s) IPR000595 Cyclic nucleotide-binding	19.897	8.08499e-70
Solyc05g050360	Cyclic nucleotide gated channel (AHRD V1 **** A9CRE4_MALDO); contains Interpro domain(s) IPR000595 Cyclic nucleotide-binding	19.9753	1.05478e-54
Solyc05g050350	Cyclic nucleotide gated channel (AHRD V1 ***- A9CRE4_MALDO); contains Interpro domain(s) IPR000595 Cyclic nucleotide-binding	156.72	4.76672e-58
Solyc05g050340	WRKY transcription factor 6 (AHRD V1 *-*- C9DHZ5_9ROSI); contains Interpro domain(s) IPR003657 DNA-binding WRKY	13.0789	1.10993e-35
Solyc05g050130	Acidic chitinase (AHRD V1 **-- Q71HN4_FICAW); contains Interpro domain(s) IPR001223 Glycoside hydrolase, family 18, catalytic domain	12.3605	1.06665e-19
Solyc05g050120	Malic enzyme (AHRD V1 ***- O04936_SOLLC); contains Interpro domain(s) IPR012302 Malic enzyme, NAD-binding	5.57052	7.16583e-24
Solyc05g046330	Dolichyl-diphosphooligosaccharide--protein glycosyltransferase subunit 2 (AHRD V1 *--- RPN2_HUMAN); contains Interpro domain(s) IPR008814 Ribophorin II	2.14269	9.65815e-05
Solyc05g046290	Xyloglucan endotransglucosylase/hydrolase 2 (AHRD V1 **** Q8GTJ0_MALDO); contains Interpro domain(s) IPR016455 Xyloglucan endotransglucosylase/hydrolase	3.93478	6.0319e-06
Solyc05g041920	Ribonuclease 3 (AHRD V1 ***- C3FP31_BACTB); contains Interpro domain(s) IPR000999 Ribonuclease III	3.6	0.000583967
Solyc05g041910	Membrane protein (AHRD V1 **-- B6U5U8_MAIZE); contains Interpro domain(s) IPR017214 Uncharacterised conserved protein UCP037471	14.3515	3.60631e-58
Solyc05g041870	Auxin-induced protein-like (AHRD V1 **-- Q6YUI4_ORYSJ); contains Interpro domain(s) IPR007613 Protein of unknown function DUF568, DOMON-like	180.333	3.64451e-17
Solyc05g026540	Transmembrane protein 214 (AHRD V1 *-*- TM214_BOVIN)	2.45027	1.21272e-06
Solyc05g026050	Charged multivesicular body protein 4b (AHRD V1 ***- B6UES0_MAIZE); contains Interpro domain(s) IPR005024 Snf7	2.04743	0.00137483
Solyc05g025820	ATP binding / serine-threonine kinase (AHRD V1 **** C5DB71_VITVI); contains Interpro domain(s) IPR002290 Serine/threonine protein kinase	3.44484	7.03881e-09
Solyc05g021090	NAC domain transcription factor (AHRD V1 *-** B6U2D4_MAIZE); contains Interpro domain(s) IPR003441 No apical meristem (NAM) protein	54.6061	2.13302e-24
Solyc05g018230	High-affinity glucose transporter (AHRD V1 *-** HGT1_KLULA); contains Interpro domain(s) IPR003663 Sugar/inositol transporter	4.9972	7.97899e-10
Solyc05g018180	Homology to unknown gene (AHRD V1 *--- Q01GH9_OSTTA); contains Interpro domain(s) IPR008528 Protein of unknown function DUF810	2.36098	0.000119356
Solyc05g018050	RING finger protein 44 (AHRD V1 *-*- RNF44_HUMAN); contains Interpro domain(s) IPR018957 Zinc finger, C3HC4 RING-type	9.55814	7.16118e-09
Solyc05g016310	Aspartic proteinase nepenthesin I (AHRD V1 **-- A9ZMF9_NEPAL); contains Interpro domain(s) IPR001461 Peptidase A1	15.7407	7.61485e-12
Solyc05g016060	Unknown Protein (AHRD V1)	7.73699	3.45369e-10
Solyc05g015850	WRKY transcription factor-b (AHRD V1 **** Q5DJU0_CAPAN); contains Interpro domain(s) IPR003657 DNA-binding WRKY	20.1875	8.91727e-12
Solyc05g015840	Squamosa promoter-binding protein (AHRD V1 ***- B8Y9B2_PONTR); contains Interpro domain(s) IPR004333 Transcription factor, SBP-box	5.75397	9.10999e-13
Solyc05g015820	BZIP transcription factor bZIP55 (Fragment) (AHRD V1 *-*- Q0GPJ6_SOYBN); contains Interpro domain(s) IPR012458 Protein of unknown function DUF1664	2.18879	0.000141671
Solyc05g015780	Unknown Protein (AHRD V1)	8.08491	3.74237e-11
Solyc05g015530	Stress-associated endoplasmic reticulum protein 2 (AHRD V1 ***- SERP2_MOUSE); contains Interpro domain(s) IPR010580 Ribosome associated membrane RAMP4	3.06136	0.0241534
Solyc05g015450	Unknown Protein (AHRD V1)	4.0939	0.0100563
Solyc05g014980	Adenylate kinase (AHRD V1 ***- D7MQ61_ARALY); contains Interpro domain(s) IPR006259 Adenylate kinase, subfamily	3.0397	5.62641e-10
Solyc05g014590	Transcription Factor (AHRD V1 **** Q84LF9_ORYSA); contains Interpro domain(s) IPR011598 Helix-loop-helix DNA-binding	4.30435	0.063316
Solyc05g014390	ABC transporter C family member 3 (AHRD V1 **-- AB3C_ARATH); contains Interpro domain(s) IPR003439 ABC transporter-like	2.03103	0.00441649
Solyc05g014380	Multidrug resistance protein ABC transporter family (AHRD V1 ***- B9HTC0_POPTR); contains Interpro domain(s) IPR001140 ABC transporter, transmembrane region	2.21101	0.00673544
Solyc05g014360	Unknown Protein (AHRD V1)	2.76033	0.262108
Solyc05g014340	Serine/threonine-protein phosphatase 2A regulatory subunit delta 1 isoform (AHRD V1 ***- Q0CAR1_ASPTN); contains Interpro domain(s) IPR002554 Protein phosphatase 2A, regulatory B subunit, B56	2.89354	3.01753e-08
Solyc05g014130	COP1-interacting protein 4 (AHRD V1 *--- Q9C5U5_ARATH)	2.19094	0.000253775
Solyc05g013880	WD-40 repeat family protein (AHRD V1 **-- Q1EPE0_MUSAC); contains Interpro domain(s) IPR020472 G-protein beta WD-40 repeat, region	3.11299	0.000121296
Solyc05g013750	Dual specificity phosphatase 4 (AHRD V1 *-*- Q7SZF3_DANRE); contains Interpro domain(s) IPR020422 Dual specificity phosphatase, subgroup, catalytic domain	12.0552	4.15415e-48
Solyc05g013710	Cysteine desulfuration protein SufE (AHRD V1 *-*- Q2RNM6_RHORT); contains Interpro domain(s) IPR003808 Fe-S metabolism associated SufE	2.32086	0.00820414
Solyc05g013660	Lysine ketoglutarate reductase trans-splicing related 1 (AHRD V1 ***- B6TJT7_MAIZE); contains Interpro domain(s) IPR007877 Protein of unknown function DUF707	8.27397	1.40943e-31
Solyc05g013170	Unknown Protein (AHRD V1); contains Interpro domain(s) IPR012891 GCK	2.50996	0.00457495
Solyc05g013070	Kinase family protein (AHRD V1 **** D7KBF8_ARALY); contains Interpro domain(s) IPR016253 Integrin-linked protein kinase	2.51605	3.49449e-07
Solyc05g012900	Lrr, resistance protein fragment	3.59664	6.86159e-05
Solyc05g012890	Cc-nbs-lrr, resistance protein with an R1 specific domain	3.74737	2.05016e-08
Solyc05g012850	Unknown Protein (AHRD V1)	9.93627	2.95292e-29
Solyc05g012820	Unknown Protein (AHRD V1)	8.32308	8.73844e-08
Solyc05g012810	Unknown Protein (AHRD V1)	2.156	0.0212137
Solyc05g012770	WRKY transcription factor-a (AHRD V1 *-** Q1XD53_CAPAN); contains Interpro domain(s) IPR003657 DNA-binding WRKY	5.06707	1.59831e-19
Solyc05g012430	LRR receptor-like serine/threonine-protein kinase, RLP	38.9333	2.56857e-36
Solyc05g012330	Ureide permease 2 (AHRD V1 ***- B6U6B9_MAIZE); contains Interpro domain(s) IPR009834 Fatty acid elongase 3-ketoacyl-CoA synthase 1	2.09119	0.00429454
Solyc05g012310	Ureide permease 2 (AHRD V1 ***- B6U6B9_MAIZE); contains Interpro domain(s) IPR009834 Fatty acid elongase 3-ketoacyl-CoA synthase 1	2.36381	5.88949e-05
Solyc05g012210	Ninja-family protein 1 (AHRD V1 *-*- NNJA1_WHEAT); contains Interpro domain(s) IPR012463 Protein of unknown function DUF1675	3.59459	1.09172e-07
Solyc05g012180	Hydrolase alpha/beta fold family protein (AHRD V1 **-* D7LP51_ARALY); contains Interpro domain(s) IPR000073 Alpha/beta hydrolase fold-1	58.2727	1.4117e-30
Solyc05g012070	Alpha-1 4-glucan-protein synthase (AHRD V1 **-* B9RLK7_RICCO); contains Interpro domain(s) IPR004901 Alpha-1,4-glucan-protein synthase, UDP-forming	2.7886	1.50636e-05
Solyc05g012040	Squamosa promoter binding protein 3 (AHRD V1 *-*- Q1MU26_PHYPA); contains Interpro domain(s) IPR004333 Transcription factor, SBP-box	2.91367	4.42535e-06
Solyc05g011980	Unknown Protein (AHRD V1)	5.04094	1.63561e-20
Solyc05g011970	Cytochrome P450	7.9434	3.73618e-24
Solyc05g011960	Heat shock protein binding protein (AHRD V1 *--- D7KWX9_ARALY); contains Interpro domain(s) IPR001623 Heat shock protein DnaJ, N-terminal	7.12698	7.4326e-20
Solyc05g011930	Heat shock protein binding protein (AHRD V1 *--- D7KWX9_ARALY); contains Interpro domain(s) IPR001623 Heat shock protein DnaJ, N-terminal	2.38618	0.000120689
Solyc05g011920	ACT domain-containing protein (AHRD V1 **-- D7M3X3_ARALY); contains Interpro domain(s) IPR002912 Amino acid-binding ACT	2.45735	7.72918e-05
Solyc05g010770	Unknown Protein (AHRD V1)	2.86111	0.0664569
Solyc05g010550	Unknown Protein (AHRD V1)	22.5238	3.40054e-14
Solyc05g010530	Serine/threonine protein kinase family protein (AHRD V1 **** C6ZRM5_SOYBN); contains Interpro domain(s) IPR002290 Serine/threonine protein kinase	4.11538	8.8544e-11
Solyc05g010480	U3 small nucleolar RNA-associated protein 15 homolog (AHRD V1 **-- B5X2W0_SALSA); contains Interpro domain(s) IPR018983 U3 small nucleolar RNA-associated protein 15, C-terminal	2	0.00192993
Solyc05g010470	Unknown Protein (AHRD V1); contains Interpro domain(s) IPR010683 Protein of unknown function DUF1262	5.07895	1.19864e-08
Solyc05g010120	Phospholipid-transporting ATPase (AHRD V1 **** C1HB29_PARBA); contains Interpro domain(s) IPR006539 ATPase, P-type, phospholipid-translocating, flippase	5.8827	2.78759e-20
Solyc05g010040	Unknown Protein (AHRD V1)	2.45275	0.000157538
Solyc05g010030	Unknown Protein (AHRD V1)	28.7758	9.77756e-16
Solyc05g010020	Unknown Protein (AHRD V1)	284.652	1.64665e-29
Solyc05g010000	Protein IDA (AHRD V1 *-*- IDA_ARATH)	7	1.94227e-08
Solyc05g009840	NAC domain transcription factor (AHRD V1 *-** Q4U0D5_WHEAT); contains Interpro domain(s) IPR003441 No apical meristem (NAM) protein	3.47861	7.9492e-12
Solyc05g009790	Transcription factor (AHRD V1 *-** D6MKM9_9ASPA); contains Interpro domain(s) IPR003340 Transcriptional factor B3	3.31033	9.35403e-06
Solyc05g009650	Unknown Protein (AHRD V1)	15.7447	5.09889e-14
Solyc05g009630	Disease resistance protein (AHRD V1 -**- D1GEE5_BRARP)	2.26748	3.06173e-05
Solyc05g009610	Acetyl esterase (AHRD V1 **-- AES_SHIF8); contains Interpro domain(s) IPR013094 Alpha/beta hydrolase fold-3	10.764	3.64008e-23
Solyc05g009550	IST1 homolog (AHRD V1 *--- IST1_HUMAN); contains Interpro domain(s) IPR005061 Protein of unknown function DUF292, eukaryotic	51.0323	3.81091e-70
Solyc05g009520	Genomic DNA chromosome 3 P1 clone MPE11 (AHRD V1 ***- Q9LUA5_ARATH)	2.92048	0.0278063
Solyc05g009490	Unknown Protein (AHRD V1)	4.37402	2.12176e-05
Solyc05g009480	Unknown Protein (AHRD V1)	17.0513	1.30994e-08
Solyc05g009420	Unknown Protein (AHRD V1)	2.53722	0.0005061
Solyc05g009230	MYB transcription factor (AHRD V1 **** Q9C9G7_ARATH); contains Interpro domain(s) IPR015495 Myb transcription factor	79	6.20095e-27
Solyc05g009140	Beta-lactamase domain protein (AHRD V1 *-*- D2RPF9_HALTV); contains Interpro domain(s) IPR001279 Beta-lactamase-like	2.32723	9.46754e-05
Solyc05g009130	Os03g0731050 protein (Fragment) (AHRD V1 ***- C7IZG5_ORYSJ); contains Interpro domain(s) IPR004949 Protein of unknown function DUF266, plant	2.47154	0.0123595
Solyc05g009120	Os03g0731050 protein (Fragment) (AHRD V1 ***- C7IZG5_ORYSJ); contains Interpro domain(s) IPR004949 Protein of unknown function DUF266, plant	18.3647	9.96841e-45
Solyc05g009090	Receptor-like protein kinase (AHRD V1 ***- D3G6F0_CAPAN); contains Interpro domain(s) IPR002290 Serine/threonine protein kinase	36.375	1.65556e-27
Solyc05g009050	Receptor-like protein kinase (AHRD V1 **** D3G6F0_CAPAN); contains Interpro domain(s) IPR002290 Serine/threonine protein kinase	2.92711	1.93969e-06
Solyc05g009010	Serine/threonine protein kinase family protein (AHRD V1 **** C6ZRM5_SOYBN); contains Interpro domain(s) IPR002290 Serine/threonine protein kinase	14.1061	8.6063e-47
Solyc05g009000	Kinase family protein (AHRD V1 ***- D7KAJ2_ARALY); contains Interpro domain(s) IPR011009 Protein kinase-like	11.6838	4.33012e-28
Solyc05g008990	Receptor-like kinase (AHRD V1 *-*- A7VM40_MARPO); contains Interpro domain(s) IPR002290 Serine/threonine protein kinase	4.05882	4.30146e-10
Solyc05g008980	Receptor-like protein kinase (AHRD V1 ***- D3G6F0_CAPAN); contains Interpro domain(s) IPR002290 Serine/threonine protein kinase	8.2449	5.71291e-37
Solyc05g008970	Serine/threonine protein kinase family protein (AHRD V1 **** C6ZRM5_SOYBN); contains Interpro domain(s) IPR002290 Serine/threonine protein kinase	3.33663	0.000380007
Solyc05g008960	Receptor-like protein kinase (AHRD V1 ***- D3G6F0_CAPAN); contains Interpro domain(s) IPR002290 Serine/threonine protein kinase	10.178	3.79907e-35
Solyc05g008950	Receptor-like kinase (AHRD V1 *-*- A7VM25_MARPO); contains Interpro domain(s) IPR002290 Serine/threonine protein kinase	2.70974	1.12334e-08
Solyc05g008940	Receptor-like kinase (AHRD V1 *-*- A7VM25_MARPO); contains Interpro domain(s) IPR002290 Serine/threonine protein kinase	3.79592	1.19595e-12
Solyc05g008820	Lipid phosphate phosphatase 3 (AHRD V1 **** B6SSC1_MAIZE); contains Interpro domain(s) IPR000326 Phosphatidic acid phosphatase type 2/haloperoxidase	8.88235	1.78051e-07
Solyc05g008510	Multidrug resistance protein mdtK (AHRD V1 ***- MDTK_EDWI9); contains Interpro domain(s) IPR015521 MATE family transporter related protein	5.87688	1.37168e-22
Solyc05g008500	Mate efflux family protein (AHRD V1 **-- D7KCN5_ARALY); contains Interpro domain(s) IPR015521 MATE family transporter related protein	6.01613	1.73282e-10
Solyc05g008430	pH-response regulator protein palA/RIM20 (AHRD V1 **-- C5FER8_NANOT); contains Interpro domain(s) IPR004328 BRO1	2.41719	2.36608e-06
Solyc05g008310	Serine/threonine kinase receptor (AHRD V1 **** Q7DMS5_BRANA); contains Interpro domain(s) IPR002290 Serine/threonine protein kinase	5.93443	3.02515e-15
Solyc05g008210	Unknown Protein (AHRD V1)	5.65591	1.18054e-10
Solyc05g008190	WD repeat protein 46 (AHRD V1 **-- B0W308_CULQU); contains Interpro domain(s) IPR012952 BING4, C-terminal	2.11635	0.0028929
Solyc05g007670	Ectonucleoside triphosphate diphosphohydrolase 1 (AHRD V1 **-- Q6DFS1_XENTR); contains Interpro domain(s) IPR000407 Nucleoside phosphatase GDA1/CD39	2.01188	0.000602116
Solyc05g007510	RNA-dependent RNA polymerase (AHRD V1 **** C1I213_NICGU); contains Interpro domain(s) IPR007855 RNA-dependent RNA polymerase, eukaryotic-type	2.4068	4.068e-06
Solyc05g007470	AAA-ATPase (AHRD V1 **-* C3TX92_BRASY); contains Interpro domain(s) IPR003959 ATPase, AAA-type, core	6.51028	2.72936e-22
Solyc05g007460	Sphingosine hydroxylase (AHRD V1 **-* A8N9Q2_COPC7); contains Interpro domain(s) IPR006694 Fatty acid hydroxylase	4.49247	1.32425e-17
Solyc05g007330	Histidine decarboxylase (AHRD V1 ***- Q9MA74_ARATH); contains Interpro domain(s) IPR002129 Pyridoxal phosphate-dependent decarboxylase	172.5	3.70778e-13
Solyc05g007190	Sucrose transporter-like protein (AHRD V1 **** Q9FVL6_SOLLC); contains Interpro domain(s) IPR005989 Sucrose/H+ symporter, plant	2.06584	0.00110975
Solyc05g007150	UDP-galactose transporter 3 (AHRD V1 **** D7KBJ4_ARALY); contains Interpro domain(s) IPR013657 UAA transporter	4.38899	2.90592e-18
Solyc05g007140	Receptor-like protein kinase At3g21340 (AHRD V1 **** RLK6_ARATH); contains Interpro domain(s) IPR002290 Serine/threonine protein kinase	4.79672	3.66195e-19
Solyc05g006900	Unknown Protein (AHRD V1)	2.7094	1.54491e-06
Solyc05g006880	Unknown Protein (AHRD V1)	2.75473	0.00220498
Solyc05g006780	NPH3 domain containing protein-like (AHRD V1 *-*- Q8GVF8_ORYSJ); contains Interpro domain(s) IPR007679 Protein of unknown function DUF569	2.80146	6.74084e-08
Solyc05g006640	Phospholipid-transporting ATPase (AHRD V1 **** C1GDL1_PARBD); contains Interpro domain(s) IPR006539 ATPase, P-type, phospholipid-translocating, flippase	3.04082	2.63182e-09
Solyc05g006550	Microtubule-associated protein TORTIFOLIA1 (AHRD V1 *--- B6SS76_MAIZE); contains Interpro domain(s) IPR011989 Armadillo-like helical	2.33186	0.000162444
Solyc05g006510	Glycosyltransferase family GT8 protein (AHRD V1 ***- D0ECQ6_POPDE); contains Interpro domain(s) IPR002495 Glycosyl transferase, family 8	2.99535	9.01349e-09
Solyc05g006390	Unknown Protein (AHRD V1)	3.02437	1.59457e-06
Solyc05g006080	Oligosaccharyltransferase complex subunit ostc-B (AHRD V1 **-- OSTCB_XENLA); contains Interpro domain(s) IPR019353 Oligosaccharyltransferase complex, subunit DC2, eukaryote	2.02481	0.000941909
Solyc05g005570	BURP domain-containing protein (Fragment) (AHRD V1 *--- Q94IC5_9ROSI); contains Interpro domain(s) IPR004873 BURP	3.07692	0.0116242
Solyc05g005460	Nucleoredoxin 2 (AHRD V1 *--- A8I9J4_CHLRE); contains Interpro domain(s) IPR000866 Alkyl hydroperoxide reductase/ Thiol specific antioxidant/ Mal allergen	3.92554	6.49285e-10
Solyc05g005260	Unknown Protein (AHRD V1); contains Interpro domain(s) IPR012442 Protein of unknown function DUF1645	5.4458	1.05252e-23
Solyc05g005250	Pantothenate kinase (AHRD V1 **** C1MLQ0_MICPS); contains Interpro domain(s) IPR004567 Eukaryotic pantothenate kinase IPR011602 Fumble	2.25239	0.000183032
Solyc05g005200	Pyrrolidone-carboxylate peptidase (AHRD V1 **** B6SP89_MAIZE); contains Interpro domain(s) IPR000816 Peptidase C15, pyroglutamyl peptidase I	5.48415	5.41656e-06
Solyc05g005150	F-box/Kelch repeat-containing F-box family protein (AHRD V1 ***- C4PVT9_ARATH); contains Interpro domain(s) IPR015915 Kelch-type beta propeller	6.83654	3.22978e-13
Solyc05g005070	RLK, Receptor like protein, putative resistance protein with an antifungal domain	2.70364	2.04357e-07
Solyc05g005060	S-receptor kinase (AHRD V1 **** Q43393_BRANA); contains Interpro domain(s) IPR002290 Serine/threonine protein kinase	17.8519	7.5888e-17
Solyc05g005000	Lipase (AHRD V1 **** B6UAB9_MAIZE)	4.1746	1.6572e-08
Solyc04g083160	cytochrome P450	10.6944	2.0568e-21
Solyc04g082960	TMV response-related protein (AHRD V1 *--- B6UGH4_MAIZE)	16.1954	2.46319e-43
Solyc04g082890	BZIP transcription factor protein (AHRD V1 **** B2CM16_SOLCH); contains Interpro domain(s) IPR011700 Basic leucine zipper	3.03094	2.34159e-08
Solyc04g082690	Ring finger protein (AHRD V1 *-*- O49869_HORVU); contains Interpro domain(s) IPR018957 Zinc finger, C3HC4 RING-type	2.03358	0.0640537
Solyc04g082590	Canopy homolog 2 (AHRD V1 ***- C1BWT2_ESOLU)	2.98162	5.38016e-08
Solyc04g082570	U-box domain-containing protein (AHRD V1 **-- Q1ENX4_MUSAC); contains Interpro domain(s) IPR011989 Armadillo-like helical	3.4067	1.88331e-12
Solyc04g082500	ATP binding / serine-threonine kinase (AHRD V1 **** C5DB71_VITVI); contains Interpro domain(s) IPR002290 Serine/threonine protein kinase	18.0128	9.23587e-26
Solyc04g082380	Unknown Protein (AHRD V1)	2.50962	0.0149972
Solyc04g082360	F-box domain containing protein expressed (AHRD V1 ***- Q2R1T3_ORYSJ); contains Interpro domain(s) IPR005174 Protein of unknown function DUF295	5.92111	3.27157e-25
Solyc04g082220	Histidine amino acid transporter (AHRD V1 **** Q85V22_ORYSI); contains Interpro domain(s) IPR013057 Amino acid transporter, transmembrane	33.5578	6.66224e-78
Solyc04g082160	HLA-B associated transcript 3 (Fragment) (AHRD V1 *--- Q5STC0_HUMAN); contains Interpro domain(s) IPR019956 Ubiquitin subgroup	2.02724	0.000488901
Solyc04g081960	Syringolide-induced protein 14-1-1 (Fragment) (AHRD V1 *-*- Q06H38_ARAHY)	3.02256	0.000994584
Solyc04g081910	Calcium-dependent protein kinase (AHRD V1 **** Q8RW36_SOLLC); contains Interpro domain(s) IPR002290 Serine/threonine protein kinase	5.63085	4.33342e-22
Solyc04g081740	Prostaglandin E synthase 2-like (AHRD V1 ***- B0S751_DANRE); contains Interpro domain(s) IPR012335 Thioredoxin fold	2.14042	0.000228832
Solyc04g081580	ATP dependent RNA helicase (AHRD V1 **** B3LTF9_YEAS1); contains Interpro domain(s) IPR011545 DNA/RNA helicase, DEAD/DEAH box type, N-terminal	2.64405	1.54579e-07
Solyc04g081570	Chaperone protein htpG (AHRD V1 **-- HTPG_MYCA1); contains Interpro domain(s) IPR015566 Molecular chaperone, heat shock protein, endoplasmin	5.62608	5.55215e-27
Solyc04g081510	Os01g0873900 protein (Fragment) (AHRD V1 *-*- Q0JHA9_ORYSJ); contains Interpro domain(s) IPR007700 Protein of unknown function DUF668	3.37157	2.48351e-11
Solyc04g081440	Neutral invertase like protein (AHRD V1 ***- Q67XD9_ARATH); contains Interpro domain(s) IPR006937 Plant neutral invertase	2.7237	3.03191e-08
Solyc04g081360	tRNA (Adenine-N(1)-)-methyltransferase non-catalytic subunit trm6 (AHRD V1 *-** C5JJB9_AJEDS); contains Interpro domain(s) IPR007316 Eukaryotic initiation factor 3, gamma subunit	2.27334	8.74486e-05
Solyc04g081290	Lysine decarboxylase-like protein (AHRD V1 **-- B6T4M5_MAIZE); contains Interpro domain(s) IPR005269 Conserved hypothetical protein CHP00730	2.90634	8.55601e-09
Solyc04g080820	Cytokinin oxidase/dehydrogenase (AHRD V1 **** C3VPM7_SOLTU); contains Interpro domain(s) IPR015345 Cytokinin dehydrogenase 1, FAD and cytokinin binding	8.14516	2.53294e-05
Solyc04g080310	Unknown Protein (AHRD V1); contains Interpro domain(s) IPR017956 AT hook, DNA-binding, conserved site	2.85138	5.51867e-05
Solyc04g080130	Zinc finger protein (AHRD V1 *-*- Q9LVQ7_ARATH); contains Interpro domain(s) IPR007087 Zinc finger, C2H2-type	2.52667	0.000104813
Solyc04g080080	Glycosyltransferase family 77 protein (AHRD V1 ***- C1N277_MICPS); contains Interpro domain(s) IPR003388 Reticulon	2.01575	0.00181114
Solyc04g079940	NAC domain protein IPR003441 (AHRD V1 ***- B9MVE5_POPTR); contains Interpro domain(s) IPR003441 No apical meristem (NAM) protein	3.16816	1.30331e-09
Solyc04g079860	Glycosyltransferase family GT8 protein (AHRD V1 ***- D0ECQ6_POPDE); contains Interpro domain(s) IPR002495 Glycosyl transferase, family 8	5.83611	1.55283e-14
Solyc04g079840	LIM domain-binding protein (AHRD V1 *--* B0WXP3_CULQU); contains Interpro domain(s) IPR001781 Zinc finger, LIM-type	2.28626	0.000549648
Solyc04g079760	Os07g0656700 protein (Fragment) (AHRD V1 *--- Q0D403_ORYSJ); contains Interpro domain(s) IPR005134 Uncharacterised protein family UPF0114	29.2909	7.87638e-33
Solyc04g079730	cytochrome P450	12.0972	8.61252e-31
Solyc04g079720	Transferase family protein (AHRD V1 **-- D7KCY6_ARALY); contains Interpro domain(s) IPR003480 Transferase	2.82284	9.76849e-09
Solyc04g079710	Receptor-like kinase (AHRD V1 *-** A7VM25_MARPO); contains Interpro domain(s) IPR002290 Serine/threonine protein kinase	3.53846	1.73472e-09
Solyc04g079550	Signal peptidase I (AHRD V1 *-*- B4W1T4_9CYAN); contains Interpro domain(s) IPR000223 Peptidase S26A, signal peptidase I	2.20946	3.03564e-05
Solyc04g079470	Serpin (Serine protease inhibitor) (AHRD V1 **-* Q53P13_ORYSJ); contains Interpro domain(s) IPR015554 Protease inhibitor I4, serpin, plant	2.34921	0.0687533
Solyc04g079440	Serpin (Serine protease inhibitor) (AHRD V1 **-* Q53P13_ORYSJ); contains Interpro domain(s) IPR015554 Protease inhibitor I4, serpin, plant	2.44252	6.76177e-05
Solyc04g079430	Nucleobase ascorbate transporter (AHRD V1 **-* B9I1J7_POPTR); contains Interpro domain(s) IPR006043 Xanthine/uracil/vitamin C permease	2.20496	0.000127781
Solyc04g079420	Nbs-lrr, resistance protein	4.12485	5.61821e-17
Solyc04g079410	Single-stranded DNA binding protein (AHRD V1 **-* D7KGI0_ARALY); contains Interpro domain(s) IPR000424 Primosome PriB/single-strand DNA-binding	2.29963	0.00224086
Solyc04g079400	Protein serine/threonine kinase (AHRD V1 *-** D3BP85_POLPA); contains Interpro domain(s) IPR002290 Serine/threonine protein kinase	7.12689	3.69862e-30
Solyc04g079360	MYB transcription factor (AHRD V1 *-*- O23160_ARATH); contains Interpro domain(s) IPR015495 Myb transcription factor	12.8077	2.67834e-06
Solyc04g079350	Pheromone receptor-like protein (Fragment) (AHRD V1 *--- Q7XHJ1_QUERO); contains Interpro domain(s) IPR012442 Protein of unknown function DUF1645	9.22008	5.85454e-31
Solyc04g079300	Calcineurin-like phosphoesterase family protein (AHRD V1 *-*- A9G786_SORC5); contains Interpro domain(s) IPR004843 Metallophosphoesterase	4.45455	9.55245e-13
Solyc04g079260	Patatin-like protein 1 (AHRD V1 ***- Q9FZ09_TOBAC); contains Interpro domain(s) IPR002641 Patatin	366.333	4.90979e-17
Solyc04g079250	Patatin-like protein 1 (AHRD V1 ***- Q9FZ09_TOBAC); contains Interpro domain(s) IPR002641 Patatin	129.039	9.16272e-32
Solyc04g079120	Protein phosphatase 2C containing protein expressed (AHRD V1 ***- Q94LH3_ORYSJ); contains Interpro domain(s) IPR015655 Protein phosphatase 2C	2.04632	0.00223892
Solyc04g078860	Glutamate-gated kainate-type ion channel receptor subunit GluR5 (AHRD V1 **** B9MVR4_POPTR); contains Interpro domain(s) IPR015683 Glutamate receptor-related	2.355	0.000729767
Solyc04g078660	Hydroxycinnamoyl transferase (AHRD V1 **-* D2XJ64_9MAGN); contains Interpro domain(s) IPR003480 Transferase	15.1469	3.05025e-44
Solyc04g078630	SPRY domain-containing protein (AHRD V1 *-*- B6JYC6_SCHJY)	6.28736	2.05422e-15
Solyc04g078550	WRKY transcription factor 2 (AHRD V1 ***- A7UGC9_SOLTU); contains Interpro domain(s) IPR003657 DNA-binding WRKY	5.86971	6.0164e-21
Solyc04g078290	Cytochrome P450	27.8679	8.77682e-71
Solyc04g077980	Zinc-finger protein (AHRD V1 ***- Q40899_PETHY); contains Interpro domain(s) IPR007087 Zinc finger, C2H2-type	11.4901	9.85831e-17
Solyc04g077850	U-box domain-containing protein 4 (AHRD V1 **-- PUB4_ARATH); contains Interpro domain(s) IPR011989 Armadillo-like helical	3.57862	1.40662e-08
Solyc04g077810	Unknown Protein (AHRD V1)	9.47222	1.01482e-09
Solyc04g077620	Unknown Protein (AHRD V1)	5.97569	2.6784e-12
Solyc04g077590	Phloem protein (Fragment) (AHRD V1 *--- C6FDB1_9CONI)	2.18962	9.86784e-05
Solyc04g077460	Amino acid transporter (AHRD V1 **** B9N1V7_POPTR); contains Interpro domain(s) IPR013057 Amino acid transporter, transmembrane	2.41	0.000402886
Solyc04g077430	Chaperone protein dnaJ (AHRD V1 *-*- Q0YS80_9CHLB); contains Interpro domain(s) IPR001623 Heat shock protein DnaJ, N-terminal	2.22727	0.000256147
Solyc04g077360	Serine/threonine-protein kinase receptor (AHRD V1 **** B6U2B7_MAIZE); contains Interpro domain(s) IPR002290 Serine/threonine protein kinase	2.6092	1.56126e-05
Solyc04g077350	Unknown Protein (AHRD V1)	2.82182	0.0238583
Solyc04g077310	Serine/threonine-protein kinase receptor (AHRD V1 *-** B6U2B7_MAIZE); contains Interpro domain(s) IPR002290 Serine/threonine protein kinase	3.21374	5.80354e-07
Solyc04g077270	Serine/threonine kinase receptor (AHRD V1 **** Q7DMS5_BRANA); contains Interpro domain(s) IPR002290 Serine/threonine protein kinase	14.8618	7.60244e-54
Solyc04g077230	Unknown Protein (AHRD V1)	11.3575	4.21488e-06
Solyc04g077180	Potential lipid particle serine esterase (AHRD V1 **-- Q59KL3_CANAL); contains Interpro domain(s) IPR007751 Protein of unknown function DUF676, hydrolase-like	7.36585	2.01776e-10
Solyc04g077050	Amino acid permease 6 (AHRD V1 **** Q7Y076_BRANA); contains Interpro domain(s) IPR013057 Amino acid transporter, transmembrane	8.29602	2.52565e-38
Solyc04g076990	Receptor like kinase, RLK	4.11972	5.86777e-16
Solyc04g076980	LRR receptor-like serine/threonine-protein kinase, RLP	4.48013	3.62804e-05
Solyc04g076730	Unknown Protein (AHRD V1)	108.533	3.74684e-22
Solyc04g076610	Receptor expression-enhancing protein 4 (AHRD V1 *--- REEP4_HUMAN); contains Interpro domain(s) IPR004345 TB2/DP1 and HVA22 related protein	4.67857	9.19338e-07
Solyc04g076470	TPR repeat-containing protein (AHRD V1 *-*- B8IUJ2_METNO); contains Interpro domain(s) IPR011990 Tetratricopeptide-like helical	2.84299	0.0108649
Solyc04g076460	LRR receptor-like serine/threonine-protein kinase, RLP	2.69355	4.13093e-06
Solyc04g076450	LRR receptor-like serine/threonine-protein kinase, RLP	3.53829	4.76165e-11
Solyc04g076430	Geranylgeranyl transferase type-2 subunit alpha (AHRD V1 *-*- B5X467_SALSA); contains Interpro domain(s) IPR008940 Protein prenyltransferase	2.12724	0.000347167
Solyc04g076060	14-3-3 protein beta/alpha-B (AHRD V1 **-- 143BB_XENLA); contains Interpro domain(s) IPR000308 14-3-3 protein	2.24234	0.00156088
Solyc04g074960	Ovarian cancer-associated gene 2 protein homolog (AHRD V1 **-- B5X7T4_SALSA); contains Interpro domain(s) IPR005645 Protein of unknown function DUF341	2.07757	0.00354235
Solyc04g074950	Ovarian cancer-associated gene 2 protein homolog (AHRD V1 **-- B5X7T4_SALSA); contains Interpro domain(s) IPR005645 Protein of unknown function DUF341	4.18939	7.44858e-12
Solyc04g074940	Bet1-like protein At4g14600 (AHRD V1 **-- BETL1_ARATH); contains Interpro domain(s) IPR000727 Target SNARE coiled-coil region	2.42833	0.000109778
Solyc04g074770	Unknown Protein (AHRD V1)	6.11075	0.0863
Solyc04g074680	Unknown Protein (AHRD V1)	33.8551	9.24201e-66
Solyc04g074650	Unknown Protein (AHRD V1)	50.8266	5.14107e-85
Solyc04g074500	Serine-threonine protein kinase (AHRD V1 **** Q09VQ1_WHEAT); contains Interpro domain(s) IPR015740 Plant protein serine/threonine kinase-like	2.16901	0.00262405
Solyc04g074480	3-deoxy-7-phosphoheptulonate synthase (Phospho-2-dehydro-3-deoxyheptonate aldolase) (DAHP synthetase class II) (AHRD V1 **** A4YX08_BRASO); contains Interpro domain(s) IPR002480 DAHP synthetase, class II	4.27284	7.37175e-19
Solyc04g074470	Os06g0220000 protein (Fragment) (AHRD V1 ***- Q0DDJ2_ORYSJ); contains Interpro domain(s) IPR006766 Phosphate-induced protein 1 conserved region	2.4093	0.00282138
Solyc04g074440	Os06g0220000 protein (Fragment) (AHRD V1 ***- Q0DDJ2_ORYSJ); contains Interpro domain(s) IPR006766 Phosphate-induced protein 1 conserved region	2.69391	0.0263962
Solyc04g074430	Phi-1 protein (Fragment) (AHRD V1 *-*- Q4LAX0_CAPCH); contains Interpro domain(s) IPR006766 Phosphate-induced protein 1 conserved region	2.34427	0.0911118
Solyc04g074420	Phi-1 protein (Fragment) (AHRD V1 **-- Q4LAX0_CAPCH); contains Interpro domain(s) IPR006766 Phosphate-induced protein 1 conserved region	2.67465	0.240501
Solyc04g074220	Hydrolase (AHRD V1 ***- Q4PSG2_ARATH); contains Interpro domain(s) IPR000073 Alpha/beta hydrolase fold-1	2.21739	0.000936787
Solyc04g074050	Receptor like kinase, RLK	11.9377	4.73717e-48
Solyc04g074030	Receptor like kinase, RLK	36.8323	8.33383e-81
Solyc04g074020	Receptor like kinase, RLK	15.9377	8.71109e-57
Solyc04g074000	Receptor like kinase, RLK	41.8835	3.34057e-78
Solyc04g073990	Annexin (AHRD V1 ***- Q42657_CAPAN); contains Interpro domain(s) IPR009118 Annexin, type plant	3.42658	0.000206324
Solyc04g073950	VQ motif family protein expressed (AHRD V1 *-*- Q10KE8_ORYSJ); contains Interpro domain(s) IPR008889 VQ	3.29775	5.71518e-07
Solyc04g072930	F-box family protein (AHRD V1 ***- D7KV76_ARALY); contains Interpro domain(s) IPR001810 Cyclin-like F-box	2.09828	0.00200889
Solyc04g072920	Trehalose-6-phosphate phosphatase (AHRD V1 ***- D7KV74_ARALY); contains Interpro domain(s) IPR003337 Trehalose-phosphatase	10.7727	3.79298e-20
Solyc04g072910	Endoplasmic reticulum-Golgi intermediate compartment protein 3 (AHRD V1 ***- C0H9D0_SALSA); contains Interpro domain(s) IPR012936 Protein of unknown function DUF1692	2.21314	6.86159e-05
Solyc04g072370	Unknown Protein (AHRD V1)	5.21127	0.00938659
Solyc04g072220	NAC-domain transcription factor (AHRD V1 *-** D3WFN5_WHEAT); contains Interpro domain(s) IPR003441 No apical meristem (NAM) protein	2.16622	9.06184e-05
Solyc04g072110	Microsomal signal peptidase subunit(SPC25)-like protein (AHRD V1 ***- Q6Z7E3_ORYSJ); contains Interpro domain(s) IPR009582 Microsomal signal peptidase 25 kDa subunit	2.28292	0.0748477
Solyc04g072070	WRKY transcription factor 16 (AHRD V1 *-*- C9DI05_9ROSI); contains Interpro domain(s) IPR003657 DNA-binding WRKY	128.532	5.41971e-67
Solyc04g072000	Chitinase (AHRD V1 ***- D0QU15_LACSA); contains Interpro domain(s) IPR016283 Glycoside hydrolase, family 19	11.418	9.69348e-08
Solyc04g071900	Peroxidase (AHRD V1 **** Q94IQ1_TOBAC); contains Interpro domain(s) IPR002016 Haem peroxidase, plant/fungal/bacterial	2.02049	0.077032
Solyc04g071890	Peroxidase 4 (AHRD V1 **** B7UCP4_LITCN); contains Interpro domain(s) IPR002016 Haem peroxidase, plant/fungal/bacterial	10.1031	1.08814e-05
Solyc04g071880	V-type H(+)-translocating pyrophosphatase (AHRD V1 **** B2V595_CLOBA); contains Interpro domain(s) IPR004131 Inorganic H+ pyrophosphatase	2.16484	3.94661e-05
Solyc04g071870	ATP binding/protein serine/threonine kinase (AHRD V1 **** C6FF68_SOYBN); contains Interpro domain(s) IPR002290 Serine/threonine protein kinase	3.50252	2.72804e-11
Solyc04g071750	Tubby-like F-box protein 5 (AHRD V1 ***- TLP5_ORYSJ); contains Interpro domain(s) IPR000007 Tubby, C-terminal	2.46519	2.86872e-06
Solyc04g071600	Abscisic stress ripening (Fragment) (AHRD V1 *--- D1MEA2_MUSAC); contains Interpro domain(s) IPR003496 ABA/WDS induced protein	6.82645	0.00995247
Solyc04g071070	Unknown Protein (AHRD V1); contains Interpro domain(s) IPR006706 Extensin-like region	2.68027	0.000665881
Solyc04g071030	U-box domain-containing protein (AHRD V1 ***- D7MRW3_ARALY); contains Interpro domain(s) IPR003613 U box domain	4.52432	0.0098936
Solyc04g064880	Pathogenesis-related protein-like protein (AHRD V1 ***- Q8L9B0_ARATH)	21.8689	3.55667e-21
Solyc04g064870	Pathogenesis-related protein-like protein (AHRD V1 ***- Q8L9B0_ARATH)	10.1913	2.87341e-44
Solyc04g064570	Ribosome maturation protein SBDS (AHRD V1 **-- B5XEK1_SALSA); contains Interpro domain(s) IPR002140 Ribosome maturation protein SBDS	2.01094	0.00187907
Solyc04g064550	GRAS family transcription factor (AHRD V1 **-* B9H7M7_POPTR); contains Interpro domain(s) IPR005202 GRAS transcription factor	2.54757	5.36534e-07
Solyc04g064530	Unknown Protein (AHRD V1)	12.3305	1.41751e-46
Solyc04g063400	F-box family protein (AHRD V1 ***- B9N8U5_POPTR)	2.48731	0.00596353
Solyc04g063280	Vacuolar protein sorting-associated protein 27 (AHRD V1 *--- B2W9Q9_PYRTR); contains Interpro domain(s) IPR018205 VHS subgroup	2.57718	1.45838e-07
Solyc04g063200	Unknown Protein (AHRD V1)	9.10458	0.000440086
Solyc04g058170	Calmodulin-like protein (AHRD V1 ***- Q9ATP2_CENCI); contains Interpro domain(s) IPR011992 EF-Hand type	16.7866	4.26651e-41
Solyc04g058160	Calmodulin (AHRD V1 ***- B6SMJ0_MAIZE); contains Interpro domain(s) IPR011992 EF-Hand type	8.86654	1.94022e-27
Solyc04g058110	Serine/threonine-protein kinase receptor (AHRD V1 **** B6U2B7_MAIZE); contains Interpro domain(s) IPR002290 Serine/threonine protein kinase	2.65639	2.93936e-06
Solyc04g057890	Ganglioside-induced differentiation-associated protein 1 (AHRD V1 **-- Q78AN2_DANRE); contains Interpro domain(s) IPR004045 Glutathione S-transferase, N-terminal	3.12773	6.03042e-09
Solyc04g056340	Tyrosine phosphatase family protein (AHRD V1 **** B8N9Z8_ASPFN); contains Interpro domain(s) IPR020428 Protein-tyrosine phosphatase, dual specificity phosphatase, eukaryotic	5.09685	1.84962e-17
Solyc04g056320	Zinc finger family protein (AHRD V1 *-** D7KK61_ARALY); contains Interpro domain(s) IPR007087 Zinc finger, C2H2-type	3.53144	1.48921e-10
Solyc04g056270	Calmodulin-binding transcription activator 3 (AHRD V1 *--* Q0WW70_ARATH); contains Interpro domain(s) IPR005559 CG-1	2.63708	7.27494e-08
Solyc04g055090	Unknown Protein (AHRD V1)	3.73226	2.83282e-05
Solyc04g054950	Tropinone reductase I (AHRD V1 **-- Q8VXN5_CALSE); contains Interpro domain(s) IPR002347 Glucose/ribitol dehydrogenase	50.1667	1.19635e-19
Solyc04g054890	Acyl-CoA oxidase (AHRD V1 **** D7MT79_ARALY); contains Interpro domain(s) IPR012258 Acyl-CoA oxidase	2.79384	7.41413e-08
Solyc04g054820	2 3-bisphosphoglycerate-dependent phosphoglycerate mutase (AHRD V1 **** D1R850_9CHLA); contains Interpro domain(s) IPR005952 Phosphoglycerate mutase 1	2.42	0.057657
Solyc04g054690	Laccase 1a (AHRD V1 ***- B9IG56_POPTR); contains Interpro domain(s) IPR017760 L-ascorbate oxidase, plants	80.1231	1.73141e-108
Solyc04g054660	Laccase (AHRD V1 ***- B9HHK7_POPTR); contains Interpro domain(s) IPR008972 Cupredoxin	85.918	4.76925e-30
Solyc04g054500	Metal ion binding protein (AHRD V1 **-- B6U811_MAIZE); contains Interpro domain(s) IPR006121 Heavy metal transport/detoxification protein	3.8375	5.47753e-06
Solyc04g054330	Zinc finger C3HC4 type family protein (AHRD V1 ***- B6TBG5_MAIZE); contains Interpro domain(s) IPR011016 Zinc finger, RING-CH-type	2.0562	0.00141468
Solyc04g051860	Shikimate kinase (AHRD V1 **** B9VU88_VITVI); contains Interpro domain(s) IPR000623 Shikimate kinase	2.81899	4.23926e-08
Solyc04g051690	WRKY transcription factor 16 (AHRD V1 ***- C9DI05_9ROSI); contains Interpro domain(s) IPR003657 DNA-binding WRKY	78.1	4.39221e-70
Solyc04g051310	Genomic DNA chromosome 5 P1 clone MQK4 (AHRD V1 ***- Q9FFD1_ARATH)	2.87122	2.84149e-09
Solyc04g051200	Alpha-1 4-glucan-protein synthase (AHRD V1 **-- B9RFU2_RICCO); contains Interpro domain(s) IPR004901 Alpha-1,4-glucan-protein synthase, UDP-forming	2.4164	4.7569e-06
Solyc04g050440	Ammonium transporter (AHRD V1 **** B9IPE2_POPTR); contains Interpro domain(s) IPR001905 Ammonium transporter	2.7329	0.00393424
Solyc04g050140	Genomic DNA chromosome 5 P1 clone MRH10 (AHRD V1 **-- Q9FND1_ARATH); contains Interpro domain(s) IPR009291 Protein of unknown function DUF946, plant	3.35319	3.41966e-09
Solyc04g049910	Nuclear transcription factor Y subunit B-3 (AHRD V1 **** B6UBN3_MAIZE); contains Interpro domain(s) IPR003957 Transcription factor, CBFA/NFYB, DNA topoisomerase	2.07727	0.0101816
Solyc04g049660	Unknown Protein (AHRD V1)	2.32601	0.000333243
Solyc04g049450	Protein disulfide isomerase L-2 (AHRD V1 **** B1Q2X5_SOYBN); contains Interpro domain(s) IPR005792 Protein disulphide isomerase	2.69645	9.6532e-09
Solyc04g049350	Chorismate synthase (AHRD V1 **** A5APN1_VITVI); contains Interpro domain(s) IPR000453 Chorismate synthase	2.07028	0.000230916
Solyc04g048950	Necrotic spotted lesions 1 (Fragment) (AHRD V1 *-*- B6ZA38_HELPE); contains Interpro domain(s) IPR001862 Membrane attack complex component/perforin/complement C9	2.57728	1.53439e-06
Solyc04g048900	Calreticulin 2 calcium-binding protein (AHRD V1 **** A8HMC0_CHLRE); contains Interpro domain(s) IPR009169 Calreticulin	10.5051	1.03372e-29
Solyc04g040180	S-adenosylmethionine-dependent methyltransferase (Fragment) (AHRD V1 **** B3VXJ7_POPTN); contains Interpro domain(s) IPR013217 Methyltransferase type 12	19.3699	2.03463e-20
Solyc04g040130	Omega-6 fatty acid desaturase (AHRD V1 **** Q461Q1_HEVBR); contains Interpro domain(s) IPR005804 Fatty acid desaturase, type 1	198.698	2.68457e-103
Solyc04g040120	Omega-6 fatty acid desaturase (AHRD V1 **** Q461Q1_HEVBR); contains Interpro domain(s) IPR005804 Fatty acid desaturase, type 1	98.2857	1.93426e-40
Solyc04g039990	Cc-nbs, resistance protein fragment	2.88571	8.00136e-06
Solyc04g039980	Lrr, resistance protein fragment	2.78788	4.85612e-05
Solyc04g025650	Monooxygenase FAD-binding (AHRD V1 **-- A1TC37_MYCVP); contains Interpro domain(s) IPR003042 Aromatic-ring hydroxylase-like	12.225	2.03539e-23
Solyc04g025530	Glutamate decarboxylase (AHRD V1 **** Q1I1D8_CITSI); contains Interpro domain(s) IPR010107 Glutamate decarboxylase	45.4713	2.03194e-86
Solyc04g025170	ABC transporter G family member 28 (AHRD V1 **** AB28G_ARATH); contains Interpro domain(s) IPR003439 ABC transporter-like	2.24638	0.000205017
Solyc04g024830	GDSL esterase/lipase 1 (AHRD V1 ***- GLIP1_ARATH)	2.10494	0.433409
Solyc04g024780	Unknown Protein (AHRD V1); contains Interpro domain(s) IPR012442 Protein of unknown function DUF1645	16.1379	2.7537e-19
Solyc04g018110	Calmodulin-like protein 1 (AHRD V1 *-*- B4FRR5_MAIZE); contains Interpro domain(s) IPR011992 EF-Hand type	7.29554	8.66969e-33
Solyc04g017750	Pathogen-induced calmodulin-binding protein (Fragment) (AHRD V1 *--- Q8H6W8_PHAVU); contains Interpro domain(s) IPR012417 Calmodulin-binding, plant	2.53721	5.71698e-07
Solyc04g016520	UDP-N-acetylglucosamine dolichyl phosphate N-acetylglucosamine-1-phosphate transferase (AHRD V1 **** Q8TGX0_ASPNG); contains Interpro domain(s) IPR018481 Glycosyl transferase, family 4, conserved region	3.4583	1.35698e-12
Solyc04g016460	Unknown Protein (AHRD V1)	2.57252	0.0726748
Solyc04g016270	Unknown Protein (AHRD V1)	4.22091	1.40694e-14
Solyc04g016260	Calcium-transporting ATPase 1 (AHRD V1 **** Q7XBH9_CERRI); contains Interpro domain(s) IPR006408 ATPase, P-type, calcium-transporting, PMCA-type	3.84993	9.17972e-16
Solyc04g016250	Mitochondrial glycoprotein expressed (AHRD V1 *-*- Q2RAS2_ORYSJ); contains Interpro domain(s) IPR003428 Mitochondrial glycoprotein	12.3158	1.13496e-14
Solyc04g016230	Glucosyltransferase (AHRD V1 **** D7URL8_9LAMI); contains Interpro domain(s) IPR002213 UDP-glucuronosyl/UDP-glucosyltransferase	9.85268	1.25902e-26
Solyc04g016210	UDP-glucosyltransferase (AHRD V1 **** B8QI32_9MAGN); contains Interpro domain(s) IPR002213 UDP-glucuronosyl/UDP-glucosyltransferase	2.28148	0.00485277
Solyc04g016180	Glycosyltransferase (AHRD V1 ***- Q5QPZ6_MEDTR); contains Interpro domain(s) IPR007657 Glycosyltransferase AER61, uncharacterised	2.17172	0.0202737
Solyc04g015970	ATP-binding cassette 1 (AHRD V1 *-*- Q80ZB2_RAT); contains Interpro domain(s) IPR003439 ABC transporter-like	4.62069	2.73968e-19
Solyc04g015960	Unknown Protein (AHRD V1); contains Interpro domain(s) IPR003441 No apical meristem (NAM) protein	2.9927	0.000133931
Solyc04g015820	Unknown Protein (AHRD V1)	5.7747	1.5524e-05
Solyc04g015690	Insulin degrading enzyme (AHRD V1 **-- Q93YG9_SOLLC); contains Interpro domain(s) IPR011237 Peptidase M16, core	4.95041	5.7224e-16
Solyc04g015570	AN1-type zinc finger protein 2B (AHRD V1 ***- B4FVR8_MAIZE); contains Interpro domain(s) IPR000058 Zinc finger, AN1-type	2.47813	9.51037e-05
Solyc04g014910	Receptor kinase-like protein (AHRD V1 ***- Q9SD64_ARATH); contains Interpro domain(s) IPR002290 Serine/threonine protein kinase	3.86353	1.47983e-09
Solyc04g014900	Receptor like kinase, RLK	20	5.87827e-47
Solyc04g014530	Ethylene responsive transcription factor 1a (AHRD V1 *-*- C0J9I9_9ROSA); contains Interpro domain(s) IPR001471 Pathogenesis-related transcriptional factor and ERF, DNA-binding	2.10385	0.0048905
Solyc04g014400	LRR receptor-like serine/threonine-protein kinase, RLP	8.73248	3.1523e-40
Solyc04g014270	Phosphofructokinase family protein (AHRD V1 **** D7LE10_ARALY); contains Interpro domain(s) IPR012004 Pyrophosphate-dependent phosphofructokinase TP0108	2.666	4.56517e-07
Solyc04g012120	14-3-3 protein beta/alpha-1 (AHRD V1 **-- 143B1_ONCMY); contains Interpro domain(s) IPR000308 14-3-3 protein	2.08766	0.00031005
Solyc04g011770	Unknown Protein (AHRD V1)	15.76	6.04181e-07
Solyc04g011750	Unknown Protein (AHRD V1)	8.6383	0.147722
Solyc04g011540	Elicitor-responsive protein 1 (AHRD V1 **-- B6T411_MAIZE); contains Interpro domain(s) IPR018029 C2 membrane targeting protein	2.25828	0.00227953
Solyc04g011520	Serine/threonine kinase-like protein ABC1063 (AHRD V1 **** Q1KMP8_HORVD); contains Interpro domain(s) IPR002290 Serine/threonine protein kinase	3.66351	5.97066e-13
Solyc04g011480	UPF0497 membrane protein 17 (AHRD V1 ***- U497H_RICCO); contains Interpro domain(s) IPR006459 Uncharacterised protein family UPF0497, trans-membrane plant subgroup	65.8889	5.61036e-18
Solyc04g011450	Heat shock cognate protein 2 (AHRD V1 ***- B6SZ69_MAIZE)	5.665	0.154742
Solyc04g011440	heat shock protein (AHRD V1 ***- B2D2G5_CAPSN); contains Interpro domain(s) IPR013126 Heat shock protein 70	5.24627	2.28289e-06
Solyc04g011420	UPF0497 membrane protein 2 (AHRD V1 ***- U4972_POPTR); contains Interpro domain(s) IPR006459 Uncharacterised protein family UPF0497, trans-membrane plant subgroup	2.59287	8.72154e-06
Solyc04g011350	2-oxoglutarate dehydrogenase E1 component (AHRD V1 **** Q9FLH2_ARATH); contains Interpro domain(s) IPR011603 2-oxoglutarate dehydrogenase, E1 component	2.43347	1.54506e-06
Solyc04g010300	Unknown Protein (AHRD V1)	2.01255	0.297656
Solyc04g010250	Lipase-like protein (AHRD V1 **-- Q9M3D1_ARATH); contains Interpro domain(s) IPR000073 Alpha/beta hydrolase fold-1	2.36963	0.000775161
Solyc04g009920	Glycogenin-like protein (AHRD V1 *-*- Q5NA53_ORYSJ); contains Interpro domain(s) IPR002495 Glycosyl transferase, family 8	2.58073	3.06357e-06
Solyc04g009890	Unknown Protein (AHRD V1)	22.48	8.60785e-05
Solyc04g009870	Unknown Protein (AHRD V1)	39.4762	1.07501e-08
Solyc04g009860	1-aminocyclopropane-1-carboxylate oxidase-like protein (AHRD V1 **-* Q9LTH8_ARATH); contains Interpro domain(s) IPR005123 Oxoglutarate and iron-dependent oxygenase	9.91756	3.92264e-11
Solyc04g009850	1-aminocyclopropane-1-carboxylate oxidase-like protein (AHRD V1 **-* Q9LTH8_ARATH); contains Interpro domain(s) IPR005123 Oxoglutarate and iron-dependent oxygenase	3.32645	5.50531e-05
Solyc04g009800	Calcium-dependent protein kinase 2 (AHRD V1 **** Q93YF4_TOBAC); contains Interpro domain(s) IPR002290 Serine/threonine protein kinase	2.36059	8.53932e-06
Solyc04g009640	Receptor like kinase, RLK	11.2045	1.40658e-22
Solyc04g009500	CTV.22 (AHRD V1 *-*- Q8H6Q7_PONTR); contains Interpro domain(s) IPR003101 Coactivator CBP, KIX	2.20741	4.36113e-05
Solyc04g009440	NAC domain protein (AHRD V1 ***- Q6RH27_SOLLC); contains Interpro domain(s) IPR003441 No apical meristem (NAM) protein	12.015	4.56094e-11
Solyc04g009380	Palmitoyltransferase PFA4 (AHRD V1 *-*- B6TA04_MAIZE); contains Interpro domain(s) IPR001594 Zinc finger, DHHC-type	2.17883	0.000310275
Solyc04g009320	Hsp70 nucleotide exchange factor fes1 (AHRD V1 *-*- B2W0L6_PYRTR); contains Interpro domain(s) IPR011989 Armadillo-like helical	2.72727	3.77825e-07
Solyc04g008790	LOC563247 protein (Fragment) (AHRD V1 **-- Q3B7F4_DANRE); contains Interpro domain(s) IPR002143 Ribosomal protein L1	2.28912	0.00126333
Solyc04g008770	Mitochondrial intermembrane space import and assembly protein (AHRD V1 *-*- B6JXQ4_SCHJY); contains Interpro domain(s) IPR010625 CHCH	2.39492	0.000515858
Solyc04g008310	Glucosyltransferase (AHRD V1 **** Q2VA65_SOYBN); contains Interpro domain(s) IPR002213 UDP-glucuronosyl/UDP-glucosyltransferase	2.01604	0.0490663
Solyc04g007980	1-aminocyclopropane-1-carboxylate oxidase (AHRD V1 **-* B6SUN2_MAIZE); contains Interpro domain(s) IPR005123 Oxoglutarate and iron-dependent oxygenase	2.3349	0.00170647
Solyc04g007950	Cysteine-rich repeat secretory protein 12 (AHRD V1 ***- CRR12_ARATH); contains Interpro domain(s) IPR002902 Protein of unknown function DUF26	2.7468	3.16277e-06
Solyc04g007900	Cell number regulator 2 (AHRD V1 **-- B6TYV8_MAIZE); contains Interpro domain(s) IPR006461 Protein of unknown function Cys-rich	2.28078	3.87654e-05
Solyc04g007880	Serine/threonine-protein kinase receptor (AHRD V1 **** B6T9K5_MAIZE); contains Interpro domain(s) IPR002290 Serine/threonine protein kinase	3.87719	5.03562e-05
Solyc04g007660	SMP-30/Gluconolaconase/LRE domain protein (AHRD V1 ***- A5FD91_FLAJ1); contains Interpro domain(s) IPR013658 SMP-30/Gluconolaconase/LRE-like region	4.30029	1.42854e-08
Solyc04g007580	cDNA clone J100026I16 full insert sequence (AHRD V1 **-- B7FA06_ORYSJ)	34.6604	1.78311e-20
Solyc04g007520	Phosphatidylserine synthase 2 (AHRD V1 ***- B6TFK2_MAIZE); contains Interpro domain(s) IPR004277 Phosphatidyl serine synthase	2.90351	5.76472e-05
Solyc04g007390	Serine/threonine protein kinase family protein (AHRD V1 **** C6ZRM5_SOYBN); contains Interpro domain(s) IPR002290 Serine/threonine protein kinase	2.68843	0.000844093
Solyc04g007380	Receptor serine/threonine kinase-like protein (AHRD V1 **** O49728_ARATH); contains Interpro domain(s) IPR002290 Serine/threonine protein kinase	147.6	1.62553e-16
Solyc04g007320	Tir-nbs-lrr, resistance protein	11.463	7.32553e-29
Solyc04g007230	IST1 homolog (AHRD V1 *--- C1BSR8_9MAXI); contains Interpro domain(s) IPR005061 Protein of unknown function DUF292, eukaryotic	2.24741	0.000598503
Solyc04g007140	Unknown Protein (AHRD V1)	23.2588	7.30447e-12
Solyc04g007130	Genomic DNA chromosome 3 P1 clone MPE11 (AHRD V1 ***- Q9LUA5_ARATH)	8.34615	1.57445e-23
Solyc04g007070	Cc-nbs-lrr, resistance protein	7.34968	1.797e-34
Solyc04g007060	Cc-nbs-lrr, resistance protein	3.09643	9.74424e-11
Solyc04g007030	Cc-nbs-lrr, resistance protein	5.57273	2.15457e-18
Solyc04g006940	Phospholipid-transporting ATPase (AHRD V1 **** C1GDL1_PARBD); contains Interpro domain(s) IPR006539 ATPase, P-type, phospholipid-translocating, flippase	13.2571	1.10993e-35
Solyc04g005670	Kelch-like protein 17 (AHRD V1 *-*- KLH17_RAT); contains Interpro domain(s) IPR015915 Kelch-type beta propeller	2.8587	3.78869e-07
Solyc04g005550	Cc-nbs-lrr, resistance protein	2.54617	1.40329e-06
Solyc04g005480	Unknown Protein (AHRD V1)	3.04864	4.9605e-07
Solyc04g005340	Alpha-1 4-glucan protein synthase (AHRD V1 **-* Q8H8T0_ORYSJ); contains Interpro domain(s) IPR004901 Alpha-1,4-glucan-protein synthase, UDP-forming	2.19466	0.00522691
Solyc04g005160	6-phosphogluconate dehydrogenase decarboxylating (AHRD V1 **** B9N1W3_POPTR); contains Interpro domain(s) IPR006113 6-phosphogluconate dehydrogenase, decarboxylating	13.8763	3.50691e-49
Solyc04g005100	Myb transcription factor (AHRD V1 *-** A7UMB2_ROSHC); contains Interpro domain(s) IPR006447 Myb-like DNA-binding region, SHAQKYF class	8.29825	2.73745e-12
Solyc04g005050	Matrix metalloproteinase (AHRD V1 **-- B7TVN4_PINTA); contains Interpro domain(s) IPR001818 Peptidase M10A and M12B, matrixin and adamalysin	23.3853	4.96615e-68
Solyc04g005040	Matrix metalloproteinase (AHRD V1 **-- B7TVN4_PINTA); contains Interpro domain(s) IPR001818 Peptidase M10A and M12B, matrixin and adamalysin	10.5519	5.41631e-32
Solyc03g123800	Mitogen-activated protein kinase kinase (AHRD V1 ***- Q7XAC9_SOLTU); contains Interpro domain(s) IPR002290 Serine/threonine protein kinase	2.69085	5.94572e-08
Solyc03g123790	Calcium/proton exchanger (AHRD V1 **** C4JVH2_UNCRE); contains Interpro domain(s) IPR004713 Calcium/proton exchanger	3.83913	2.25034e-08
Solyc03g123680	Ring H2 finger protein (AHRD V1 *-*- D9ZHD8_HYPPE); contains Interpro domain(s) IPR018957 Zinc finger, C3HC4 RING-type	111.545	9.30333e-66
Solyc03g123370	(P)ppGpp synthetase I (GTP pyrophosphokinase) SpoT/RelA (AHRD V1 *--* Q2RHV7_MOOTA); contains Interpro domain(s) IPR007685 RelA/SpoT	3.98585	9.74693e-17
Solyc03g122360	Cytochrome P450	18.7637	1.22068e-57
Solyc03g122350	Cytochrome P450	31.3063	6.73575e-91
Solyc03g122240	Exocyst complex protein EXO70 (AHRD V1 *--- EXO70_KLULA); contains Interpro domain(s) IPR004140 Exo70 exocyst complex subunit	2.22363	0.000544243
Solyc03g122120	3-oxoacyl-(Acyl-carrier-protein) synthase 2 (AHRD V1 **** D0ZZB8_CHLPP); contains Interpro domain(s) IPR000794 Beta-ketoacyl synthase	4.96552	6.86365e-19
Solyc03g122080	Legume lectin beta domain (AHRD V1 *-*- A2Q3C0_MEDTR); contains Interpro domain(s) IPR010341 Protein of unknown function DUF936, plant	3.13571	0.000553751
Solyc03g121640	chaperonin (AHRD V1 ***- D3NRF5_AZOS1); contains Interpro domain(s) IPR001844 Chaperonin Cpn60	2.0464	0.000871314
Solyc03g121620	Harpin-induced protein-like (Fragment) (AHRD V1 **-- D2CFH8_COFAR); contains Interpro domain(s) IPR010847 Harpin-induced 1	2.54969	0.00164665
Solyc03g121460	Prenylated rab acceptor PRA1 (AHRD V1 ***- A2Q469_MEDTR); contains Interpro domain(s) IPR004895 Prenylated rab acceptor PRA1	2.51554	2.2395e-06
Solyc03g121360	Charged multivesicular body protein 1b (AHRD V1 ***- B6T9W6_MAIZE); contains Interpro domain(s) IPR005024 Snf7	2.49318	9.25814e-07
Solyc03g121340	Unknown Protein (AHRD V1)	56.6667	2.0474e-06
Solyc03g121190	Unknown Protein (AHRD V1)	43.125	2.57147e-09
Solyc03g121000	Unknown Protein (AHRD V1)	2.02627	0.00336539
Solyc03g120990	Malic enzyme (AHRD V1 ***- O04935_SOLLC); contains Interpro domain(s) IPR012302 Malic enzyme, NAD-binding	12.9752	8.53246e-46
Solyc03g120900	Protein transport SEC13-like protein (AHRD V1 **-- Q2PYY1_SOLTU); contains Interpro domain(s) IPR020472 G-protein beta WD-40 repeat, region	11.7228	2.26749e-27
Solyc03g120540	Isochorismatase hydrolase-like (AHRD V1 ***- Q6K7V7_ORYSJ); contains Interpro domain(s) IPR000868 Isochorismatase-like	2.4728	5.03562e-05
Solyc03g120340	CENP-C (Fragment) (AHRD V1 *--- Q66LG8_SOLLC)	2.26009	0.00318362
Solyc03g120320	Kelch-like protein (AHRD V1 *-*- C4Q722_SCHMA); contains Interpro domain(s) IPR015915 Kelch-type beta propeller	4.1378	5.58685e-09
Solyc03g120260	Coatomer beta&apos subunit (AHRD V1 ***- C4YSS2_CANAW); contains Interpro domain(s) IPR020472 G-protein beta WD-40 repeat, region	17.1405	3.5323e-09
Solyc03g120080	Periodic tryptophan protein 2 (AHRD V1 **-- D0MSR7_PHYIN); contains Interpro domain(s) IPR020472 G-protein beta WD-40 repeat, region	2.20248	0.0166976
Solyc03g119810	Unknown Protein (AHRD V1)	11.0855	2.52209e-14
Solyc03g119660	Cell number regulator 1 (AHRD V1 *--- B6TZ45_MAIZE); contains Interpro domain(s) IPR006461 Protein of unknown function Cys-rich	16.697	1.13621e-11
Solyc03g119600	NIMIN2c protein (AHRD V1 ***- A0FJY4_TOBAC)	4.19163	0.000495478
Solyc03g119590	NIMIN2c protein (AHRD V1 ***- A0FJY4_TOBAC)	46.9146	4.94887e-26
Solyc03g119440	Plant synaptotagmin (AHRD V1 **-- B9IE39_POPTR); contains Interpro domain(s) IPR018029 C2 membrane targeting protein	3.54325	5.32608e-13
Solyc03g119420	Anamorsin homolog (AHRD V1 ***- DRE2_VITVI); contains Interpro domain(s) IPR007785 Protein of unknown function DUF689	2.16382	0.000387438
Solyc03g119340	S-receptor kinase-like protein 1 (AHRD V1 **** Q5NJB1_SENSQ); contains Interpro domain(s) IPR002290 Serine/threonine protein kinase	2.4	0.00239635
Solyc03g119310	Unknown Protein (AHRD V1)	2.86538	0.00152994
Solyc03g119250	Calmodulin-binding protein (AHRD V1 **** Q9FKL6_ARATH); contains Interpro domain(s) IPR012416 Calmodulin binding protein-like	26.1886	7.49458e-62
Solyc03g119240	Receptor-like kinase (AHRD V1 *-*- A7VM23_MARPO); contains Interpro domain(s) IPR002290 Serine/threonine protein kinase	14.9688	1.2818e-30
Solyc03g118970	Multidrug resistance protein mdtK (AHRD V1 ***- MDTK_CITK8); contains Interpro domain(s) IPR015521 MATE family transporter related protein	3.11544	1.05506e-10
Solyc03g118810	Calmodulin (AHRD V1 ***- D8TKN5_VOLCA); contains Interpro domain(s) IPR003299 Flagellar calcium-binding protein (calflagin)	10.0153	2.42352e-40
Solyc03g118720	C2 domain-containing protein (AHRD V1 **-- D7L7Y3_ARALY); contains Interpro domain(s) IPR018029 C2 membrane targeting protein	3.09989	2.31663e-06
Solyc03g118660	Down syndrome critical region protein (AHRD V1 ***- Q17H45_AEDAE); contains Interpro domain(s) IPR005377 Vacuolar protein sorting-associated protein 26	2.71751	5.91632e-06
Solyc03g118420	NF-X1 finger transcription factor (AHRD V1 **-- C5GCI1_AJEDR); contains Interpro domain(s) IPR000967 Zinc finger, NF-X1-type	2.11308	0.00913011
Solyc03g118200	Copine-3 (AHRD V1 ***- B6SK39_MAIZE); contains Interpro domain(s) IPR010734 Copine	4.74564	1.10525e-18
Solyc03g118040	Calcium-binding protein Calnexin (AHRD V1 **-* Q9BLH3_HALRO); contains Interpro domain(s) IPR018124 Calreticulin/calnexin, conserved site IPR001580 Calreticulin/calnexin	4.63272	3.23564e-21
Solyc03g118020	Tudor / nuclease domain-containing protein (AHRD V1 ***- B6KG97_TOXGO); contains Interpro domain(s) IPR016685 RNA-induced silencing complex, nuclease component Tudor-SN	2.73443	6.78376e-09
Solyc03g118010	Tudor / nuclease domain-containing protein (AHRD V1 ***- B6KG97_TOXGO); contains Interpro domain(s) IPR016685 RNA-induced silencing complex, nuclease component Tudor-SN	2.22998	2.29636e-05
Solyc03g118000	Inositol hexakisphosphate kinase 3 (AHRD V1 **** Q5TAQ4_HUMAN); contains Interpro domain(s) IPR005522 Inositol polyphosphate kinase	3.07432	0.000134821
Solyc03g117980	Respiratory burst oxidase-like protein (AHRD V1 **** C1IHQ9_9ROSI); contains Interpro domain(s) IPR013121 Ferric reductase, NAD binding	4.26883	1.23212e-18
Solyc03g117870	4-coumarate CoA ligase (AHRD V1 **** Q0GZS1_9BORA); contains Interpro domain(s) IPR000873 AMP-dependent synthetase and ligase	2.5888	2.73099e-07
Solyc03g117860	IBR finger domain protein (AHRD V1 **-- Q4WL53_ASPFU); contains Interpro domain(s) IPR002867 Zinc finger, C6HC-type	9.33682	0.00131151
Solyc03g117600	Hydroxycinnamoyl-CoA shikimate/quinate hydroxycinnamoyltransferase (AHRD V1 **-* A4ZKI0_COFAR); contains Interpro domain(s) IPR003480 Transferase	2.21037	0.101007
Solyc03g117490	Glycerol kinase (AHRD V1 ***- Q6RUF8_SOYBN); contains Interpro domain(s) IPR005999 Glycerol kinase	2.08333	0.000418174
Solyc03g117390	Unknown Protein (AHRD V1)	2.07485	0.0757891
Solyc03g117350	Amino acid transporter (AHRD V1 **** B9MWM0_POPTR); contains Interpro domain(s) IPR013057 Amino acid transporter, transmembrane	2.26835	0.00026787
Solyc03g117340	Jp18 (AHRD V1 ***- Q8H6R4_PONTR)	5.78261	1.55361e-06
Solyc03g117210	Unknown Protein (AHRD V1)	3.16429	0.00145897
Solyc03g117020	Stromal cell-derived factor 2 (AHRD V1 *--- B6TVP8_MAIZE); contains Interpro domain(s) IPR003608 MIR	2.48957	0.000343497
Solyc03g116900	Manganese transporter MntH (AHRD V1 **-* D3KPZ0_LISMO); contains Interpro domain(s) IPR001046 Natural resistance-associated macrophage protein	3.91732	5.96557e-15
Solyc03g116890	WRKY transcription factor 2 (AHRD V1 **** C0L2R9_SOLLC); contains Interpro domain(s) IPR003657 DNA-binding WRKY	20.377	5.18993e-29
Solyc03g116840	Pentatricopeptide repeat-containing protein (AHRD V1 *-*- D7KHY5_ARALY); contains Interpro domain(s) IPR008906 HAT dimerisation	2.36967	5.51438e-05
Solyc03g116750	WD-40 repeat protein-like (Fragment) (AHRD V1 *--- Q1HIU4_9ROSI); contains Interpro domain(s) IPR017986 WD40 repeat, region	3.14179	1.97038e-10
Solyc03g116700	Blue copper protein (AHRD V1 **-- D1MWY8_CITLA); contains Interpro domain(s) IPR003245 Plastocyanin-like	24.5911	1.51389e-08
Solyc03g116690	Blue copper protein (AHRD V1 **-- D1MWY8_CITLA); contains Interpro domain(s) IPR003245 Plastocyanin-like	43.7596	2.39176e-10
Solyc03g116600	Zeta2-COP (AHRD V1 **-- A8JHN4_CHLRE); contains Interpro domain(s) IPR011012 Longin-like	2.31382	0.0383377
Solyc03g116510	Unknown Protein (AHRD V1)	4.25253	0.00463595
Solyc03g116030	E3 ubiquitin-protein ligase MARCH3 (AHRD V1 *--- MARH3_MOUSE); contains Interpro domain(s) IPR011016 Zinc finger, RING-CH-type	3.74224	3.70299e-13
Solyc03g115930	Calmodulin-like protein (AHRD V1 *-*- B6TXW9_MAIZE); contains Interpro domain(s) IPR011992 EF-Hand type	64.5786	8.05414e-45
Solyc03g115920	Zinc finger protein-like protein (AHRD V1 **-- Q1PEQ5_ARATH); contains Interpro domain(s) IPR002867 Zinc finger, C6HC-type	9.40526	3.07452e-33
Solyc03g115660	Cell division protein kinase 12 (AHRD V1 *-** CDK12_HUMAN); contains Interpro domain(s) IPR002290 Serine/threonine protein kinase	4.01379	2.04755e-06
Solyc03g115610	Receptor like kinase, RLK	40.625	5.86164e-45
Solyc03g115460	Unknown Protein (AHRD V1)	2.28822	0.00010266
Solyc03g115410	Lrr, resistance protein fragment	3.36675	1.84514e-09
Solyc03g115070	Exocyst complex component 7 (AHRD V1 *--- EXOC7_DROME); contains Interpro domain(s) IPR004140 Exo70 exocyst complex subunit	2.7517	0.000224902
Solyc03g115060	Unknown Protein (AHRD V1)	4.44575	3.9705e-06
Solyc03g115040	Xylanase inhibitor (Fragment) (AHRD V1 **-- Q53IQ4_WHEAT); contains Interpro domain(s) IPR001461 Peptidase A1	5.36786	0.000202772
Solyc03g114950	Lipid a export ATP-binding/permease protein msba (AHRD V1 ***- Q17P67_AEDAE); contains Interpro domain(s) IPR001140 ABC transporter, transmembrane region	2.19436	0.0587601
Solyc03g114890	COBRA-like protein (AHRD V1 ***- B6E8Y8_9MYRT); contains Interpro domain(s) IPR006918 Glycosyl-phosphatidyl inositol-anchored, plant	17.9227	1.09633e-44
Solyc03g114710	Glucosyltransferase (AHRD V1 **** B5MGN9_PHYAM); contains Interpro domain(s) IPR002213 UDP-glucuronosyl/UDP-glucosyltransferase	6.32567	5.5426e-23
Solyc03g114600	LAG1 longevity assurance homolog 2 (AHRD V1 **-- C1BLI2_OSMMO); contains Interpro domain(s) IPR006634 TRAM, LAG1 and CLN8 homology	71.0526	9.88146e-60
Solyc03g114590	Serine/threonine protein kinase (AHRD V1 **** Q8L9Q3_ARATH); contains Interpro domain(s) IPR002290 Serine/threonine protein kinase	2.76893	5.84781e-07
Solyc03g114500	Enolase (AHRD V1 ***- A9P745_HELAN); contains Interpro domain(s) IPR000941 Enolase	6.55217	3.59903e-11
Solyc03g114230	BHLH transcription factor (AHRD V1 **** A9JX09_ORYSJ); contains Interpro domain(s) IPR011598 Helix-loop-helix DNA-binding	104.667	1.05328e-06
Solyc03g114210	Protein kinase (AHRD V1 **** Q9FGB1_ARATH); contains Interpro domain(s) IPR015783 ATMRK serine/threonine protein kinase-like	2.19128	0.000299048
Solyc03g114000	LIM domain protein (AHRD V1 **-- Q306K1_BRANA); contains Interpro domain(s) IPR001781 Zinc finger, LIM-type	2.00913	0.0320148
Solyc03g113980	Calmodulin-binding protein (AHRD V1 **** Q9FKL6_ARATH); contains Interpro domain(s) IPR012416 Calmodulin binding protein-like	23.0833	2.90001e-12
Solyc03g113960	Calmodulin binding protein (AHRD V1 ***- B6TKI3_MAIZE); contains Interpro domain(s) IPR012416 Calmodulin binding protein-like	6.33333	8.07726e-10
Solyc03g113950	Calmodulin-binding protein (AHRD V1 **** Q9FKL6_ARATH); contains Interpro domain(s) IPR012416 Calmodulin binding protein-like	3.88854	4.66247e-13
Solyc03g113940	Calmodulin-binding protein (AHRD V1 **** D7MMC2_ARALY); contains Interpro domain(s) IPR012416 Calmodulin binding protein-like	289	8.0528e-68
Solyc03g113420	Peptide transporter (AHRD V1 **-* A6YJX4_9MAGN); contains Interpro domain(s) IPR000109 TGF-beta receptor, type I/II extracellular region	2.04576	0.000329149
Solyc03g113390	Calcium-dependent protein kinase 1 (AHRD V1 **** A9Z0P8_DATME); contains Interpro domain(s) IPR002290 Serine/threonine protein kinase	7.66563	1.3567e-23
Solyc03g113380	Pentatricopeptide repeat-containing protein (AHRD V1 ***- D7KS48_ARALY); contains Interpro domain(s) IPR002625 Smr protein/MutS2 C-terminal	3.40833	1.05662e-11
Solyc03g113220	SPFH domain/band 7 family protein (AHRD V1 **-- D7VZN9_9FLAO); contains Interpro domain(s) IPR001107 Band 7 protein	7.73738	3.31863e-28
Solyc03g113080	ATP-binding cassette transporter (AHRD V1 ***- D8RFW2_SELML); contains Interpro domain(s) IPR003439 ABC transporter-like	4.54795	2.7872e-11
Solyc03g113070	ATP-binding cassette (ABC) transporter 17 (AHRD V1 *-*- Q4H493_RAT)	3.97468	1.11194e-07
Solyc03g112970	Pectinesterase (AHRD V1 ***- B9GXZ7_POPTR); contains Interpro domain(s) IPR006501 Pectinesterase inhibitor	22.4848	2.21442e-26
Solyc03g112960	Pectinesterase (AHRD V1 ***- B9GXZ7_POPTR)	4.43092	3.75615e-12
Solyc03g112700	Calmodulin-binding protein (AHRD V1 **-* D7L4F9_ARALY); contains Interpro domain(s) IPR012442 Protein of unknown function DUF1645	8.86	1.07659e-30
Solyc03g112380	Armadillo/beta-catenin repeat family protein (AHRD V1 ***- D7LR71_ARALY)	5.88697	1.09934e-15
Solyc03g112340	Ring H2 finger protein (AHRD V1 *-*- D9ZHD8_HYPPE); contains Interpro domain(s) IPR018957 Zinc finger, C3HC4 RING-type	8.35621	3.41896e-21
Solyc03g112310	Receptor like kinase, RLK	3.14441	4.90128e-09
Solyc03g112300	Os11g0444900 protein (Fragment) (AHRD V1 ***- Q0ISX9_ORYSJ); contains Interpro domain(s) IPR000270 Octicosapeptide/Phox/Bem1p	3.77273	1.44406e-10
Solyc03g111870	Copine-like protein (AHRD V1 ***- Q153E2_ORYSJ); contains Interpro domain(s) IPR010734 Copine	2.04655	0.000723577
Solyc03g111800	Receptor like kinase, RLK	26.6408	4.12729e-81
Solyc03g111530	Cysteine-rich receptor-like protein kinase (AHRD V1 *-*- C6ZRS1_SOYBN); contains Interpro domain(s) IPR002902 Protein of unknown function DUF26	8.73043	4.13058e-09
Solyc03g111320	Exocyst complex protein EXO70 (AHRD V1 *--- EXO70_KLULA); contains Interpro domain(s) IPR004140 Exo70 exocyst complex subunit	2.00738	0.000438286
Solyc03g111200	Adenylate kinase (AHRD V1 ***- D7MQ61_ARALY); contains Interpro domain(s) IPR006259 Adenylate kinase, subfamily	2.25483	0.000245542
Solyc03g111170	4-coumarate-coa ligase (AHRD V1 **** B9I3N1_POPTR); contains Interpro domain(s) IPR000873 AMP-dependent synthetase and ligase	2.32115	2.95419e-05
Solyc03g098740	Kunitz trypsin inhibitor (AHRD V1 **** B8Y888_TOBAC); contains Interpro domain(s) IPR011065 Kunitz inhibitor ST1-like	9.80088	1.44071e-14
Solyc03g098730	Kunitz trypsin inhibitor (AHRD V1 ***- B8Y888_TOBAC); contains Interpro domain(s) IPR011065 Kunitz inhibitor ST1-like	12.214	3.15291e-19
Solyc03g098660	FIP1 (AHRD V1 **-- B6TFD3_MAIZE); contains Interpro domain(s) IPR004182 GRAM	3.90884	2.2158e-13
Solyc03g098220	Serine palmitoyltransferase (AHRD V1 **-* B3Y000_NICBE); contains Interpro domain(s) IPR004839 Aminotransferase, class I and II	2.27038	1.71299e-05
Solyc03g098210	Cyclic nucleotide gated channel (AHRD V1 **** A9CRE4_MALDO); contains Interpro domain(s) IPR018490 Cyclic nucleotide-binding-like	4.08561	1.45403e-16
Solyc03g098050	Calmodulin 3 protein (AHRD V1 **** Q712P2_CAPAN); contains Interpro domain(s) IPR011992 EF-Hand type	2.40347	0.00256368
Solyc03g097840	Mitochondrial phosphate carrier protein (AHRD V1 **** B9GFH9_POPTR); contains Interpro domain(s) IPR001993 Mitochondrial substrate carrier	18.7806	1.24966e-41
Solyc03g097820	Transcription factor (AHRD V1 *-** D6MKM4_9ASPA); contains Interpro domain(s) IPR011598 Helix-loop-helix DNA-binding	4.625	4.1883e-06
Solyc03g097670	ATP binding protein (AHRD V1 **-- D7LS09_ARALY); contains Interpro domain(s) IPR003594 ATP-binding region, ATPase-like	3.38578	1.05975e-05
Solyc03g097340	WD-repeat protein (AHRD V1 **-- C7EAF4_TOBAC); contains Interpro domain(s) IPR017986 WD40 repeat, region	2.94444	2.2709e-09
Solyc03g097230	Protein containing AIG2-like domain (AHRD V1 *-*- D9PJU0_9ZZZZ); contains Interpro domain(s) IPR013024 Butirosin biosynthesis, BtrG-like	2.62229	0.00289975
Solyc03g097180	(RAP Annotation release2) NERD domain containing protein (AHRD V1 ***- Q336N9_ORYSJ); contains Interpro domain(s) IPR011528 NERD	3.51525	1.80564e-07
Solyc03g097110	RNA recognition motif-containing protein (AHRD V1 **-- D7M9G3_ARALY); contains Interpro domain(s) IPR001395 Aldo/keto reductase	2.63396	0.000149307
Solyc03g097070	Vacuolar protein sorting-associated protein 27 (AHRD V1 *--- B2W9Q9_PYRTR); contains Interpro domain(s) IPR014645 Target of Myb protein 1	2.97412	3.36704e-10
Solyc03g097050	Cellulose synthase-like protein (AHRD V1 **** B9IPJ4_POPTR); contains Interpro domain(s) IPR005150 Cellulose synthase	2.2037	0.00132836
Solyc03g097020	26s protease regulatory subunit (AHRD V1 *--- C4M846_ENTHI); contains Interpro domain(s) IPR003959 ATPase, AAA-type, core	3.29525	3.41966e-09
Solyc03g096910	ADP-ribosylation factor (AHRD V1 ***- Q5FYS3_DAUCA); contains Interpro domain(s) IPR006688 ADP-ribosylation factor	2.41489	0.000103247
Solyc03g096880	Unknown Protein (AHRD V1); contains Interpro domain(s) IPR000313 PWWP	2.03675	0.00135185
Solyc03g096390	Amino acid permease-like protein proline transporter-like protein (AHRD V1 **** Q9FJ34_ARATH); contains Interpro domain(s) IPR013057 Amino acid transporter, transmembrane	3.71033	2.80916e-13
Solyc03g095780	Abscisic acid receptor PYL6 (AHRD V1 **-* PYL6_ARATH); contains Interpro domain(s) IPR019587 Polyketide cyclase/dehydrase	2.26531	0.314357
Solyc03g095770	WRKY transcription factor 6 (AHRD V1 **** A7UGD3_SOLTU); contains Interpro domain(s) IPR003657 DNA-binding WRKY	16.3398	5.63933e-48
Solyc03g095610	Unknown Protein (AHRD V1)	2.76216	1.31547e-07
Solyc03g094160	Metacaspase (AHRD V1 ***- A8NU42_COPC7); contains Interpro domain(s) IPR011600 Peptidase C14, caspase catalytic	16.6966	6.36271e-52
Solyc03g093930	Myb-related transcription factor (AHRD V1 **-* B2CZJ1_CAPAN); contains Interpro domain(s) IPR015495 Myb transcription factor	7	3.08967e-19
Solyc03g093890	Myb-related transcription factor (AHRD V1 *--* A7ULI0_DATME); contains Interpro domain(s) IPR015495 Myb transcription factor	99.4145	2.21309e-115
Solyc03g093880	UPF0406 protein C16orf57 homolog (AHRD V1 *-*- CP057_MOUSE); contains Interpro domain(s) IPR019146 Unidentified protein family UPF0406	2.18227	0.000602617
Solyc03g093610	Ethylene responsive transcription factor 1b (AHRD V1 **** C0J9I8_9ROSA); contains Interpro domain(s) IPR001471 Pathogenesis-related transcriptional factor and ERF, DNA-binding	4.39394	2.82576e-06
Solyc03g093560	Ethylene-responsive transcription factor 2 (AHRD V1 ***- B6U860_MAIZE); contains Interpro domain(s) IPR001471 Pathogenesis-related transcriptional factor and ERF, DNA-binding	6.68366	4.18405e-29
Solyc03g093550	Ethylene responsive transcription factor 1a (AHRD V1 *-*- C0J9I9_9ROSA); contains Interpro domain(s) IPR001471 Pathogenesis-related transcriptional factor and ERF, DNA-binding	3.60207	1.52089e-13
Solyc03g093540	Ethylene responsive transcription factor 1a (AHRD V1 *-*- C0J9I9_9ROSA); contains Interpro domain(s) IPR001471 Pathogenesis-related transcriptional factor and ERF, DNA-binding	3.99545	6.5949e-16
Solyc03g093520	Phosphofructokinase family protein (AHRD V1 ***- D7MV38_ARALY); contains Interpro domain(s) IPR012004 Pyrophosphate-dependent phosphofructokinase TP0108	2.15304	0.000208548
Solyc03g093450	Receptor-like protein kinase (AHRD V1 **** Q9FZP2_ARATH); contains Interpro domain(s) IPR002290 Serine/threonine protein kinase	2.87591	6.49808e-05
Solyc03g093410	High-affinity glucose transporter (AHRD V1 **** HGT1_KLULA); contains Interpro domain(s) IPR003663 Sugar/inositol transporter	2.63874	0.0161931
Solyc03g093400	Solute carrier family 2, facilitated glucose transporter member 5 (AHRD V1 ***- GTR5_SHEEP); contains Interpro domain(s) IPR003663 Sugar/inositol transporter	2.33085	2.55521e-05
Solyc03g093130	Xyloglucan endotransglucosylase/hydrolase 9 (AHRD V1 **** C0IRG8_9ERIC); contains Interpro domain(s) IPR016455 Xyloglucan endotransglucosylase/hydrolase IPR008263 Glycoside hydrolase, family 16, active site	2.12637	0.0858281
Solyc03g093120	Xyloglucan endotransglucosylase/hydrolase 9 (AHRD V1 **** C0IRG8_9ERIC); contains Interpro domain(s) IPR016455 Xyloglucan endotransglucosylase/hydrolase	2.8368	0.000363029
Solyc03g093110	Xyloglucan endotransglucosylase/hydrolase 9 (AHRD V1 **** C0IRG8_9ERIC); contains Interpro domain(s) IPR016455 Xyloglucan endotransglucosylase/hydrolase	2.41237	0.0023342
Solyc03g093080	Xyloglucan endotransglucosylase/hydrolase 9 (AHRD V1 **** C0IRG8_9ERIC); contains Interpro domain(s) IPR016455 Xyloglucan endotransglucosylase/hydrolase	2.36799	0.0251883
Solyc03g083900	Laccase-22 (AHRD V1 **-- LAC22_ORYSJ); contains Interpro domain(s) IPR001117 Multicopper oxidase, type 1	2.46642	3.65934e-05
Solyc03g083730	Pectinesterase (AHRD V1 ***- C0PST8_PICSI); contains Interpro domain(s) IPR006501 Pectinesterase inhibitor	5.09821	2.4154e-10
Solyc03g083680	Unknown Protein (AHRD V1)	61.375	9.49447e-12
Solyc03g083540	Methylosome subunit pICln (AHRD V1 ***- B4FU22_MAIZE); contains Interpro domain(s) IPR003521 Nucleotide-sensitive chloride conductance regulator	2.08085	0.012881
Solyc03g083480	Receptor-like kinase (AHRD V1 *-*- Q9LL53_ORYSA)	12.6259	0.000245267
Solyc03g083470	Receptor like kinase, RLK	5.14783	0.0123142
Solyc03g083460	RING finger protein (AHRD V1 *-*- C6EUD3_SOYBN); contains Interpro domain(s) IPR018957 Zinc finger, C3HC4 RING-type	7.96463	2.58456e-14
Solyc03g083440	Glutamate synthase (AHRD V1 **** C1E4G5_9CHLO); contains Interpro domain(s) IPR012220 Glutamate synthase, eukaryotic IPR006005 Glutamate synthase, NADH/NADPH, small subunit 1	3.92444	6.22216e-15
Solyc03g083000	AT2G46550 protein (Fragment) (AHRD V1 *-*- B9DHY8_ARATH)	2.6901	3.53783e-06
Solyc03g082920	Heat shock protein (AHRD V1 ***- Q84KP8_CYAME); contains Interpro domain(s) IPR013126 Heat shock protein 70	5.38278	1.18559e-25
Solyc03g082720	Yippee zinc-binding-like protein (AHRD V1 **** C1FDK9_9CHLO); contains Interpro domain(s) IPR004910 Yippee-like protein	2.38416	0.0323026
Solyc03g082690	U-box domain-containing protein (AHRD V1 *-*- Q1ENX4_MUSAC); contains Interpro domain(s) IPR011989 Armadillo-like helical	12.777	1.7916e-48
Solyc03g082600	Cytochrome b5 (AHRD V1 **** A5Z1Y7_MALDO); contains Interpro domain(s) IPR001199 Cytochrome b5	2.27486	0.003223
Solyc03g082530	Auxin-responsive family protein (AHRD V1 ***- D7M515_ARALY); contains Interpro domain(s) IPR003676 Auxin responsive SAUR protein	5.34821	1.50203e-05
Solyc03g082500	Calcium dependent protein kinase-like protein (AHRD V1 **** Q9FIM9_ARATH); contains Interpro domain(s) IPR002290 Serine/threonine protein kinase	2.69582	1.16998e-07
Solyc03g082370	Avr9/Cf-9 rapidly elicited protein 65 (AHRD V1 ***- Q9FQZ0_TOBAC)	51.4717	6.94732e-31
Solyc03g081330	Avr9/Cf-9 rapidly elicited protein 65 (AHRD V1 ***- Q9FQZ0_TOBAC)	4.71875	0.000271016
Solyc03g080190	Flavanone 3-hydroxylase-like protein (AHRD V1 **-- Q9FLV0_ARATH); contains Interpro domain(s) IPR005123 Oxoglutarate and iron-dependent oxygenase	5.86681	6.29665e-24
Solyc03g079930	Mitochondrial glycoprotein family protein (AHRD V1 ***- D7LDS6_ARALY); contains Interpro domain(s) IPR003428 Mitochondrial glycoprotein	2.26939	0.0824891
Solyc03g078630	Ubiquitin (AHRD V1 ***- Q00IB5_RANNI); contains Interpro domain(s) IPR019956 Ubiquitin subgroup	2.81614	2.04814e-06
Solyc03g078490	UDP-glucuronosyltransferase (AHRD V1 **-* Q5UB81_ARATH); contains Interpro domain(s) IPR002213 UDP-glucuronosyl/UDP-glucosyltransferase	11.0506	4.2728e-19
Solyc03g078370	Receptor-like protein kinase (AHRD V1 ***- Q39202_ARATH); contains Interpro domain(s) IPR002290 Serine/threonine protein kinase	40.5625	6.90299e-67
Solyc03g078360	Receptor-like protein kinase (AHRD V1 ***- Q39202_ARATH); contains Interpro domain(s) IPR002290 Serine/threonine protein kinase	38.5897	3.12645e-43
Solyc03g078270	Phenylalanine ammonia-lyase (AHRD V1 ***- B5LAW0_CAPAN); contains Interpro domain(s) IPR001106 Phenylalanine/histidine ammonia-lyase	5.43723	2.16186e-06
Solyc03g078210	Unknown Protein (AHRD V1)	2.46061	0.028366
Solyc03g078120	NAC-domain transcription factor (AHRD V1 **** D3WFN5_WHEAT); contains Interpro domain(s) IPR003441 No apical meristem (NAM) protein	2.22581	0.0141162
Solyc03g078110	Unknown Protein (AHRD V1)	2.83333	0.068245
Solyc03g071860	Phenylalanine ammonia-lyase (AHRD V1 ***- B5LAW0_CAPAN); contains Interpro domain(s) IPR005922 Phenylalanine ammonia-lyase	6.56456	2.98546e-18
Solyc03g071700	Unknown Protein (AHRD V1)	2.16763	0.461776
Solyc03g063750	Exostosin-like glycosyltransferase (AHRD V1 **-- A8J984_CHLRE); contains Interpro domain(s) IPR004263 Exostosin-like	2.03086	0.000844093
Solyc03g063600	Guanylate kinase (AHRD V1 **** Q9FVC6_TOBAC); contains Interpro domain(s) IPR017665 Guanylate kinase, sub-group	4.03908	7.10356e-16
Solyc03g062900	Unknown Protein (AHRD V1)	2.14379	0.0313259
Solyc03g059490	Receptor like kinase, RLK	2.33515	4.01985e-05
Solyc03g059250	Serine/threonine kinase (AHRD V1 *-** C4QNN2_SCHMA); contains Interpro domain(s) IPR002290 Serine/threonine protein kinase	2.8992	4.0841e-08
Solyc03g051970	Sphingosine-1-phosphate phosphatase (AHRD V1 *-*- A8P551_COPC7); contains Interpro domain(s) IPR000326 Phosphatidic acid phosphatase type 2/haloperoxidase	2.21313	6.53262e-05
Solyc03g046470	Auxin-independent growth promoter protein-like (AHRD V1 **-- Q9LI68_ARATH); contains Interpro domain(s) IPR004348 Protein of unknown function DUF246, plant	3.01951	4.69437e-09
Solyc03g044910	GNS1/SUR4 membrane family protein (AHRD V1 ***- D7MBD4_ARALY); contains Interpro domain(s) IPR002076 GNS1/SUR4 membrane protein	2.68294	6.52481e-06
Solyc03g044900	Calmodulin-like protein 41 (AHRD V1 ***- B6T5H7_MAIZE); contains Interpro domain(s) IPR011992 EF-Hand type	7.09855	1.58437e-09
Solyc03g044180	ABC transporter family protein (AHRD V1 ***- B9IHA0_POPTR)	144.25	1.69899e-18
Solyc03g044160	Pto-like, Serine/threonine kinase protein, resistance protein	3.00465	4.9469e-09
Solyc03g044010	Mitochondrial porin (Voltage-dependent anion channel) outer membrane protein (AHRD V1 **** C4R1Z2_PICPG); contains Interpro domain(s) IPR001925 Porin, eukaryotic type	2.20424	0.000105366
Solyc03g043700	Armadillo/beta-catenin repeat family protein (AHRD V1 **-- D7L0H5_ARALY); contains Interpro domain(s) IPR011989 Armadillo-like helical	66.125	4.05673e-54
Solyc03g042560	Phenylalanine ammonia-lyase (AHRD V1 **** B5LAW0_CAPAN); contains Interpro domain(s) IPR005922 Phenylalanine ammonia-lyase	13.3594	6.96528e-19
Solyc03g034360	Unknown Protein (AHRD V1)	108.429	6.19738e-25
Solyc03g034250	Similarity the predicted A. niger protein contains a neutral zinc metallopeptidases (AHRD V1 **-- A2QF33_ASPNC)	4.01718	1.2547e-13
Solyc03g034020	U-box domain-containing protein 5 (AHRD V1 ***- D7MBG7_ARALY); contains Interpro domain(s) IPR003613 U box domain	7.27004	4.73229e-22
Solyc03g033850	Syntaxin 81 (AHRD V1 ***- B6TDT7_MAIZE); contains Interpro domain(s) IPR019529 SNARE-complex protein Syntaxin-18 N-terminal	2.07292	0.0206343
Solyc03g033840	26S protease regulatory subunit 6B homolog (AHRD V1 *--- PRS6B_ASPNG); contains Interpro domain(s) IPR003959 ATPase, AAA-type, core	41.874	1.28373e-36
Solyc03g033770	BCS1 protein-like protein (AHRD V1 ***- Q8LBK2_ARATH)	81.6471	4.51685e-19
Solyc03g033540	Calcium-dependent protein kinase (AHRD V1 **** C6KGT3_SOLLC); contains Interpro domain(s) IPR002290 Serine/threonine protein kinase	5.58911	1.15905e-25
Solyc03g033500	Cold shock protein-1 (AHRD V1 *-*- Q8LPA7_WHEAT); contains Interpro domain(s) IPR002059 Cold-shock protein, DNA-binding	2.11802	0.000673263
Solyc03g033460	Oligopeptide transporter 9 (AHRD V1 **** B6SVF4_MAIZE); contains Interpro domain(s) IPR004648 Tetrapeptide transporter, OPT1/isp4	3.20904	2.66928e-05
Solyc03g032150	Serine/threonine kinase-like protein ABC1063 (AHRD V1 **** Q1KMP8_HORVD); contains Interpro domain(s) IPR002290 Serine/threonine protein kinase	3.64401	3.68035e-12
Solyc03g031980	Receptor-like kinase (AHRD V1 ***- A7VM32_MARPO); contains Interpro domain(s) IPR002290 Serine/threonine protein kinase	2.56634	3.33176e-07
Solyc03g031920	Yellow stripe-like protein 2.1 (Fragment) (AHRD V1 ***- B4ZYE4_BRAJU); contains Interpro domain(s) IPR004813 Oligopeptide transporter OPT superfamily	3.24265	3.97389e-11
Solyc03g031910	Helicase sen1 (AHRD V1 *--- A8NRR5_COPC7)	11.49	9.72807e-15
Solyc03g031830	Zinc finger family protein (AHRD V1 *-*- D7MVE2_ARALY); contains Interpro domain(s) IPR001841 Zinc finger, RING-type	4.09653	1.40662e-08
Solyc03g031790	Magnesium transporter protein 1 (AHRD V1 **-* C1BXI2_ESOLU); contains Interpro domain(s) IPR006844 OST3/OST6	2.02808	0.000332971
Solyc03g031670	Calcium-dependent protein kinase (AHRD V1 **** Q8RW36_SOLLC); contains Interpro domain(s) IPR002290 Serine/threonine protein kinase	2.98447	9.05983e-10
Solyc03g031430	Urease accessory protein UreF (AHRD V1 ***- Q8H1P4_SOYBN); contains Interpro domain(s) IPR002639 Urease accessory protein UreF	2.0102	0.0807659
Solyc03g031420	Molybdenum cofactor sulfurase (AHRD V1 ***- C0S2Y3_PARBP); contains Interpro domain(s) IPR015424 Pyridoxal phosphate-dependent transferase, major region	2.49315	0.000207293
Solyc03g026060	Ankyrin repeat-rich protein (AHRD V1 **-- C7EC57_NICBE); contains Interpro domain(s) IPR002110 Ankyrin	2.69982	2.88426e-07
Solyc03g025950	Membrane-associated progesterone receptor component 1 (AHRD V1 ***- C0NU44_AJECG); contains Interpro domain(s) IPR001199 Cytochrome b5	2.21811	0.00559401
Solyc03g025940	F-box family protein (AHRD V1 ***- D7LS19_ARALY); contains Interpro domain(s) IPR001810 Cyclin-like F-box	2.67164	0.000345791
Solyc03g025740	CCHC zinc finger protein (AHRD V1 *--- Q9GRG8_9TRYP); contains Interpro domain(s) IPR013084 Zinc finger, CCHC retroviral-type	2.07004	0.109662
Solyc03g025680	PAR-1c protein (AHRD V1 ***- Q43589_TOBAC); contains Interpro domain(s) IPR009489 PAR1	2.6	0.0167227
Solyc03g025670	PAR-1c protein (AHRD V1 ***- Q43589_TOBAC); contains Interpro domain(s) IPR009489 PAR1	9.0463	7.11612e-23
Solyc03g025450	Receptor-like protein kinase (AHRD V1 *-*- Q9FZP2_ARATH); contains Interpro domain(s) IPR002290 Serine/threonine protein kinase	7.925	1.797e-34
Solyc03g025440	Zinc finger family protein (AHRD V1 ***- D7MFZ1_ARALY); contains Interpro domain(s) IPR007087 Zinc finger, C2H2-type	2	0.00403343
Solyc03g020010	Kunitz-type trypsin inhibitor alpha chain (AHRD V1 **** ID5A_PROJU); contains Interpro domain(s) IPR002160 Proteinase inhibitor I3, Kunitz legume	3.31579	0.079525
Solyc03g019700	Os02g0508100 protein (Fragment) (AHRD V1 ***- Q0E0Z9_ORYSJ)	3.52699	2.84974e-07
Solyc03g013420	Unknown Protein (AHRD V1)	2.27273	0.128511
Solyc03g007920	Glutamine cyclotransferase-like (AHRD V1 **** Q2V9A5_SOLTU); contains Interpro domain(s) IPR007788 Glutamine cyclotransferase	2.82003	0.00785303
Solyc03g007900	Glutamine cyclotransferase-like (AHRD V1 **** Q2V9A5_SOLTU); contains Interpro domain(s) IPR007788 Glutamine cyclotransferase	3.85138	2.08643e-05
Solyc03g007870	Heavy metal-associated domain containing protein expressed (AHRD V1 *-*- Q8S5W0_ORYSJ); contains Interpro domain(s) IPR006121 Heavy metal transport/detoxification protein	4.32447	4.91855e-18
Solyc03g007430	Mitochondrial carrier family (AHRD V1 ***- C1E2Y0_9CHLO); contains Interpro domain(s) IPR001993 Mitochondrial substrate carrier	2.60332	2.8709e-06
Solyc03g007380	WRKY transcription factor 27 (AHRD V1 ***- C9DI16_9ROSI); contains Interpro domain(s) IPR003657 DNA-binding WRKY	74.0588	1.07645e-20
Solyc03g007290	Trehalose 6-phosphate phosphatase (AHRD V1 **** D4QAK5_TOBAC); contains Interpro domain(s) IPR003337 Trehalose-phosphatase	18.1429	6.27199e-14
Solyc03g007260	Cyclic nucleotide-gated ion channel 1 (AHRD V1 **** B6U0R1_MAIZE); contains Interpro domain(s) IPR005821 Ion transport	3.08621	6.80352e-05
Solyc03g007250	CNGC5-like protein (Fragment) (AHRD V1 *-*- A5X8E1_9FABA); contains Interpro domain(s) IPR000595 Cyclic nucleotide-binding	3.47901	6.10377e-12
Solyc03g007210	Receptor serine/threonine kinase (AHRD V1 **** O49202_ORYSJ); contains Interpro domain(s) IPR002290 Serine/threonine protein kinase	3.32258	1.63371e-09
Solyc03g007170	FK506-binding protein 4 (EC 5.2.1.8)(Peptidyl-prolyl cis-trans isomerase)(PPIase)(Rotamase) (AHRD V1 *-** C8V696_EMENI); contains Interpro domain(s) IPR001179 Peptidyl-prolyl cis-trans isomerase, FKBP-type	2.30041	0.134288
Solyc03g007150	AT-hook motif nuclear localized protein 1 (AHRD V1 ***- Q6ZJ55_ORYSJ); contains Interpro domain(s) IPR005175 Protein of unknown function DUF296	2.56391	0.00226485
Solyc03g006660	Uncharacterized aarF domain-containing protein kinase 2 (AHRD V1 *--* ADCK2_HUMAN); contains Interpro domain(s) IPR004147 ABC-1	2.54499	1.68899e-06
Solyc03g006620	Cotton fiber expressed protein 1 (AHRD V1 ***- O81373_GOSHI); contains Interpro domain(s) IPR008480 Protein of unknown function DUF761, plant	3.97717	5.50795e-07
Solyc03g006610	Arf-GAP with GTPase, ANK repeat and PH domain-containing protein 1 (AHRD V1 *--- AGAP1_XENLA); contains Interpro domain(s) IPR001164 Arf GTPase activating protein	2.51667	3.72474e-05
Solyc03g006550	(-)-ent-kaurene synthase (AHRD V1 ***- D2X8G1_PICGL); contains Interpro domain(s) IPR005630 Terpene synthase, metal-binding domain	3.11304	0.00813957
Solyc03g006400	Protein kinase (AHRD V1 ***- Q39886_SOYBN); contains Interpro domain(s) IPR001245 Tyrosine protein kinase	3.02732	1.68228e-08
Solyc03g006320	Ethylene-responsive transcription factor 4 (AHRD V1 *-*- B6THY5_MAIZE); contains Interpro domain(s) IPR001471 Pathogenesis-related transcriptional factor and ERF, DNA-binding	6.04795	4.11269e-08
Solyc03g006080	Receptor like kinase, RLK	4.72924	1.24315e-18
Solyc03g006000	Heat stress transcription factor A3 (AHRD V1 *-*- D1M7W9_SOLLC); contains Interpro domain(s) IPR000232 Heat shock factor (HSF)-type, DNA-binding	3.7095	8.09128e-12
Solyc03g005990	BES1/BZR1 homolog protein 4 (AHRD V1 **-- BEH4_ARATH); contains Interpro domain(s) IPR008540 BZR1, transcriptional repressor	2.66504	9.65257e-06
Solyc03g005700	Mitochondrial import receptor subunit TOM22 (AHRD V1 ***- B6U2X6_MAIZE)	3.16667	0.00256301
Solyc03g005570	Myb-related transcription factor (AHRD V1 **-* A7ULI0_DATME); contains Interpro domain(s) IPR015495 Myb transcription factor	4.29406	1.27973e-15
Solyc03g005470	Nicotiana lesion-inducing like (AHRD V1 ***- B6T757_MAIZE); contains Interpro domain(s) IPR008637 HR-like lesion-inducer	3.65423	0.000201393
Solyc03g005130	Receptor-like protein kinase (AHRD V1 ***- B6ST43_MAIZE); contains Interpro domain(s) IPR002290 Serine/threonine protein kinase	5.05882	5.27354e-22
Solyc03g005040	Calmodulin-like protein (AHRD V1 ***- Q0VJ70_DATME); contains Interpro domain(s) IPR011992 EF-Hand type	56.1277	5.27819e-47
Solyc02g094440	Translocon-associated protein subunit beta (AHRD V1 ***- C1C3L8_RANCA); contains Interpro domain(s) IPR008856 Translocon-associated beta	2.21509	0.00984842
Solyc02g094030	Unknown Protein (AHRD V1)	2.0089	0.000969809
Solyc02g094000	Calmodulin-like protein (AHRD V1 ***- Q0VJ70_DATME); contains Interpro domain(s) IPR011992 EF-Hand type	8	3.93682e-15
Solyc02g093990	Adenylate kinase family-like protein (AHRD V1 ***- Q38JG0_SOLTU); contains Interpro domain(s) IPR000850 Adenylate kinase	10.4766	1.56036e-26
Solyc02g093860	Histidine amino acid transporter (AHRD V1 **** Q85V22_ORYSI); contains Interpro domain(s) IPR013057 Amino acid transporter, transmembrane	14.6374	4.42972e-34
Solyc02g093830	Glucose-6-phosphate 1-dehydrogenase (AHRD V1 **** Q2XTC4_SOLTU); contains Interpro domain(s) IPR001282 Glucose-6-phosphate dehydrogenase	4.2106	2.34924e-05
Solyc02g093750	Ring zinc finger protein (Fragment) (AHRD V1 *--- A6MH00_LILLO); contains Interpro domain(s) IPR008166 Protein of unknown function DUF23	7.8	1.33728e-18
Solyc02g093710	Genomic DNA chromosome 3 TAC clone K1G2 (AHRD V1 *-*- Q9LTZ3_ARATH)	6.10598	3.09656e-11
Solyc02g093700	Cystine transporter Cystinosin (AHRD V1 *-** Q2URL9_ASPOR); contains Interpro domain(s) IPR005282 Lysosomal cystine transporter	6.41818	1.45255e-09
Solyc02g093690	ATP12 ATPase (AHRD V1 ***- B6TXI2_MAIZE); contains Interpro domain(s) IPR011419 ATP12, ATPase F1F0-assembly protein	2.10068	0.000683688
Solyc02g093480	Lysine ketoglutarate reductase trans-splicing related 1 (AHRD V1 ***- B6TPP1_MAIZE); contains Interpro domain(s) IPR007877 Protein of unknown function DUF707	5.74603	6.95437e-06
Solyc02g093470	Lysine ketoglutarate reductase trans-splicing related 1 (AHRD V1 ***- B6TPP1_MAIZE); contains Interpro domain(s) IPR007877 Protein of unknown function DUF707	2.43317	9.90055e-06
Solyc02g093430	Glycosyl transferase family 17 protein (AHRD V1 ***- D7LPH9_ARALY); contains Interpro domain(s) IPR006813 Glycosyl transferase, family 17	2.77729	8.49567e-09
Solyc02g093420	NAC domain class transcription factor (AHRD V1 *-** D9ZJ99_MALDO); contains Interpro domain(s) IPR003441 No apical meristem (NAM) protein	3.21875	0.010164
Solyc02g093310	MAP-like protein kinase (AHRD V1 **-- O23190_ARATH); contains Interpro domain(s) IPR017946 PLC-like phosphodiesterase, TIM beta/alpha-barrel domain	6.54098	8.4281e-14
Solyc02g093290	Nicotinate phosphoribosyltransferase-like protein (AHRD V1 **** Q6XQM5_MEDTR); contains Interpro domain(s) IPR006405 Nicotinate phosphoribosyltransferase putative	2.25305	1.81615e-05
Solyc02g093270	Caffeoyl-CoA O-methyltransferase (AHRD V1 **** A8IFQ7_SOLLC); contains Interpro domain(s) IPR002935 O-methyltransferase, family 3	8.54898	9.69874e-14
Solyc02g093250	Caffeoyl-CoA O-methyltransferase (AHRD V1 **** A8IFQ7_SOLLC); contains Interpro domain(s) IPR002935 O-methyltransferase, family 3	11.2288	1.20722e-14
Solyc02g093240	Caffeoyl-CoA-O-methyltransferase (AHRD V1 ***- Q6J524_BROPA); contains Interpro domain(s) IPR002935 O-methyltransferase, family 3	7	0.00304786
Solyc02g093230	Caffeoyl-CoA O-methyltransferase (AHRD V1 **** A8IFQ7_SOLLC); contains Interpro domain(s) IPR002935 O-methyltransferase, family 3	10.0829	5.2368e-17
Solyc02g093090	Expressed protein (Fragment) (AHRD V1 *-*- B3VV20_POPTN); contains Interpro domain(s) IPR006514 Protein of unknown function DUF579, plant	5.14	1.96103e-13
Solyc02g093050	WRKY transcription factor 26 (AHRD V1 ***- C9DI15_9ROSI); contains Interpro domain(s) IPR003657 DNA-binding WRKY	10.1855	3.30608e-32
Solyc02g093020	Os06g0524700 protein (Fragment) (AHRD V1 ***- Q0DBU9_ORYSJ); contains Interpro domain(s) IPR004158 Protein of unknown function DUF247, plant	4.67347	2.70489e-16
Solyc02g092990	SCF E3 ubiquitin ligase complex F-box protein grrA (AHRD V1 *-** C9SVX6_VERA1); contains Interpro domain(s) IPR001810 Cyclin-like F-box	4.14286	7.35085e-15
Solyc02g092940	Receptor like kinase, RLK	2.26869	8.71759e-05
Solyc02g092890	Unknown Protein (AHRD V1)	120.714	1.17217e-16
Solyc02g092860	Cytochrome P450	63.4571	1.84681e-72
Solyc02g092750	Phosphatase 2C family protein (AHRD V1 ***- D7MFT9_ARALY); contains Interpro domain(s) IPR015655 Protein phosphatase 2C	7.88961	7.19335e-28
Solyc02g092450	Calcium-transporting ATPase 1 (AHRD V1 ***- Q7XBH9_CERRI); contains Interpro domain(s) IPR006408 ATPase, P-type, calcium-transporting, PMCA-type	13.3519	1.65498e-18
Solyc02g092440	Mitochondrial porin (Voltage-dependent anion channel) outer membrane protein (AHRD V1 **** C4R1Z2_PICPG); contains Interpro domain(s) IPR001925 Porin, eukaryotic type	2.86805	1.83169e-09
Solyc02g092260	Amino-acid N-acetyltransferase (AHRD V1 ***- B4WYV1_9GAMM); contains Interpro domain(s) IPR010167 Amino-acid N-acetyltransferase (ArgA)	2.2193	0.000262266
Solyc02g092230	Adiponectin receptor 2 (AHRD V1 *-** Q5TYU5_DANRE); contains Interpro domain(s) IPR004254 Hly-III related	2.57784	9.95228e-06
Solyc02g092160	BSD domain containing protein (AHRD V1 ***- B6TCH2_MAIZE); contains Interpro domain(s) IPR005607 BSD	2.13481	0.000195996
Solyc02g092120	Phytosulfokines 3 (AHRD V1 ***- PSK3_ARATH); contains Interpro domain(s) IPR009438 Phytosulfokine	9.92969	0.023699
Solyc02g091700	Hydroxyproline-rich glycoprotein (AHRD V1 ***- A9YWR1_MEDTR)	10.9193	1.45311e-37
Solyc02g091650	Glycine-rich protein (Fragment) (AHRD V1 *--- Q677B7_HYAOR); contains Interpro domain(s) IPR009836 Protein of unknown function DUF1399	15.8776	2.82793e-39
Solyc02g091500	Calmodulin (AHRD V1 ***- B6TGU5_MAIZE); contains Interpro domain(s) IPR011992 EF-Hand type	3.09347	0.0465349
Solyc02g091380	Unknown Protein (AHRD V1)	33.9469	4.56122e-32
Solyc02g091250	Predicted by genscan and genefinder (AHRD V1 ***- Q9ZU37_ARATH)	15.1881	1.57949e-44
Solyc02g091000	Harpin-induced protein (AHRD V1 ***- B6TDG9_MAIZE); contains Interpro domain(s) IPR010847 Harpin-induced 1	8.07229	4.6411e-18
Solyc02g090970	Serine/threonine-protein kinase 24 (AHRD V1 **** STK24_MOUSE); contains Interpro domain(s) IPR002290 Serine/threonine protein kinase	33.9091	4.58078e-22
Solyc02g090820	Heat stress transcription factor (AHRD V1 **** D4QAU8_CARPA); contains Interpro domain(s) IPR000232 Heat shock factor (HSF)-type, DNA-binding	4.78859	3.11468e-19
Solyc02g090490	Patatin-like protein 3 (AHRD V1 ***- Q9FZ08_TOBAC); contains Interpro domain(s) IPR002641 Patatin	34.9792	1.35884e-80
Solyc02g090440	Unknown Protein (AHRD V1)	3.34302	0.0131839
Solyc02g090400	Myb family transcription factor (AHRD V1 **-* D7LQI3_ARALY); contains Interpro domain(s) IPR006447 Myb-like DNA-binding region, SHAQKYF class	2.6	0.00164665
Solyc02g090380	Nbs-lrr, resistance protein	6.19713	5.05025e-17
Solyc02g090110	Receptor-like kinase (AHRD V1 *-** A7VM25_MARPO); contains Interpro domain(s) IPR002290 Serine/threonine protein kinase	8.91304	1.77481e-32
Solyc02g089990	TMV response-related protein (AHRD V1 *--- B6UG28_MAIZE)	2.5984	0.00113934
Solyc02g089900	Receptor-like kinase (AHRD V1 *-*- A7VM35_MARPO); contains Interpro domain(s) IPR002290 Serine/threonine protein kinase	11.1562	4.56679e-12
Solyc02g089660	Unknown Protein (AHRD V1)	2.40162	0.000532801
Solyc02g089290	ATP binding / kinase/ protein serine / threonine kinase (AHRD V1 **** C5DB47_VITVI); contains Interpro domain(s) IPR002290 Serine/threonine protein kinase	3.70861	2.34688e-11
Solyc02g089110	Mitochondrial carrier protein (AHRD V1 ***- Q69FA0_PHAVU); contains Interpro domain(s) IPR002067 Mitochondrial carrier protein	2.38307	2.08883e-05
Solyc02g089090	Pto-like, Serine/threonine kinase protein, resistance protein	2.57812	1.33588e-07
Solyc02g089060	Hydrolase alpha/beta fold family protein (AHRD V1 **-- D7LP51_ARALY); contains Interpro domain(s) IPR000073 Alpha/beta hydrolase fold-1	2.91691	2.07467e-07
Solyc02g088620	Membrane-anchored ubiquitin-fold protein 1 (AHRD V1 ***- D7LAJ7_ARALY); contains Interpro domain(s) IPR017000 Membrane-anchored ubiquitin-fold protein, HCG-1	4.6444	4.15116e-18
Solyc02g088460	Chorismate mutase 1 (AHRD V1 **** D2CSU4_PETHY); contains Interpro domain(s) IPR008238 Chorismate mutase of the AroQ class, eukaryotic type	2.50585	0.000457733
Solyc02g088220	Xenotropic and polytropic retrovirus receptor (AHRD V1 **-* B2GU54_XENTR); contains Interpro domain(s) IPR004342 EXS, C-terminal	2.21348	0.000375292
Solyc02g088200	Activating signal cointegrator 1 complex subunit 1 (AHRD V1 **-- C3KHG7_ANOFI)	7.21154	1.54915e-09
Solyc02g088130	Unknown Protein (AHRD V1)	4.20645	0.0114298
Solyc02g088090	Calmodulin-like protein (AHRD V1 *-*- B6TXW9_MAIZE); contains Interpro domain(s) IPR011992 EF-Hand type	17.945	7.14515e-40
Solyc02g088040	Structural constituent of ribosome (AHRD V1 **-- D7LAI5_ARALY); contains Interpro domain(s) IPR008195 Ribosomal protein L34e	2.58879	0.00228366
Solyc02g087950	cDNA clone J023065D24 full insert sequence (AHRD V1 *-*- B7EKP5_ORYSJ); contains Interpro domain(s) IPR012870 Protein of unknown function DUF1666	2.2659	0.000623355
Solyc02g087770	Aldose-1-epimerase-like protein (AHRD V1 **** O48971_TOBAC); contains Interpro domain(s) IPR015443 Aldose-1-epimerase	4.44831	5.97606e-08
Solyc02g087630	Thioredoxin H (AHRD V1 ***- Q4U0W0_NICAL); contains Interpro domain(s) IPR015467 Thioredoxin, core	2.52587	0.0116478
Solyc02g087480	cDNA clone J075153F01 full insert sequence (AHRD V1 **-- B7F9A7_ORYSJ); contains Interpro domain(s) IPR009769 Protein of unknown function DUF1336	2.72648	2.04814e-06
Solyc02g087460	Receptor like kinase, RLK	2.42064	3.891e-06
Solyc02g087350	Glycosyltransferase (AHRD V1 ***- B9N4D7_POPTR); contains Interpro domain(s) IPR002495 Glycosyl transferase, family 8	8.40138	1.33995e-07
Solyc02g087330	B12D-like protein (AHRD V1 ***- D2XQY6_WOLAR); contains Interpro domain(s) IPR010530 B12D	2.57583	0.0315351
Solyc02g087260	TMV response-related protein (AHRD V1 *--- B6UBT3_MAIZE); contains Interpro domain(s) IPR006904 Protein of unknown function DUF716	2.55612	1.33534e-05
Solyc02g087210	Zinc finger AN1 domain-containing stress-associated protein 12 (AHRD V1 ***- SAP12_ARATH); contains Interpro domain(s) IPR000058 Zinc finger, AN1-type	4.48772	0.000533452
Solyc02g087170	GPI ethanolamine phosphate transferase (AHRD V1 ***- C1GMZ7_PARBD); contains Interpro domain(s) IPR017852 GPI ethanolamine phosphate transferase 1, C-terminal	2.13433	0.00254986
Solyc02g086880	Formate dehydrogenase (AHRD V1 **** Q5NE18_SOLLC); contains Interpro domain(s) IPR006140 D-isomer specific 2-hydroxyacid dehydrogenase, NAD-binding	2.47572	0.02312
Solyc02g086800	Phospholipid-transporting ATPase (AHRD V1 **** C1HB29_PARBA); contains Interpro domain(s) IPR006539 ATPase, P-type, phospholipid-translocating, flippase	2.06875	0.00299103
Solyc02g086600	Polyribonucleotide nucleotidyltransferase (AHRD V1 ***- Q1PVN2_9BACT); contains Interpro domain(s) IPR012162 Polyribonucleotide nucleotidyltransferase	2.08494	0.0299489
Solyc02g086590	RLK, Receptor like protein, putative resistance protein with an antifungal domain	5.79155	5.52263e-24
Solyc02g086380	Unknown Protein (AHRD V1)	2.74561	0.000209002
Solyc02g086270	Receptor-like kinase (AHRD V1 *-*- A7VM25_MARPO); contains Interpro domain(s) IPR002290 Serine/threonine protein kinase	40.1875	5.53577e-70
Solyc02g086210	Receptor-like protein kinase (AHRD V1 ***- D3G6F0_CAPAN); contains Interpro domain(s) IPR002290 Serine/threonine protein kinase	18.6495	1.33615e-52
Solyc02g085830	IST1 homolog (AHRD V1 **-- C1BSR8_9MAXI); contains Interpro domain(s) IPR005061 Protein of unknown function DUF292, eukaryotic	8.35385	1.1267e-07
Solyc02g085580	C2H2L domain class transcription factor (AHRD V1 **-* D9ZIU5_MALDO); contains Interpro domain(s) IPR007087 Zinc finger, C2H2-type	3.14731	3.80215e-10
Solyc02g085320	Unknown Protein (AHRD V1)	3.96855	0.0164131
Solyc02g085300	CRAL/TRIO domain containing protein expressed (AHRD V1 **-- Q75GU9_ORYSJ); contains Interpro domain(s) IPR001251 Cellular retinaldehyde-binding/triple function, C-terminal	6.4	3.49897e-10
Solyc02g085210	UPF0567 protein C13orf39 homolog (AHRD V1 *--- CM039_MOUSE); contains Interpro domain(s) IPR019410 Methyltransferase-16, putative	2.04425	0.00488189
Solyc02g085140	U-box domain-containing protein (AHRD V1 ***- Q1EPA8_MUSAC); contains Interpro domain(s) IPR011989 Armadillo-like helical	2.25157	6.14245e-05
Solyc02g085010	Unknown Protein (AHRD V1)	9.14831	1.41586e-26
Solyc02g084890	Cc-nbs-lrr, resistance protein	4.38571	2.13651e-07
Solyc02g084840	Dehydrin DHN1 (AHRD V1 *-*- DHN1_PEA); contains Interpro domain(s) IPR000167 Dehydrin	2.74825	0.0198485
Solyc02g084310	Unknown Protein (AHRD V1)	2.45038	0.476887
Solyc02g083960	Oxidoreductase 2OG-Fe oxygenase family protein (AHRD V1 *--- B6ST02_MAIZE); contains Interpro domain(s) IPR005123 Oxoglutarate and iron-dependent oxygenase	2.7725	5.47874e-07
Solyc02g083850	Calcium-dependent protein kinase (AHRD V1 **** C6KGT3_SOLLC); contains Interpro domain(s) IPR002290 Serine/threonine protein kinase	13.2609	3.95888e-30
Solyc02g083800	Cold-shock DNA binding protein (AHRD V1 *-** C1N2P4_MICPS); contains Interpro domain(s) IPR002059 Cold-shock protein, DNA-binding	2.4781	0.00531834
Solyc02g083470	Pre-rRNA-processing protein ESF1 (AHRD V1 *-*- C5FM19_NANOT)	2.16225	0.000277505
Solyc02g083460	Aspartyl protease family protein (AHRD V1 **-- D7LAA8_ARALY); contains Interpro domain(s) IPR001461 Peptidase A1	14.163	4.59155e-56
Solyc02g083360	Protein-methionine-s-oxide reductase (AHRD V1 **-- D7L9H5_ARALY)	2.51358	0.000514712
Solyc02g082950	Os03g0291800 protein (Fragment) (AHRD V1 ***- Q0DSS4_ORYSJ); contains Interpro domain(s) IPR004253 Protein of unknown function DUF231, plant	9.87097	3.13892e-15
Solyc02g082920	Endochitinase (Chitinase) (AHRD V1 **** Q43184_SOLTU); contains Interpro domain(s) IPR000726 Glycoside hydrolase, family 19, catalytic	32.5477	1.14989e-25
Solyc02g082900	Strictosidine synthase family protein (AHRD V1 **-- D7LTU8_ARALY); contains Interpro domain(s) IPR004141 Strictosidine synthase	3.42764	1.25517e-08
Solyc02g082740	Dirigent-like protein 1 (AHRD V1 ***- D2DMN2_GOSHI); contains Interpro domain(s) IPR004265 Plant disease resistance response protein	13.1803	9.93149e-22
Solyc02g082710	Unknown Protein (AHRD V1)	2.18421	0.000944277
Solyc02g082670	WUSCHEL-related homeobox 14 (AHRD V1 ***- B6T910_MAIZE); contains Interpro domain(s) IPR001356 Homeobox	2.23946	8.10452e-05
Solyc02g082550	Kinase family protein (AHRD V1 ***- D7MD00_ARALY); contains Interpro domain(s) IPR002290 Serine/threonine protein kinase	5.4897	1.96003e-19
Solyc02g082510	Amino acid transporter family protein (AHRD V1 **** D7LI10_ARALY); contains Interpro domain(s) IPR013057 Amino acid transporter, transmembrane	2.25472	5.86492e-05
Solyc02g082270	RNA-binding protein 68390-68829 (AHRD V1 *--* Q9C805_ARATH); contains Interpro domain(s) IPR000504 RNA recognition motif, RNP-1	2.92442	2.29959e-08
Solyc02g082250	Thioredoxin reductase (AHRD V1 **** B9SRA3_RICCO); contains Interpro domain(s) IPR005982 Thioredoxin reductase	2.07798	0.000604779
Solyc02g082100	Neuralized (AHRD V1 *--- B4M452_DROVI); contains Interpro domain(s) IPR001841 Zinc finger, RING-type	2.34597	2.10285e-05
Solyc02g081970	Vacuolar sorting receptor 7 (AHRD V1 **** B6UEQ5_MAIZE); contains Interpro domain(s) IPR003137 Protease-associated PA	13.4567	1.0872e-46
Solyc02g081590	FACT complex subunit SPT16 (AHRD V1 *-*- SPT16_ARATH)	4.09784	5.68835e-17
Solyc02g081500	Receptor-like kinase (AHRD V1 ***- Q9LKY7_ORYSA); contains Interpro domain(s) IPR002290 Serine/threonine protein kinase	4.42275	6.06615e-17
Solyc02g081490	Receptor-like kinase (AHRD V1 *-*- Q9LL53_ORYSA)	4.072	7.20409e-16
Solyc02g081450	NHL1 (Fragment) (AHRD V1 *--- B0LZI0_ARATH); contains Interpro domain(s) IPR010847 Harpin-induced 1	6.92537	6.35988e-13
Solyc02g081430	Microsomal glutathione S-transferase 3 (AHRD V1 **** B4FLH3_MAIZE); contains Interpro domain(s) IPR001129 Membrane-associated, eicosanoid and glutathione metabolism (MAPEG)	4.75212	8.79712e-05
Solyc02g081370	Acyl-CoA synthetase /AMP-acid ligase II (AHRD V1 **** D0S5Q6_ACICA); contains Interpro domain(s) IPR000873 AMP-dependent synthetase and ligase	28.7872	4.64308e-53
Solyc02g081360	Long-chain-fatty-acid--CoA ligase (AHRD V1 **** D0J2H7_COMT2); contains Interpro domain(s) IPR000873 AMP-dependent synthetase and ligase	29.31	6.69158e-82
Solyc02g081350	Acyl-CoA synthetase/AMP-acid ligase II (AHRD V1 **** D0C359_9GAMM); contains Interpro domain(s) IPR000873 AMP-dependent synthetase and ligase	29.0326	2.64061e-68
Solyc02g081190	1-aminocyclopropane-1-carboxylate oxidase (AHRD V1 ***- Q9ZWP2_SOLLC); contains Interpro domain(s) IPR005123 Oxoglutarate and iron-dependent oxygenase	4.08783	3.63368e-16
Solyc02g081180	Zinc finger family protein (AHRD V1 *--- D7MVE2_ARALY); contains Interpro domain(s) IPR001841 Zinc finger, RING-type	5.81132	2.56756e-05
Solyc02g081140	UBX domain-containing protein (AHRD V1 **-- D3B4P8_POLPA); contains Interpro domain(s) IPR012989 SEP	2.69703	5.84819e-08
Solyc02g080890	Transcription factor WRKY (AHRD V1 ***- C7E5X8_CAPAN); contains Interpro domain(s) IPR003657 DNA-binding WRKY	10.9125	1.97257e-15
Solyc02g080450	Unknown Protein (AHRD V1)	3.64078	0.00702473
Solyc02g080340	Patatin-like phospholipase family protein (AHRD V1 *--* A8PYJ4_BRUMA); contains Interpro domain(s) IPR002641 Patatin	3.17937	6.96809e-10
Solyc02g080330	Cytochrome P450	2.00901	0.250724
Solyc02g080290	Beta-glucosidase 47 (AHRD V1 **** D7MEP5_ARALY); contains Interpro domain(s) IPR001360 Glycoside hydrolase, family 1	2.86811	1.49936e-07
Solyc02g080130	Chaperone dnaj-like protein (AHRD V1 ***- B7FX28_PHATR); contains Interpro domain(s) IPR003095 Heat shock protein DnaJ	2.43938	1.75041e-06
Solyc02g080110	Unknown Protein (AHRD V1)	8.19231	1.39138e-26
Solyc02g080080	RLK, Receptor like protein, putative resistance protein with an antifungal domain	8.41593	2.1875e-28
Solyc02g080070	RLK, Receptor like protein, putative resistance protein with an antifungal domain	4.43951	1.99025e-19
Solyc02g080050	Cysteine-rich receptor-like protein kinase (AHRD V1 ***- C6ZRS1_SOYBN); contains Interpro domain(s) IPR002902 Protein of unknown function DUF26	107	1.58532e-05
Solyc02g080040	Receptor-like protein kinase (AHRD V1 **** C6ZRS0_SOYBN); contains Interpro domain(s) IPR002290 Serine/threonine protein kinase	7.88976	4.07727e-24
Solyc02g080020	Receptor-like protein kinase (AHRD V1 ***- C6ZRS0_SOYBN); contains Interpro domain(s) IPR001245 Tyrosine protein kinase	7.82294	8.60884e-26
Solyc02g080010	RLK, Receptor like protein, putative resistance protein with an antifungal domain	11.4213	5.0205e-47
Solyc02g079990	RLK, Receptor like protein, putative resistance protein with an antifungal domain	8.375	1.46905e-21
Solyc02g079750	Flavoprotein wrbA (AHRD V1 ***- B6U724_MAIZE); contains Interpro domain(s) IPR010089 Flavoprotein WrbA	2.7216	0.00112608
Solyc02g079720	Centrin (AHRD V1 **-- Q179F4_AEDAE); contains Interpro domain(s) IPR011992 EF-Hand type	94.7273	1.30209e-22
Solyc02g079700	S-receptor kinase (AHRD V1 ***- Q43393_BRANA)	7.61194	0.00399066
Solyc02g079610	Receptor serine/threonine kinase (AHRD V1 **** O49202_ORYSJ); contains Interpro domain(s) IPR002290 Serine/threonine protein kinase	23.1064	2.99479e-40
Solyc02g079600	Receptor-like protein kinase (AHRD V1 *-*- Q9M575_ORYSA)	16.3333	7.12752e-39
Solyc02g079590	Serine/threonine kinase receptor (AHRD V1 **** Q7DMS5_BRANA); contains Interpro domain(s) IPR002290 Serine/threonine protein kinase	17.9181	4.31156e-48
Solyc02g079570	Serine/threonine-protein kinase receptor (AHRD V1 **** B6U2B7_MAIZE); contains Interpro domain(s) IPR002290 Serine/threonine protein kinase	5.18812	8.58211e-21
Solyc02g079520	Calcium-binding EF hand family protein (Fragment) (AHRD V1 **-* D7MEH5_ARALY); contains Interpro domain(s) IPR011992 EF-Hand type	4.0568	5.33141e-11
Solyc02g079230	Vesicle-associated membrane family protein (AHRD V1 ***- D7MET3_ARALY); contains Interpro domain(s) IPR000535 Major sperm protein	3.47924	1.29806e-07
Solyc02g079220	Solute carrier family 2, facilitated glucose transporter member 8 (AHRD V1 **** GTR8_HUMAN); contains Interpro domain(s) IPR003663 Sugar/inositol transporter	6.35459	4.69961e-11
Solyc02g079170	NADH dehydrogenase like protein (AHRD V1 **** O65414_ARATH); contains Interpro domain(s) IPR013027 FAD-dependent pyridine nucleotide-disulphide oxidoreductase	6.31381	1.42433e-19
Solyc02g079040	Calmodulin-binding protein (Fragment) (AHRD V1 *-** Q9M451_CICAR); contains Interpro domain(s) IPR012416 Calmodulin binding protein-like	5.26658	5.70784e-23
Solyc02g079030	Sphingosine kinase 1 (AHRD V1 **** Q28EJ9_XENTR); contains Interpro domain(s) IPR001206 Diacylglycerol kinase, catalytic region	2.64491	2.01139e-06
Solyc02g079010	Cotton fiber expressed protein 1 (AHRD V1 ***- O81373_GOSHI); contains Interpro domain(s) IPR008480 Protein of unknown function DUF761, plant	4.73282	1.06106e-05
Solyc02g078900	NADH dehydrogenase (AHRD V1 **** Q38A31_9TRYP); contains Interpro domain(s) IPR013027 FAD-dependent pyridine nucleotide-disulphide oxidoreductase	3.52055	4.61312e-06
Solyc02g078840	Secretory carrier membrane protein (AHRD V1 ***- B3TLU6_ELAGV); contains Interpro domain(s) IPR007273 SCAMP	2.60966	3.87234e-06
Solyc02g078820	Lysine ketoglutarate reductase trans-splicing related 1 (AHRD V1 ***- Q8H767_ARATH); contains Interpro domain(s) IPR007877 Protein of unknown function DUF707	2.49545	2.42976e-05
Solyc02g078320	RING finger protein 5 (AHRD V1 *--- B6UBI0_MAIZE); contains Interpro domain(s) IPR018957 Zinc finger, C3HC4 RING-type	4.32193	1.83635e-09
Solyc02g078170	Receptor protein kinase like protein (AHRD V1 **** O49445_ARATH); contains Interpro domain(s) IPR001220 Legume lectin, beta chain	2.00995	0.00847256
Solyc02g078030	DNA-binding WRKY VQ (AHRD V1 ***- Q2HTS9_MEDTR); contains Interpro domain(s) IPR008889 VQ	3.40442	1.68529e-12
Solyc02g078010	Unknown Protein (AHRD V1)	2.36232	0.125392
Solyc02g077840	Ethylene responsive transcription factor 12 (AHRD V1 **** C0J9I3_9ROSA); contains Interpro domain(s) IPR001471 Pathogenesis-related transcriptional factor and ERF, DNA-binding	6.68333	3.95591e-06
Solyc02g077780	Necrotic spotted lesions 1 (Fragment) (AHRD V1 *-*- B6ZA38_HELPE); contains Interpro domain(s) IPR001862 Membrane attack complex component/perforin/complement C9	5.86873	1.4141e-22
Solyc02g077470	Optic atrophy 3 protein homolog (AHRD V1 **-- OPA3_DANRE); contains Interpro domain(s) IPR010754 Optic atrophy 3-like	5.08908	9.93846e-18
Solyc02g077370	Ethylene-responsive transcription factor 2 (AHRD V1 ***- B6SSU7_MAIZE); contains Interpro domain(s) IPR001471 Pathogenesis-related transcriptional factor and ERF, DNA-binding	116.778	3.5086e-49
Solyc02g077100	Lipase-like protein (AHRD V1 ***- Q8LF19_ARATH); contains Interpro domain(s) IPR002921 Lipase, class 3	2.47665	3.23447e-06
Solyc02g077080	Os06g0207500 protein (Fragment) (AHRD V1 **-- Q0DDQ9_ORYSJ); contains Interpro domain(s) IPR004253 Protein of unknown function DUF231, plant	2.3335	8.76563e-06
Solyc02g077060	RPW8.2 (AHRD V1 **-- C4P0N9_ARALP); contains Interpro domain(s) IPR008808 Mildew-resistance, broad-spectrum	54.6842	2.88649e-62
Solyc02g077050	Cathepsin B-like cysteine proteinase (AHRD V1 **-* CYSP_SCHMA); contains Interpro domain(s) IPR013128 Peptidase C1A, papain	3.92247	1.49151e-15
Solyc02g077040	Cathepsin B-like cysteine proteinase 5 (AHRD V1 **-* CPR5_CAEEL); contains Interpro domain(s) IPR013128 Peptidase C1A, papain	18.4102	7.09552e-62
Solyc02g076980	Cathepsin B-like cysteine proteinase (AHRD V1 **-* CYSP_SCHMA); contains Interpro domain(s) IPR013128 Peptidase C1A, papain IPR000169 Peptidase, cysteine peptidase active site	12.7741	3.07083e-51
Solyc02g076660	Receptor like kinase, RLK	4.89796	1.9922e-14
Solyc02g072450	Unknown Protein (AHRD V1)	26.3366	5.71566e-60
Solyc02g072130	Protein transport protein SEC61 alpha subunit (AHRD V1 ***- D3B1K5_POLPA); contains Interpro domain(s) IPR002208 SecY protein	2.49793	2.62508e-07
Solyc02g072120	ER lumen protein retaining receptor (AHRD V1 ***- D7PF43_NICBE); contains Interpro domain(s) IPR000133 ER lumen protein retaining receptor	2.15612	0.00948941
Solyc02g072100	Ubiquitin domain containing 1 (AHRD V1 ***- B6T693_MAIZE)	2.09333	0.00795061
Solyc02g072000	Heat stress transcription factor A3 (AHRD V1 *-*- D1M7W9_SOLLC); contains Interpro domain(s) IPR000232 Heat shock factor (HSF)-type, DNA-binding	3.38785	9.10091e-09
Solyc02g071990	Brassinosteroid signaling positive regulator-related protein (Fragment) (AHRD V1 *--* B3VVE5_POPTN); contains Interpro domain(s) IPR008540 BZR1, transcriptional repressor	2.70791	2.25487e-07
Solyc02g071970	Unknown Protein (AHRD V1)	18.8416	9.60064e-35
Solyc02g071920	Transmembrane water channel Aquaporin Z (AHRD V1 **** B7VL99_VIBSL); contains Interpro domain(s) IPR012269 Aquaporin	2.27615	0.00337378
Solyc02g071870	Receptor like kinase, RLK	2.64532	8.57115e-07
Solyc02g071820	Receptor like kinase, RLK	60.2443	5.98037e-110
Solyc02g071780	Necrotic spotted lesions 1 (Fragment) (AHRD V1 *-*- B6ZA38_HELPE); contains Interpro domain(s) IPR001862 Membrane attack complex component/perforin/complement C9	4.79351	6.66389e-18
Solyc02g071470	1-aminocyclopropane-1-carboxylate oxidase 1 (AHRD V1 **-* ACCO1_MALDO); contains Interpro domain(s) IPR005123 Oxoglutarate and iron-dependent oxygenase	44.2353	2.23594e-25
Solyc02g071220	Response regulator 5 (AHRD V1 ***- Q9FRZ0_MAIZE); contains Interpro domain(s) IPR001789 Signal transduction response regulator, receiver region	2.65803	0.0291071
Solyc02g070470	Unknown Protein (AHRD V1)	2.13914	0.046788
Solyc02g070400	Beta-1 3-galactosyltransferase-like protein (AHRD V1 ***- D8RWA4_SELML); contains Interpro domain(s) IPR002659 Glycosyl transferase, family 31	2.33512	8.28099e-06
Solyc02g070280	Amino acid transporter (AHRD V1 **** D2B5D6_STRRD); contains Interpro domain(s) IPR015606 Cationic amino acid transporter	7.27907	7.94276e-14
Solyc02g070020	UDP-glucosyltransferase (AHRD V1 **-* Q8LKG3_STERE); contains Interpro domain(s) IPR002213 UDP-glucuronosyl/UDP-glucosyltransferase	5.06329	0.000280414
Solyc02g069960	NAC domain protein IPR003441 (AHRD V1 *-*- B9HH05_POPTR); contains Interpro domain(s) IPR003441 No apical meristem (NAM) protein	261.5	8.85366e-29
Solyc02g069800	CXE carboxylesterase (AHRD V1 **-- Q0ZPU6_ACTCH); contains Interpro domain(s) IPR013094 Alpha/beta hydrolase fold-3	26.1764	7.282e-82
Solyc02g069770	Guanine nucleotide-binding protein subunit beta-like protein (AHRD V1 *--* GBLP_CHLRE); contains Interpro domain(s) IPR020472 G-protein beta WD-40 repeat, region	2.6313	3.73985e-06
Solyc02g069750	Choline/ethanolamine kinase (AHRD V1 **** B6TU35_MAIZE); contains Interpro domain(s) IPR002573 Choline/ethanolamine kinase	16.5213	3.26758e-45
Solyc02g069720	Zinc finger protein LSD1 (AHRD V1 **-- Q8W195_BRAOL); contains Interpro domain(s) IPR005735 Zinc finger, LSD1-type	2.09193	0.000183699
Solyc02g069710	Sodium/calcium exchanger protein (AHRD V1 *-** B6K816_SCHJY); contains Interpro domain(s) IPR004837 Sodium/calcium exchanger membrane region	2.53818	4.75386e-06
Solyc02g069690	FAD-binding domain-containing protein (AHRD V1 **-- D7MMH5_ARALY); contains Interpro domain(s) IPR006094 FAD linked oxidase, N-terminal	4.21986	2.1683e-10
Solyc02g069580	UDP-glucose 4-epimerase (AHRD V1 **** B1XPB1_SYNP2); contains Interpro domain(s) IPR005886 UDP-glucose 4-epimerase	2.88778	2.77602e-09
Solyc02g069340	RNA 3&apos-terminal phosphate cyclase-like protein (AHRD V1 ***- Q67XN9_ARATH); contains Interpro domain(s) IPR016443 RNA 3'-terminal phosphate cyclase-like, eukaryotic	2.06829	0.00178996
Solyc02g069310	NPR1-2 protein (Fragment) (AHRD V1 ***- B8XQT6_SOYBN); contains Interpro domain(s) IPR013069 BTB/POZ	2.6782	1.02248e-07
Solyc02g069260	ARGONAUTE 1 (AHRD V1 ***- D6RUV9_TOBAC); contains Interpro domain(s) IPR003165 Stem cell self-renewal protein Piwi	6.72331	2.11501e-14
Solyc02g069250	Cinnamyl alcohol dehydrogenase-like protein (AHRD V1 **** A9PHZ1_POPTR); contains Interpro domain(s) IPR002085 Alcohol dehydrogenase superfamily, zinc-containing	43.8947	2.75173e-97
Solyc02g068900	Glutathione transferase (AHRD V1 **** Q2KKB6_THLCA); contains Interpro domain(s) IPR016639 Glutathione S-transferase, predicted	2.03154	0.0125102
Solyc02g068830	Receptor like kinase, RLK	14.4423	2.82226e-27
Solyc02g068820	Receptor like kinase, RLK	5.28042	2.58512e-20
Solyc02g068680	CHP-rich zinc finger protein-like (AHRD V1 **-- Q9FK70_ARATH); contains Interpro domain(s) IPR011424 C1-like	42.9623	1.55121e-22
Solyc02g068670	Ankyrin repeat-containing protein At3g12360 (AHRD V1 **-- Y3236_ARATH); contains Interpro domain(s) IPR002110 Ankyrin	243.167	6.12077e-64
Solyc02g068470	Unknown Protein (AHRD V1)	47.2727	2.35324e-10
Solyc02g068460	Unknown Protein (AHRD V1); contains Interpro domain(s) IPR008889 VQ	20.0667	0.000897506
Solyc02g068300	Receptor-like kinase (AHRD V1 ***- A7VM32_MARPO); contains Interpro domain(s) IPR002290 Serine/threonine protein kinase	6.28099	2.07732e-21
Solyc02g067840	Sucrase/ferredoxin domain protein (AHRD V1 *--- A1CK27_ASPCL); contains Interpro domain(s) IPR009737 Sucraseferredoxin-like	3.07341	3.74662e-06
Solyc02g067660	Phytoalexin deficient 4 (Fragment) (AHRD V1 **-- B2BDV5_ARALY); contains Interpro domain(s) IPR002921 Lipase, class 3	21.8274	4.6615e-63
Solyc02g067610	Unknown Protein (AHRD V1)	21.3134	6.78693e-10
Solyc02g067600	Unknown Protein (AHRD V1)	48.2045	3.38906e-15
Solyc02g067560	Receptor like kinase, RLK	2.25366	8.21613e-05
Solyc02g067530	Prolyl 4-hydroxylase alpha subunit-like protein (AHRD V1 ***- Q9LSI6_ARATH); contains Interpro domain(s) IPR006620 Prolyl 4-hydroxylase, alpha subunit	11.2626	5.1782e-46
Solyc02g067250	Structural constituent of ribosome (AHRD V1 **-- D7LAI5_ARALY); contains Interpro domain(s) IPR008195 Ribosomal protein L34e	2.18773	0.00205261
Solyc02g067080	UDP-D-glucose dehydrogenase (AHRD V1 ***- D2WK25_GOSHI); contains Interpro domain(s) IPR014028 UDP-glucose/GDP-mannose dehydrogenase, dimerisation and substrate-binding	2.15874	7.93004e-05
Solyc02g066800	Unknown Protein (AHRD V1)	2.75071	0.0166646
Solyc02g065550	Coiled-coil domain-containing protein 109A (AHRD V1 *--- C109A_MOUSE); contains Interpro domain(s) IPR006769 Protein of unknown function DUF607	3.00632	3.35555e-08
Solyc02g065540	RING finger protein 5 (AHRD V1 ***- B6TLS1_MAIZE); contains Interpro domain(s) IPR018957 Zinc finger, C3HC4 RING-type	3.31386	1.13665e-10
Solyc02g064750	Prolyl 4-hydroxylase alpha subunit-like protein (AHRD V1 ***- Q9LSI6_ARATH); contains Interpro domain(s) IPR006620 Prolyl 4-hydroxylase, alpha subunit	3.05212	1.60086e-08
Solyc02g064680	Calcium-transporting ATPase 1 (AHRD V1 ***- Q7XBH9_CERRI); contains Interpro domain(s) IPR006408 ATPase, P-type, calcium-transporting, PMCA-type	13.8993	2.28279e-22
Solyc02g063520	Homeobox-leucine zipper protein 22 (AHRD V1 ***- D7MA03_ARALY); contains Interpro domain(s) IPR003106 Leucine zipper, homeobox-associated	3.14286	1.06106e-05
Solyc02g063500	MADS-box protein 84 (AHRD V1 ***- Q198I2_ORYSI); contains Interpro domain(s) IPR002100 Transcription factor, MADS-box	29.0909	2.07605e-05
Solyc02g063440	Unknown Protein (AHRD V1)	2.36723	0.00582559
Solyc02g063410	Hydroxyproline-rich glycoprotein (AHRD V1 ***- A9YWR1_MEDTR)	2.25221	0.00251396
Solyc02g063360	C2 domain-containing protein (AHRD V1 **-- D7MIH2_ARALY); contains Interpro domain(s) IPR018029 C2 membrane targeting protein	5.28571	5.23776e-10
Solyc02g063250	Peptide methionine sulfoxide reductase msrA (AHRD V1 *-** D7E9W5_METEZ); contains Interpro domain(s) IPR002569 Methionine sulphoxide reductase A	8.7619	2.58766e-12
Solyc02g063020	Major facilitator superfamily MFS_1 (AHRD V1 ***- A4FJQ9_SACEN); contains Interpro domain(s) IPR016196 Major facilitator superfamily, general substrate transporter	12.3429	5.87417e-20
Solyc02g062930	Unknown Protein (AHRD V1)	2.25319	0.00095445
Solyc02g062910	Pentatricopeptide repeat-containing protein (AHRD V1 ***- D7MBF2_ARALY); contains Interpro domain(s) IPR002885 Pentatricopeptide repeat	3.53723	7.98669e-12
Solyc02g062890	Myo-inositol transporter 2 (AHRD V1 **** ITR2_SCHPO); contains Interpro domain(s) IPR003663 Sugar/inositol transporter	7.66071	0.00261121
Solyc02g062800	F-box family protein (AHRD V1 ***- D7MPC5_ARALY); contains Interpro domain(s) IPR017451 F-box associated type 1	17.121	1.15298e-58
Solyc02g062700	26S protease regulatory subunit 6A (AHRD V1 *--- PRS6A_YEAST); contains Interpro domain(s) IPR003959 ATPase, AAA-type, core	2.64345	8.89152e-05
Solyc02g062670	Tubby-like F-box protein 5 (AHRD V1 ***- TLP5_ORYSJ); contains Interpro domain(s) IPR000007 Tubby, C-terminal	2.28571	0.00166835
Solyc02g062550	Cell division protease ftsH homolog (AHRD V1 *--- FTSH_HELPY); contains Interpro domain(s) IPR003959 ATPase, AAA-type, core	32.9242	2.57934e-43
Solyc02g062370	Zinc finger CCCH domain-containing protein 19 (AHRD V1 *-*- C3H19_ARATH); contains Interpro domain(s) IPR003169 GYF	2.11446	0.000360961
Solyc02g062140	Armadillo/beta-catenin repeat family protein (AHRD V1 ***- D7MDH4_ARALY); contains Interpro domain(s) IPR011989 Armadillo-like helical	2.56674	2.9884e-07
Solyc02g062040	RING finger-like (AHRD V1 *-*- Q5Z6V1_ORYSJ); contains Interpro domain(s) IPR018957 Zinc finger, C3HC4 RING-type	2.35197	0.000382428
Solyc02g061780	NAC domain transcription factor (AHRD V1 **** Q5DM35_WHEAT); contains Interpro domain(s) IPR003441 No apical meristem (NAM) protein	16.1	9.89726e-14
Solyc02g061770	Endochitinase (Chitinase) (AHRD V1 **** Q43184_SOLTU); contains Interpro domain(s) IPR000726 Glycoside hydrolase, family 19, catalytic	8.45085	1.42983e-14
Solyc02g038740	3-hydroxy-3-methylglutaryl coenzyme A reductase (AHRD V1 **** Q9FS01_SOLTU); contains Interpro domain(s) IPR004554 Hydroxymethylglutaryl-CoA reductase, class I, catalytic	5.26	1.10143e-14
Solyc02g036480	Harpin-induced protein-like (Fragment) (AHRD V1 **-- D2CFH8_COFAR); contains Interpro domain(s) IPR010847 Harpin-induced 1	41.764	1.80077e-69
Solyc02g032950	Transcription factor WRKY (AHRD V1 ***- C7E5X8_CAPAN); contains Interpro domain(s) IPR003657 DNA-binding WRKY	9.81058	2.05825e-15
Solyc02g032930	B-cell receptor-associated protein 31-like containing protein (AHRD V1 ***- B6TG43_MAIZE); contains Interpro domain(s) IPR008417 B-cell receptor-associated 31-like	2.29305	0.00337632
Solyc02g032850	Phytoalexin deficient 4 (Fragment) (AHRD V1 ***- B2BDV5_ARALY); contains Interpro domain(s) IPR002921 Lipase, class 3	7.9843	1.92274e-34
Solyc02g031990	Unknown Protein (AHRD V1)	34.7541	1.31041e-22
Solyc02g031790	Receptor like kinase, RLK	60.4286	1.0796e-30
Solyc02g030230	UDP-glucose 4-epimerase (AHRD V1 **** B1XPB1_SYNP2); contains Interpro domain(s) IPR005886 UDP-glucose 4-epimerase	2.12139	0.00493679
Solyc02g022850	FAD-binding domain-containing protein (AHRD V1 **-- D7MFH8_ARALY); contains Interpro domain(s) IPR006094 FAD linked oxidase, N-terminal	2.04	0.00293923
Solyc02g021440	CBL-interacting protein kinase 04 (AHRD V1 **** A5BQ82_VITVI); contains Interpro domain(s) IPR002290 Serine/threonine protein kinase	2.71593	0.000229637
Solyc02g014840	Unknown Protein (AHRD V1)	4.21253	0.282477
Solyc02g014030	Pto-like, Serine/threonine kinase protein, resistance protein	43.7	7.1956e-46
Solyc01g112250	Calcium-dependent protein kinase 3 (AHRD V1 **** Q7Y050_CAPAN); contains Interpro domain(s) IPR002290 Serine/threonine protein kinase	2.13942	9.48682e-05
Solyc01g112220	Serine/threonine protein kinase-like (AHRD V1 **** Q5XWQ1_SOLTU); contains Interpro domain(s) IPR002290 Serine/threonine protein kinase	15.0663	9.11762e-40
Solyc01g112080	LysM-domain GPI-anchored protein (AHRD V1 **-- Q4VVD8_ORYSJ); contains Interpro domain(s) IPR002482 Peptidoglycan-binding Lysin subgroup	4.04491	1.19227e-08
Solyc01g112050	Bzip transcription factor-like (AHRD V1 *-*- Q8RU34_ORYSJ); contains Interpro domain(s) IPR006867 Protein of unknown function DUF632	2.67462	0.000417036
Solyc01g111980	Lysine/histidine transporter (AHRD V1 **** B9HR02_POPTR); contains Interpro domain(s) IPR013057 Amino acid transporter, transmembrane	8.91985	1.5975e-39
Solyc01g111670	Unknown Protein (AHRD V1); contains Interpro domain(s) IPR009688 Protein of unknown function DUF1279	2.40357	5.10025e-05
Solyc01g111610	Protein binding protein (AHRD V1 **-- D7L0L7_ARALY)	4.20126	4.12538e-08
Solyc01g111500	MYB transcription factor (AHRD V1 **** B9H191_POPTR); contains Interpro domain(s) IPR015495 Myb transcription factor	2.79941	0.000576057
Solyc01g111420	LOC734162 protein (Fragment) (AHRD V1 *-*- Q4KLD4_XENLA); contains Interpro domain(s) IPR002143 Ribosomal protein L1	2.61275	0.000748801
Solyc01g111150	Translocon-associated protein alpha subunit (AHRD V1 ***- B6SRQ1_MAIZE); contains Interpro domain(s) IPR005595 Translocon-associated protein (TRAP), alpha subunit	2.31314	0.00687322
Solyc01g110990	ATP-dependent RNA helicase (AHRD V1 **** Q16PT8_AEDAE); contains Interpro domain(s) IPR011709 Region of unknown function DUF1605	2.30369	2.26007e-05
Solyc01g110310	GATA transcription factor 9 (AHRD V1 *-*- B6STZ1_MAIZE); contains Interpro domain(s) IPR016679 Transcription factor, GATA, plant	2.13993	0.000140281
Solyc01g110150	CM0216.450.nc protein (AHRD V1 *-*- B0BL92_LOTJA)	2.78278	0.00250789
Solyc01g110100	Zinc finger family protein (AHRD V1 **-- D7LUL3_ARALY); contains Interpro domain(s) IPR002867 Zinc finger, C6HC-type	2.43571	0.000730316
Solyc01g109910	AT2G21500 protein (Fragment) (AHRD V1 **-- B9DHX0_ARATH); contains Interpro domain(s) IPR001841 Zinc finger, RING-type	2.10516	0.000929973
Solyc01g109760	Nodulin family protein (AHRD V1 ***- D7MWD3_ARALY); contains Interpro domain(s) IPR010658 Nodulin-like	4.17742	2.51078e-11
Solyc01g109710	Universal stress protein (AHRD V1 **-- B6SNQ1_MAIZE); contains Interpro domain(s) IPR006016 UspA	9.72345	8.32249e-16
Solyc01g109590	Receptor-like protein kinase (AHRD V1 ***- Q9LYS5_ARATH); contains Interpro domain(s) IPR002290 Serine/threonine protein kinase	3.49337	4.6645e-11
Solyc01g109570	Glucan endo-1 3-beta-glucosidase 7 (AHRD V1 ***- B6T289_MAIZE); contains Interpro domain(s) IPR013781 Glycoside hydrolase, subgroup, catalytic core IPR000490 Glycoside hydrolase, family 17	4.1817	2.66588e-18
Solyc01g109560	Guanine nucleotide-binding protein subunit beta (AHRD V1 ***- C1GED5_PARBD); contains Interpro domain(s) IPR016346 Guanine nucleotide-binding protein, beta subunit	2.6044	2.35548e-07
Solyc01g109420	Flavoprotein wrbA (AHRD V1 ***- B6SPB2_MAIZE); contains Interpro domain(s) IPR010089 Flavoprotein WrbA	5.94304	3.8931e-15
Solyc01g109410	Dolichyl-diphosphooligosaccharide--protein glycosyltransferase subunit (AHRD V1 ***- C1C2G2_9MAXI); contains Interpro domain(s) IPR005013 Dolichyl-diphosphooligosaccharide-protein glycosyltransferase 48kDa subunit	2.36909	2.82416e-06
[truncated: 271 more rows]

## Sheet: WT down-regulated vs Mock
GeneID	Description	Ratio	Adjust p
Solyc12g099430	Epoxide hydrolase 1 (AHRD V1 ***- D8L7V7_PRUPE); contains Interpro domain(s) IPR000639 Epoxide hydrolase-like	0.493253	0.0515539
Solyc12g099200	Invertase inhibitor (AHRD V1 **** O49908_TOBAC); contains Interpro domain(s) IPR006501 Pectinesterase inhibitor	0.488431	0.00771185
Solyc12g099190	Invertase inhibitor (AHRD V1 ***- C1KBP2_SOLTU); contains Interpro domain(s) IPR006501 Pectinesterase inhibitor	0.498024	0.00918549
Solyc12g098880	Unknown Protein (AHRD V1)	0.246356	0.00360251
Solyc12g095750	Auxin efflux carrier family protein (AHRD V1 **** D7KJ74_ARALY); contains Interpro domain(s) IPR004776 Auxin efflux carrier	0.377516	0.00374989
Solyc12g094440	High mobility group family (Fragment) (AHRD V1 **-- B9GFX2_POPTR); contains Interpro domain(s) IPR001606 AT-rich interaction region	0.407837	0.186807
Solyc12g088930	Plant-specific domain TIGR01570 family protein (AHRD V1 ***- B6U390_MAIZE); contains Interpro domain(s) IPR006460 Protein of unknown function DUF617, plant	0.317025	1.19863e-06
Solyc12g088320	LIM domain protein (AHRD V1 **-- Q306K1_BRANA); contains Interpro domain(s) IPR001781 Zinc finger, LIM-type	0.493817	3.61886e-07
Solyc12g088250	Serine carboxypeptidase 1 (AHRD V1 ***- B6TC80_MAIZE); contains Interpro domain(s) IPR001563 Peptidase S10, serine carboxypeptidase	0.430636	0.00514558
Solyc12g062600	Photosystem I P700 chlorophyll a apoprotein A2 (AHRD V1 ***- D3WCZ9_XIMAM); contains Interpro domain(s) IPR001280 Photosystem I psaA and psaB	0.413505	0.108604
Solyc12g056510	GT-2 factor (Fragment) (AHRD V1 *--- Q8W240_SOYBN); contains Interpro domain(s) IPR017877 MYB-like	0.49246	1.94453e-07
Solyc12g056220	Aquaporin (AHRD V1 ***- Q8W507_TOBAC); contains Interpro domain(s) IPR012269 Aquaporin	0.447508	8.96551e-10
Solyc12g055970	Endoglucanase 1 (AHRD V1 ***- B6U0J0_MAIZE); contains Interpro domain(s) IPR001701 Glycoside hydrolase, family 9	0.25	2.12379e-07
Solyc12g055920	Calcineurin B-like protein 04 (AHRD V1 **-- A5C1G1_VITVI); contains Interpro domain(s) IPR015757 Calcineurin B protein	0.462857	0.00377996
Solyc12g044450	Os06g0207500 protein (Fragment) (AHRD V1 **-- Q0DDQ9_ORYSJ); contains Interpro domain(s) IPR004253 Protein of unknown function DUF231, plant	0.443325	7.09339e-05
Solyc12g042780	Blue copper protein (Fragment) (AHRD V1 *--- O82576_MAIZE); contains Interpro domain(s) IPR008972 Cupredoxin	0.463385	0.0360603
Solyc12g042110	Unknown Protein (AHRD V1)	0.391447	0.00118098
Solyc12g040790	Menaquinone biosynthesis methyltransferase ubiE (AHRD V1 *-*- UBIE_LISMH); contains Interpro domain(s) IPR013216 Methyltransferase type 11	0.292286	4.05899e-10
Solyc12g039030	Photosystem Q(B) protein (AHRD V1 ***- B6VJV1_VITVI); contains Interpro domain(s) IPR000484 Photosynthetic reaction centre, L/M	0.384733	0.194536
Solyc12g038080	Photosystem II CP43 chlorophyll apoprotein (AHRD V1 ***- D1L8N4_BRANA); contains Interpro domain(s) IPR000932 Photosystem antenna protein-like	0.460664	0.0890207
Solyc12g035850	ATP synthase subunit c chloroplastic (AHRD V1 *-*- Q589B5_SILLA); contains Interpro domain(s) IPR000473 Ribosomal protein L36	0.439891	0.0403952
Solyc12g035620	DNA binding protein (AHRD V1 ***- D7KNA7_ARALY)	0.46696	0.101451
Solyc12g035280	Photosystem II CP47 chlorophyll apoprotein (AHRD V1 *-*- B7T460_9ROSI); contains Interpro domain(s) IPR000932 Photosystem antenna protein-like	0.464789	0.214522
Solyc12g033070	NADH dehydrogenase subunit 5 (Fragment) (AHRD V1 ***- C4PB69_SOLPN); contains Interpro domain(s) IPR001280 Photosystem I psaA and psaB	0.487589	0.0712837
Solyc12g033060	Photosystem I P700 chlorophyll a apoprotein A2 (AHRD V1 ***- A7Y3D1_IPOPU); contains Interpro domain(s) IPR001280 Photosystem I psaA and psaB	0.376919	0.0500616
Solyc12g033050	Photosystem I P700 chlorophyll a apoprotein A2 (AHRD V1 ***- D2KLK2_OLEEU); contains Interpro domain(s) IPR001280 Photosystem I psaA and psaB	0.398731	0.123671
Solyc12g033040	Photosystem I P700 chlorophyll a apoprotein A1 (AHRD V1 ***- D2KLK3_OLEEU); contains Interpro domain(s) IPR001280 Photosystem I psaA and psaB	0.425859	0.100537
Solyc12g032990	Photosystem I P700 chlorophyll a apoprotein A2 (AHRD V1 ***- B7T455_9ROSI); contains Interpro domain(s) IPR001280 Photosystem I psaA and psaB	0.39155	0.0710272
Solyc12g032980	Photosystem I P700 chlorophyll a apoprotein A2 (AHRD V1 ***- B2LMJ2_GUIAB); contains Interpro domain(s) IPR001280 Photosystem I psaA and psaB	0.416035	0.131735
Solyc12g032960	Photosystem I P700 chlorophyll a apoprotein (AHRD V1 ***- Q7XK10_ORYSJ); contains Interpro domain(s) IPR001280 Photosystem I psaA and psaB	0.452297	0.196249
Solyc12g027550	Photosystem II CP43 chlorophyll apoprotein (AHRD V1 ***- D2KLJ9_OLEEU); contains Interpro domain(s) IPR000932 Photosystem antenna protein-like	0.420691	0.17258
Solyc12g011280	Chlorophyll a-b binding protein 8, chloroplastic (AHRD V1 ***- CB13_SOLLC); contains Interpro domain(s) IPR001344 Chlorophyll A-B binding protein	0.470663	1.93124e-06
Solyc12g009920	Glucosyltransferase (AHRD V1 ***- A7M6I0_DIACA); contains Interpro domain(s) IPR002213 UDP-glucuronosyl/UDP-glucosyltransferase	0.306849	2.31892e-05
Solyc12g009650	Proline rich protein (Fragment) (AHRD V1 *--- P93274_MALDO); contains Interpro domain(s) IPR013770 Plant lipid transfer protein and hydrophobic protein, helical	0.411678	5.17558e-08
Solyc12g008830	GATA transcription factor 20 (AHRD V1 *-*- B6SS40_MAIZE); contains Interpro domain(s) IPR000679 Zinc finger, GATA-type	0.314766	5.09305e-07
Solyc12g008580	Glucan endo-1 3-beta-glucosidase 4 (AHRD V1 ***- B6TCY1_MAIZE); contains Interpro domain(s) IPR000490 Glycoside hydrolase, family 17	0.49938	8.36971e-06
Solyc12g006630	Dynein light chain 1 cytoplasmic (AHRD V1 *-*- Q7RN10_PLAYO); contains Interpro domain(s) IPR001372 Dynein light chain, type 1 and 2	0.49142	0.000493417
Solyc12g006530	Cycloartenol synthase (AHRD V1 ***- D7LA92_ARALY); contains Interpro domain(s) IPR018333 Squalene cyclase	0.432606	2.22589e-08
Solyc12g006520	Cycloartenol synthase (AHRD V1 ***- A4VB63_9LILI); contains Interpro domain(s) IPR018333 Squalene cyclase	0.457863	0.000110127
Solyc12g006140	Chlorophyll a-b binding protein 37, chloroplastic (AHRD V1 ***- CB26_PETSP); contains Interpro domain(s) IPR001344 Chlorophyll A-B binding protein	0.457351	0.0260384
Solyc12g005020	Ring H2 finger protein (AHRD V1 *-*- D9ZHD8_HYPPE); contains Interpro domain(s) IPR018957 Zinc finger, C3HC4 RING-type	0.315183	0.000187934
Solyc11g073120	MYB transcription factor (AHRD V1 *-*- Q56UT4_ORYSJ); contains Interpro domain(s) IPR015495 Myb transcription factor	0.487305	0.102709
Solyc11g072080	Kelch-like 13 (AHRD V1 *-*- Q66IL9_XENTR); contains Interpro domain(s) IPR015915 Kelch-type beta propeller	0.490722	0.000118129
Solyc11g069430	Aquaporin 1 (AHRD V1 ***- Q9M4T0_ALLCE); contains Interpro domain(s) IPR012269 Aquaporin	0.341841	3.56656e-13
Solyc11g069110	Unknown Protein (AHRD V1)	0.463855	0.0691096
Solyc11g067120	DNA polymerase (AHRD V1 ***- B9SSU6_RICCO); contains Interpro domain(s) IPR012337 Polynucleotidyl transferase, ribonuclease H fold	0.362613	0.0592051
Solyc11g066860	Os02g0448600 protein (Fragment) (AHRD V1 *--- Q0E1G8_ORYSJ)	0.408724	4.34188e-05
Solyc11g064750	Pentatricopeptide repeat-containing protein (AHRD V1 ***- D7LJE4_ARALY); contains Interpro domain(s) IPR002885 Pentatricopeptide repeat	0.474766	1.66487e-05
Solyc11g056680	LRR receptor-like serine/threonine-protein kinase, RLP	0.407707	5.81183e-10
Solyc11g056490	Cytochrome b (AHRD V1 ***- Q95871_TOBAC); contains Interpro domain(s) IPR016175 Cytochrome b/b6	0.379953	0.130945
Solyc11g056340	Photosystem Q(B) protein (AHRD V1 ***- Q7YL63_ACTDE); contains Interpro domain(s) IPR000484 Photosynthetic reaction centre, L/M	0.425541	0.194834
Solyc11g045260	Photosystem II CP43 chlorophyll apoprotein (AHRD V1 *-*- C4XUU2_CRYJA); contains Interpro domain(s) IPR000932 Photosystem antenna protein-like	0.41821	0.0502657
Solyc11g042880	Harpin-induced protein (AHRD V1 **-- B6TDG9_MAIZE)	0.292326	1.46873e-09
Solyc11g042630	Plant-specific domain TIGR01615 family protein (AHRD V1 ***- B6UDN7_MAIZE); contains Interpro domain(s) IPR006502 Protein of unknown function DUF506, plant	0.295378	0.000766331
Solyc11g021220	NAD(P)H-quinone oxidoreductase subunit I chloroplastic (AHRD V1 ***- B2XW67_9ASTR); contains Interpro domain(s) IPR004497 NADH-plastoquinone oxidoreductase, subunit I	0.422652	0.234097
Solyc11g021160	Unknown Protein (AHRD V1)	0.384699	0.000346785
Solyc11g020050	Unknown Protein (AHRD V1)	0.459735	0.000208539
Solyc11g019910	Pectinesterase (AHRD V1 ***- B9T3X5_RICCO); contains Interpro domain(s) IPR006501 Pectinesterase inhibitor	0.25903	3.80587e-05
Solyc11g018700	Ycf15 (AHRD V1 ***- D2KLP6_OLEEU); contains Interpro domain(s) IPR019645 Protein precursor Ycf15, putative, chloroplast	0.468085	0.109416
Solyc11g013780	Photosystem Q(B) protein (AHRD V1 ***- Q5YGA1_9MARC); contains Interpro domain(s) IPR000484 Photosynthetic reaction centre, L/M	0.408681	0.193515
Solyc11g012450	Predicted transporter (AHRD V1 ***- Q2TZC8_ASPOR); contains Interpro domain(s) IPR003663 Sugar/inositol transporter	0.490159	3.82917e-07
Solyc11g012040	Cysteine-type endopeptidase/ ubiquitin thiolesterase (AHRD V1 **-- B6TDL6_MAIZE)	0.480263	0.000348672
Solyc11g010960	Alcohol dehydrogenase (AHRD V1 ***- ADH2_BACST); contains Interpro domain(s) IPR002085 Alcohol dehydrogenase superfamily, zinc-containing	0.419184	1.26019e-09
Solyc11g010130	Serine-threonine protein kinase (AHRD V1 ***- Q09VQ1_WHEAT); contains Interpro domain(s) IPR015740 Plant protein serine/threonine kinase-like	0.442577	0.0344212
Solyc11g008140	Pectate lyase family protein (AHRD V1 ***- D7LXH4_ARALY); contains Interpro domain(s) IPR002022 Pectate lyase/Amb allergen	0.5	3.80043e-06
Solyc11g007540	Cytochrome P450	0.371161	7.67748e-12
Solyc11g007530	Ring H2 finger protein (AHRD V1 *-*- D9ZHD8_HYPPE); contains Interpro domain(s) IPR018957 Zinc finger, C3HC4 RING-type	0.480531	2.49391e-05
Solyc11g007250	Protein kinase like protein (AHRD V1 ***- Q0WN21_ARATH); contains Interpro domain(s) IPR002290 Serine/threonine protein kinase	0.379172	5.87561e-09
Solyc11g006590	Cytochrome P450	0.465498	1.57766e-08
Solyc11g006230	Calcium-responsive transactivator (AHRD V1 *--- CREST_XENLA); contains Interpro domain(s) IPR007726 SSXT	0.138655	2.55322e-11
Solyc11g005420	Unknown Protein (AHRD V1)	0.462766	7.79564e-06
Solyc11g005340	PAP fibrillin family protein (AHRD V1 **-- B5W0K3_SPIMA); contains Interpro domain(s) IPR006843 PAP fibrillin	0.432063	0.000323221
Solyc11g005280	Ring finger protein (AHRD V1 *-*- O49869_HORVU); contains Interpro domain(s) IPR018957 Zinc finger, C3HC4 RING-type	0.24878	0.00937175
Solyc10g084950	Solute carrier family 15 member 4 (AHRD V1 **-- S15A4_XENLA); contains Interpro domain(s) IPR000109 TGF-beta receptor, type I/II extracellular region	0.337778	0.000350399
Solyc10g084380	WRKY transcription factor 42 (Fragment) (AHRD V1 **-- B2KJ82_HORVD); contains Interpro domain(s) IPR003657 DNA-binding WRKY	0.480645	0.00166835
Solyc10g083860	UDP-glucosyltransferase family 1 protein (AHRD V1 ***- C6KI43_CITSI); contains Interpro domain(s) IPR002213 UDP-glucuronosyl/UDP-glucosyltransferase	0.370283	1.03932e-07
Solyc10g081810	Phosphatidylglycerol/phosphatidylinositol transfer protein (AHRD V1 ***- A5DS42_LODEL); contains Interpro domain(s) IPR003172 MD-2-related lipid-recognition	0.487678	3.63519e-06
Solyc10g081560	Tropinone reductase I (AHRD V1 **-- Q9AR59_SOLTU); contains Interpro domain(s) IPR002347 Glucose/ribitol dehydrogenase	0.426273	0.000306404
Solyc10g080360	Unknown Protein (AHRD V1)	0.365199	5.76761e-06
Solyc10g079750	NPR1-like protein (Fragment) (AHRD V1 ***- Q2QBV6_PYRCO); contains Interpro domain(s) IPR013069 BTB/POZ	0.5	5.73615e-05
Solyc10g079600	Response regulator 6 (AHRD V1 ***- Q9FRY9_MAIZE); contains Interpro domain(s) IPR001789 Signal transduction response regulator, receiver region	0.453958	0.00612084
Solyc10g078580	Unknown Protein (AHRD V1)	0.35199	7.32534e-08
Solyc10g078280	Cytochrome P450 gene	0.474399	3.07651e-07
Solyc10g078260	Peptidyl-prolyl cis-trans isomerase (AHRD V1 *--- Q86M29_BRUMA); contains Interpro domain(s) IPR001179 Peptidyl-prolyl cis-trans isomerase, FKBP-type	0.499263	4.33485e-07
Solyc10g076700	Rhodanese-like family protein-like protein (Fragment) (AHRD V1 *-*- A7KNZ8_GOSBA); contains Interpro domain(s) IPR001763 Rhodanese-like	0.450805	1.58134e-08
Solyc10g074540	Expressed protein (Fragment) (AHRD V1 ***- B3VJP3_POPTN); contains Interpro domain(s) IPR006766 Phosphate-induced protein 1 conserved region	0.34002	9.41247e-14
Solyc10g061830	Photosystem II CP43 chlorophyll apoprotein (AHRD V1 ***- D3WBZ0_9MAGN); contains Interpro domain(s) IPR000932 Photosystem antenna protein-like	0.468995	0.0545047
Solyc10g055630	Aquaporin (AHRD V1 ***- Q8W506_TOBAC); contains Interpro domain(s) IPR012269 Aquaporin	0.403784	1.12025e-06
Solyc10g054820	Aquaporin (AHRD V1 ***- Q40266_MESCR); contains Interpro domain(s) IPR000425 Major intrinsic protein	0.314937	7.87856e-06
Solyc10g054810	Aquaporin (AHRD V1 *-*- B5UA25_COPFO); contains Interpro domain(s) IPR000425 Major intrinsic protein	0.26747	0.000402047
Solyc10g052790	ATP synthase subunit a chloroplastic (AHRD V1 *-*- D3WBF3_9AQUA); contains Interpro domain(s) IPR000568 ATPase, F0 complex, subunit A	0.485517	0.0503837
Solyc10g052740	Photosystem I P700 chlorophyll a apoprotein A1 (AHRD V1 ***- D1L8N8_BRANA); contains Interpro domain(s) IPR001280 Photosystem I psaA and psaB	0.471613	0.181344
Solyc10g049590	DNA-directed RNA polymerase subunit beta (AHRD V1 *-*- D3WFE7_9ROSI); contains Interpro domain(s) IPR002379 ATPase, F0/V0 complex, subunit C	0.481481	0.473016
Solyc10g047430	Ribulose bisphosphate carboxylase large chain (Fragment) (AHRD V1 ***- Q6SSH3_9CONI); contains Interpro domain(s) IPR000685 Ribulose bisphosphate carboxylase, large subunit, C-terminal	0.382266	0.0153061
Solyc10g047400	NADH-quinone oxidoreductase subunit D (AHRD V1 ***- D5RRQ2_9PROT); contains Interpro domain(s) IPR001135 NADH-quinone oxidoreductase, subunit D	0.477099	0.17955
Solyc10g045240	Beta-glucosidase D4 (AHRD V1 ***- B2ZUU0_LOTJA); contains Interpro domain(s) IPR001360 Glycoside hydrolase, family 1	0.403846	0.00239271
Solyc10g044550	ATP synthase subunit c chloroplastic (AHRD V1 ***- D3WCJ6_PHOSE); contains Interpro domain(s) IPR005953 ATPase, F0 complex, subunit C, bacterial and chloroplast	0.472362	0.244653
Solyc10g018540	DNA mismatch repair protein mutS (AHRD V1 *-*- A6DUF8_9BACT); contains Interpro domain(s) IPR007696 DNA mismatch repair protein MutS, core	0.485804	0.00984058
Solyc10g018530	DNA mismatch repair protein MutS (AHRD V1 **** D9S3H0_9FIRM); contains Interpro domain(s) IPR000432 DNA mismatch repair protein MutS, C-terminal	0.491922	2.34924e-05
Solyc10g018190	1-aminocyclopropane-1-carboxylate oxidase (AHRD V1 **-- ACCO_MUSAC); contains Interpro domain(s) IPR005123 Oxoglutarate and iron-dependent oxygenase	0.443737	0.214018
Solyc10g017940	Photosystem II CP43 chlorophyll apoprotein (AHRD V1 ***- B8R498_TRISU); contains Interpro domain(s) IPR000932 Photosystem antenna protein-like	0.476047	0.137124
Solyc10g017910	Photosystem I P700 chlorophyll a apoprotein A2 (AHRD V1 ***- D3WCZ9_XIMAM); contains Interpro domain(s) IPR001280 Photosystem I psaA and psaB	0.375113	0.0811734
Solyc10g011730	Arabinogalactan peptide 20 (AHRD V1 ***- AGP20_ARATH); contains Interpro domain(s) IPR009424 Protein of unknown function DUF1070	0.340639	1.83349e-06
Solyc10g009580	UDP-glucosyltransferase (AHRD V1 **-* B8QI32_9MAGN); contains Interpro domain(s) IPR002213 UDP-glucuronosyl/UDP-glucosyltransferase	0.360415	1.20929e-10
Solyc10g008720	GDSL esterase/lipase At1g28580 (AHRD V1 ***- GDL7_ARATH); contains Interpro domain(s) IPR001087 Lipase, GDSL	0.465938	2.87705e-08
Solyc10g008710	GDSL esterase/lipase At1g28610 (AHRD V1 **** GDL10_ARATH); contains Interpro domain(s) IPR001087 Lipase, GDSL	0.339623	1.69984e-05
Solyc10g008660	Malonyl CoA anthocyanin 5-O-glucoside-6&apos&apos&apos-O-malonyltransferase (AHRD V1 ***- Q8W1X0_PERFR)	0.485423	0.07892
Solyc10g008440	Expansin B1 (AHRD V1 ***- C8CC40_RAPSA); contains Interpro domain(s) IPR007117 Pollen allergen/expansin, C-terminal	0.185897	1.30711e-10
Solyc10g008410	RING finger protein 5 (AHRD V1 *-*- B6UBI0_MAIZE); contains Interpro domain(s) IPR018957 Zinc finger, C3HC4 RING-type	0.357086	0.0747764
Solyc10g007750	Unknown Protein (AHRD V1); contains Interpro domain(s) IPR007541 Plant Basic Secretory Protein	0.195312	1.20929e-10
Solyc10g005400	Inositol oxygenase (AHRD V1 **** B9XK04_9BACT); contains Interpro domain(s) IPR007828 Protein of unknown function DUF706	0.493151	0.00113951
Solyc10g005340	Rop-interactive crib motif-containing protein 1 (AHRD V1 *--- D7LGA6_ARALY); contains Interpro domain(s) IPR000095 PAK-box/P21-Rho-binding	0.427817	4.17658e-07
Solyc10g005210	DNA-3-methyladenine glycosylase I (AHRD V1 ***- B4FWT0_MAIZE); contains Interpro domain(s) IPR005019 Methyladenine glycosylase	0.303621	1.31806e-08
Solyc10g005000	Os03g0648300 protein (Fragment) (AHRD V1 *--- Q0DPZ6_ORYSJ); contains Interpro domain(s) IPR000048 IQ calmodulin-binding region	0.372881	0.00124719
Solyc09g097890	Membrane protein (AHRD V1 **-- B6ST21_MAIZE); contains Interpro domain(s) IPR006593 Cytochrome b561/ferric reductase transmembrane	0.393991	3.45415e-07
Solyc09g091430	Pectate lyase 1-27 (AHRD V1 **** B9TU35_9ROSI); contains Interpro domain(s) IPR002022 Pectate lyase/Amb allergen	0.353421	2.21355e-14
Solyc09g089730	1-aminocyclopropane-1-carboxylate oxidase-like protein (AHRD V1 **-- Q9LTH7_ARATH); contains Interpro domain(s) IPR005123 Oxoglutarate and iron-dependent oxygenase	0.36258	9.52277e-06
Solyc09g089650	At1g04330 (Fragment) (AHRD V1 ***- B0FVZ1_ARATH)	0.444196	1.35122e-05
Solyc09g083130	Peptidase S9 prolyl oligopeptidase active site domain protein (AHRD V1 *-*- D1C565_SPHTD); contains Interpro domain(s) IPR001375 Peptidase S9, prolyl oligopeptidase active site region	0.496516	0.0262071
Solyc09g082980	Plant-specific domain TIGR01615 family protein (AHRD V1 ***- B6TMA8_MAIZE); contains Interpro domain(s) IPR006502 Protein of unknown function DUF506, plant	0.360524	2.36849e-07
Solyc09g075590	Unknown Protein (AHRD V1)	0.43005	4.35338e-08
Solyc09g075460	Polygalacturonase-like protein-like (AHRD V1 ***- Q2XTD7_SOLTU); contains Interpro domain(s) IPR012334 Pectin lyase fold	0.466055	1.02708e-08
Solyc09g065780	Fatty acid elongase 3-ketoacyl-CoA synthase (AHRD V1 **** Q6DUV5_BRANA); contains Interpro domain(s) IPR012392 Very-long-chain 3-ketoacyl-CoA synthase	0.389447	0.00222649
Solyc09g065560	Sulfate transporter (AHRD V1 **** D7LTZ8_ARALY); contains Interpro domain(s) IPR001902 Sulphate anion transporter	0.365204	0.00546859
Solyc09g065350	Unknown Protein (AHRD V1)	0.453901	0.0347757
Solyc09g059640	Photosystem I P700 chlorophyll a apoprotein A2 (AHRD V1 ***- D3WB19_DILIN); contains Interpro domain(s) IPR001280 Photosystem I psaA and psaB	0.439617	0.118663
Solyc09g031730	Photosystem II D2 protein (AHRD V1 ***- C4XUU3_CRYJA); contains Interpro domain(s) IPR000484 Photosynthetic reaction centre, L/M	0.386197	0.0789904
Solyc09g018800	Photosystem I P700 chlorophyll a apoprotein A1 (AHRD V1 ***- D3WDK8_CORFO); contains Interpro domain(s) IPR001280 Photosystem I psaA and psaB	0.316614	0.0314181
Solyc09g016930	Photosystem II CP43 chlorophyll apoprotein (AHRD V1 *-*- D1L8N4_BRANA); contains Interpro domain(s) IPR000932 Photosystem antenna protein-like	0.450418	0.100276
Solyc09g015340	Photosystem I P700 chlorophyll a apoprotein A1 (AHRD V1 ***- C3UNX2_9MAGN); contains Interpro domain(s) IPR001280 Photosystem I psaA and psaB	0.353887	0.0608853
Solyc09g015300	Photosystem I P700 chlorophyll a apoprotein A1 (AHRD V1 ***- C3UNX2_9MAGN); contains Interpro domain(s) IPR001280 Photosystem I psaA and psaB	0.442857	0.407119
Solyc09g015080	Phosphatidylinositol transfer protein SFH5 (AHRD V1 *--- C5JFB2_AJEDS); contains Interpro domain(s) IPR001251 Cellular retinaldehyde-binding/triple function, C-terminal	0.47099	2.35568e-06
Solyc09g014350	Glycerol-3-phosphate acyltransferase 6 (AHRD V1 **** D7LKT2_ARALY); contains Interpro domain(s) IPR002123 Phospholipid/glycerol acyltransferase	0.422771	4.49354e-09
Solyc09g011150	ORF42f (AHRD V1 *-*- Q32989_PINTH)	0.391386	0.212368
Solyc09g009010	Cellulose synthase-like C1-2 glycosyltransferase family 2 protein (AHRD V1 **-* D8T077_SELML)	0.374743	6.51975e-05
Solyc09g008860	Receptor like kinase, RLK	0.337696	2.13785e-08
Solyc09g008320	Xyloglucan endotransglucosylase/hydrolase 12 (AHRD V1 **** C0IRH1_9ERIC); contains Interpro domain(s) IPR016455 Xyloglucan endotransglucosylase/hydrolase	0.349665	1.36986e-14
Solyc09g007470	Arabidopsis thaliana genomic DNA chromosome 5 P1 clone MOK16 (AHRD V1 *-** Q9LYX4_ARATH)	0.445596	0.000604779
Solyc08g082930	Unknown Protein (AHRD V1)	0.421212	0.241801
Solyc08g082680	Ring H2 finger protein (AHRD V1 *-*- D9ZHD8_HYPPE); contains Interpro domain(s) IPR001841 Zinc finger, RING-type	0.395864	2.8501e-07
Solyc08g080800	Carboxyl-terminal peptidase (AHRD V1 ***- B6TV70_MAIZE); contains Interpro domain(s) IPR004314 Protein of unknown function DUF239, plant	0.480228	0.12575
Solyc08g080750	GTP binding protein (AHRD V1 **-- B6TE93_MAIZE); contains Interpro domain(s) IPR007612 Protein of unknown function DUF567	0.270064	1.59289e-16
Solyc08g080320	BCL-2 binding anthanogene-1 (AHRD V1 **** B4FV61_MAIZE); contains Interpro domain(s) IPR003103 Apoptosis regulator Bcl-2 protein, BAG	0.488632	0.000115042
Solyc08g079740	Receptor like kinase, RLK	0.446429	6.44165e-07
Solyc08g076900	Unknown Protein (AHRD V1)	0.411255	6.86159e-05
Solyc08g076820	BHLH transcription factor (AHRD V1 **** Q401N4_9LILI); contains Interpro domain(s) IPR011598 Helix-loop-helix DNA-binding	0.376856	1.58882e-08
Solyc08g075210	Acyltransferase-like protein (AHRD V1 **-- Q589X7_TOBAC); contains Interpro domain(s) IPR003480 Transferase	0.396112	0.249778
Solyc08g068490	Indole-3-acetic acid-amido synthetase GH3.8 (AHRD V1 **** B6U4E2_MAIZE); contains Interpro domain(s) IPR004993 GH3 auxin-responsive promoter	0.320156	0.00700921
Solyc08g068480	Indole-3-acetic acid-amido synthetase GH3.8 (AHRD V1 -**- B6U4E2_MAIZE); contains Interpro domain(s) IPR004993 GH3 auxin-responsive promoter	0.263843	3.21675e-10
Solyc08g067540	Non-specific lipid-transfer protein (AHRD V1 ***- Q2QKE7_CATRO); contains Interpro domain(s) IPR013770 Plant lipid transfer protein and hydrophobic protein, helical	0.42246	0.03653
Solyc08g067030	Os01g0611000 protein (Fragment) (AHRD V1 ***- Q0JLB5_ORYSJ); contains Interpro domain(s) IPR006946 Protein of unknown function DUF642	0.491613	3.38276e-08
Solyc08g066940	Peptide transporter 1 (AHRD V1 **-* Q7XAC3_VICFA); contains Interpro domain(s) IPR000109 TGF-beta receptor, type I/II extracellular region	0.44405	9.04226e-07
Solyc08g066660	Ethylene-responsive transcription factor 1 (AHRD V1 *-*- ERF1_ORYSJ); contains Interpro domain(s) IPR001471 Pathogenesis-related transcriptional factor and ERF, DNA-binding	0.416185	0.00105574
Solyc08g066610	EPIDERMAL PATTERNING FACTOR-like protein 9 (AHRD V1 *-*- EPFL9_ARATH)	0.425389	5.47197e-10
Solyc08g065370	Photosystem II D2 protein (AHRD V1 ***- D3WDT4_9ROSI); contains Interpro domain(s) IPR000484 Photosynthetic reaction centre, L/M	0.445072	0.125779
Solyc08g061930	Cytokinin oxidase/dehydrogenase (AHRD V1 **** C3VPM8_SOLTU); contains Interpro domain(s) IPR015345 Cytokinin dehydrogenase 1, FAD and cytokinin binding	0.408201	2.6539e-09
Solyc08g028870	ATP synthase subunit a chloroplastic (AHRD V1 ***- D3WB74_9BORA)	0.5	0.0260929
Solyc08g022170	NADH quinone oxidoreductase subunit 7 (AHRD V1 ***- D2BHX7_DEHSV)	0.3583	0.000564296
Solyc08g014430	Formin 3 (AHRD V1 *-*- D0QAN4_ARATH); contains Interpro domain(s) IPR015425 Actin-binding FH2	0.393238	5.13519e-07
Solyc08g013910	Cell number regulator 1 (AHRD V1 **-- B6TZ45_MAIZE); contains Interpro domain(s) IPR006461 Protein of unknown function Cys-rich	0.430303	0.000896162
Solyc08g008480	Myb transcription factor (AHRD V1 *--- A5A383_SOLSC); contains Interpro domain(s) IPR015495 Myb transcription factor	0.371429	0.0513288
Solyc08g007720	Unknown Protein (AHRD V1)	0.482249	0.226261
Solyc08g006830	Caffeoyl-CoA O-methyltransferase 1 (AHRD V1 **** B6TR72_MAIZE); contains Interpro domain(s) IPR002935 O-methyltransferase, family 3	0.458627	2.34256e-06
Solyc08g005560	Binding protein (AHRD V1 ***- D7MGU4_ARALY)	0.480409	0.0473201
Solyc08g005130	Inositol-tetrakisphosphate 1-kinase 1 (AHRD V1 **** B6TJ44_MAIZE); contains Interpro domain(s) IPR017427 Inositol-tetrakisphosphate 1-kinase	0.372973	1.03168e-05
Solyc07g064830	1 4-alpha-glucan branching enzyme (AHRD V1 **** C5FVR4_NANOT); contains Interpro domain(s) IPR006589 Glycosyl hydrolase, family 13, subfamily, catalytic region	0.37819	0.0187896
Solyc07g064160	Thiazole biosynthetic enzyme (AHRD V1 ***- D6N3H1_GOSHI); contains Interpro domain(s) IPR002922 Thiamine biosynthesis Thi4 protein	0.481135	8.93639e-09
Solyc07g064100	Unknown Protein (AHRD V1)	0.493624	1.67697e-07
Solyc07g063970	Transcription factor (Fragment) (AHRD V1 *-** D6MKQ1_9ASPA); contains Interpro domain(s) IPR007087 Zinc finger, C2H2-type	0.479487	3.94363e-05
Solyc07g063910	Unknown Protein (AHRD V1)	0.215717	3.85202e-08
Solyc07g062750	ERI1 exoribonuclease 3 (AHRD V1 **-- ERI3_BOVIN); contains Interpro domain(s) IPR006055 Exonuclease	0.466368	1.24251e-05
Solyc07g062550	UDP-N-acetylglucosamine 1-carboxyvinyltransferase (AHRD V1 ***- B1XJX8_SYNP2); contains Interpro domain(s) IPR005750 UDP-N-acetylglucosamine 1-carboxyvinyltransferase	0.395706	3.19569e-07
Solyc07g054810	Unknown Protein (AHRD V1)	0.422319	0.0617262
Solyc07g054580	GH3 family protein (AHRD V1 ***- B9N2A3_POPTR); contains Interpro domain(s) IPR004993 GH3 auxin-responsive promoter	0.281165	2.84239e-07
Solyc07g054470	Unknown Protein (AHRD V1)	0.416066	0.00692167
Solyc07g054170	Expansin B1 (AHRD V1 ***- C8CC40_RAPSA); contains Interpro domain(s) IPR007117 Pollen allergen/expansin, C-terminal	0.388889	9.1797e-05
Solyc07g053640	Arabinogalactan-protein (AHRD V1 *-*- Q41256_NICAL)	0.418428	1.36708e-10
Solyc07g052980	Xyloglucan endotransglucosylase/hydrolase 5 (AHRD V1 **** C0IRH8_MALDO); contains Interpro domain(s) IPR016455 Xyloglucan endotransglucosylase/hydrolase	0.319906	5.17727e-11
Solyc07g052950	Unknown Protein (AHRD V1)	0.295755	1.31606e-15
Solyc07g049370	Glucan endo-1 3-beta-glucosidase A6 (AHRD V1 ***- B6TIF7_MAIZE); contains Interpro domain(s) IPR000490 Glycoside hydrolase, family 17	0.447826	3.05616e-06
Solyc07g049300	Endoglucanase 1 (AHRD V1 ***- B6U0J0_MAIZE); contains Interpro domain(s) IPR001701 Glycoside hydrolase, family 9	0.448505	2.88999e-05
Solyc07g047710	Glucan endo-1 3-beta-glucosidase 3 (AHRD V1 ***- B6UBU1_MAIZE); contains Interpro domain(s) IPR012946 X8	0.453816	2.10851e-08
Solyc07g045580	Filament-like plant protein 6 (AHRD V1 ***- FPP6_ARATH); contains Interpro domain(s) IPR008587 Protein of unknown function DUF869, plant	0.444196	0.223166
Solyc07g045570	Filament-like plant protein 4 (AHRD V1 ***- FPP4_ARATH); contains Interpro domain(s) IPR008587 Protein of unknown function DUF869, plant	0.459752	0.00209643
Solyc07g045440	Fasciclin-like arabinogalactan protein 19 (AHRD V1 ***- A9XTM4_GOSHI); contains Interpro domain(s) IPR000782 FAS1 domain	0.462321	3.38576e-09
Solyc07g043500	UDP-glucosyltransferase (AHRD V1 ***- Q8LKG3_STERE); contains Interpro domain(s) IPR002213 UDP-glucuronosyl/UDP-glucosyltransferase	0.405875	0.00156983
Solyc07g043490	UDP-glucosyltransferase family 1 protein (AHRD V1 **-* C6KI43_CITSI); contains Interpro domain(s) IPR002213 UDP-glucuronosyl/UDP-glucosyltransferase	0.416853	0.0748648
Solyc07g043460	Cytochrome P450 (AHRD V1 ***- A9ZT56_COPJA); contains Interpro domain(s) IPR002401 Cytochrome P450, E-class, group I	0.496794	0.019601
Solyc07g042630	Beta-Amyrin Synthase (AHRD V1 **** O82146_PANGI); contains Interpro domain(s) IPR018333 Squalene cyclase	0.417962	0.13176
Solyc07g042400	Unknown Protein (AHRD V1)	0.209936	0.0112833
Solyc07g042390	Pectinesterase (AHRD V1 **** B7SIX2_9CONI); contains Interpro domain(s) IPR006501 Pectinesterase inhibitor	0.345559	0.00135894
Solyc07g032490	Nitrate transporter (AHRD V1 **** Q9SZY4_ARATH); contains Interpro domain(s) IPR000109 TGF-beta receptor, type I/II extracellular region	0.431396	8.68814e-06
Solyc07g026910	NAD(P)H-quinone oxidoreductase subunit 6 chloroplastic (AHRD V1 ***- D3WB86_9BORA); contains Interpro domain(s) IPR001457 NADH:ubiquinone/plastoquinone oxidoreductase, chain 6	0.399763	0.0328875
Solyc07g021240	Photosystem I P700 chlorophyll a apoprotein A2 (AHRD V1 ***- D3WCZ9_XIMAM); contains Interpro domain(s) IPR001280 Photosystem I psaA and psaB	0.391128	0.0978646
Solyc07g021200	Ribulose bisphosphate carboxylase large chain (Fragment) (AHRD V1 ***- Q6Y2Y4_9APIA); contains Interpro domain(s) IPR000685 Ribulose bisphosphate carboxylase, large subunit, C-terminal	0.49359	0.0744815
Solyc07g018240	Elongation of very long chain fatty acids protein 4 (AHRD V1 *-** B0W9Y0_CULQU); contains Interpro domain(s) IPR002076 GNS1/SUR4 membrane protein	0.367189	1.3337e-12
Solyc07g014600	Genomic DNA chromosome 3 P1 clone MYA6 (AHRD V1 ***- Q9LU25_ARATH)	0.43038	0.0591191
Solyc07g008210	TPR domain protein (AHRD V1 *-*- B6U810_MAIZE); contains Interpro domain(s) IPR011990 Tetratricopeptide-like helical	0.369369	0.00432686
Solyc07g007980	ATP binding / serine-threonine kinase (AHRD V1 **** C5DB71_VITVI); contains Interpro domain(s) IPR002290 Serine/threonine protein kinase	0.461538	1.40968e-06
Solyc07g007260	Metallocarboxypeptidase inhibitor (AHRD V1 ***- MCPI_SOLLC); contains Interpro domain(s) IPR004231 Proteinase inhibitor I37, carboxypeptidase A	0.440678	6.691e-08
Solyc07g007020	Receptor-like protein kinase At3g21340 (AHRD V1 *-** RLK6_ARATH); contains Interpro domain(s) IPR002290 Serine/threonine protein kinase	0.311258	8.36305e-11
Solyc07g006710	Pathogenesis-related protein PR-1 (AHRD V1 **-- B6UG61_MAIZE); contains Interpro domain(s) IPR002413 Ves allergen	0.480234	0.00842891
Solyc07g006680	Hydroxycinnamoyl CoA quinate transferase (AHRD V1 **-* D6BK25_CYNSC); contains Interpro domain(s) IPR003480 Transferase	0.350523	2.01038e-10
Solyc07g006600	GDU1 (AHRD V1 *-*- B6TNE4_MAIZE)	0.234714	6.07498e-07
Solyc07g006550	Unknown Protein (AHRD V1)	0.275439	7.92818e-09
Solyc07g006310	Transcription factor (AHRD V1 ***- D7MBW4_ARALY)	0.434968	0.0237546
Solyc07g005680	Serine carboxypeptidase K10B2.2 (AHRD V1 **** B6TSK4_MAIZE); contains Interpro domain(s) IPR001563 Peptidase S10, serine carboxypeptidase	0.357537	1.05565e-05
Solyc07g005370	Norcoclaurine synthase (AHRD V1 ***- B6E2Z2_PAPSO); contains Interpro domain(s) IPR000916 Bet v I allergen	0.372648	2.23622e-06
Solyc06g084140	High affinity sulfate transporter 1 (AHRD V1 **** SUT1_STYHA); contains Interpro domain(s) IPR001902 Sulphate anion transporter	0.329554	1.08805e-06
Solyc06g083650	GDSL esterase/lipase At5g33370 (AHRD V1 ***- GDL79_ARATH); contains Interpro domain(s) IPR001087 Lipase, GDSL	0.397449	0.0105304
Solyc06g083490	Tropinone reductase-like protein 16 (AHRD V1 **-- B2BXZ1_9BRAS); contains Interpro domain(s) IPR002347 Glucose/ribitol dehydrogenase	0.484163	0.00101584
Solyc06g082410	Nodulin-like protein (AHRD V1 ***- B6SP54_MAIZE); contains Interpro domain(s) IPR016196 Major facilitator superfamily, general substrate transporter	0.448276	0.00111454
Solyc06g076400	Protein phosphatase 2C (AHRD V1 **** Q8RVG0_TOBAC); contains Interpro domain(s) IPR015655 Protein phosphatase 2C	0.436233	0.0129449
Solyc06g075670	MYB transcription factor (AHRD V1 ***- Q56UT4_ORYSJ); contains Interpro domain(s) IPR015495 Myb transcription factor	0.355811	0.178018
Solyc06g075660	MYB transcription factor (AHRD V1 *-** Q9C9G7_ARATH); contains Interpro domain(s) IPR015495 Myb transcription factor	0.356667	0.00687724
Solyc06g075460	TGF-beta receptor type I/II extracellular region (AHRD V1 *--- Q2HSV0_MEDTR); contains Interpro domain(s) IPR000109 TGF-beta receptor, type I/II extracellular region	0.342373	0.000327146
Solyc06g075170	Arabidopsis thaliana genomic DNA chromosome 5 P1 clone MOK16 (AHRD V1 ***- Q9LYW2_ARATH); contains Interpro domain(s) IPR007608 Protein of unknown function DUF584	0.473547	0.0133295
Solyc06g074000	Aspartic proteinase nepenthesin-2 (AHRD V1 **-- B6SJT4_MAIZE); contains Interpro domain(s) IPR001461 Peptidase A1	0.312003	4.74916e-11
Solyc06g072240	Histone H4 (AHRD V1 ***- B6T0P4_MAIZE); contains Interpro domain(s) IPR001951 Histone H4	0.435897	0.0524312
Solyc06g071820	Speckle-type poz protein (AHRD V1 *--- Q179U2_AEDAE); contains Interpro domain(s) IPR000197 Zinc finger, TAZ-type	0.482002	6.64065e-07
Solyc06g071370	NHL repeat-containing protein-like (AHRD V1 ***- Q6Z2V7_ORYSJ)	0.484074	1.16421e-05
Solyc06g071320	Genomic DNA chromosome 5 P1 clone MQB2 (AHRD V1 **-- Q9FM06_ARATH)	0.377338	1.57989e-07
Solyc06g070900	TCP family transcription factor (AHRD V1 *-** A6MCZ2_9ORYZ); contains Interpro domain(s) IPR005333 Transcription factor, TCP	0.376645	2.9246e-07
Solyc06g069730	Chlorophyll a-b binding protein 4, chloroplastic (AHRD V1 ***- CA4_ARATH); contains Interpro domain(s) IPR001344 Chlorophyll A-B binding protein	0.456722	0.00538543
Solyc06g069380	Os03g0169000 protein (Fragment) (AHRD V1 ***- Q0DUS7_ORYSJ); contains Interpro domain(s) IPR004348 Protein of unknown function DUF246, plant	0.384152	2.48802e-11
Solyc06g069150	Genomic DNA chromosome 3 P1 clone MPE11 (AHRD V1 *-*- Q9LUA5_ARATH)	0.37898	8.32585e-07
Solyc06g069000	Uncharacterized GPI-anchored protein At4g28100 (AHRD V1 ***- UGPI7_ARATH)	0.333544	1.40206e-12
Solyc06g066700	Unknown Protein (AHRD V1)	0.288608	0.00321161
Solyc06g065380	Calcium-dependent protein kinase 4 (AHRD V1 **** D7LXA9_ARALY); contains Interpro domain(s) IPR002290 Serine/threonine protein kinase	0.39169	6.2034e-11
Solyc06g060830	Homeobox-leucine zipper protein (AHRD V1 ***- Q40781_PIMBR); contains Interpro domain(s) IPR006712 HD-ZIP protein, N-terminal	0.475196	0.0254672
Solyc06g060640	Cortical cell-delineating protein (AHRD V1 **-- B6T7W8_MAIZE); contains Interpro domain(s) IPR013770 Plant lipid transfer protein and hydrophobic protein, helical	0.443099	3.32497e-10
Solyc06g060520	Unknown Protein (AHRD V1); contains Interpro domain(s) IPR010605 Protein of unknown function DUF1191	0.383836	4.82208e-10
Solyc06g053840	Auxin responsive protein (AHRD V1 ***- D9IQE6_CATRO); contains Interpro domain(s) IPR003311 AUX/IAA protein	0.425356	3.89857e-09
Solyc06g053830	Auxin responsive protein (AHRD V1 ***- D9IQE6_CATRO); contains Interpro domain(s) IPR003311 AUX/IAA protein	0.420168	0.000482046
Solyc06g051940	Protein phosphatase 2C (AHRD V1 **** A1IGC7_TOBAC); contains Interpro domain(s) IPR015655 Protein phosphatase 2C	0.269514	0.113505
Solyc06g050900	Peptide transporter (AHRD V1 **-* O22305_LOTJA); contains Interpro domain(s) IPR000109 TGF-beta receptor, type I/II extracellular region	0.378295	1.45911e-09
Solyc06g050840	DNA binding protein (AHRD V1 ***- B4FLH1_MAIZE)	0.441262	2.21513e-07
Solyc06g049050	Expansin (AHRD V1 ***- O82625_SOLLC); contains Interpro domain(s) IPR007112 Expansin 45, endoglucanase-like IPR007117 Pollen allergen/expansin, C-terminal	0.382699	0.00863958
Solyc06g049030	Ring finger protein (AHRD V1 ***- O49869_HORVU); contains Interpro domain(s) IPR018957 Zinc finger, C3HC4 RING-type	0.354443	1.94677e-08
Solyc06g048720	NHL repeat-containing protein (AHRD V1 ***- D7KY00_ARALY)	0.476378	0.0112753
Solyc06g035910	Remorin (AHRD V1 ***- B6SMZ7_MAIZE); contains Interpro domain(s) IPR005516 Remorin, C-terminal region	0.499151	0.0559144
Solyc06g010050	Unknown Protein (AHRD V1)	0.446774	0.225373
Solyc06g009950	Photosystem I P700 chlorophyll a apoprotein A2 (AHRD V1 ***- D3WB19_DILIN); contains Interpro domain(s) IPR001280 Photosystem I psaA and psaB	0.401606	0.122562
Solyc06g009940	Photosystem I P700 chlorophyll a apoprotein A1 (AHRD V1 ***- D3WE64_9MAGN); contains Interpro domain(s) IPR001280 Photosystem I psaA and psaB	0.417743	0.131945
Solyc06g007890	Gibberellin regulated protein (AHRD V1 **-- Q2HRH3_MEDTR); contains Interpro domain(s) IPR003854 Gibberellin regulated protein	0.460474	0.00631699
Solyc06g007370	Os04g0630700 protein (Fragment) (AHRD V1 *-*- Q0J9U7_ORYSJ)	0.313847	6.18666e-13
Solyc06g006090	Unknown Protein (AHRD V1)	0.327366	0.000575067
Solyc06g005910	Tubulin beta chain (AHRD V1 ***- B9GWG9_POPTR); contains Interpro domain(s) IPR002453 Beta tubulin	0.480519	0.154742
Solyc06g005610	Unknown Protein (AHRD V1); contains Interpro domain(s) IPR012552 DVL	0.337596	0.026009
Solyc06g005070	Peptide transporter (AHRD V1 **-- A6YJX4_9MAGN); contains Interpro domain(s) IPR000109 TGF-beta receptor, type I/II extracellular region	0.374324	0.000656901
Solyc05g056120	GATA transcription factor 1 (AHRD V1 *-*- Q0WTQ5_ARATH); contains Interpro domain(s) IPR016679 Transcription factor, GATA, plant	0.431859	7.1524e-10
Solyc05g053400	Glucosyltransferase (AHRD V1 **** D7URL8_9LAMI); contains Interpro domain(s) IPR002213 UDP-glucuronosyl/UDP-glucosyltransferase	0.418005	0.153744
Solyc05g053120	Glucosyltransferase (AHRD V1 ***- A7M6J9_9ERIC); contains Interpro domain(s) IPR002213 UDP-glucuronosyl/UDP-glucosyltransferase	0.418129	0.173305
Solyc05g052350	Receptor like kinase, RLK	0.470803	1.93753e-07
Solyc05g051780	Gamma-glutamyltransferase-like protein (AHRD V1 **** Q9M0G0_ARATH); contains Interpro domain(s) IPR000101 Gamma-glutamyltranspeptidase	0.5	0.00158589
Solyc05g051740	Unknown Protein (AHRD V1)	0.26	0.00176417
Solyc05g050830	Ethylene-responsive transcription factor 4 (AHRD V1 *-*- ERF78_ARATH); contains Interpro domain(s) IPR001471 Pathogenesis-related transcriptional factor and ERF, DNA-binding	0.384615	0.00178374
Solyc05g050460	Zinc finger CCCH domain-containing protein 22 (AHRD V1 ***- C3H22_ORYSJ); contains Interpro domain(s) IPR000504 RNA recognition motif, RNP-1	0.496148	0.000854872
Solyc05g047670	Ycf2 (AHRD V1 *-*- A6YA57_9MAGN); contains Interpro domain(s) IPR008543 Chloroplast Ycf2	0.485021	0.0171703
Solyc05g043330	GDSL esterase/lipase At2g04570 (AHRD V1 ***- GDL34_ARATH); contains Interpro domain(s) IPR001087 Lipase, GDSL	0.297706	6.48553e-07
Solyc05g041230	Photosystem II CP43 chlorophyll apoprotein (AHRD V1 ***- D5MAI0_PEA); contains Interpro domain(s) IPR000932 Photosystem antenna protein-like	0.375758	0.195057
Solyc05g026360	N-myc downstream regulated (Fragment) (AHRD V1 **-- Q177C7_AEDAE); contains Interpro domain(s) IPR015511 Pollen specific protein SF21	0.471233	8.06691e-05
Solyc05g026100	Unknown Protein (AHRD V1)	0.449864	0.0559984
Solyc05g024260	RAG1-activating protein 1 homolog (AHRD V1 **-- R1AP1_DANRE); contains Interpro domain(s) IPR018179 RAG1-activating protein 1 homologue	0.442739	1.01278e-06
Solyc05g023720	Apocytochrome f (AHRD V1 ***- D3WAT3_AUCJA); contains Interpro domain(s) IPR002325 Cytochrome f	0.499616	0.0308287
Solyc05g020010	Photosystem I P700 chlorophyll a apoprotein A2 (AHRD V1 *-*- D3WBY4_9MAGN); contains Interpro domain(s) IPR001280 Photosystem I psaA and psaB	0.412012	0.0967554
Solyc05g016120	Photosystem Q(B) protein (AHRD V1 ***- Q33128_SOLNI); contains Interpro domain(s) IPR000484 Photosynthetic reaction centre, L/M	0.423484	0.178054
Solyc05g014000	Pectate lyase (AHRD V1 **** D3IZZ1_GOSHE); contains Interpro domain(s) IPR002022 Pectate lyase/Amb allergen	0.307692	1.54915e-09
Solyc05g013560	Genomic DNA chromosome 5 P1 clone MDA7 (AHRD V1 *-*- Q9FKU6_ARATH)	0.480209	5.54403e-08
Solyc05g010450	Unknown Protein (AHRD V1)	0.408925	1.75138e-09
Solyc05g009990	LRR receptor-like serine/threonine-protein kinase, RLP	0.467909	1.19094e-05
Solyc05g009500	Peptide transporter (AHRD V1 **-* A6YJX4_9MAGN); contains Interpro domain(s) IPR000109 TGF-beta receptor, type I/II extracellular region	0.478986	7.09624e-05
Solyc05g009270	Fatty acid elongase 3-ketoacyl-CoA synthase (AHRD V1 **** Q6DUV5_BRANA); contains Interpro domain(s) IPR012392 Very-long-chain 3-ketoacyl-CoA synthase	0.281974	0.00429872
Solyc05g006980	Homeobox-leucine zipper-like protein (AHRD V1 *-*- Q3HRT1_PICGL); contains Interpro domain(s) IPR001356 Homeobox	0.467308	1.58685e-05
Solyc05g006920	Peptide transporter (AHRD V1 **-* A6YJX4_9MAGN); contains Interpro domain(s) IPR000109 TGF-beta receptor, type I/II extracellular region	0.41723	1.17962e-10
Solyc05g006040	Unknown Protein (AHRD V1)	0.449057	0.0366496
Solyc05g005170	Polygalacturonase 2 (AHRD V1 ***- A8D0T9_ONCHC); contains Interpro domain(s) IPR012334 Pectin lyase fold	0.341108	0.0803192
Solyc04g080750	Transmembrane protein 136 (AHRD V1 ***- B9EI42_MOUSE); contains Interpro domain(s) IPR006634 TRAM, LAG1 and CLN8 homology	0.306418	0.0234727
Solyc04g080710	BHLH transcription factor-like protein (AHRD V1 *-*- Q5ZAK6_ORYSJ); contains Interpro domain(s) IPR011598 Helix-loop-helix DNA-binding	0.460227	0.00257477
Solyc04g079700	WD-40 repeat family protein (AHRD V1 **-- Q1EPE0_MUSAC); contains Interpro domain(s) IPR020472 G-protein beta WD-40 repeat, region	0.433382	3.90901e-07
Solyc04g079070	Serine carboxypeptidase 1 (AHRD V1 ***- B6TC80_MAIZE); contains Interpro domain(s) IPR001563 Peptidase S10, serine carboxypeptidase	0.48265	0.000124425
Solyc04g078900	Cytochrome P450	0.336735	0.00177575
Solyc04g078520	Uncharacterized basic helix-loop-helix protein At1g06150 (AHRD V1 *-*- Y1615_ARATH)	0.209491	5.07484e-16
Solyc04g078470	Cyclin D3-1 (AHRD V1 ***- Q2ABE7_CAMSI); contains Interpro domain(s) IPR015451 Cyclin D	0.401617	0.000718535
Solyc04g078200	Gibberellin-regulated family protein (AHRD V1 **-- D7MT35_ARALY); contains Interpro domain(s) IPR003854 Gibberellin regulated protein	0.361847	1.7587e-10
Solyc04g077690	Unknown Protein (AHRD V1)	0.392128	4.07086e-06
Solyc04g077570	Unknown Protein (AHRD V1)	0.42517	0.00244083
Solyc04g077510	Growth regulating factor 1 (Fragment) (AHRD V1 *--- A6MZS4_ORYSI); contains Interpro domain(s) IPR014977 WRC	0.317308	4.90187e-10
Solyc04g077340	Serine/threonine-protein kinase receptor (AHRD V1 **** B6U2B7_MAIZE); contains Interpro domain(s) IPR002290 Serine/threonine protein kinase	0.459677	1.4111e-06
Solyc04g077140	Unknown Protein (AHRD V1); contains Interpro domain(s) IPR010410 Protein of unknown function DUF1005	0.450135	0.00501306
Solyc04g076340	Unknown Protein (AHRD V1)	0.428784	0.000489176
Solyc04g074080	WW domain containing protein expressed (AHRD V1 *-*- Q2QVE4_ORYSJ); contains Interpro domain(s) IPR001202 WW/Rsp5/WWP	0.482707	5.55391e-07
Solyc04g071780	Cytochrome P450	0.439486	2.03809e-08
Solyc04g064940	Receptor like kinase, RLK	0.297352	2.32623e-14
Solyc04g054740	Inositol-3-phosphate synthase (AHRD V1 ***- C4PW06_ARATH); contains Interpro domain(s) IPR002587 Myo-inositol-1-phosphate synthase	0.297588	2.69005e-09
Solyc04g051470	Unknown Protein (AHRD V1)	0.371105	0.0244141
Solyc04g050860	Inositol-1-phosphate synthase (AHRD V1 ***- B6V6K9_ORYCO); contains Interpro domain(s) IPR002587 Myo-inositol-1-phosphate synthase	0.368166	0.0022743
Solyc04g050820	Inositol-3-phosphate synthase (AHRD V1 ***- B6T9P4_MAIZE); contains Interpro domain(s) IPR002587 Myo-inositol-1-phosphate synthase	0.382349	8.58828e-06
Solyc04g050730	GDSL esterase/lipase At5g33370 (AHRD V1 ***- GDL79_ARATH); contains Interpro domain(s) IPR001087 Lipase, GDSL	0.458413	0.000148499
Solyc04g049340	Tyrosine-specific transport protein (AHRD V1 *-*- D6YUH8_WADCW); contains Interpro domain(s) IPR018227 Tryptophan/tyrosine permease	0.403694	3.20204e-07
Solyc04g017720	Gibberellin regulated protein (AHRD V1 **-- Q2HRH3_MEDTR); contains Interpro domain(s) IPR003854 Gibberellin regulated protein	0.453795	0.0228786
Solyc04g016170	Photosystem I P700 chlorophyll a apoprotein A2 (AHRD V1 ***- D3WE65_9MAGN); contains Interpro domain(s) IPR001280 Photosystem I psaA and psaB	0.413068	0.106371
Solyc04g015030	Metal ion binding protein (AHRD V1 *--* B6SZL4_MAIZE); contains Interpro domain(s) IPR006121 Heavy metal transport/detoxification protein	0.449243	0.0463671
Solyc04g005800	Homeobox-leucine zipper protein (AHRD V1 *-*- Q9FXN8_ZINEL); contains Interpro domain(s) IPR001356 Homeobox	0.303689	1.02316e-10
Solyc04g005070	Peptide transporter (AHRD V1 **-* A6YJX4_9MAGN); contains Interpro domain(s) IPR000109 TGF-beta receptor, type I/II extracellular region	0.450178	0.0110839
Solyc03g123540	class II heat shock protein (AHRD V1 ***- B6U175_MAIZE); contains Interpro domain(s) IPR002068 Heat shock protein Hsp20	0.4689	0.0033153
Solyc03g123390	Hydrolase (AHRD V1 ***- Q4PSG2_ARATH); contains Interpro domain(s) IPR000073 Alpha/beta hydrolase fold-1	0.320976	0.0295348
Solyc03g122000	Cytochrome b6-f complex subunit 4 (AHRD V1 *-*- D3WCD7_NEROL); contains Interpro domain(s) IPR005870 Cytochrome b6/f complex, subunit IV	0.396319	0.0462567
Solyc03g121900	PVR3-like protein (AHRD V1 ***- B6TYX6_MAIZE); contains Interpro domain(s) IPR003612 Plant lipid transfer protein/seed storage/trypsin-alpha amylase inhibitor	0.31408	0.00146447
Solyc03g121600	Choline dehydrogenase (AHRD V1 ***- B0WJG6_CULQU); contains Interpro domain(s) IPR012132 Glucose-methanol-choline oxidoreductase	0.430508	0.00127892
Solyc03g121420	Phosphatase (AHRD V1 ***- D2V497_NAEGR); contains Interpro domain(s) IPR016965 Pyridoxal phosphate phosphatase, PHOSPHO2	0.378979	0.0494133
Solyc03g121170	GDSL esterase/lipase At5g22810 (AHRD V1 ***- GDL78_ARATH); contains Interpro domain(s) IPR001087 Lipase, GDSL	0.398545	3.66904e-10
Solyc03g120790	Unknown Protein (AHRD V1)	0.286047	7.69783e-05
Solyc03g120170	Unknown Protein (AHRD V1)	0.459016	0.00294616
Solyc03g117800	CER1 protein (Fragment) (AHRD V1 *--- Q0WLZ2_ARATH); contains Interpro domain(s) IPR006694 Fatty acid hydroxylase	0.3257	4.02321e-10
Solyc03g117690	Aspartic proteinase nepenthesin-1 (AHRD V1 **-- C0JA51_9ORYZ); contains Interpro domain(s) IPR001461 Peptidase A1	0.406811	6.02199e-10
Solyc03g116280	1-aminocyclopropane-1-carboxylate oxidase (AHRD V1 ***- Q40876_PELHO); contains Interpro domain(s) IPR005123 Oxoglutarate and iron-dependent oxygenase	0.381699	0.00244083
Solyc03g116060	Gibberellin-regulated protein (AHRD V1 **-- B4UW77_ARAHY); contains Interpro domain(s) IPR003854 Gibberellin regulated protein	0.322443	0.00415898
Solyc03g113250	Nitrate transporter (AHRD V1 **-* Q8LG02_ARATH); contains Interpro domain(s) IPR000109 TGF-beta receptor, type I/II extracellular region	0.431193	0.00010308
Solyc03g112580	Receptor like kinase, RLK	0.461229	2.04944e-08
Solyc03g112540	Retinol dehydrogenase 12 (AHRD V1 **-* B6UB33_MAIZE); contains Interpro domain(s) IPR002347 Glucose/ribitol dehydrogenase	0.219672	7.91531e-07
Solyc03g112130	AT5G28150-like protein (Fragment) (AHRD V1 *-*- D6PS16_9BRAS); contains Interpro domain(s) IPR008586 Protein of unknown function DUF868, plant	0.307311	3.17117e-09
Solyc03g111110	Unknown Protein (AHRD V1)	0.389752	0.00677663
Solyc03g110990	Unknown Protein (AHRD V1)	0.381924	0.00519128
Solyc03g097380	Heavy metal-associated domain containing protein expressed (AHRD V1 *--- Q7XG81_ORYSJ); contains Interpro domain(s) IPR006121 Heavy metal transport/detoxification protein	0.31589	3.66904e-10
Solyc03g095980	Transcription factor bHLH51 (AHRD V1 **-* BH051_ARATH); contains Interpro domain(s) IPR001092 Basic helix-loop-helix dimerisation region bHLH	0.428161	0.0232404
Solyc03g095860	Ankyrin repeat domain-containing protein 50 (AHRD V1 ***- B6SWZ3_MAIZE); contains Interpro domain(s) IPR002110 Ankyrin	0.491543	3.57506e-06
Solyc03g095500	Thioredoxin h-like protein (AHRD V1 ***- Q8H6X3_TOBAC); contains Interpro domain(s) IPR015467 Thioredoxin, core	0.244806	8.29259e-14
Solyc03g095350	Unknown Protein (AHRD V1)	0.376409	0.323408
Solyc03g093800	Unknown Protein (AHRD V1)	0.377948	4.81678e-12
Solyc03g093790	Cyclin-like (AHRD V1 **** Q6H3X9_ORYSJ); contains Interpro domain(s) IPR012389 Negative regulatory factor PREG	0.307393	8.92886e-09
Solyc03g083960	Trehalose 6-phosphate phosphatase (AHRD V1 **** D4QAK5_TOBAC); contains Interpro domain(s) IPR003337 Trehalose-phosphatase	0.427699	4.06356e-05
Solyc03g083100	Calmodulin-binding protein family-like (AHRD V1 **-* Q6YXT2_ORYSJ); contains Interpro domain(s) IPR000048 IQ calmodulin-binding region	0.454939	3.92835e-09
Solyc03g083060	Unknown Protein (AHRD V1)	0.483471	3.70918e-07
Solyc03g081230	NHL1 (Fragment) (AHRD V1 **-- B0LZI2_ARATH); contains Interpro domain(s) IPR010847 Harpin-induced 1	0.245509	6.52396e-10
Solyc03g063140	LOB domain protein (AHRD V1 *-*- Q9AS62_ORYSJ); contains Interpro domain(s) IPR004883 Lateral organ boundaries, LOB	0.410959	0.00137047
Solyc03g062930	5&apos-3&apos exonuclease N-terminal resolvase-like domain containing protein expressed (AHRD V1 **-- Q10PN9_ORYSJ); contains Interpro domain(s) IPR020046 5'-3' exonuclease, N-terminal resolvase-like domain	0.415584	0.0479504
Solyc03g045070	Ammonium transporter (AHRD V1 **** B9HP47_POPTR); contains Interpro domain(s) IPR018047 Ammonium transporter, conserved site IPR001905 Ammonium transporter	0.454608	1.48006e-09
Solyc03g044600	Unknown Protein (AHRD V1)	0.455402	0.0196151
Solyc03g044480	Unknown Protein (AHRD V1); contains Interpro domain(s) IPR015456 Cyclin-dependent kinase inhibitor p27	0.492857	0.00121397
Solyc03g043770	Receptor like kinase, RLK	0.315068	3.35805e-11
Solyc03g034010	U-box domain-containing protein 5 (AHRD V1 ***- D7MBG7_ARALY)	0.407339	2.40354e-05
Solyc03g034000	Transcription factor (AHRD V1 *-*- D6MKM4_9ASPA); contains Interpro domain(s) IPR011598 Helix-loop-helix DNA-binding	0.277628	0.00015934
Solyc03g031940	Acyl-CoA synthetase/AMP-acid ligase II (AHRD V1 **** D0C359_9GAMM); contains Interpro domain(s) IPR000873 AMP-dependent synthetase and ligase	0.356688	3.48993e-07
Solyc03g025430	Genomic DNA chromosome 5 TAC clone K24M7 (AHRD V1 **-- Q9FHB8_ARATH)	0.490156	0.109676
Solyc03g025320	Hydroxycinnamoyl transferase (AHRD V1 **-* D2XJ64_9MAGN); contains Interpro domain(s) IPR003480 Transferase	0.449805	1.29863e-09
Solyc03g013600	NAD(P)H-quinone oxidoreductase subunit 6 chloroplastic (AHRD V1 ***- D3WAS8_AUCJA); contains Interpro domain(s) IPR001457 NADH:ubiquinone/plastoquinone oxidoreductase, chain 6	0.433364	0.0489379
Solyc03g013340	Aquaporin Z transmembrane water channel (AHRD V1 **** A4SKG8_AERS4); contains Interpro domain(s) IPR000425 Major intrinsic protein	0.321274	4.61765e-10
Solyc03g013250	Genomic DNA chromosome 3 P1 clone MMF24 (AHRD V1 ***- Q9LHJ6_ARATH)	0.430806	0.00202274
Solyc03g006840	Genomic DNA chromosome 5 P1 clone MTG10 (AHRD V1 ***- Q9FIS0_ARATH)	0.334112	0.00817173
Solyc03g006490	Aluminum-induced protein-like (AHRD V1 ***- Q9FG81_ARATH)	0.460481	0.293382
Solyc03g006220	Os06g0207500 protein (Fragment) (AHRD V1 **-- Q0DDQ9_ORYSJ); contains Interpro domain(s) IPR004253 Protein of unknown function DUF231, plant	0.399235	0.0387125
Solyc03g005900	GDSL esterase/lipase At5g45670 (AHRD V1 **** GDL82_ARATH); contains Interpro domain(s) IPR001087 Lipase, GDSL	0.362821	0.0238195
Solyc02g092570	GRAS family transcription factor (AHRD V1 **-* B9GYX5_POPTR); contains Interpro domain(s) IPR005202 GRAS transcription factor	0.40177	0.00166547
Solyc02g092540	Unknown Protein (AHRD V1)	0.414309	0.00359138
Solyc02g092490	Acetyltransferase-like protein (AHRD V1 ***- Q7EYF5_ORYSJ); contains Interpro domain(s) IPR000182 GCN5-related N-acetyltransferase	0.414027	8.10623e-07
Solyc02g092320	Pentatricopeptide repeat-containing protein At5g67570, chloroplastic (AHRD V1 ***- PP451_ARATH)	0.48883	0.0368274
Solyc02g091920	Xyloglucan endotransglucosylase/hydrolase 2 (AHRD V1 **** Q2MK81_9ROSA); contains Interpro domain(s) IPR016455 Xyloglucan endotransglucosylase/hydrolase	0.34775	5.51371e-15
Solyc02g090680	Cyclin-dependent kinase inhibitor 7 (AHRD V1 *-** KRP7_ARATH); contains Interpro domain(s) IPR016701 Cyclin-dependent kinase inhibitor, plant	0.486212	4.8929e-05
Solyc02g090580	Os03g0859900 protein (Fragment) (AHRD V1 *-*- Q0DLK3_ORYSJ); contains Interpro domain(s) IPR006869 Protein of unknown function DUF547	0.273196	9.59705e-17
Solyc02g089620	Proline dehydrogenase (AHRD V1 **** A1E289_ACTDE); contains Interpro domain(s) IPR015659 Proline oxidase	0.265092	0.108229
Solyc02g089550	Receptor like kinase, RLK	0.449198	3.13633e-07
Solyc02g089350	Gibberellin regulated protein (AHRD V1 **-- Q2HRH3_MEDTR); contains Interpro domain(s) IPR003854 Gibberellin regulated protein	0.44239	7.63423e-06
Solyc02g088190	MYB transcription factor (AHRD V1 *-** Q6R098_ARATH); contains Interpro domain(s) IPR015495 Myb transcription factor	0.48894	1.02222e-06
Solyc02g088100	Expansin (AHRD V1 ***- Q9ZP31_SOLLC); contains Interpro domain(s) IPR007112 Expansin 45, endoglucanase-like IPR007117 Pollen allergen/expansin, C-terminal	0.482249	6.41019e-08
Solyc02g087870	Uncharacterized ABC transporter ATP-binding protein/permease C9B6.09c (AHRD V1 *--* YNT9_SCHPO); contains Interpro domain(s) IPR001140 ABC transporter, transmembrane region	0.48913	0.000230254
Solyc02g087860	Transcription factor style2.1 (AHRD V1 **-* B6CG45_SOLPN); contains Interpro domain(s) IPR011598 Helix-loop-helix DNA-binding	0.328244	4.08771e-10
Solyc02g086980	Unknown Protein (AHRD V1)	0.496146	0.00014271
Solyc02g086180	Sterol C-5 desaturase (AHRD V1 **** D7FW86_ECTSI); contains Interpro domain(s) IPR006694 Fatty acid hydroxylase	0.446903	0.00450551
Solyc02g085490	Os12g0581300 protein (Fragment) (AHRD V1 *-*- Q0IMB2_ORYSJ); contains Interpro domain(s) IPR006873 Protein of unknown function DUF620	0.413408	4.36113e-05
Solyc02g083760	Thaumatin-like protein (AHRD V1 ***- Q9STX6_ARATH); contains Interpro domain(s) IPR001938 Thaumatin, pathogenesis-related	0.49515	3.93504e-07
Solyc02g082260	Hydroxy-methylglutaryl-coenzyme A reductase (AHRD V1 **** O48624_TOBAC); contains Interpro domain(s) IPR004554 Hydroxymethylglutaryl-CoA reductase, class I, catalytic	0.459302	0.102083
Solyc02g080510	Arabidopsis thaliana genomic DNA chromosome 5 P1 clone MOK16 (AHRD V1 *-*- Q9LYW2_ARATH); contains Interpro domain(s) IPR007608 Protein of unknown function DUF584	0.46045	0.0123484
Solyc02g080280	NAD(P)H-quinone oxidoreductase subunit 1 (AHRD V1 ***- D3WAS2_AUCJA); contains Interpro domain(s) IPR001694 NADH:ubiquinone oxidoreductase, subunit 1	0.484736	0.127059
Solyc02g080230	Rop-interactive crib motif-containing protein 1 (AHRD V1 *--- D7LGA6_ARALY); contains Interpro domain(s) IPR000095 PAK-box/P21-Rho-binding	0.436975	1.17511e-07
Solyc02g080220	Pectinesterase (AHRD V1 ***- B9RXQ4_RICCO); contains Interpro domain(s) IPR000070 Pectinesterase, catalytic	0.467838	0.000643939
Solyc02g080210	Pectinesterase (AHRD V1 ***- B9RXQ4_RICCO); contains Interpro domain(s) IPR000070 Pectinesterase, catalytic	0.48235	0.000839985
Solyc02g080200	Pectinesterase (AHRD V1 ***- B9RXQ4_RICCO); contains Interpro domain(s) IPR000070 Pectinesterase, catalytic	0.482518	0.00100688
Solyc02g078950	Beta-galactosidase (AHRD V1 **** B9HYZ2_POPTR); contains Interpro domain(s) IPR001944 Glycoside hydrolase, family 35	0.499145	0.00289975
Solyc02g078720	Unknown Protein (AHRD V1)	0.378038	1.17909e-06
Solyc02g078110	Unknown Protein (AHRD V1)	0.390966	0.00409441
Solyc02g077860	Ribulose bisphosphate carboxylase large chain (Fragment) (AHRD V1 *-*- C7A608_9ROSI); contains Interpro domain(s) IPR000685 Ribulose bisphosphate carboxylase, large subunit, C-terminal	0.438202	0.10479
Solyc02g077710	E6-2 protein kinase (AHRD V1 *-*- B6E139_GOSHI)	0.465606	0.00203687
Solyc02g077140	Lipase (Fragment) (AHRD V1 ***- Q9ZTW1_DIACA); contains Interpro domain(s) IPR002921 Lipase, class 3	0.409987	4.96625e-09
Solyc02g077090	Chloroplast unusual positioning 1A (AHRD V1 *--- B3IYT7_ADICA)	0.395142	2.48351e-11
Solyc02g072540	CBL-interacting protein kinase 16 (AHRD V1 **** C4P7W5_VITVI); contains Interpro domain(s) IPR002290 Serine/threonine protein kinase	0.26	0.000116554
Solyc02g072140	UNE1-like protein (AHRD V1 ***- B2ZAQ7_GOSRA); contains Interpro domain(s) IPR006943 Protein of unknown function DUF641, plant	0.471429	0.000132053
Solyc02g071100	Purine permease family protein (AHRD V1 **-* D7MCV2_ARALY); contains Interpro domain(s) IPR004853 Protein of unknown function DUF250	0.313305	3.30688e-09
Solyc02g069930	Lipase-like protein (AHRD V1 **-- Q9M3D1_ARATH); contains Interpro domain(s) IPR000073 Alpha/beta hydrolase fold-1	0.449036	0.00047236
Solyc02g069490	FAD linked oxidase domain protein (AHRD V1 **-- D1VPW7_9ACTO); contains Interpro domain(s) IPR006094 FAD linked oxidase, N-terminal	0.415463	0.0520152
Solyc02g067930	Glycerol-3-phosphate dehydrogenase (AHRD V1 **** B4FZV9_MAIZE); contains Interpro domain(s) IPR017751 NAD-dependent glycerol-3-phosphate dehydrogenase, eukaryotic	0.485095	0.00438164
Solyc02g065780	Unknown Protein (AHRD V1)	0.351371	6.44031e-06
Solyc02g063180	UDP-N-acetylenolpyruvoylglucosamine reductase (AHRD V1 ***- D1R942_9CHLA); contains Interpro domain(s) IPR011601 UDP-N-acetylenolpyruvoylglucosamine reductase, C-terminal	0.497076	0.00996919
Solyc02g063030	LuxR family transcriptional regulator (Fragment) (AHRD V1 *-*- D9ZBL3_9CARY)	0.332671	2.64711e-10
Solyc02g063000	Glucosyltransferase (AHRD V1 **** A7M6J8_9ERIC); contains Interpro domain(s) IPR002213 UDP-glucuronosyl/UDP-glucosyltransferase	0.367973	0.0598258
Solyc02g036320	Photosystem I P700 chlorophyll a apoprotein (AHRD V1 ***- Q15B79_TOBAC); contains Interpro domain(s) IPR001280 Photosystem I psaA and psaB	0.377909	0.0464733
Solyc02g032660	MATE efflux family protein expressed (AHRD V1 **-- Q10HY1_ORYSJ); contains Interpro domain(s) IPR002528 Multi antimicrobial extrusion protein MatE	0.420078	1.60961e-06
Solyc02g022900	Unknown Protein (AHRD V1)	0.465839	0.0024856
Solyc02g022890	Fatty acid hydroxylase family protein expressed (AHRD V1 ***- Q9AY73_ORYSJ); contains Interpro domain(s) IPR006694 Fatty acid hydroxylase	0.346856	0.00107101
Solyc02g021290	Photosystem Q(B) protein (AHRD V1 ***- Q09WH2_CONCI); contains Interpro domain(s) IPR000484 Photosynthetic reaction centre, L/M	0.416558	0.226165
Solyc01g111840	MFS-type drug efflux transporter P55 (AHRD V1 *--* MFS55_MYCTU); contains Interpro domain(s) IPR016196 Major facilitator superfamily, general substrate transporter	0.422652	8.62061e-06
Solyc01g111660	Aquaporin-like protein (AHRD V1 ***- Q8W1A8_PETHY); contains Interpro domain(s) IPR012269 Aquaporin	0.356474	8.61142e-15
Solyc01g111330	Thaumatin-like protein (AHRD V1 ***- Q9STX6_ARATH); contains Interpro domain(s) IPR001938 Thaumatin, pathogenesis-related	0.401416	3.38056e-09
Solyc01g111110	Unknown Protein (AHRD V1)	0.307991	4.0751e-13
Solyc01g110770	Auxin-induced SAUR-like protein (AHRD V1 *-*- Q8S351_CAPAN); contains Interpro domain(s) IPR003676 Auxin responsive SAUR protein	0.467105	0.012014
Solyc01g110710	Auxin-induced SAUR-like protein (AHRD V1 ***- Q8S351_CAPAN); contains Interpro domain(s) IPR003676 Auxin responsive SAUR protein	0.469136	0.0343815
Solyc01g110670	Auxin-induced SAUR-like protein (AHRD V1 ***- Q8S351_CAPAN); contains Interpro domain(s) IPR003676 Auxin responsive SAUR protein	0.498718	0.0273979
Solyc01g110610	Auxin-induced SAUR-like protein (AHRD V1 **-- Q8S349_CAPAN); contains Interpro domain(s) IPR003676 Auxin responsive SAUR protein	0.220844	6.60571e-06
Solyc01g110570	Auxin-induced SAUR-like protein (AHRD V1 **-- Q8S349_CAPAN); contains Interpro domain(s) IPR003676 Auxin responsive SAUR protein	0.272429	0.00125021
Solyc01g110560	Auxin responsive SAUR protein (AHRD V1 *-*- Q1SN26_MEDTR); contains Interpro domain(s) IPR003676 Auxin responsive SAUR protein	0.415423	6.81609e-05
Solyc01g110000	Beta-galactosidase (AHRD V1 ***- B9H0V1_POPTR); contains Interpro domain(s) IPR001944 Glycoside hydrolase, family 35	0.406066	0.0418515
Solyc01g109700	Transcription factor (AHRD V1 *-** D6MKM4_9ASPA); contains Interpro domain(s) IPR011598 Helix-loop-helix DNA-binding	0.434695	8.68832e-06
Solyc01g109370	1-acylglycerol-3-phosphate acyltransferase (AHRD V1 **** A2TF19_BRAJU); contains Interpro domain(s) IPR002123 Phospholipid/glycerol acyltransferase	0.462719	7.57229e-07
Solyc01g108330	Unknown Protein (AHRD V1)	0.407907	1.35588e-07
Solyc01g108210	Cytochrome P450	0.497934	0.00566771
Solyc01g107460	Unknown Protein (AHRD V1)	0.412147	0.106334
Solyc01g106820	Peptidase M50 family (AHRD V1 ***- B6UET0_MAIZE)	0.491135	0.173258
Solyc01g105720	Unknown Protein (AHRD V1)	0.461774	9.96867e-07
Solyc01g100910	MtN21 nodulin protein-like (AHRD V1 ***- B6TBZ6_MAIZE); contains Interpro domain(s) IPR000620 Protein of unknown function DUF6, transmembrane	0.247159	1.43322e-10
Solyc01g100900	MtN21 nodulin protein-like (AHRD V1 ***- B6TBZ6_MAIZE); contains Interpro domain(s) IPR000620 Protein of unknown function DUF6, transmembrane	0.421362	1.5892e-07
Solyc01g100770	Susceptibility homeodomain transcription factor (Fragment) (AHRD V1 *-*- Q8SAA7_ORYSA); contains Interpro domain(s) IPR007493 Protein of unknown function DUF538	0.47631	6.29116e-05
Solyc01g099980	Glycine-rich protein (AHRD V1 *--- D7M9Z2_ARALY); contains Interpro domain(s) IPR009836 Protein of unknown function DUF1399	0.341772	1.13814e-07
Solyc01g099590	Glutathione-S-transferase (AHRD V1 **** A3FMP5_SOLLC); contains Interpro domain(s) IPR004046 Glutathione S-transferase, C-terminal	0.353116	0.000283577
Solyc01g099560	Carbonyl reductase 3 (AHRD V1 **** B6TRS7_MAIZE); contains Interpro domain(s) IPR002347 Glucose/ribitol dehydrogenase	0.464407	0.000843958
Solyc01g098740	Receptor protein kinase-like protein (AHRD V1 *-*- Q9LJU5_ARATH); contains Interpro domain(s) IPR002290 Serine/threonine protein kinase	0.42671	1.24587e-09
Solyc01g098500	Glucose transporter 8 (AHRD V1 ***- Q2KKJ3_SOLIN); contains Interpro domain(s) IPR003663 Sugar/inositol transporter	0.448692	2.60462e-09
Solyc01g096370	BHLH transcription factor (AHRD V1 *-** Q401N4_9LILI); contains Interpro domain(s) IPR011598 Helix-loop-helix DNA-binding	0.5	0.000288208
Solyc01g096250	Unknown Protein (AHRD V1)	0.467843	2.80036e-06
Solyc01g095610	Leaf senescence protein-like (AHRD V1 ***- Q654T8_ORYSJ); contains Interpro domain(s) IPR004253 Protein of unknown function DUF231, plant	0.492754	1.35939e-05
Solyc01g095530	Unknown Protein (AHRD V1)	0.480605	4.35735e-08
Solyc01g094790	Cysteine synthase (AHRD V1 ***- Q9FS29_SOLTU); contains Interpro domain(s) IPR005859 Cysteine synthase A	0.414593	2.91118e-09
Solyc01g094700	Glycerol-3-phosphate acyltransferase 4 (AHRD V1 **** D7KQ54_ARALY); contains Interpro domain(s) IPR002123 Phospholipid/glycerol acyltransferase	0.496715	2.48774e-07
Solyc01g090970	Cortical cell-delineating protein (AHRD V1 **-- B6UGA2_MAIZE); contains Interpro domain(s) IPR013770 Plant lipid transfer protein and hydrophobic protein, helical	0.412743	5.63326e-05
Solyc01g090340	Ethylene responsive transcription factor 1b (AHRD V1 *-*- C0J9I8_9ROSA); contains Interpro domain(s) IPR001471 Pathogenesis-related transcriptional factor and ERF, DNA-binding	0.289183	0.00013551
Solyc01g089850	Cyclin-dependent protein kinase regulator Pho80 (AHRD V1 **** B6QI37_PENMQ); contains Interpro domain(s) IPR012389 Negative regulatory factor PREG	0.454771	0.00554127
Solyc01g088250	IQ-domain 11 (AHRD V1 ***- D7M5A6_ARALY); contains Interpro domain(s) IPR000048 IQ calmodulin-binding region	0.447723	1.66925e-07
Solyc01g086920	LRR receptor-like serine/threonine-protein kinase, RLP	0.378502	2.56478e-13
Solyc01g081160	Beta-glucosidase (AHRD V1 **** D3YJ59_VITVI); contains Interpro domain(s) IPR001360 Glycoside hydrolase, family 1	0.378549	0.00211306
Solyc01g067510	Receptor-like kinase (AHRD V1 **** A7VM36_MARPO); contains Interpro domain(s) IPR002290 Serine/threonine protein kinase	0.457746	1.12334e-08
Solyc01g058170	Agenet domain-containing protein (AHRD V1 ***- D7L5I9_ARALY); contains Interpro domain(s) IPR008395 Agenet	0.432773	0.000288809
Solyc01g058160	Agenet domain-containing protein (AHRD V1 ***- D7L5I9_ARALY); contains Interpro domain(s) IPR008395 Agenet	0.42521	0.00515404
Solyc01g048590	Photosystem Q(B) protein (AHRD V1 ***- Q6W3U7_9BRYO); contains Interpro domain(s) IPR000484 Photosynthetic reaction centre, L/M	0.464946	0.206509
Solyc01g044250	Photosystem II CP43 chlorophyll apoprotein (AHRD V1 ***- B8R498_TRISU); contains Interpro domain(s) IPR000932 Photosystem antenna protein-like	0.442151	0.104563
Solyc01g018090	Photosystem I P700 chlorophyll a apoprotein A1 (AHRD V1 *-*- B0Z4L7_OENAR); contains Interpro domain(s) IPR001280 Photosystem I psaA and psaB	0.478316	0.172163
Solyc01g017740	Cytochrome b6 (AHRD V1 *-*- B7T3I6_9ROSI); contains Interpro domain(s) IPR005797 Cytochrome b/b6, N-terminal	0.340139	0.129167
Solyc01g017330	Photosystem I P700 chlorophyll a apoprotein A1 (AHRD V1 ***- D3WCE1_NEROL); contains Interpro domain(s) IPR001280 Photosystem I psaA and psaB	0.347796	0.0301263
Solyc01g017300	Photosystem I P700 chlorophyll a apoprotein A1 (AHRD V1 *-*- D4PBB1_PHODC); contains Interpro domain(s) IPR001280 Photosystem I psaA and psaB	0.457055	0.117662
Solyc01g011410	NADH-quinone oxidoreductase subunit D (AHRD V1 ***- NUOD_DEIGD); contains Interpro domain(s) IPR001135 NADH-quinone oxidoreductase, subunit D	0.499348	0.0401675
Solyc01g007810	Plant-specific domain TIGR01568 family protein (AHRD V1 *--- B6U9N9_MAIZE); contains Interpro domain(s) IPR006458 Protein of unknown function DUF623, plant	0.320799	0.00401552
Solyc01g007720	ORF42f (AHRD V1 *-*- Q32989_PINTH)	0.467374	0.0404103
Solyc01g007540	Cytochrome b6-f complex subunit 4 (AHRD V1 ***- A1XFY6_NUPAD); contains Interpro domain(s) IPR005870 Cytochrome b6/f complex, subunit IV	0.336757	0.0400404
Solyc01g007530	Cytochrome b6 (AHRD V1 ***- B3TN79_BRADI); contains Interpro domain(s) IPR005797 Cytochrome b/b6, N-terminal	0.355444	0.0443918
Solyc01g007510	PsbN (AHRD V1 ***- Q7HIW7_ARATH); contains Interpro domain(s) IPR003398 Photosystem II protein PsbN	0.410667	0.283248
Solyc01g007350	Photosystem I reaction center subunit VIII (AHRD V1 *-*- Q3V525_ACOCL); contains Interpro domain(s) IPR001302 Photosystem I reaction centre, subunit VIII	0.400648	0.0360975
Solyc01g006790	Unknown Protein (AHRD V1)	0.480549	0.0313873
Solyc01g006690	Unknown Protein (AHRD V1)	0.481881	2.00818e-07
Solyc01g006100	Cytosine-specific methyltransferase (AHRD V1 *-*- B4XTS9_ELAGV); contains Interpro domain(s) IPR001525 C-5 cytosine-specific DNA methylase	0.364078	8.10452e-05
Solyc01g005990	Non-specific lipid-transfer protein (AHRD V1 *-*- B9REN2_RICCO); contains Interpro domain(s) IPR003612 Plant lipid transfer protein/seed storage/trypsin-alpha amylase inhibitor	0.372674	9.37915e-13
Solyc01g005590	Unknown Protein (AHRD V1)	0.384021	0.0016155
Solyc00g277510	Photosystem Q(B) protein (AHRD V1 ***- Q95B48_PRUPE); contains Interpro domain(s) IPR000484 Photosynthetic reaction centre, L/M	0.396919	0.162626
Solyc00g230080	Photosystem II D2 protein (AHRD V1 ***- D0FXW8_DUNSA); contains Interpro domain(s) IPR000484 Photosynthetic reaction centre, L/M	0.450718	0.128662
Solyc00g230070	Photosystem II CP43 chlorophyll apoprotein (AHRD V1 ***- D1L8N4_BRANA); contains Interpro domain(s) IPR000932 Photosystem antenna protein-like	0.421169	0.065808
Solyc00g160780	Unknown Protein (AHRD V1)	0.339207	9.69557e-05
Solyc00g136260	Ring H2 finger protein (AHRD V1 *-*- D9ZHD8_HYPPE); contains Interpro domain(s) IPR018957 Zinc finger, C3HC4 RING-type	0.296015	2.87348e-08
Solyc00g047200	Cytochrome b (AHRD V1 ***- Q95871_TOBAC); contains Interpro domain(s) IPR016175 Cytochrome b/b6	0.379953	0.130945
Solyc00g006820	Peptide transporter-like protein (AHRD V1 **-* Q9LYR6_ARATH); contains Interpro domain(s) IPR000109 TGF-beta receptor, type I/II extracellular region	0.471329	6.52034e-07

## Sheet: CTD up-regulated vs Mock
GeneID	Description	Ratio	Adjust p
Bti9_1a		10.6218	4.20389e-20
Bti9_1b		3.15864	0.00012467
Solyc00g006830	No exine formation-1 (AHRD V1 **-- Q9LYR7_ARATH)	2.03539	0.000978995
Solyc00g007060	Serine/threonine kinase-like protein ABC1063 (AHRD V1 **** Q1KMP8_HORVD); contains Interpro domain(s) IPR002290 Serine/threonine protein kinase	4.10842	2.77728e-14
Solyc00g007080	Unknown Protein (AHRD V1); contains Interpro domain(s) IPR007514 CHD5-like protein	2.08416	0.0407954
Solyc00g007100	Serine/threonine protein kinase (AHRD V1 **** Q2U105_ASPOR); contains Interpro domain(s) IPR002290 Serine/threonine protein kinase	2.93275	4.02503e-07
Solyc00g007200	MLO-like protein 3 (AHRD V1 ***- C6EWE6_VITVI); contains Interpro domain(s) IPR004326 Mlo-related protein	2.04028	0.00265606
Solyc00g057880	Unknown Protein (AHRD V1)	2.34962	0.0219075
Solyc00g067470	Unknown Protein (AHRD V1)	2.76557	0.019312
Solyc00g072100	LTRGag-pol-polymerase 3 (AHRD V1 *-*- B2BXJ4_ARALY)	2.18659	0.00139711
Solyc00g080750	Unknown Protein (AHRD V1)	7.58475	4.42338e-17
Solyc00g095860	1-aminocyclopropane-1-carboxylate synthase (AHRD V1 ***- Q96579_SOLLC); contains Interpro domain(s) IPR004839 Aminotransferase, class I and II	14.8986	3.35334e-17
Solyc00g127870	Phosphatidylinositol N-acetylglucosaminyltransferase subunit P (AHRD V1 ***- B6TUG3_MAIZE); contains Interpro domain(s) IPR013717 PIG-P	3.27604	5.71449e-09
Solyc00g170200	Hydrolase alpha/beta fold family protein (AHRD V1 ***- D7L528_ARALY)	2.41131	0.0991964
Solyc00g174330	Pathogenesis related protein PR-1 (AHRD V1 ***- Q9SC15_SOLTU); contains Interpro domain(s) IPR001283 Allergen V5/Tpx-1 related	173.248	9.44721e-14
Solyc00g174340	Pathogenesis-related protein 1b (AHRD V1 ***- Q941G6_SOLTU); contains Interpro domain(s) IPR018244 Allergen V5/Tpx-1 related, conserved site	159.811	3.29046e-14
Solyc00g187050	Leucyl aminopeptidase (AHRD V1 ***- D7DWG6_NOSA0); contains Interpro domain(s) IPR011356 Peptidase M17, leucyl aminopeptidase	2.75983	0.0147217
Solyc00g201160	Receptor protein kinase (AHRD V1 **** Q40096_IPOTF); contains Interpro domain(s) IPR002290 Serine/threonine protein kinase	19.5056	2.14754e-20
Solyc00g206460	Os06g0220000 protein (Fragment) (AHRD V1 **-- Q0DDJ2_ORYSJ); contains Interpro domain(s) IPR006766 Phosphate-induced protein 1 conserved region	2.04007	0.168603
Solyc00g217960	Ring H2 finger protein (AHRD V1 *-*- D9ZHD8_HYPPE); contains Interpro domain(s) IPR018957 Zinc finger, C3HC4 RING-type	2.51829	0.00480536
Solyc00g233480	ABC transporter-like protein (AHRD V1 *-*- Q6K376_ORYSJ)	88.2222	3.0942e-08
Solyc00g249910	Adaptin N terminal region family protein expressed (AHRD V1 ***- Q10SS5_ORYSJ)	2.58374	0.0101878
Solyc00g282510	Phenylalanine ammonia-lyase (AHRD V1 ***- B5LAW0_CAPAN); contains Interpro domain(s) IPR005922 Phenylalanine ammonia-lyase	2.34463	0.00209659
Solyc00g289230	Receptor protein kinase (AHRD V1 **** Q40096_IPOTF); contains Interpro domain(s) IPR002290 Serine/threonine protein kinase	4.06345	1.76788e-13
Solyc01g005040	Unknown Protein (AHRD V1); contains Interpro domain(s) IPR006702 Uncharacterised protein family UPF0497, trans-membrane plant	70.0667	6.12242e-13
Solyc01g005110	cDNA clone J065210E11 full insert sequence (AHRD V1 **-- B7F922_ORYSJ); contains Interpro domain(s) IPR013174 Dolichol-phosphate mannosyltransferase subunit 3	2.68844	4.45715e-05
Solyc01g005160	U-box domain-containing protein (AHRD V1 ***- D7MID4_ARALY); contains Interpro domain(s) IPR003613 U box domain	454	6.62282e-28
Solyc01g005220	Necrotic spotted lesions 1 (Fragment) (AHRD V1 *-*- B6ZA18_HELAN); contains Interpro domain(s) IPR001862 Membrane attack complex component/perforin/complement C9	4.26108	5.29202e-13
Solyc01g005260	SEC14 cytosolic factor family protein (AHRD V1 **-- D7M8H6_ARALY); contains Interpro domain(s) IPR001251 Cellular retinaldehyde-binding/triple function, C-terminal	3.61028	1.192e-08
Solyc01g005410	Calcium binding protein Caleosin (AHRD V1 **-* A8N0P5_COPC7); contains Interpro domain(s) IPR007736 Caleosin related	2.42011	0.0858296
Solyc01g005420	SRC2-like protein (AHRD V1 ***- A4K8J5_CAPAN); contains Interpro domain(s) IPR018029 C2 membrane targeting protein	4.90467	1.06799e-17
Solyc01g005430	UBX domain protein 6 (AHRD V1 ***- Q7SXA8_DANRE); contains Interpro domain(s) IPR018997 PUB domain	2.82353	6.30602e-07
Solyc01g005470	Cell number regulator 10 (AHRD V1 **-- D9HP26_MAIZE); contains Interpro domain(s) IPR006461 Protein of unknown function Cys-rich	13.5512	2.93676e-19
Solyc01g005480	Unknown Protein (AHRD V1); contains Interpro domain(s) IPR007749 Protein of unknown function DUF677	3.21466	1.17513e-08
Solyc01g005730	LRR receptor-like serine/threonine-protein kinase, RLP	25.3333	4.51723e-30
Solyc01g005750	Lipoxygenase (AHRD V1 ***- C0KKU8_SOLLC); contains Interpro domain(s) IPR000907 Lipoxygenase	2.94628	1.49514e-05
Solyc01g005920	Amino acid permease (Fragment) (AHRD V1 ***- B8C3S3_THAPS); contains Interpro domain(s) IPR002293 Amino acid/polyamine transporter I	2.89147	0.00545687
Solyc01g006090	rRNA processing protein Ebp2 (AHRD V1 **-- B6K460_SCHJY); contains Interpro domain(s) IPR008610 Eukaryotic rRNA processing	2.35352	0.000362561
Solyc01g006110	PP2A regulatory subunit TAP46 (AHRD V1 **-- B6TVR5_MAIZE); contains Interpro domain(s) IPR007304 TAP42-like protein	2.37731	1.37232e-05
Solyc01g006150	Cation-efflux pump fieF (AHRD V1 ***- FIEF_KLEPN); contains Interpro domain(s) IPR002524 Cation efflux protein	2.46576	7.17123e-05
Solyc01g006170	rRNA processing protein ebna1-binding protein-related (AHRD V1 *--* C4QG91_SCHMA); contains Interpro domain(s) IPR008610 Eukaryotic rRNA processing	2.90982	4.39999e-06
Solyc01g006200	Unknown Protein (AHRD V1)	2.10628	0.051327
Solyc01g006290	Peroxidase (AHRD V1 **** Q42964_TOBAC); contains Interpro domain(s) IPR002016 Haem peroxidase, plant/fungal/bacterial	2.65	0.0515424
Solyc01g006300	Peroxidase (AHRD V1 **** Q43774_SOLLC); contains Interpro domain(s) IPR002016 Haem peroxidase, plant/fungal/bacterial	11.2594	1.77292e-06
Solyc01g006320	Non-race specific disease resistance protein 1-like protein b (AHRD V1 ***- D2CFI3_COFAR); contains Interpro domain(s) IPR010847 Harpin-induced 1	5.78188	1.11413e-07
Solyc01g006490	Protein YdiU (AHRD V1 ***- B5N5F2_SALET); contains Interpro domain(s) IPR003846 Uncharacterised protein family UPF0061	2.11798	0.00143715
Solyc01g006520	Receptor-like protein kinase (AHRD V1 ***- Q39202_ARATH); contains Interpro domain(s) IPR002290 Serine/threonine protein kinase	2.00526	0.00138182
Solyc01g006550	LRR receptor-like serine/threonine-protein kinase, RLP	19.6769	3.31209e-38
Solyc01g006560	Lipoxygenase (AHRD V1 **** C0KKU8_SOLLC); contains Interpro domain(s) IPR001246 Lipoxygenase, plant	2.79053	1.14451e-08
Solyc01g006950	Syntaxin (AHRD V1 ***- Q6X9V9_HORVD); contains Interpro domain(s) IPR010989 t-SNARE	157.916	5.19475e-30
Solyc01g007020	U-box domain-containing protein (AHRD V1 ***- D7LU64_ARALY); contains Interpro domain(s) IPR003613 U box domain	2.41667	0.210973
Solyc01g007030	U-box domain-containing protein (AHRD V1 ***- D7LU64_ARALY); contains Interpro domain(s) IPR016024 Armadillo-type fold	5.85	0.000765154
Solyc01g007040	U-box domain-containing protein (AHRD V1 ***- D7LU64_ARALY); contains Interpro domain(s) IPR003613 U box domain	6.92982	0.000415932
Solyc01g007050	U-box domain-containing protein 24 (AHRD V1 ***- D7LAS1_ARALY); contains Interpro domain(s) IPR003613 U box domain	132.167	4.95746e-19
Solyc01g007070	BEL1-like homeodomain protein 1 (AHRD V1 **-- BLH1_ARATH); contains Interpro domain(s) IPR006563 POX	2.95785	8.89725e-09
Solyc01g007110	NC domain-containing protein (AHRD V1 **-- D7LZP9_ARALY); contains Interpro domain(s) IPR007053 NC	2.09275	0.00080744
Solyc01g007180	Unknown Protein (AHRD V1)	2.2381	0.0114395
Solyc01g007190	Unknown Protein (AHRD V1)	2.61566	0.0464327
Solyc01g007220	NHL1 (Fragment) (AHRD V1 **-- B0LZM3_ARATH); contains Interpro domain(s) IPR010847 Harpin-induced 1	7.97246	1.69255e-06
Solyc01g007250	U3 small nucleolar ribonucleoprotein protein IMP4 (AHRD V1 ***- D0N3A6_PHYIN); contains Interpro domain(s) IPR007109 Brix domain	2.33573	0.000537854
Solyc01g007770	Genomic DNA chromosome 5 P1 clone MHF15 (AHRD V1 ***- Q9FNI0_ARATH)	9.7642	9.84107e-19
Solyc01g007780	Receptor expression-enhancing protein 3 (AHRD V1 *--- B6TB01_MAIZE); contains Interpro domain(s) IPR004345 TB2/DP1 and HVA22 related protein	6.56604	8.00188e-08
Solyc01g007820	Unknown Protein (AHRD V1)	2.02597	0.27031
Solyc01g007910	Succinyl-CoA ligase (AHRD V1 ***- B9RL91_RICCO); contains Interpro domain(s) IPR005810 Succinyl-CoA ligase, alpha subunit	3.89846	2.54618e-14
Solyc01g007960	RLK, Receptor like protein, putative resistance protein with an antifungal domain	252.375	4.1445e-50
Solyc01g007980	RLK, Receptor like protein, putative resistance protein with an antifungal domain	4.47441	3.02795e-16
Solyc01g007990	RLK, Receptor like protein, putative resistance protein with an antifungal domain	24.5701	1.69811e-69
Solyc01g008130	DEP domain-containing protein 1B (AHRD V1 *--- DEP1B_HUMAN); contains Interpro domain(s) IPR006869 Protein of unknown function DUF547	20.9429	8.11778e-30
Solyc01g008140	Receptor kinase (AHRD V1 **** B8XA57_GOSBA); contains Interpro domain(s) IPR002290 Serine/threonine protein kinase	2.71396	4.62101e-07
Solyc01g008460	2Fe-2S ferredoxin (AHRD V1 **-- B6U5I8_MAIZE); contains Interpro domain(s) IPR001041 Ferredoxin	2.38362	0.00329257
Solyc01g008500	Receptor serine/threonine kinase (AHRD V1 **** O49202_ORYSJ); contains Interpro domain(s) IPR002290 Serine/threonine protein kinase	39.1613	2.09752e-47
Solyc01g008550	Cinnamoyl CoA reductase-like protein (AHRD V1 ***- B9HNY0_POPTR); contains Interpro domain(s) IPR016040 NAD(P)-binding domain	2.23551	4.72982e-05
Solyc01g008560	NAD kinase 1 (AHRD V1 **** B6SWV6_MAIZE); contains Interpro domain(s) IPR002504 ATP-NAD/AcoX kinase	6.20797	3.35955e-24
Solyc01g008620	Beta-1 3-glucanase (AHRD V1 ***- Q9SYX6_TOBAC); contains Interpro domain(s) IPR000490 Glycoside hydrolase, family 17	151.684	9.16109e-60
Solyc01g008670	Cytochrome P450	4.01935	1.09215e-09
Solyc01g008730	BZIP transcription factor (AHRD V1 **** Q9SQK1_TOBAC); contains Interpro domain(s) IPR011616 bZIP transcription factor, bZIP-1	2.25279	0.000336399
Solyc01g008810	Zinc finger family protein (AHRD V1 **-- D7LZ79_ARALY); contains Interpro domain(s) IPR018957 Zinc finger, C3HC4 RING-type	2.27209	0.000248205
Solyc01g008820	Signal peptide peptidase family protein (AHRD V1 ***- D7LQE4_ARALY); contains Interpro domain(s) IPR007369 Peptidase A22B, signal peptide peptidase	3.64147	6.15353e-13
Solyc01g009030	Nuclear control of ATPase protein (AHRD V1 *--- C9SK53_VERA1); contains Interpro domain(s) IPR013946 Nuclear control of ATP synthase 2	2.66719	1.01446e-06
Solyc01g009160	Harpin-induced protein-like (Fragment) (AHRD V1 **-- D2CFH8_COFAR); contains Interpro domain(s) IPR010847 Harpin-induced 1	4.25362	1.90838e-05
Solyc01g009310	Sterol reductase (AHRD V1 **** A8IA67_CHLRE); contains Interpro domain(s) IPR001171 Ergosterol biosynthesis ERG4/ERG24	3.11605	3.36448e-10
Solyc01g009420	Bifunctional polymyxin resistance arnA protein (AHRD V1 ***- B6TQB1_MAIZE); contains Interpro domain(s) IPR001509 NAD-dependent epimerase/dehydratase	2.85654	1.23573e-08
Solyc01g009680	Lipoxygenase (AHRD V1 ***- C0KKU8_SOLLC); contains Interpro domain(s) IPR001246 Lipoxygenase, plant	2.7442	3.19513e-08
Solyc01g009690	LRR receptor-like serine/threonine-protein kinase, RLP	50.4848	8.56162e-73
Solyc01g009700	LRR receptor-like serine/threonine-protein kinase, RLP	15.1429	3.40566e-23
Solyc01g009780	LITAF-domain-containing protein (AHRD V1 ***- Q4U6G1_PEA); contains Interpro domain(s) IPR006629 LPS-induced tumor necrosis factor alpha factor	6.63217	5.4322e-26
Solyc01g009810	LRR receptor-like serine/threonine-protein kinase, RLP	666.286	3.81912e-111
Solyc01g009820	Hydroxyproline-rich glycoprotein family protein (AHRD V1 ***- D7LGA9_ARALY)	2.04979	0.000977423
Solyc01g009860	NAC domain transcription factor (AHRD V1 **** Q5DM36_WHEAT); contains Interpro domain(s) IPR003441 No apical meristem (NAM) protein	2.24411	6.83276e-05
Solyc01g009930	LRR receptor-like serine/threonine-protein kinase, RLP	191.133	5.14073e-74
Solyc01g010020	Calmodulin (AHRD V1 ***- B6SJJ2_MAIZE); contains Interpro domain(s) IPR003299 Flagellar calcium-binding protein (calflagin)	4.14286	5.77589e-10
Solyc01g010060	Unknown Protein (AHRD V1)	70.7051	6.06032e-12
Solyc01g010180	Unknown Protein (AHRD V1)	6.5386	6.20071e-08
Solyc01g010220	Unknown Protein (AHRD V1)	7.94361	7.37841e-23
Solyc01g010290	Ureide permease 2 (AHRD V1 ***- B6U6B9_MAIZE); contains Interpro domain(s) IPR009834 Fatty acid elongase 3-ketoacyl-CoA synthase 1	2.27195	9.5384e-05
Solyc01g010430	cDNA clone J023121M11 full insert sequence (AHRD V1 **-- B7F743_ORYSJ); contains Interpro domain(s) IPR007679 Protein of unknown function DUF569	14.8871	2.21109e-25
Solyc01g010610	Unknown Protein (AHRD V1); contains Interpro domain(s) IPR003656 Zinc finger, BED-type predicted	105.444	0.275877
Solyc01g010650	UDP-galactose transporter 3 (AHRD V1 **** D7KBJ4_ARALY); contains Interpro domain(s) IPR013657 UAA transporter	3.02678	1.20551e-08
Solyc01g010760	Porin/voltage-dependent anion-selective channel protein (AHRD V1 **** A9P802_POPTR); contains Interpro domain(s) IPR001925 Porin, eukaryotic type	3.12324	2.22308e-09
Solyc01g010880	E3 ubiquitin-protein ligase MARCH3 (AHRD V1 *--- B5X3M1_SALSA); contains Interpro domain(s) IPR011016 Zinc finger, RING-CH-type	2.2664	0.000319835
Solyc01g010940	Transmembrane emp24 domain-containing protein 10 (AHRD V1 ***- B6U439_MAIZE); contains Interpro domain(s) IPR000348 emp24/gp25L/p24	2.24972	0.00605123
Solyc01g014140	Hcr9-9D (AHRD V1 ***- O50021_SOLPI)	5.73782	5.65221e-10
Solyc01g014480	Ethylene insensitive 3 class transcription factor (AHRD V1 *-** D5L144_MALDO); contains Interpro domain(s) IPR006957 Ethylene insensitive 3	2.02469	0.00245028
Solyc01g014620	Unknown Protein (AHRD V1)	3.9619	0.00175397
Solyc01g014840	Tir-nbs-lrr, resistance protein	5.28182	4.92521e-17
Solyc01g016360	LRR receptor-like serine/threonine-protein kinase, RLP	3.9322	0.000257261
Solyc01g020140	Glycosyltransferase (AHRD V1 ***- Q50HV0_SOLLC); contains Interpro domain(s) IPR005027 Glycosyl transferase, family 43	2.10798	0.0811805
Solyc01g021600	Disease resistance response protein (AHRD V1 ***- A8IXC7_BRACM); contains Interpro domain(s) IPR004265 Plant disease resistance response protein	6.16327	1.59299e-07
Solyc01g021640	DDB1- and CUL4-associated factor 4 (AHRD V1 **-- DCAF4_BOVIN); contains Interpro domain(s) IPR011046 WD40 repeat-like	2.45997	1.78096e-05
Solyc01g028860	YTH domain family 2 (Predicted) (AHRD V1 *--- B2GUU1_RAT); contains Interpro domain(s) IPR007275 YT521-B-like protein	2.41697	4.75221e-06
Solyc01g028900	1-deoxy-D-xylulose-5-phosphate synthase (AHRD V1 **-- DXS_DESAP); contains Interpro domain(s) IPR005475 Transketolase, central region	2.89245	7.17592e-09
Solyc01g044340	Os09g0513800 protein (Fragment) (AHRD V1 *-*- Q0J0E7_ORYSJ)	2.85982	3.75064e-07
Solyc01g044350	Zinc finger (Ran-binding) family protein (AHRD V1 *-*- D7KYC9_ARALY); contains Interpro domain(s) IPR001876 Zinc finger, RanBP2-type	2.92025	5.71938e-07
Solyc01g044360	Importin beta-3 (AHRD V1 **-- Q16TN4_AEDAE); contains Interpro domain(s) IPR011989 Armadillo-like helical	2.03541	0.000823666
Solyc01g056720	Aquaporin SIP12 (AHRD V1 ***- D8FSL5_GOSHI); contains Interpro domain(s) IPR000425 Major intrinsic protein	2.62857	5.88556e-07
Solyc01g056980	Unknown Protein (AHRD V1)	2.16036	0.00108432
Solyc01g057460	CTV.22 (AHRD V1 ***- Q8H6Q7_PONTR)	5.65751	3.07976e-13
Solyc01g057680	Hcr2-p4.1 (AHRD V1 ***- Q4G2V7_SOLPI); contains Interpro domain(s) IPR013210 Leucine-rich repeat, N-terminal	11.5	8.10244e-07
Solyc01g057770	AE family transporter anion exchange (AHRD V1 *--* A4RY02_OSTLU); contains Interpro domain(s) IPR003020 Bicarbonate transporter, eukaryotic	3.47953	0.00035347
Solyc01g058010	Neutral invertase (AHRD V1 ***- A7LH71_VITVI); contains Interpro domain(s) IPR006937 Plant neutral invertase	2.13636	0.00138684
Solyc01g058020	Neutral invertase (AHRD V1 ***- A7LH71_VITVI); contains Interpro domain(s) IPR006937 Plant neutral invertase	2.3236	0.000796294
Solyc01g058720	NaCl-inducible Ca2+-binding protein (AHRD V1 **-* O22368_ARATH); contains Interpro domain(s) IPR011992 EF-Hand type	11.3394	0.000582017
Solyc01g059880	ATP citrate lyase a-subunit (AHRD V1 **** Q93YH4_LUPAL); contains Interpro domain(s) IPR016141 Citrate synthase-like, core	2.52867	1.61773e-06
Solyc01g059980	Beta-glucanase (AHRD V1 ***- Q53X08_NICPL); contains Interpro domain(s) IPR000490 Glycoside hydrolase, family 17	95.2222	1.45154e-07
Solyc01g060020	Beta-glucanase (AHRD V1 ***- Q53X08_NICPL); contains Interpro domain(s) IPR000490 Glycoside hydrolase, family 17	95.974	1.4631e-07
Solyc01g060070	Pore protein homolog (AHRD V1 **-- Q3EA11_ARATH); contains Interpro domain(s) IPR003397 Mitochondrial inner membrane translocase complex, subunit Tim17/22	3.59732	0.000326444
Solyc01g060130	ADP-ribosylation factor-like protein 3 (AHRD V1 **-- ARL3_CAEEL); contains Interpro domain(s) IPR006687 GTP-binding protein SAR1	8.3772	4.34191e-34
Solyc01g060280	STAM binding protein (AHRD V1 *--* B2W8T5_PYRTR); contains Interpro domain(s) IPR000555 Mov34/MPN/PAD-1	2.55641	7.87195e-06
Solyc01g065720	Phospholipase D (AHRD V1 **** A3KH17_ARATH); contains Interpro domain(s) IPR016555 Phospholipase D, eukaryota	2.06475	0.000963249
Solyc01g066050	Peptidyl-prolyl cis-trans isomerase FKBP5 (AHRD V1 *--- FKBP5_HUMAN); contains Interpro domain(s) IPR011990 Tetratricopeptide-like helical	2.19871	0.000117924
Solyc01g066200	Unknown Protein (AHRD V1)	2.39967	0.0360278
Solyc01g066260	Unknown Protein (AHRD V1)	2.3093	0.00342015
Solyc01g066430	Ring H2 finger protein (AHRD V1 *-*- D9ZHD8_HYPPE); contains Interpro domain(s) IPR018957 Zinc finger, C3HC4 RING-type	19.9079	9.34121e-60
Solyc01g066520	Dihydrolipoyllysine-residue acetyltransferase component of pyruvate dehydrogenase complex (AHRD V1 ***- C3BP76_9BACI); contains Interpro domain(s) IPR015761 Lipoamide Acyltransferase	2.44421	2.96273e-05
Solyc01g066720	Hypoxia induced protein conserved region containing protein (AHRD V1 ***- B6UCX6_MAIZE); contains Interpro domain(s) IPR007667 Hypoxia induced protein conserved region	3.91138	3.64193e-13
Solyc01g066940	Vesicle-associated membrane protein 7B (AHRD V1 ***- D7KE73_ARALY); contains Interpro domain(s) IPR001388 Synaptobrevin	11.6085	2.88991e-24
Solyc01g067000	SRC2 homolog (Fragment) (AHRD V1 *-*- B3IYJ9_9SOLA); contains Interpro domain(s) IPR018029 C2 membrane targeting protein	4.0799	3.32521e-07
Solyc01g067020	Receptor like kinase, RLK	48.2662	2.32599e-90
Solyc01g067070	Mitochondrial deoxynucleotide carrier (AHRD V1 **** B4FIJ0_MAIZE); contains Interpro domain(s) IPR002067 Mitochondrial carrier protein	3.29006	4.83855e-10
Solyc01g067120	Cullin 1-like protein C (AHRD V1 ***- A0ELU7_PETIN); contains Interpro domain(s) IPR016159 Cullin repeat-like	21.3882	1.20198e-31
Solyc01g067330	UPF0497 membrane protein 4 (AHRD V1 ***- U4974_VITVI); contains Interpro domain(s) IPR006459 Uncharacterised protein family UPF0497, trans-membrane plant subgroup	2.04167	0.240021
Solyc01g067560	Always early protein 3 (AHRD V1 **-- D7L0S7_ARALY); contains Interpro domain(s) IPR010561 DIRP	2.22635	0.000297996
Solyc01g067720	Vesicle-associated membrane protein-associated protein (AHRD V1 *-*- Q1ANA7_WHEAT); contains Interpro domain(s) IPR000535 Major sperm protein	2.63212	1.3661e-06
Solyc01g067740	Superoxide dismutase (AHRD V1 **** B1Q475_CAPCH); contains Interpro domain(s) IPR001424 Superoxide dismutase, copper/zinc binding	4.22713	1.16973e-15
Solyc01g067800	E3 ubiquitin-protein ligase MARCH1 (AHRD V1 *--* MARH1_MOUSE); contains Interpro domain(s) IPR011016 Zinc finger, RING-CH-type	2.68277	3.31764e-06
Solyc01g068330	Cell division protease ftsH homolog (AHRD V1 *--- FTSH_ODOSI); contains Interpro domain(s) IPR003959 ATPase, AAA-type, core	2.38202	2.815e-05
Solyc01g068390	Zinc finger family protein (AHRD V1 ***- D7LSV3_ARALY); contains Interpro domain(s) IPR001841 Zinc finger, RING-type	2.37658	2.40765e-05
Solyc01g068450	Genomic DNA chromosome 3 P1 clone MSJ11 (AHRD V1 *--- Q9LW04_ARATH); contains Interpro domain(s) IPR019191 Essential protein Yae1, N-terminal	2.9126	7.06316e-06
Solyc01g068490	U-box domain-containing protein (AHRD V1 **-- Q1ENX4_MUSAC); contains Interpro domain(s) IPR011989 Armadillo-like helical	9.98795	5.78461e-29
Solyc01g068580	C9orf78 (AHRD V1 **-- C3KGZ0_ANOFI); contains Interpro domain(s) IPR010756 Hepatocellular carcinoma-associated antigen 59	3.05622	1.86247e-08
Solyc01g068640	Uncharacterized aarF domain-containing protein kinase 4 (AHRD V1 **-* ADCK4_RAT); contains Interpro domain(s) IPR004147 ABC-1	3.08392	5.79671e-08
Solyc01g073740	Citrate synthase (AHRD V1 ***- O24135_TOBAC); contains Interpro domain(s) IPR010109 Citrate synthase, eukaryotic	3.0982	8.63772e-10
Solyc01g073800	CHP-rich zinc finger protein-like (AHRD V1 **-- Q8H5Y9_ORYSJ); contains Interpro domain(s) IPR011424 C1-like	167.333	6.51587e-18
Solyc01g073810	DC1 domain containing protein (AHRD V1 **-- A8CCN1_TOBAC); contains Interpro domain(s) IPR011424 C1-like	85.2857	8.47824e-08
Solyc01g073820	CHP-rich zinc finger protein-like (AHRD V1 **-- Q9FNE5_ARATH); contains Interpro domain(s) IPR011424 C1-like	95.0556	1.31258e-31
Solyc01g073830	CHP-rich zinc finger protein-like (AHRD V1 *--- Q8H5Y9_ORYSJ); contains Interpro domain(s) IPR011424 C1-like	246.5	9.13392e-29
Solyc01g073840	CHP-rich zinc finger protein-like (AHRD V1 **-- Q9FK70_ARATH); contains Interpro domain(s) IPR011424 C1-like	121.478	2.66765e-59
Solyc01g073860	CHP-rich zinc finger protein (AHRD V1 **-- C8CBB1_WHEAT); contains Interpro domain(s) IPR011424 C1-like	193	6.91595e-20
Solyc01g073880	CHP-rich zinc finger protein-like (AHRD V1 **-- Q9LRV1_ARATH); contains Interpro domain(s) IPR011424 C1-like	4	2.87501e-05
Solyc01g073890	CHP-rich zinc finger protein-like (AHRD V1 *--- Q9FJG5_ARATH); contains Interpro domain(s) IPR011424 C1-like	29.3833	1.91066e-47
Solyc01g073900	RING finger protein 5 (AHRD V1 *-*- B6T0C5_MAIZE); contains Interpro domain(s) IPR001841 Zinc finger, RING-type	2.32174	4.63238e-05
Solyc01g073920	Unknown Protein (AHRD V1)	2.16028	0.00115191
Solyc01g073950	Bromodomain protein (AHRD V1 ***- B9N6H8_POPTR); contains Interpro domain(s) IPR001487 Bromodomain	2.50985	1.08253e-05
Solyc01g074020	Box C/D snoRNA (AHRD V1 *--- A6ZSU7_YEAS7); contains Interpro domain(s) IPR007529 Zinc finger, HIT-type	2.08874	0.00658406
Solyc01g079140	Unknown Protein (AHRD V1)	21.8316	6.94288e-12
Solyc01g079260	WRKY transcription factor 4 (AHRD V1 ***- A7UGD1_SOLTU); contains Interpro domain(s) IPR003657 DNA-binding WRKY	5.0307	0.00140552
Solyc01g079600	Lipase (AHRD V1 *-*- C1FIH0_9CHLO); contains Interpro domain(s) IPR002921 Lipase, class 3	13.15	1.41965e-41
Solyc01g079610	DNAJ chaperone (AHRD V1 ***- B0W7V8_CULQU); contains Interpro domain(s) IPR003095 Heat shock protein DnaJ	6.72126	1.39105e-28
Solyc01g079740	Unknown Protein (AHRD V1)	2.625	0.00020966
Solyc01g079780	Uncharacterized GPI-anchored protein At5g19250 (AHRD V1 ***- UGPI3_ARATH)	2.24654	0.0142252
Solyc01g079810	RING-H2 finger protein (Fragment) (AHRD V1 *-*- Q7X9M1_WHEAT); contains Interpro domain(s) IPR018957 Zinc finger, C3HC4 RING-type	5.20482	6.40255e-20
Solyc01g079940	Xylanase inhibitor (Fragment) (AHRD V1 **-- Q53IQ4_WHEAT); contains Interpro domain(s) IPR001461 Peptidase A1	6.59104	4.90746e-08
Solyc01g079950	Xylanase inhibitor (Fragment) (AHRD V1 **-- Q53IQ3_WHEAT); contains Interpro domain(s) IPR001461 Peptidase A1	2.71788	4.86881e-06
Solyc01g080010	Xylanase inhibitor (Fragment) (AHRD V1 **-- Q53IQ4_WHEAT); contains Interpro domain(s) IPR001461 Peptidase A1	13.7667	2.79831e-08
Solyc01g080220	Dienelactone hydrolase family protein (AHRD V1 **-- D7L3C7_ARALY); contains Interpro domain(s) IPR002925 Dienelactone hydrolase	2.77173	1.11307e-07
Solyc01g080270	Alpha/beta hydrolase (AHRD V1 *--- C4IIG9_CLOBU); contains Interpro domain(s) IPR000073 Alpha/beta hydrolase fold-1	2.0346	0.00125704
Solyc01g080470	tRNA (Guanosine-2&apos-O)-methyltransferase (AHRD V1 ***- D2TIV2_CITRI); contains Interpro domain(s) IPR001537 tRNA/rRNA methyltransferase, SpoU	2.5609	1.22079e-05
Solyc01g080500	Unknown Protein (AHRD V1)	2.71213	9.97302e-08
Solyc01g080570	Inosine-uridine preferring nucleoside hydrolase family protein (AHRD V1 *-** D7LYI5_ARALY); contains Interpro domain(s) IPR001910 Inosine/uridine-preferring nucleoside hydrolase	191.143	1.26888e-25
Solyc01g080790	PBSP domain-containing protein (AHRD V1 **-- C9S7G7_VERA1); contains Interpro domain(s) IPR007541 Plant Basic Secretory Protein	21.9091	3.97167e-17
Solyc01g080800	PBSP domain-containing protein (AHRD V1 **-- C9S7G7_VERA1); contains Interpro domain(s) IPR007541 Plant Basic Secretory Protein	54.7843	3.90469e-95
Solyc01g080850	Protein transport protein SEC23 (AHRD V1 ***- C5MDU5_CANTT); contains Interpro domain(s) IPR006900 Sec23/Sec24 helical region	3.28616	6.98166e-11
Solyc01g080890	Unknown Protein (AHRD V1)	7.63714	2.31635e-09
Solyc01g081070	Protein transport protein Sec23 (AHRD V1 ***- Q9LUG1_ARATH); contains Interpro domain(s) IPR006896 Sec23/Sec24 trunk region	2.05417	0.000667025
Solyc01g081310	Glutathione-S-transferase (AHRD V1 ***- B2BY02_9BRAS); contains Interpro domain(s) IPR004045 Glutathione S-transferase, N-terminal IPR017933 Glutathione S-transferase/chloride channel, C-terminal	14.548	4.70249e-12
Solyc01g081540	Myosin XI-F (AHRD V1 ***- B0CN60_NICBE); contains Interpro domain(s) IPR001609 Myosin head, motor region	4.22634	7.26753e-15
Solyc01g086640	Os03g0169000 protein (Fragment) (AHRD V1 ***- Q0DUS7_ORYSJ); contains Interpro domain(s) IPR004348 Protein of unknown function DUF246, plant	28.6923	1.17185e-50
Solyc01g086650	Siroheme synthase (AHRD V1 ***- A3LD64_PSEAE); contains Interpro domain(s) IPR006366 Uroporphyrin-III C-methyltransferase, C-terminal	2.2744	0.00162418
Solyc01g086660	Unknown Protein (AHRD V1)	8.31008	0.0522958
Solyc01g086670	Unknown Protein (AHRD V1)	32.5895	3.00517e-10
Solyc01g086680	Glutathione S-transferase (AHRD V1 ***- D8UY87_GLYSO); contains Interpro domain(s) IPR004046 Glutathione S-transferase, C-terminal	106.9	1.11108e-28
Solyc01g086730	DUF803 domain membrane protein (AHRD V1 **-- Q4WRL6_ASPFU); contains Interpro domain(s) IPR008521 Protein of unknown function DUF803	48.7143	2.573e-59
Solyc01g086740	Chaperone protein dnaJ (AHRD V1 ***- B6TA99_MAIZE); contains Interpro domain(s) IPR012724 Chaperone DnaJ	2.02845	0.00120931
Solyc01g086850	Ras-related protein Rab-25 (AHRD V1 ***- RAB25_HUMAN); contains Interpro domain(s) IPR015595 Rab11-related	4.04044	1.70033e-10
Solyc01g086960	Zinc finger A20 and AN1 domain-containing stress-associated protein 6 (AHRD V1 *-*- C1BNQ4_9MAXI); contains Interpro domain(s) IPR000058 Zinc finger, AN1-type	3.75683	1.3722e-13
Solyc01g086970	Zinc finger A20 and AN1 domain-containing stress-associated protein 6 (AHRD V1 ***- C1C2A2_9MAXI); contains Interpro domain(s) IPR000058 Zinc finger, AN1-type	2.05001	0.000953904
Solyc01g087020	Unknown Protein (AHRD V1)	16.5145	2.9178e-27
Solyc01g087470	Peptidyl-prolyl cis-trans isomerase (AHRD V1 *--- A8P033_COPC7); contains Interpro domain(s) IPR001179 Peptidyl-prolyl cis-trans isomerase, FKBP-type	2.02315	0.00244264
Solyc01g087490	CONSTANS interacting protein 6 (Fragment) (AHRD V1 **-- Q2VY13_SOLLC); contains Interpro domain(s) IPR004082 Protein of unknown function DUF1423, plant	2.38244	1.32626e-05
Solyc01g087530	Zinc transporter (AHRD V1 *-*- D5H5M3_SALRM); contains Interpro domain(s) IPR003689 Zinc/iron permease	3.14118	1.06183e-09
Solyc01g087560	24-sterol C-methyltransferase (AHRD V1 **** Q2QDF7_GOSHI); contains Interpro domain(s) IPR013705 Sterol methyltransferase C-terminal	2.74874	2.12442e-07
Solyc01g087570	Unknown Protein (AHRD V1)	2.56739	0.000816519
Solyc01g087580	Unknown Protein (AHRD V1)	11.3	1.86384e-08
Solyc01g087670	Guanine nucleotide-binding protein G(I)/G(S)/G(T) subunit beta-1 (AHRD V1 *--* GBB1_DANRE); contains Interpro domain(s) IPR007319 Small-subunit processome, Utp21	2.28274	0.000105234
Solyc01g087800	Subtilisin-like protease (AHRD V1 **-- O82777_SOLLC); contains Interpro domain(s) IPR015500 Peptidase S8, subtilisin-related	4.16542	1.27866e-07
Solyc01g087810	Subtilisin-like protease (AHRD V1 **-- O82777_SOLLC); contains Interpro domain(s) IPR015500 Peptidase S8, subtilisin-related	10.9895	4.86731e-12
Solyc01g087820	Subtilisin-like protease (AHRD V1 **-- O82777_SOLLC); contains Interpro domain(s) IPR015500 Peptidase S8, subtilisin-related IPR000209 Peptidase S8 and S53, subtilisin, kexin, sedolisin	2.12943	0.0237414
Solyc01g087850	Subtilisin-like protease (AHRD V1 **-- O82777_SOLLC); contains Interpro domain(s) IPR015500 Peptidase S8, subtilisin-related IPR000209 Peptidase S8 and S53, subtilisin, kexin, sedolisin	2.50875	0.0011084
Solyc01g087870	Glucosamine--fructose-6-phosphate aminotransferase (AHRD V1 ***- A8IZE7_CHLRE); contains Interpro domain(s) IPR005855 Glucosamine-fructose-6-phosphate aminotransferase, isomerising	7.52574	5.73956e-28
Solyc01g087880	Unknown Protein (AHRD V1)	2.55012	0.0741578
Solyc01g087980	Unknown Protein (AHRD V1)	2.64362	0.000421033
Solyc01g088020	Protein transport protein sec31 (AHRD V1 **-- C8V1I6_EMENI); contains Interpro domain(s) IPR017986 WD40 repeat, region	2.18659	8.86267e-05
Solyc01g088040	Unknown Protein (AHRD V1)	2.03927	0.000584895
Solyc01g088160	Cytokinin oxidase/dehydrogenase (AHRD V1 **** C3VPM6_SOLTU); contains Interpro domain(s) IPR015345 Cytokinin dehydrogenase 1, FAD and cytokinin binding	4.67391	1.60299e-10
Solyc01g088400	CER1 (AHRD V1 **-- B6TFH3_MAIZE); contains Interpro domain(s) IPR006694 Fatty acid hydroxylase	2.35461	0.272212
Solyc01g088480	Adenylate kinase (AHRD V1 ***- Q9XHP7_CERRI); contains Interpro domain(s) IPR006266 UMP-CMP kinase	2.97841	3.45354e-09
Solyc01g088550	Purine permease family protein (AHRD V1 **-* D7MCV2_ARALY); contains Interpro domain(s) IPR004853 Protein of unknown function DUF250	2.85323	7.05776e-08
Solyc01g088650	Dolichyl pyrophosphate Glc1Man9GlcNAc2 alpha-1 3-glucosyltransferase (AHRD V1 **** C5FMG1_NANOT); contains Interpro domain(s) IPR004856 Glycosyltransferase, ALG6/ALG8	3.90026	3.4793e-12
Solyc01g088660	Os04g0585900 protein (Fragment) (AHRD V1 *-*- Q0JAP2_ORYSJ); contains Interpro domain(s) IPR007650 Protein of unknown function DUF581	2.14793	0.00965365
Solyc01g088710	Metacaspase (AHRD V1 ***- A8NU42_COPC7); contains Interpro domain(s) IPR011600 Peptidase C14, caspase catalytic	2.70036	7.33424e-07
Solyc01g088810	Ankyrin repeat protein (AHRD V1 **-- B1Q4U3_9ROSI); contains Interpro domain(s) IPR002110 Ankyrin	53.5	2.29689e-33
Solyc01g089860	Unknown Protein (AHRD V1)	2.43251	2.49148e-05
Solyc01g089880	Unknown Protein (AHRD V1); contains Interpro domain(s) IPR004895 Prenylated rab acceptor PRA1	7.25902	5.88328e-18
Solyc01g089890	Unknown Protein (AHRD V1); contains Interpro domain(s) IPR004895 Prenylated rab acceptor PRA1	179.942	6.32897e-104
Solyc01g090210	Genomic DNA chromosome 5 P1 clone MCA23 (AHRD V1 ***- Q9FIK5_ARATH)	5.88235	5.33943e-05
Solyc01g090230	GRAM domain containing protein (AHRD V1 *-*- B4FWB9_MAIZE); contains Interpro domain(s) IPR004182 GRAM	2.98818	7.58956e-09
Solyc01g090430	Cc-nbs-lrr, resistance protein	7.13539	1.87671e-28
Solyc01g090640	Chromodomain helicase DNA binding protein 1-like (Predicted) (AHRD V1 **-- D3ZRY1_RAT)	10.0777	7.64759e-21
Solyc01g090650	Chromodomain-helicase-DNA-binding protein 1-like (AHRD V1 **-- CHD1L_HUMAN); contains Interpro domain(s) IPR000330 SNF2-related	9.67797	9.03982e-20
Solyc01g090840	Cys2/His2 zinc-finger transcription factor (AHRD V1 **** Q4U316_SILLA); contains Interpro domain(s) IPR007087 Zinc finger, C2H2-type	2.72549	8.22598e-05
Solyc01g090850	Unknown Protein (AHRD V1); contains Interpro domain(s) IPR003604 Zinc finger, U1-type	2.5564	4.07149e-06
Solyc01g090910	Vesicle-associated membrane protein-associated protein A (AHRD V1 ***- B6UGD8_MAIZE); contains Interpro domain(s) IPR016763 Vesicle-associated membrane protein	3.3186	1.7038e-10
Solyc01g090990	Vesicle-associated membrane protein-associated protein (AHRD V1 ***- Q1ANA7_WHEAT); contains Interpro domain(s) IPR016763 Vesicle-associated membrane protein	2.15469	0.000838305
Solyc01g091030	Auxin-responsive family protein (AHRD V1 ***- D7LRT5_ARALY); contains Interpro domain(s) IPR003676 Auxin responsive SAUR protein	3.78697	7.3312e-06
Solyc01g091170	Agmatinase (AHRD V1 ***- Q1IPT1_ACIBL); contains Interpro domain(s) IPR016160 Aldehyde dehydrogenase, conserved site IPR006035 Ureohydrolase	2.52969	0.0139236
Solyc01g091190	3-phosphoshikimate 1-carboxyvinyltransferase (AHRD V1 ***- Q30CZ8_FAGSY); contains Interpro domain(s) IPR001986 3-phosphoshikimate 1-carboxyvinyltransferase, core	2.98313	2.59164e-09
Solyc01g091310	WD-40 repeat protein (AHRD V1 **-- B2IZJ6_NOSP7); contains Interpro domain(s) IPR017986 WD40 repeat, region	2.03095	0.00140547
Solyc01g091340	Peptidyl-prolyl cis-trans isomerase (AHRD V1 *-*- Q7VAT7_PROMA); contains Interpro domain(s) IPR001179 Peptidyl-prolyl cis-trans isomerase, FKBP-type	2.07663	0.00513791
Solyc01g091490	Unknown Protein (AHRD V1)	6.88345	1.56488e-20
Solyc01g091510	Ankyrin repeat and zinc finger domain containing protein 1 (AHRD V1 ***- B2WH31_PYRTR); contains Interpro domain(s) IPR002110 Ankyrin	2.752	5.90594e-07
Solyc01g091570	Thioesterase family protein (AHRD V1 **** D7LS72_ARALY); contains Interpro domain(s) IPR006683 Thioesterase superfamily	2.73318	0.000145753
Solyc01g091590	SRC2 protein (AHRD V1 ***- A7XAJ8_9CONI); contains Interpro domain(s) IPR000008 C2 calcium-dependent membrane targeting	75.1636	1.4045e-50
Solyc01g091620	Glycogen synthase kinase (AHRD V1 **** C7AE95_SOYBN); contains Interpro domain(s) IPR002290 Serine/threonine protein kinase	3.3789	2.80673e-11
Solyc01g091700	F-box protein PP2-B1 (AHRD V1 ***- PP2B1_ARATH); contains Interpro domain(s) IPR001810 Cyclin-like F-box	4.67164	0.133706
Solyc01g091740	Armadillo/beta-catenin repeat family protein (AHRD V1 **-- D7LD78_ARALY); contains Interpro domain(s) IPR011989 Armadillo-like helical	2.10428	0.00141093
Solyc01g091830	Unknown Protein (AHRD V1)	2.19139	0.00158301
Solyc01g091840	3&apos-phosphoadenosine 5&apos-phosphosulfate transporter 1 (AHRD V1 **** B2BMP5_CANFA); contains Interpro domain(s) IPR013657 UAA transporter	14.0073	3.28917e-37
Solyc01g094040	Plastocyanin-like domain containing protein expressed (AHRD V1 **-- Q2QRP3_ORYSJ); contains Interpro domain(s) IPR003245 Plastocyanin-like	5.6116	1.34341e-08
Solyc01g094250	Short-chain dehydrogenase/reductase (AHRD V1 ***- B0KZQ5_CAPAN); contains Interpro domain(s) IPR002347 Glucose/ribitol dehydrogenase	35.9167	2.31261e-27
Solyc01g094260	Short-chain dehydrogenase/reductase (AHRD V1 ***- B0KZQ5_CAPAN); contains Interpro domain(s) IPR002347 Glucose/ribitol dehydrogenase	33.4444	1.03764e-18
Solyc01g094330	Expressed protein with function in citronellol catabolism (AHRD V1 **-- C0VQA1_9GAMM); contains Interpro domain(s) IPR010839 Protein of unknown function DUF1446	2.46296	4.58931e-05
Solyc01g094410	Phosphoribosylanthranilate transferase (Fragment) (AHRD V1 *--- Q43085_PEA); contains Interpro domain(s) IPR013583 Phosphoribosyltransferase C-terminal, plant	2.52927	1.64767e-06
Solyc01g094530	Acyl-CoA thioesterase (AHRD V1 ***- Q8GYW7_ARATH); contains Interpro domain(s) IPR003703 Acyl-CoA thioesterase	2.3113	0.000135148
Solyc01g094550	Acyl-CoA thioesterase family protein (AHRD V1 ***- D7KP80_ARALY); contains Interpro domain(s) IPR003703 Acyl-CoA thioesterase	2.27909	6.76992e-05
Solyc01g094660	Receptor-like protein kinase (AHRD V1 *-*- Q9FZP2_ARATH); contains Interpro domain(s) IPR002290 Serine/threonine protein kinase	3.40929	1.11806e-10
Solyc01g094840	RING finger protein 13 (AHRD V1 *-*- RNF13_RAT); contains Interpro domain(s) IPR018957 Zinc finger, C3HC4 RING-type	2.0956	0.00128037
Solyc01g094860	Transmembrane protein 8B (AHRD V1 *-*- TMM8B_HUMAN)	7.27326	1.52698e-25
Solyc01g094920	Receptor-like kinase (AHRD V1 ***- C6ZRN8_SOYBN)	2.43411	4.1573e-06
Solyc01g094950	Protein BPS1, chloroplastic (AHRD V1 **-- BPS1_ARATH)	2.12045	0.000250882
Solyc01g094960	Mitogen-activated protein kinase 4 (AHRD V1 **** D7R517_SOLLC); contains Interpro domain(s) IPR008351 JNK MAP kinase	5.47151	8.51551e-22
Solyc01g095040	Glyoxylate/hydroxypyruvate reductase B (AHRD V1 *--- GHRB_SERP5); contains Interpro domain(s) IPR006140 D-isomer specific 2-hydroxyacid dehydrogenase, NAD-binding	2.18418	0.000193265
Solyc01g095150	Late embryogenesis abundant protein (Fragment) (AHRD V1 **-- B7TGE2_PINSY); contains Interpro domain(s) IPR013990 Water Stress and Hypersensitive response	3.56904	0.000327301
Solyc01g095390	SKIP interacting protein 7 (Fragment) (AHRD V1 *-*- B8Q893_ORYSI)	6.52174	8.79758e-16
Solyc01g095400	Kelch-like protein 6 (AHRD V1 *-*- B5X1S7_SALSA); contains Interpro domain(s) IPR013089 Kelch related	3.40501	2.33764e-11
Solyc01g095490	Ubiquitin-conjugating enzyme E2 8 (AHRD V1 **** UBC8_ARATH); contains Interpro domain(s) IPR000608 Ubiquitin-conjugating enzyme, E2	3.14866	0.0176627
Solyc01g095560	Unknown Protein (AHRD V1)	4.65385	1.91474e-06
Solyc01g095570	Mitochondrial carrier-like protein (AHRD V1 ***- Q2PYY0_SOLTU); contains Interpro domain(s) IPR002067 Mitochondrial carrier protein	2.7069	6.67189e-07
Solyc01g095590	Extra-large G-protein-like (AHRD V1 ***- Q6K2T0_ORYSJ)	2.88762	1.90518e-08
Solyc01g095630	WRKY transcription factor (AHRD V1 ***- D3YEX5_SOLLC); contains Interpro domain(s) IPR003657 DNA-binding WRKY	16.229	1.70476e-56
Solyc01g095970	Dynamin 2 (AHRD V1 ***- Q4V8Z7_DANRE); contains Interpro domain(s) IPR001401 Dynamin, GTPase region	7.0419	5.77004e-27
Solyc01g095990	Phosphatidylinositol kinase family-like protein (Fragment) (AHRD V1 *--- C3SA88_BRADI); contains Interpro domain(s) IPR000403 Phosphatidylinositol 3- and 4-kinase, catalytic	3.79882	6.1315e-14
Solyc01g096070	Auxin response factor 9 (AHRD V1 **** D7R605_SOLLC); contains Interpro domain(s) IPR010525 Auxin response factor	3.94669	6.21476e-14
Solyc01g096190	Calcium-transporting ATPase (AHRD V1 ***- A8NHF4_COPC7); contains Interpro domain(s) IPR005782 ATPase, P-type, calcium-transporting	2.28309	4.98885e-05
Solyc01g096200	Pentatricopeptide repeat-containing protein (AHRD V1 *-*- D7M1E8_ARALY); contains Interpro domain(s) IPR011989 Armadillo-like helical	2.41434	9.91862e-06
Solyc01g096230	ATPase AAA family protein expressed (AHRD V1 **-- Q8GZX0_ORYSJ); contains Interpro domain(s) IPR003959 ATPase, AAA-type, core	2.5343	4.12209e-05
Solyc01g096420	Predicted NADPH-dependent FMN reductase (AHRD V1 ***- Q0W0S0_UNCMA); contains Interpro domain(s) IPR005025 NADPH-dependent FMN reductase	22.9991	1.24857e-09
Solyc01g096430	Predicted NADPH-dependent FMN reductase (AHRD V1 ***- Q0W0S0_UNCMA); contains Interpro domain(s) IPR005025 NADPH-dependent FMN reductase	7.61412	1.50062e-07
Solyc01g096510	Sigma factor binding protein 1 (AHRD V1 *-*- D1MWZ4_CITLA); contains Interpro domain(s) IPR008889 VQ	109.414	7.44292e-31
Solyc01g096520	Peptidyl-prolyl cis-trans isomerase (AHRD V1 ***- B9GX77_POPTR); contains Interpro domain(s) IPR002130 Peptidyl-prolyl cis-trans isomerase, cyclophilin-type	2.99791	5.53855e-09
Solyc01g096550	Protein arginine methyltransferase (AHRD V1 *-** C1E5H4_9CHLO); contains Interpro domain(s) IPR013216 Methyltransferase type 11	3.16737	2.1192e-07
Solyc01g096670	Cytochrome P450	2.93708	0.000207407
Solyc01g096720	Major facilitator superfamily transporter (AHRD V1 **-- A8NUY3_COPC7); contains Interpro domain(s) IPR016196 Major facilitator superfamily, general substrate transporter	12.6	0.0282717
Solyc01g096730	Major facilitator superfamily transporter (AHRD V1 **-- A8NUY3_COPC7); contains Interpro domain(s) IPR016196 Major facilitator superfamily, general substrate transporter	4.63303	0.0128043
Solyc01g096760	Pre-rRNA-processing protein TSR2 (AHRD V1 ***- B6SI82_MAIZE); contains Interpro domain(s) IPR019398 Pre-rRNA-processing protein TSR2, conserved region	2.66039	1.41759e-05
Solyc01g096800	SWI4 1 Peter Pan-like protein suppressor (AHRD V1 **-- D0MSA0_PHYIN); contains Interpro domain(s) IPR007109 Brix domain	2.19573	0.00184853
Solyc01g096810	Ethylene insensitive 3 class transcription factor (AHRD V1 **** D5L146_MALDO); contains Interpro domain(s) IPR006957 Ethylene insensitive 3	3.38432	1.62582e-11
Solyc01g096930	Phospholipid-transporting ATPase (AHRD V1 **** B6JZB6_SCHJY); contains Interpro domain(s) IPR006539 ATPase, P-type, phospholipid-translocating, flippase	7.72316	2.48199e-28
Solyc01g097040	IFA-binding protein-like (AHRD V1 *-*- Q5ZC01_ORYSJ); contains Interpro domain(s) IPR007656 Protein of unknown function DUF593	3.51131	5.79611e-10
[truncated: 3,415 more rows]

## Sheet: CTD down-regulated vs Mock
GeneID	Description	Ratio	Adjust p
[truncated: 1,785 more rows]

## Sheet: Core up-regulated vs Mock
GeneID	Description	Ratio	Adjust p
[truncated: 2,985 more rows]

[truncated: 4 more sheets: Core down-regulated vs Mock, I96A+2xA up-regulated vs Mock, I96A+2xA down-regulated vs Mock, Chart]
