# Supplementary material for: A novel method of transcriptome interpretation reveals a quantitative suppressive effect on tomato immune signaling by two domains in a single pathogen effector protein
Source: BMC Genomics. 2016 Mar 14;17:229. doi: 10.1186/s12864-016-2534-4 (PMC4790048; doi:10.1186/s12864-016-2534-4)
Supplement: Additional file 10: Table S2. — Strains and plasmids used in this study. (XLSX 10 kb) [file 12864_2016_2534_MOESM10_ESM.xlsx]

## Sheet: Sheet1
Table S2. Strains and plasmids used in this study.
Bacterial Strain	Genotype / description	Reference
P. syringae pv. tomato DC3000	Wild-type reference strain, RifR	59
P. syringae pv. tomato DC3000 D29E	ΔhopU1-hopF2 ΔhopC1-hopH1::FRT ΔhopD1-hopR1::FRT ΔavrE-shcN ΔhopAA1-2-hopG1::FRT ΔhopI1 ΔhopAM1-1 ΔhopAF1::FRT ΔavrPtoB ΔavrPto ΔhopK1 ΔhopB1 ΔhopE1 ΔhopA1::FRT hopY1::FRTSpR ΔhopAD1 pDC3000A− pDC3000B−, RifR, SpR	44
Plasmid	Description	Reference
pCPP45	Empty vector, TcR	29
pCPP45::avrPto	avrPto expression driven by its native promoter	31
pCPP45::avrPto(I96A)	avrPto(I96A) expression driven by its native promoter	31
pCPP45::avrPto(S147A, S149A)	avrPto(2xA) expression driven by its native promoter	31
pCPP45::avrPto(I96A, S147A, S149A)	avrPto(I96A, 2xA) expression driven by its native promoter	31
Abbreviations: Km, Kanamycin; Rif, Rifampicin; Tc, tetracycline.
